# Supplementary material for: Evidence for a role of protein phosphorylation in the maintenance of the cnidarian–algal symbiosis
Source: Mol Ecol. 2019 Dec 6;28(24):5373–86. doi: 10.1111/mec.15298 (PMC6972648; doi:10.1111/mec.15298)
Supplement: Supplementary file 2 [file MEC-28-5373-s002.xlsx]

## Sheet: Sheet1
A1	A2	A3	A4	A5	S1	S2	S3	S4	S5	C: EG.ModifiedPeptideFG.Charge	C: Query	C: Source	C: Hit accession	C: Hit description	C: Student's T-test Significant A_S	C: Student's T-test significant	C: C: KEGG	C: PATH	C: KO	C: Processes	N: -Log Student's T-test p-value A_S	N: Student's T-test q-value A_S	N: Student's T-test Difference A_S	N: Student's T-test Test statistic A_S	T: Protein ID	T: PG
15.6851	15.9424	15.6463	15.8195	15.6625	15.8328	15.7285	15.6544	15.8334	15.8425	_SAS[Phospho (STY)]PDGIEGGPQK_2	>AIPGENE10012	Swiss-Prot	sp|O88974|SETB1_MOUSE	Histone-lysine N-methyltransferase SETDB1 OS=Mus musculus GN=Setdb1 PE=1 SV=1							0.154914	0.844675	-0.0271578	-0.161673	AIPGENE10012	AIPGENE10012
10.5099	NaN	NaN	10.8095	NaN	12.362	11.2257	12.3635	11.8283	12.5425	_VQLENEISKS[Phospho (STY)]KESK_3	>AIPGENE10041	nr	gi|156380711|ref|XP_001631911.1|	predicted protein [Nematostella vectensis] >gi|156218959|gb|EDO39848.1| predicted protein [Nematostella vectensis]							NaN	1	0	NaN	AIPGENE10041	AIPGENE10041
12.8411	12.9762	12.9067	13.0442	12.9725	12.6297	12.7051	12.6777	12.4461	12.8053	_VQPITGTTSES[Phospho (STY)]LKGSQEK_3	>AIPGENE10084	Swiss-Prot	sp|Q9DAK2|PACRG_MOUSE	Parkin coregulated gene protein homolog OS=Mus musculus GN=Pacrg PE=1 SV=1							2.59202	0.0266101	0.295351	1.7536	AIPGENE10084	AIPGENE10084;AIPGENE10085;AIPGENE10086
14.521	14.6791	14.2942	13.8132	14.0704	13.7716	13.8451	13.2976	13.9079	13.2752	_S[Phospho (STY)]SPNGQPPIDSSGLSQTR_2	>AIPGENE10089	nr	gi|156351215|ref|XP_001622411.1|	predicted protein [Nematostella vectensis] >gi|156208946|gb|EDO30311.1| predicted protein [Nematostella vectensis]							1.87731	0.010973	0.656121	2.13576	AIPGENE10089	AIPGENE10089
14.0248	14.5968	14.6738	14.2347	14.4039	13.027	14.557	14.0635	14.7027	12.9173	_AENLFEVS[Phospho (STY)]DNEDEEDR_2	>AIPGENE10185	Swiss-Prot	sp|C8YR32|LOXH1_MOUSE	Lipoxygenase homology domain-containing protein 1 OS=Mus musculus GN=Loxhd1 PE=2 SV=1							0.672432	0.137557	0.533313	1.08013	AIPGENE10185	AIPGENE10185
14.2698	13.8792	13.9983	13.7791	14.3903	13.6946	14.0403	13.8321	13.8791	13.7987	_S[Phospho (STY)]VDSTSDNDVAPSK_2	>AIPGENE10185	Swiss-Prot	sp|C8YR32|LOXH1_MOUSE	Lipoxygenase homology domain-containing protein 1 OS=Mus musculus GN=Loxhd1 PE=2 SV=1							0.869645	0.19589	0.214387	0.936341	AIPGENE10185	AIPGENE10185
13.6351	13.5519	13.6245	13.6735	13.3269	13.7494	13.616	13.7897	13.8391	13.9003	_RQDS[Phospho (STY)]TLAQLMK_2	>AIPGENE10185	Swiss-Prot	sp|C8YR32|LOXH1_MOUSE	Lipoxygenase homology domain-containing protein 1 OS=Mus musculus GN=Loxhd1 PE=2 SV=1							1.60882	0.0997275	-0.216514	-1.21363	AIPGENE10185	AIPGENE10185
12.3901	12.5269	12.5827	12.101	12.4976	12.3326	12.0883	12.6625	12.2549	12.2572	_HRAS[Phospho (STY)]ISESESVLK_3	>AIPGENE10185	Swiss-Prot	sp|C8YR32|LOXH1_MOUSE	Lipoxygenase homology domain-containing protein 1 OS=Mus musculus GN=Loxhd1 PE=2 SV=1							0.343386	0.571274	0.100558	0.441724	AIPGENE10185	AIPGENE10185
11.9019	NaN	12.2123	NaN	11.2012	12.4806	12.7015	12.947	12.4379	13.2219	_KLS[Phospho (STY)]NVQAVIR_2	>AIPGENE10185	Swiss-Prot	sp|C8YR32|LOXH1_MOUSE	Lipoxygenase homology domain-containing protein 1 OS=Mus musculus GN=Loxhd1 PE=2 SV=1							NaN	1	0	NaN	AIPGENE10185	AIPGENE10185
16.6324	16.669	16.9259	17.079	17.2119	16.5118	16.5881	16.4584	16.2696	16.2329	_YYGHS[Phospho (STY)]MSDPGTSYR_3	>AIPGENE10188	Swiss-Prot	sp|A7MB35|ODPA_BOVIN	Pyruvate dehydrogenase E1 component subunit alpha, somatic form, mitochondrial OS=Bos taurus GN=PDHA1 PE=2 SV=1			K00161	00010 Glycolysis / Gluconeogenesis [PATH:ko00010]	K00161	09101 Carbohydrate metabolism	2.22705	0.011421	0.491514	2.11524	AIPGENE10188	AIPGENE10188
15.3451	15.5381	15.7048	16.0675	15.9283	15.6467	16.0418	15.8977	15.7562	15.5768	_YYGHS[Phospho (STY)]M[Oxidation (M)]SDPGTSYR_3	>AIPGENE10188	Swiss-Prot	sp|A7MB35|ODPA_BOVIN	Pyruvate dehydrogenase E1 component subunit alpha, somatic form, mitochondrial OS=Bos taurus GN=PDHA1 PE=2 SV=1			K00161	00010 Glycolysis / Gluconeogenesis [PATH:ko00010]	K00161	09101 Carbohydrate metabolism	0.169748	0.750272	-0.0670715	-0.263117	AIPGENE10188	AIPGENE10188
15.2529	15.1624	15.1301	15.6175	15.7665	15.4044	15.2372	15.0087	15.3206	15.0911	_YYGHS[Phospho (STY)]MSDPGTSYR_2	>AIPGENE10188	Swiss-Prot	sp|A7MB35|ODPA_BOVIN	Pyruvate dehydrogenase E1 component subunit alpha, somatic form, mitochondrial OS=Bos taurus GN=PDHA1 PE=2 SV=1			K00161	00010 Glycolysis / Gluconeogenesis [PATH:ko00010]	K00161	09101 Carbohydrate metabolism	0.561777	0.337848	0.173475	0.700029	AIPGENE10188	AIPGENE10188
16.1343	16.0636	16.1106	16.1771	16.0872	16.3476	16.2986	16.1187	16.0926	16.1183	_VGSGS[Phospho (STY)]EEAIAGK_2	>AIPGENE10348	Swiss-Prot	sp|Q8WUF8|F172A_HUMAN	Protein FAM172A OS=Homo sapiens GN=FAM172A PE=2 SV=1							0.717595	0.499718	-0.080608	-0.515022	AIPGENE10348	AIPGENE10348;AIPGENE10351
18.673	18.4704	18.6798	18.8422	18.2249	18.8303	19.1659	19.3264	18.7984	19.4474	_VGS[Phospho (STY)]PSPPR_2	>AIPGENE10361	Swiss-Prot	sp|Q6PCJ1|DCTN1_XENLA	Dynactin subunit 1 OS=Xenopus laevis GN=dctn1 PE=2 SV=1			K04648	04962 Vasopressin-regulated water reabsorption [PATH:ko04962]	K04648	09155 Excretory system	1.89153	0.0153243	-0.535616	-1.99859	AIPGENE10361	AIPGENE10361
16.6768	17.2746	16.5389	16.3983	16.5561	16.6695	16.8217	16.2966	16.7037	16.5629	_VGSPS[Phospho (STY)]PPR_2	>AIPGENE10361	Swiss-Prot	sp|Q6PCJ1|DCTN1_XENLA	Dynactin subunit 1 OS=Xenopus laevis GN=dctn1 PE=2 SV=1			K04648	04962 Vasopressin-regulated water reabsorption [PATH:ko04962]	K04648	09155 Excretory system	0.173632	0.729806	0.0780945	0.282099	AIPGENE10361	AIPGENE10361
15.1372	15.1663	15.0535	14.9183	14.7477	15.2025	15.2995	15.0443	15.0707	15.1964	_GS[Phospho (STY)]LENVANQAK_2	>AIPGENE10361	Swiss-Prot	sp|Q6PCJ1|DCTN1_XENLA	Dynactin subunit 1 OS=Xenopus laevis GN=dctn1 PE=2 SV=1			K04648	04962 Vasopressin-regulated water reabsorption [PATH:ko04962]	K04648	09155 Excretory system	0.926187	0.25444	-0.158066	-0.830147	AIPGENE10361	AIPGENE10361
13.6984	13.5518	13.7759	13.751	13.5491	13.9585	14.0856	14.3312	13.8961	14.2144	_SFGS[Phospho (STY)]RGSLENVANQAK_3	>AIPGENE10361	Swiss-Prot	sp|Q6PCJ1|DCTN1_XENLA	Dynactin subunit 1 OS=Xenopus laevis GN=dctn1 PE=2 SV=1	+	A_S	K04648	04962 Vasopressin-regulated water reabsorption [PATH:ko04962]	K04648	09155 Excretory system	2.76316	0.00893891	-0.431962	-2.23082	AIPGENE10361	AIPGENE10361
13.1334	12.8848	13.024	13.0615	12.858	13.5403	13.2867	13.6011	13.4572	13.8292	_S[Phospho (STY)]FGSRGSLENVANQAK_2	>AIPGENE10361	Swiss-Prot	sp|Q6PCJ1|DCTN1_XENLA	Dynactin subunit 1 OS=Xenopus laevis GN=dctn1 PE=2 SV=1	+	A_S	K04648	04962 Vasopressin-regulated water reabsorption [PATH:ko04962]	K04648	09155 Excretory system	3.15181	0.0035	-0.550553	-2.70742	AIPGENE10361	AIPGENE10361
12.6527	12.3535	12.5413	12.6655	12.3688	13.0087	12.7274	13.0565	12.8918	13.2884	_SFGSRGS[Phospho (STY)]LENVANQAK_2	>AIPGENE10361	Swiss-Prot	sp|Q6PCJ1|DCTN1_XENLA	Dynactin subunit 1 OS=Xenopus laevis GN=dctn1 PE=2 SV=1	+	A_S	K04648	04962 Vasopressin-regulated water reabsorption [PATH:ko04962]	K04648	09155 Excretory system	2.51008	0.00895513	-0.47822	-2.22975	AIPGENE10361	AIPGENE10361
12.606	12.0707	12.5129	12.0876	12.016	11.5465	12.6109	12.1053	12.2891	11.6836	_EKS[Phospho (STY)]FGS[Phospho (STY)]RGSLENVANQAK_3	>AIPGENE10361	Swiss-Prot	sp|Q6PCJ1|DCTN1_XENLA	Dynactin subunit 1 OS=Xenopus laevis GN=dctn1 PE=2 SV=1			K04648	04962 Vasopressin-regulated water reabsorption [PATH:ko04962]	K04648	09155 Excretory system	0.411845	0.389691	0.21156	0.638293	AIPGENE10361	AIPGENE10361
16.2491	16.4993	16.2596	17.0474	14.6642	16.9758	15.898	16.7547	14.1479	15.5001	_KPS[Phospho (STY)]GPTISADEFLELQR_3	>AIPGENE10361	Swiss-Prot	sp|Q6PCJ1|DCTN1_XENLA	Dynactin subunit 1 OS=Xenopus laevis GN=dctn1 PE=2 SV=1			K04648	04962 Vasopressin-regulated water reabsorption [PATH:ko04962]	K04648	09155 Excretory system	0.176944	0.626595	0.288613	0.388537	AIPGENE10361	AIPGENE10361
16.2491	16.4993	16.2596	17.0474	14.6642	16.9758	15.898	16.7547	14.1479	15.5001	_KPSGPTIS[Phospho (STY)]ADEFLELQR_3	>AIPGENE10361	Swiss-Prot	sp|Q6PCJ1|DCTN1_XENLA	Dynactin subunit 1 OS=Xenopus laevis GN=dctn1 PE=2 SV=1			K04648	04962 Vasopressin-regulated water reabsorption [PATH:ko04962]	K04648	09155 Excretory system	0.176944	0.626302	0.288612	0.388537	AIPGENE10361	AIPGENE10361
14.0305	13.9638	13.6599	14.6257	11.8809	14.7142	13.4711	14.4187	NaN	13.08	_KPS[Phospho (STY)]GPTISADEFLELQR_2	>AIPGENE10361	Swiss-Prot	sp|Q6PCJ1|DCTN1_XENLA	Dynactin subunit 1 OS=Xenopus laevis GN=dctn1 PE=2 SV=1			K04648	04962 Vasopressin-regulated water reabsorption [PATH:ko04962]	K04648	09155 Excretory system	NaN	1	0	NaN	AIPGENE10361	AIPGENE10361
12.3136	13.0528	12.8626	12.9722	12.3583	12.8091	12.3435	12.3342	12.9284	12.8945	_S[Phospho (STY)]GSRLSNESSDNVFVNDNK_3	>AIPGENE10423	Swiss-Prot	sp|Q9NZN5|ARHGC_HUMAN	Rho guanine nucleotide exchange factor 12 OS=Homo sapiens GN=ARHGEF12 PE=1 SV=1			K07532	04810 Regulation of actin cytoskeleton [PATH:ko04810]	K07532	09142 Cell motility	0.0892048	0.84312	0.0499197	0.163319	AIPGENE10423	AIPGENE10423;AIPGENE10424;AIPGENE10425;AIPGENE10426;AIPGENE10427;AIPGENE10428;AIPGENE10429;AIPGENE10430;AIPGENE10431;AIPGENE10432;AIPGENE10433;AIPGENE10434;AIPGENE10435;AIPGENE10436;AIPGENE10437;AIPGENE10438;AIPGENE10439;AIPGENE10440;AIPGENE10441;AIPGENE10442;AIPGENE10443;AIPGENE10444;AIPGENE10445;AIPGENE10446;AIPGENE10447;AIPGENE10448;AIPGENE10449;AIPGENE10450;AIPGENE10451;AIPGENE10452;AIPGENE10…
16.2854	16.3255	16.1307	16.1748	16.1471	15.6529	15.7246	15.8823	15.6157	15.6723	_RSNT[Phospho (STY)]PTSELK_2	>AIPGENE10491	Swiss-Prot	sp|P51113|FMR1A_XENLA	Fragile X mental retardation protein 1 homolog A OS=Xenopus laevis GN=fmr1-a PE=1 SV=1	+	A_S	K15516	03013 RNA transport [PATH:ko03013]	K15516	09122 Translation	4.46628	0.00145704	0.503124	3.12903	AIPGENE10491	AIPGENE10491
16.167	16.194	16.0001	16.0535	16.0205	15.5256	15.6047	15.775	15.505	15.5374	_RS[Phospho (STY)]NTPTSELK_2	>AIPGENE10491	Swiss-Prot	sp|P51113|FMR1A_XENLA	Fragile X mental retardation protein 1 homolog A OS=Xenopus laevis GN=fmr1-a PE=1 SV=1	+	A_S	K15516	03013 RNA transport [PATH:ko03013]	K15516	09122 Translation	4.3163	0.00177922	0.497495	3.05099	AIPGENE10491	AIPGENE10491
15.9461	16.0335	15.8842	15.8118	15.8108	15.5687	15.6562	15.4593	15.4559	15.3954	_SNT[Phospho (STY)]PTSELK_2	>AIPGENE10491	Swiss-Prot	sp|P51113|FMR1A_XENLA	Fragile X mental retardation protein 1 homolog A OS=Xenopus laevis GN=fmr1-a PE=1 SV=1	+	A_S	K15516	03013 RNA transport [PATH:ko03013]	K15516	09122 Translation	3.58405	0.00621245	0.390175	2.39411	AIPGENE10491	AIPGENE10491
15.6925	15.5443	15.7491	15.3587	14.704	14.8203	14.4041	14.1463	13.3213	14.5865	_ANS[Phospho (STY)]GNNQTQLRPNAGSLGQNWR_3	>AIPGENE10491	Swiss-Prot	sp|P51113|FMR1A_XENLA	Fragile X mental retardation protein 1 homolog A OS=Xenopus laevis GN=fmr1-a PE=1 SV=1	+	A_S	K15516	03013 RNA transport [PATH:ko03013]	K15516	09122 Translation	2.15946	0.00298219	1.15405	2.74721	AIPGENE10491	AIPGENE10491
17.9658	17.7046	18.0023	17.5219	17.6196	17.217	17.735	17.0636	17.4925	17.3502	_LQDART[Phospho (STY)]PS[Phospho (STY)]PTK_2	>AIPGENE10503	Swiss-Prot	sp|Q0P4F6|CA192_DANRE	UPF0740 protein C1orf192 homolog OS=Danio rerio GN=zgc:152916 PE=2 SV=1							1.51239	0.0411809	0.391189	1.56847	AIPGENE10503	AIPGENE10503
16.1979	15.5279	15.8282	15.2045	15.5844	15.1859	15.5128	14.7687	15.3548	15.1853	_MRT[Phospho (STY)]PS[Phospho (STY)]PQKPK_3	>AIPGENE10503	Swiss-Prot	sp|Q0P4F6|CA192_DANRE	UPF0740 protein C1orf192 homolog OS=Danio rerio GN=zgc:152916 PE=2 SV=1							1.26821	0.0461138	0.467097	1.52198	AIPGENE10503	AIPGENE10503
14.8124	14.1471	14.4603	13.7354	14.0658	13.7125	14.0226	13.3619	13.9346	13.7297	_MRT[Phospho (STY)]PS[Phospho (STY)]PQKPK_2	>AIPGENE10503	Swiss-Prot	sp|Q0P4F6|CA192_DANRE	UPF0740 protein C1orf192 homolog OS=Danio rerio GN=zgc:152916 PE=2 SV=1							1.28388	0.0421286	0.491928	1.55826	AIPGENE10503	AIPGENE10503
12.6572	11.5637	11.831	10.8637	11.5968	11.5164	11.3838	10.9218	11.6329	10.54	_M[Oxidation (M)]RT[Phospho (STY)]PS[Phospho (STY)]PQKPK_3	>AIPGENE10503	Swiss-Prot	sp|Q0P4F6|CA192_DANRE	UPF0740 protein C1orf192 homolog OS=Danio rerio GN=zgc:152916 PE=2 SV=1							0.716886	0.12755	0.503506	1.1108	AIPGENE10503	AIPGENE10503
16.2466	16.4003	16.535	16.2175	16.212	16.1362	16.3345	16.1108	16.2197	16.3502	_GNLLGNQEGEDNAES[Phospho (STY)]PKQDK_3	>AIPGENE10509	Swiss-Prot	sp|Q8WVM7|STAG1_HUMAN	Cohesin subunit SA-1 OS=Homo sapiens GN=STAG1 PE=1 SV=3			K06671	04110 Cell cycle [PATH:ko04110]	K06671	09143 Cell growth and death	0.546138	0.503538	0.0920349	0.510712	AIPGENE10509	AIPGENE10509
15.9951	16.1532	16.3428	16.0212	15.858	15.9923	16.0421	15.8946	16.1721	16.2621	_GNLLGNQEGEDNAES[Phospho (STY)]PKQDK_2	>AIPGENE10509	Swiss-Prot	sp|Q8WVM7|STAG1_HUMAN	Cohesin subunit SA-1 OS=Homo sapiens GN=STAG1 PE=1 SV=3			K06671	04110 Cell cycle [PATH:ko04110]	K06671	09143 Cell growth and death	0.0045564	0.99291	0.00141258	0.00690161	AIPGENE10509	AIPGENE10509
16.8636	16.7218	16.6503	16.878	16.7138	17.0101	16.8512	16.916	16.968	17.1634	_KS[Phospho (STY)]PTQQLPNTGHK_3	>AIPGENE10509	Swiss-Prot	sp|Q8WVM7|STAG1_HUMAN	Cohesin subunit SA-1 OS=Homo sapiens GN=STAG1 PE=1 SV=3			K06671	04110 Cell cycle [PATH:ko04110]	K06671	09143 Cell growth and death	1.85316	0.0847261	-0.216247	-1.27884	AIPGENE10509	AIPGENE10509
13.2872	13.2238	12.9825	NaN	13.081	13.594	13.0893	13.1768	13.6511	13.6071	_KS[Phospho (STY)]PTQQLPNTGHK_2	>AIPGENE10509	Swiss-Prot	sp|Q8WVM7|STAG1_HUMAN	Cohesin subunit SA-1 OS=Homo sapiens GN=STAG1 PE=1 SV=3			K06671	04110 Cell cycle [PATH:ko04110]	K06671	09143 Cell growth and death	NaN	1	0	NaN	AIPGENE10509	AIPGENE10509
13.3913	14.1086	14.1559	14.2577	12.9566	13.434	14.9506	14.9228	NaN	NaN	_HELTSLDCDEDS[Phospho (STY)]AEDETPLKR_3	>AIPGENE10509	Swiss-Prot	sp|Q8WVM7|STAG1_HUMAN	Cohesin subunit SA-1 OS=Homo sapiens GN=STAG1 PE=1 SV=3			K06671	04110 Cell cycle [PATH:ko04110]	K06671	09143 Cell growth and death	NaN	1	0	NaN	AIPGENE10509	AIPGENE10509
11.2176	NaN	10.2621	11.2277	10.9202	10.8088	10.2474	NaN	10.644	NaN	_RLS[Phospho (STY)]SEKEGIGENNDNTTK_3	>AIPGENE10517	Swiss-Prot	sp|Q80UU2|RPP38_MOUSE	Ribonuclease P protein subunit p38 OS=Mus musculus GN=Rpp38 PE=2 SV=1							NaN	1	0	NaN	AIPGENE10517	AIPGENE10517;AIPGENE25132
19.6166	19.5979	19.8711	19.5743	19.4179	19.3888	19.5762	19.3372	19.7105	19.338	_GGGGGYS[Phospho (STY)]PPRRS[Phospho (STY)]R_3	>AIPGENE10539	Swiss-Prot	sp|Q7TP17|U2AF4_RAT	Splicing factor U2AF 26 kDa subunit OS=Rattus norvegicus GN=U2af1l4 PE=2 SV=1			K12836	03040 Spliceosome [PATH:ko03040]	K12836	09121 Transcription	0.698318	0.32956	0.145422	0.712199	AIPGENE10539	AIPGENE10539
17.1729	17.308	17.0815	17.2707	17.2905	17.1785	17.2233	17.3009	17.1198	17.3001	_GGGGGYS[Phospho (STY)]PPRR_2	>AIPGENE10539	Swiss-Prot	sp|Q7TP17|U2AF4_RAT	Splicing factor U2AF 26 kDa subunit OS=Rattus norvegicus GN=U2af1l4 PE=2 SV=1			K12836	03040 Spliceosome [PATH:ko03040]	K12836	09121 Transcription	0.00124064	0.9983	0.000204086	0.00131387	AIPGENE10539	AIPGENE10539
15.2713	15.2945	15.0564	15.3675	15.0416	15.6465	16.0024	15.9804	15.4131	15.6481	_GGGGGYS[Phospho (STY)]PPR_2	>AIPGENE10539	Swiss-Prot	sp|Q7TP17|U2AF4_RAT	Splicing factor U2AF 26 kDa subunit OS=Rattus norvegicus GN=U2af1l4 PE=2 SV=1	+	A_S	K12836	03040 Spliceosome [PATH:ko03040]	K12836	09121 Transcription	2.45752	0.00763761	-0.531865	-2.31195	AIPGENE10539	AIPGENE10539
13.8405	13.6442	14.0303	14.0284	13.7493	14.5943	14.1917	14.1215	14.4807	14.1125	_SDVS[Phospho (STY)]PSPQPSTSR_2	>AIPGENE10557	Swiss-Prot	sp|Q9QZQ0|NPAS3_MOUSE	Neuronal PAS domain-containing protein 3 OS=Mus musculus GN=Npas3 PE=2 SV=1							2.10622	0.0168043	-0.441613	-1.95916	AIPGENE10557	AIPGENE10557
12.3482	12.3538	12.2616	12.335	12.3534	12.3042	11.866	11.5648	12.159	11.895	_SDVSPS[Phospho (STY)]PQPSTSR_2	>AIPGENE10557	Swiss-Prot	sp|Q9QZQ0|NPAS3_MOUSE	Neuronal PAS domain-containing protein 3 OS=Mus musculus GN=Npas3 PE=2 SV=1							1.69187	0.0358245	0.372637	1.62633	AIPGENE10557	AIPGENE10557
15.6216	15.5315	15.5781	15.6151	15.8808	14.957	14.9644	15.1025	15.0866	15.3062	_HSS[Phospho (STY)]QVHFGDVR_3	>AIPGENE10605	Swiss-Prot	sp|Q5BL44|S20A1_XENTR	Sodium-dependent phosphate transporter 1 OS=Xenopus tropicalis GN=slc20a1 PE=2 SV=1	+	A_S	K14640	09183 Protein families: signaling and cellular processes	K14640	09183 Protein families: signaling and cellular processes	3.67651	0.00224691	0.562065	2.99108	AIPGENE10605	AIPGENE10605
14.57	14.5214	14.1457	14.2816	14.1182	14.4252	14.3277	13.8576	15.215	14.521	_SYS[Phospho (STY)]MGMQVLETK_2	>AIPGENE10605	Swiss-Prot	sp|Q5BL44|S20A1_XENTR	Sodium-dependent phosphate transporter 1 OS=Xenopus tropicalis GN=slc20a1 PE=2 SV=1			K14640	09183 Protein families: signaling and cellular processes	K14640	09183 Protein families: signaling and cellular processes	0.246422	0.593995	-0.141928	-0.420251	AIPGENE10605	AIPGENE10605
12.2733	12.073	11.9142	12.2465	12.2828	13.6107	13.2666	13.3058	13.7106	13.3138	_IEIVDTPQPS[Phospho (STY)]PR_2	>AIPGENE10652	no_hit			+	A_S					5.3976	0.000740741	-1.28354	-5.93861	AIPGENE10652	AIPGENE10652
17.0698	16.7405	17.1664	17.1216	16.1821	17.5661	17.3425	17.2019	14.5529	17.0048	_[Acetyl (Protein N-term)]ATEVETAQQEVQEVEAEAAKPDENHVEENKPAEES[Phospho (STY)]QSAEK_4	>AIPGENE10659	Swiss-Prot	sp|D3ZAT9|FAXC_RAT	Failed axon connections homolog OS=Rattus norvegicus GN=Faxc PE=3 SV=1							0.0763399	0.829457	0.122468	0.179371	AIPGENE10659	AIPGENE10659;AIPGENE10661
21.1675	21.1689	21.1349	20.8917	21.0083	21.2588	21.3555	21.1342	20.877	21.5136	_EGEGES[Phospho (STY)]DKAEEKPAEEEK_3	>AIPGENE10659	Swiss-Prot	sp|D3ZAT9|FAXC_RAT	Failed axon connections homolog OS=Rattus norvegicus GN=Faxc PE=3 SV=1							0.623777	0.340126	-0.153584	-0.696911	AIPGENE10659	AIPGENE10659;AIPGENE10661
18.1978	18.3458	17.9444	18.0543	18.1194	17.9102	18.0063	18.2443	18.1431	18.1597	_EGEGES[Phospho (STY)]DKAEEKPAEEEK_2	>AIPGENE10659	Swiss-Prot	sp|D3ZAT9|FAXC_RAT	Failed axon connections homolog OS=Rattus norvegicus GN=Faxc PE=3 SV=1							0.172991	0.803253	0.0396477	0.208598	AIPGENE10659	AIPGENE10659;AIPGENE10661
13.4568	13.02	13.5561	13.3718	13.036	13.2496	13.4845	13.5571	NaN	13.8399	_EGEGES[Phospho (STY)]DKAEEKPAEEEK_4	>AIPGENE10659	Swiss-Prot	sp|D3ZAT9|FAXC_RAT	Failed axon connections homolog OS=Rattus norvegicus GN=Faxc PE=3 SV=1							NaN	1	0	NaN	AIPGENE10659	AIPGENE10659;AIPGENE10661
20.7726	20.7878	20.717	20.6334	20.7161	20.4544	20.4778	20.3468	20.379	20.3943	_IEDAVVDGES[Phospho (STY)]K_2	>AIPGENE10659	Swiss-Prot	sp|D3ZAT9|FAXC_RAT	Failed axon connections homolog OS=Rattus norvegicus GN=Faxc PE=3 SV=1	+	A_S					4.60681	0.00761905	0.314927	2.3089	AIPGENE10659	AIPGENE10659;AIPGENE10661
11.7874	NaN	NaN	11.9436	NaN	12.6082	11.9887	12.1294	12.5616	12.0974	_RPS[Phospho (STY)]SGNVIPQADSLK_2	>AIPGENE10673	Swiss-Prot	sp|Q8R3B7|BRD8_MOUSE	Bromodomain-containing protein 8 OS=Mus musculus GN=Brd8 PE=1 SV=2			K11321	03036 Chromosome and associated proteins [BR:ko03036]	K11321	09182 Protein families: genetic information processing	NaN	1	0	NaN	AIPGENE10673	AIPGENE10673
15.5588	15.8466	16.1121	15.8389	15.7279	15.8596	16.3044	15.942	15.9332	15.86	_DEDISGNLS[Phospho (STY)]DEVDDEKDNQPSGEETSVK_3	>AIPGENE10685	Swiss-Prot	sp|Q6PGH0|UBTD2_MOUSE	Ubiquitin domain-containing protein 2 OS=Mus musculus GN=Ubtd2 PE=2 SV=1							0.656359	0.315547	-0.162947	-0.731874	AIPGENE10685	AIPGENE10685
16.0559	16.1197	15.8176	15.9021	16.0448	15.9649	15.8913	15.6675	16.0879	16.083	_VES[Phospho (STY)]SEFGSTPGVTVGR_2	>AIPGENE10685	Swiss-Prot	sp|Q6PGH0|UBTD2_MOUSE	Ubiquitin domain-containing protein 2 OS=Mus musculus GN=Ubtd2 PE=2 SV=1							0.207772	0.76199	0.0491175	0.251656	AIPGENE10685	AIPGENE10685
15.9287	16.0162	15.7161	15.7945	15.9266	15.8532	15.7905	15.5489	15.9774	15.9704	_VESS[Phospho (STY)]EFGSTPGVTVGR_2	>AIPGENE10685	Swiss-Prot	sp|Q6PGH0|UBTD2_MOUSE	Ubiquitin domain-containing protein 2 OS=Mus musculus GN=Ubtd2 PE=2 SV=1							0.204882	0.765882	0.0483334	0.248125	AIPGENE10685	AIPGENE10685
15.3245	15.4348	15.2531	15.3583	15.6578	15.1706	14.816	14.7048	15.3499	15.2069	_VESSEFGS[Phospho (STY)]TPGVTVGR_2	>AIPGENE10685	Swiss-Prot	sp|Q6PGH0|UBTD2_MOUSE	Ubiquitin domain-containing protein 2 OS=Mus musculus GN=Ubtd2 PE=2 SV=1							1.44552	0.0524686	0.356063	1.47538	AIPGENE10685	AIPGENE10685
15.4289	15.6322	15.5064	15.2821	15.3836	15.1235	15.5598	15.3295	15.1018	15.285	_DGDQEETDGAYAPASS[Phospho (STY)]PK_2	>AIPGENE10731	Swiss-Prot	sp|O35930|GP1BA_MOUSE	Platelet glycoprotein Ib alpha chain OS=Mus musculus GN=Gp1ba PE=2 SV=2			K06261	04512 ECM-receptor interaction [PATH:ko04512]	K06261	09133 Signaling molecules and interaction	0.855938	0.255646	0.166727	0.827124	AIPGENE10731	AIPGENE10731
15.2597	15.453	11.9591	15.1251	15.2283	14.9369	15.3822	15.1266	14.9242	15.1151	_DGDQEETDGAYAPAS[Phospho (STY)]SPK_2	>AIPGENE10731	Swiss-Prot	sp|O35930|GP1BA_MOUSE	Platelet glycoprotein Ib alpha chain OS=Mus musculus GN=Gp1ba PE=2 SV=2			K06261	04512 ECM-receptor interaction [PATH:ko04512]	K06261	09133 Signaling molecules and interaction	0.316066	0.389121	-0.491961	-0.639911	AIPGENE10731	AIPGENE10731
12.1185	11.9364	11.9614	12.0763	12.4424	12.4147	12.2905	12.0635	13.5402	13.1393	_AAS[Phospho (STY)]PNASEISTSL_2	>AIPGENE10852	Swiss-Prot	sp|Q6BN88|ATG26_DEBHA	Sterol 3-beta-glucosyltransferase OS=Debaryomyces hansenii (strain ATCC 36239 / CBS 767 / JCM 1990 / NBRC 0083 / IGC 2968) GN=ATG26 PE=3 SV=2							1.0866	0.0513974	-0.58264	-1.48271	AIPGENE10852	AIPGENE10852
11.9719	12.9613	12.431	12.832	12.4329	11.9828	12.8361	12.8318	12.31	10.8679	_DLAASTISS[Phospho (STY)]S[Phospho (STY)]SLM[Oxidation (M)]FLSAEGTR_2	>AIPGENE10891	Swiss-Prot	sp|O88447|KLC1_MOUSE	Kinesin light chain 1 OS=Mus musculus GN=Klc1 PE=1 SV=3							0.40116	0.325996	0.360104	0.716672	AIPGENE10891	AIPGENE10891
15.6187	16.215	16.5018	16.1944	16.821	15.5526	15.7651	15.8804	16.1899	16.0511	_SSS[Phospho (STY)]DATTPATR_2	>AIPGENE10899	Swiss-Prot	sp|P09874|PARP1_HUMAN	Poly [ADP-ribose] polymerase 1 OS=Homo sapiens GN=PARP1 PE=1 SV=4			K10798	03410 Base excision repair [PATH:ko03410]	K10798	09124 Replication and repair	0.881421	0.111645	0.382374	1.16736	AIPGENE10899	AIPGENE10899
14.9729	16.0226	15.8466	15.8959	13.7137	14.429	15.3977	15.7235	13.3108	12.1798	_NVEALLAISATPES[Phospho (STY)]DDEVEENDDTPAPR_3	>AIPGENE10899	Swiss-Prot	sp|P09874|PARP1_HUMAN	Poly [ADP-ribose] polymerase 1 OS=Homo sapiens GN=PARP1 PE=1 SV=4			K10798	03410 Base excision repair [PATH:ko03410]	K10798	09124 Replication and repair	0.682169	0.0993239	1.08216	1.21608	AIPGENE10899	AIPGENE10899
12.7672	12.7562	12.5054	12.5491	12.4111	12.5007	12.4695	12.6138	12.5786	12.6766	_LTSTS[Phospho (STY)]VTNK_2	>AIPGENE10900	Swiss-Prot	sp|Q8BTH8|KC1G1_MOUSE	Casein kinase I isoform gamma-1 OS=Mus musculus GN=Csnk1g1 PE=1 SV=2			K08958	04340 Hedgehog signaling pathway [PATH:ko04340]	K08958	09130 Environmental Information Processing	0.144189	0.840643	0.0299635	0.166533	AIPGENE10900	AIPGENE10900
11.7245	10.9191	10.5487	11.2515	10.6182	NaN	10.7826	10.7075	11.1988	NaN	_LTSTSVT[Phospho (STY)]NKSGQDR_3	>AIPGENE10900	Swiss-Prot	sp|Q8BTH8|KC1G1_MOUSE	Casein kinase I isoform gamma-1 OS=Mus musculus GN=Csnk1g1 PE=1 SV=2			K08958	04340 Hedgehog signaling pathway [PATH:ko04340]	K08958	09130 Environmental Information Processing	NaN	1	0	NaN	AIPGENE10900	AIPGENE10900
12.9368	12.8287	12.5937	12.558	12.608	12.0568	12.2988	11.8176	11.6063	11.5115	_GEENIS[Phospho (STY)]LEEGSPYRPVNGEENR_3	>AIPGENE11026	Swiss-Prot	sp|A2AJ76|HMCN2_MOUSE	Hemicentin-2 OS=Mus musculus GN=Hmcn2 PE=2 SV=1	+	A_S					3.08256	0.00134783	0.846838	3.22	AIPGENE11026	AIPGENE11026
12.1452	12.3413	12.1522	12.0547	11.932	11.5943	12.1613	NaN	NaN	NaN	_ESDY[Phospho (STY)]ASIDFFK_2	>AIPGENE11026	Swiss-Prot	sp|A2AJ76|HMCN2_MOUSE	Hemicentin-2 OS=Mus musculus GN=Hmcn2 PE=2 SV=1							NaN	1	0	NaN	AIPGENE11026	AIPGENE11026
12.1757	11.9285	12.143	11.7267	12.3061	11.9995	12.2869	12.1328	11.0769	11.4015	_DGIHHQNAVYGSIEPLS[Phospho (STY)]PR_3	>AIPGENE1106	nr	gi|156383479|ref|XP_001632861.1|	predicted protein [Nematostella vectensis] >gi|156219923|gb|EDO40798.1| predicted protein [Nematostella vectensis]							0.514801	0.281978	0.276473	0.784042	AIPGENE1106	AIPGENE1106
17.1537	17.1665	17.0199	17.0988	17.5547	17.0189	17.0559	17.1536	17.045	17.1009	_NQPAAS[Phospho (STY)]PLK_2	>AIPGENE11091	TrEMBL	tr|A7RTE3|A7RTE3_NEMVE	Predicted protein OS=Nematostella vectensis GN=v1g240549 PE=4 SV=1			K10886	03450 Non-homologous end-joining [PATH:ko03450]	K10886	09124 Replication and repair	0.635363	0.392922	0.123842	0.632963	AIPGENE11091	AIPGENE11091
14.6368	14.5394	14.6391	14.2745	14.3431	14.5085	14.5038	14.2974	14.438	14.4099	_SSS[Phospho (STY)]IGNIDSSQGYRPR_3	>AIPGENE11111	Swiss-Prot	sp|A5PKW4|PSD1_HUMAN	PH and SEC7 domain-containing protein 1 OS=Homo sapiens GN=PSD PE=1 SV=2			K12494	04144 Endocytosis [PATH:ko04144]	K12494	09141 Transport and catabolism	0.272267	0.714759	0.0550734	0.298019	AIPGENE11111	AIPGENE11111
11.6958	10.2524	10.3384	10.9222	10.1424	12.1781	11.4	11.1901	11.499	11.6618	_SSS[Phospho (STY)]IGNIDSSQGYRPR_2	>AIPGENE11111	Swiss-Prot	sp|A5PKW4|PSD1_HUMAN	PH and SEC7 domain-containing protein 1 OS=Homo sapiens GN=PSD PE=1 SV=2			K12494	04144 Endocytosis [PATH:ko04144]	K12494	09141 Transport and catabolism	1.59399	0.0116711	-0.915569	-2.10859	AIPGENE11111	AIPGENE11111
12.96	NaN	13.4644	13.1694	NaN	13.3083	13.0995	12.9491	12.5054	13.6933	_QAPLEWSGEKPPGS[Phospho (STY)]APGT[Phospho (STY)]PKPSR_3	>AIPGENE11111	Swiss-Prot	sp|A5PKW4|PSD1_HUMAN	PH and SEC7 domain-containing protein 1 OS=Homo sapiens GN=PSD PE=1 SV=2			K12494	04144 Endocytosis [PATH:ko04144]	K12494	09141 Transport and catabolism	NaN	1	0	NaN	AIPGENE11111	AIPGENE11111
15.3441	14.979	15.1614	15.238	15.1902	15.3533	15.3115	15.04	14.7601	14.8843	_RSDDPNKPTIPIFGS[Phospho (STY)]R_3	>AIPGENE11121	Swiss-Prot	sp|Q5THR3|EFCB6_HUMAN	EF-hand calcium-binding domain-containing protein 6 OS=Homo sapiens GN=EFCAB6 PE=1 SV=1							0.38373	0.524314	0.112692	0.488702	AIPGENE11121	AIPGENE11121
13.9981	13.4361	13.5362	13.9211	13.8292	13.726	13.8385	13.2214	14.1248	13.7598	_SDDPNKPTIPIFGS[Phospho (STY)]R_3	>AIPGENE11121	Swiss-Prot	sp|Q5THR3|EFCB6_HUMAN	EF-hand calcium-binding domain-containing protein 6 OS=Homo sapiens GN=EFCAB6 PE=1 SV=1							0.0188436	0.965272	0.010042	0.0355087	AIPGENE11121	AIPGENE11121
14.9106	14.9547	14.727	15.05	14.888	15.2099	15.368	15.2868	15.2431	15.2933	_TVS[Phospho (STY)]TADAQELAK_2	>AIPGENE11123	Swiss-Prot	sp|P79800|RASK_MELGA	GTPase KRas OS=Meleagris gallopavo GN=KRAS PE=2 SV=1	+	A_S	K07827	04014 Ras signaling pathway [PATH:ko04014]	K07827	09130 Environmental Information Processing	3.64938	0.00706383	-0.374146	-2.35223	AIPGENE11123	AIPGENE11123
15.4185	15.2879	15.3117	15.0943	14.7046	15.3793	15.602	15.4941	15.5445	14.9528	_S[Phospho (STY)]FDGSENSSDTR_2	>AIPGENE1113	Swiss-Prot	sp|O94913|PCF11_HUMAN	Pre-mRNA cleavage complex 2 protein Pcf11 OS=Homo sapiens GN=PCF11 PE=1 SV=3			K14400	03015 mRNA surveillance pathway [PATH:ko03015]	K14400	09122 Translation	0.668019	0.242686	-0.231155	-0.851214	AIPGENE1113	AIPGENE1113
14.6804	14.8715	14.8637	14.5309	14.968	14.605	14.6428	14.626	15.2147	14.7832	_QFS[Phospho (STY)]EEEILDSR_2	>AIPGENE11173	Swiss-Prot	sp|P38532|HSF1_MOUSE	Heat shock factor protein 1 OS=Mus musculus GN=Hsf1 PE=1 SV=2			K09414	04212 Longevity regulating pathway - worm [PATH:ko04212]	K09414	09149 Aging	0.0212362	0.965161	0.00856342	0.0358779	AIPGENE11173	AIPGENE11173
12.671	12.6602	12.6285	13.6812	13.309	14.0997	13.9426	14.3206	14.0648	14.004	_ETTTEFVKHS[Phospho (STY)]PR_3	>AIPGENE11225	Swiss-Prot	sp|P43307|SSRA_HUMAN	Translocon-associated protein subunit alpha OS=Homo sapiens GN=SSR1 PE=1 SV=3	+	A_S	K13249	04141 Protein processing in endoplasmic reticulum [PATH:ko04141]	K13249	09123 Folding, sorting and degradation	2.91977	0.000888889	-1.09634	-3.38357	AIPGENE11225	AIPGENE11225
16.5002	16.5097	16.565	16.6045	16.852	16.53	16.3074	16.1791	16.5348	16.3945	_KQS[Phospho (STY)]LLENVLGK_2	>AIPGENE11319	Swiss-Prot	sp|Q63424|S15A2_RAT	Solute carrier family 15 member 2 OS=Rattus norvegicus GN=Slc15a2 PE=2 SV=1							1.31328	0.123731	0.21714	1.12257	AIPGENE11319	AIPGENE11319
15.8623	16.4155	16.286	16.1937	15.8373	16.2039	16.7267	16.4269	17.2831	16.2741	_[Acetyl (Protein N-term)]STTEYTPLNDT[Phospho (STY)]DDENTSK_2	>AIPGENE11319	Swiss-Prot	sp|Q63424|S15A2_RAT	Solute carrier family 15 member 2 OS=Rattus norvegicus GN=Slc15a2 PE=2 SV=1							1.11679	0.0614105	-0.463957	-1.41391	AIPGENE11319	AIPGENE11319
13.5473	13.8508	13.4199	13.9412	13.5424	13.8887	13.8486	13.8611	14.063	14.0501	_TEEDEGGETVPLTETS[Phospho (STY)]PEHS_2	>AIPGENE11319	Swiss-Prot	sp|Q63424|S15A2_RAT	Solute carrier family 15 member 2 OS=Rattus norvegicus GN=Slc15a2 PE=2 SV=1							1.46808	0.0727031	-0.281993	-1.33982	AIPGENE11319	AIPGENE11319
13.4642	13.7542	13.3394	13.7893	13.4245	13.7406	13.711	13.7647	13.963	13.9477	_TEEDEGGETVPLTET[Phospho (STY)]SPEHS_2	>AIPGENE11319	Swiss-Prot	sp|Q63424|S15A2_RAT	Solute carrier family 15 member 2 OS=Rattus norvegicus GN=Slc15a2 PE=2 SV=1							1.47298	0.0775198	-0.271041	-1.3165	AIPGENE11319	AIPGENE11319
14.2022	14.2926	14.3155	14.2997	14.8565	14.1934	14.4498	14.0543	15.2167	14.4873	_QS[Phospho (STY)]LLENVLGK_2	>AIPGENE11319	Swiss-Prot	sp|Q63424|S15A2_RAT	Solute carrier family 15 member 2 OS=Rattus norvegicus GN=Slc15a2 PE=2 SV=1							0.143757	0.751333	-0.0870079	-0.261516	AIPGENE11319	AIPGENE11319
11.7821	11.6685	11.8474	11.3629	11.9774	11.1405	10.8073	NaN	10.6461	NaN	_DVLSES[Phospho (STY)]SGSSHGSVLR_2	>AIPGENE11324	TrEMBL	tr|A7RGQ1|A7RGQ1_NEMVE	Predicted protein OS=Nematostella vectensis GN=v1g238125 PE=4 SV=1							NaN	1	0	NaN	AIPGENE11324	AIPGENE11324
14.4816	14.8897	14.6815	14.5371	14.6073	14.8375	15.1447	15.0284	15.2074	14.659	_GVIDEEDS[Phospho (STY)]EEEFTK_2	>AIPGENE11342	Swiss-Prot	sp|Q9CQV4|F134C_MOUSE	Protein FAM134C OS=Mus musculus GN=Fam134c PE=1 SV=1							1.5806	0.0487717	-0.335959	-1.50294	AIPGENE11342	AIPGENE11342
13.8497	13.971	13.7132	13.7908	13.7074	13.6759	13.718	13.418	13.622	13.2839	_M[Oxidation (M)]GEGSAGLS[Phospho (STY)]PQR_2	>AIPGENE11372	Swiss-Prot	sp|Q01617|CPO_DROME	Protein couch potato OS=Drosophila melanogaster GN=cpo PE=2 SV=3							1.58943	0.0726411	0.262834	1.33975	AIPGENE11372	AIPGENE11372;AIPGENE11373;AIPGENE11374
14.6844	14.9194	14.8974	14.7534	14.5911	15.1924	14.9215	15.0814	15.0817	15.2562	_GQS[Phospho (STY)]AEEYLEEKPK_2	>AIPGENE11382	Swiss-Prot	sp|O13395|CHS6_USTMA	Chitin synthase 6 OS=Ustilago maydis (strain 521 / FGSC 9021) GN=CHS6 PE=3 SV=2			K00698	00520 Amino sugar and nucleotide sugar metabolism [PATH:ko00520]	K00698	09101 Carbohydrate metabolism	2.39466	0.0221998	-0.33751	-1.8275	AIPGENE11382	AIPGENE11382;AIPGENE11383
13.4055	NaN	13.6679	13.4295	13.3972	13.8051	13.7521	14.0453	13.5887	13.975	_GQS[Phospho (STY)]AEEYLEEKPK_3	>AIPGENE11382	Swiss-Prot	sp|O13395|CHS6_USTMA	Chitin synthase 6 OS=Ustilago maydis (strain 521 / FGSC 9021) GN=CHS6 PE=3 SV=2			K00698	00520 Amino sugar and nucleotide sugar metabolism [PATH:ko00520]	K00698	09101 Carbohydrate metabolism	NaN	1	0	NaN	AIPGENE11382	AIPGENE11382;AIPGENE11383
15.7664	15.8799	15.8369	15.8137	15.6998	16.3307	16.0523	16.1693	16.1012	16.122	_RGQS[Phospho (STY)]AEEYLEEKPK_3	>AIPGENE11382	Swiss-Prot	sp|O13395|CHS6_USTMA	Chitin synthase 6 OS=Ustilago maydis (strain 521 / FGSC 9021) GN=CHS6 PE=3 SV=2	+	A_S	K00698	00520 Amino sugar and nucleotide sugar metabolism [PATH:ko00520]	K00698	09101 Carbohydrate metabolism	3.61152	0.00821854	-0.355744	-2.2676	AIPGENE11382	AIPGENE11382;AIPGENE11383
13.6375	13.4203	13.3962	13.5606	13.0394	12.3956	11.719	11.9813	13.017	12.6715	_NLDTLS[Phospho (STY)]PIFTPER_2	>AIPGENE11384	Swiss-Prot	sp|Q5SRX1|TM1L2_MOUSE	TOM1-like protein 2 OS=Mus musculus GN=Tom1l2 PE=2 SV=1	+	A_S					2.48765	0.00222492	1.05395	2.97239	AIPGENE11384	AIPGENE11384;AIPGENE26059
11.9889	12.1611	12.518	12.0823	12.0921	12.6943	13.07	12.6693	13.6472	12.7302	_NS[Phospho (STY)]SFDEDIFEDSSPAK_2	>AIPGENE11412	Swiss-Prot	sp|Q9H792|PEAK1_HUMAN	Pseudopodium-enriched atypical kinase 1 OS=Homo sapiens GN=PEAK1 PE=1 SV=4	+	A_S	K17538	01001 Protein kinases [BR:ko01001]	K17538	09181 Protein families: metabolism	2.29816	0.00445815	-0.793724	-2.58244	AIPGENE11412	AIPGENE11412;AIPGENE11413
12.4701	12.1732	12.1947	12.0777	12.2606	12.3327	12.1716	11.9899	12.3911	12.4665	_KNS[Phospho (STY)]NSGNILETR_2	>AIPGENE11412	Swiss-Prot	sp|Q9H792|PEAK1_HUMAN	Pseudopodium-enriched atypical kinase 1 OS=Homo sapiens GN=PEAK1 PE=1 SV=4			K17538	01001 Protein kinases [BR:ko01001]	K17538	09181 Protein families: metabolism	0.123427	0.838825	-0.0351004	-0.169084	AIPGENE11412	AIPGENE11412;AIPGENE11413
21.5109	21.6766	21.5763	21.7693	21.769	21.4721	21.265	21.4953	21.3317	21.3993	_SAS[Phospho (STY)]PPPRPAQPTNYDYR_3	>AIPGENE11421	Swiss-Prot	sp|P39447|ZO1_MOUSE	Tight junction protein ZO-1 OS=Mus musculus GN=Tjp1 PE=1 SV=2			K05701	04520 Adherens junction [PATH:ko04520]	K05701	09144 Cellular community - eukaryotes	2.39474	0.0378555	0.267738	1.60154	AIPGENE11421	AIPGENE11421;AIPGENE11423
18.9849	19.1885	18.9443	19.2828	19.1536	19.1257	18.7409	18.939	19.0079	19.0383	_SAS[Phospho (STY)]PPPRPAQPTNYDYR_2	>AIPGENE11421	Swiss-Prot	sp|P39447|ZO1_MOUSE	Tight junction protein ZO-1 OS=Mus musculus GN=Tjp1 PE=1 SV=2			K05701	04520 Adherens junction [PATH:ko04520]	K05701	09144 Cellular community - eukaryotes	0.794833	0.312296	0.140448	0.736209	AIPGENE11421	AIPGENE11421;AIPGENE11423
21.4543	21.6208	21.3569	21.1863	21.2789	21.3573	21.1687	21.3632	21.2815	20.9336	_RYS[Phospho (STY)]DPEPPK_2	>AIPGENE11421	Swiss-Prot	sp|P39447|ZO1_MOUSE	Tight junction protein ZO-1 OS=Mus musculus GN=Tjp1 PE=1 SV=2			K05701	04520 Adherens junction [PATH:ko04520]	K05701	09144 Cellular community - eukaryotes	0.731777	0.299972	0.158573	0.757068	AIPGENE11421	AIPGENE11421;AIPGENE11423
20.3128	20.4744	20.4341	20.4585	20.3873	20.4614	20.4408	20.3981	20.5049	20.5053	_YSTGHEYDPHNDS[Phospho (STY)]PTNR_3	>AIPGENE11421	Swiss-Prot	sp|P39447|ZO1_MOUSE	Tight junction protein ZO-1 OS=Mus musculus GN=Tjp1 PE=1 SV=2			K05701	04520 Adherens junction [PATH:ko04520]	K05701	09144 Cellular community - eukaryotes	0.681724	0.652891	-0.0486408	-0.358915	AIPGENE11421	AIPGENE11421;AIPGENE11423
17.813	17.9251	17.9444	17.9912	17.7786	17.8926	17.8577	17.7439	17.9876	17.8614	_YSTGHEYDPHNDS[Phospho (STY)]PTNR_2	>AIPGENE11421	Swiss-Prot	sp|P39447|ZO1_MOUSE	Tight junction protein ZO-1 OS=Mus musculus GN=Tjp1 PE=1 SV=2			K05701	04520 Adherens junction [PATH:ko04520]	K05701	09144 Cellular community - eukaryotes	0.150064	0.866768	0.0218376	0.139785	AIPGENE11421	AIPGENE11421;AIPGENE11423
17.225	18.2828	18.1885	17.0855	17.4315	16.2584	18.1918	18.1619	18.2681	18.2765	_YS[Phospho (STY)]TGHEYDPHNDSPTNR_3	>AIPGENE11421	Swiss-Prot	sp|P39447|ZO1_MOUSE	Tight junction protein ZO-1 OS=Mus musculus GN=Tjp1 PE=1 SV=2			K05701	04520 Adherens junction [PATH:ko04520]	K05701	09144 Cellular community - eukaryotes	0.157369	0.678422	-0.188688	-0.333486	AIPGENE11421	AIPGENE11421;AIPGENE11423
15.9552	15.9272	15.8148	15.9458	15.9267	15.8843	15.9254	15.8635	15.8834	15.9027	_YSTGHEYDPHNDS[Phospho (STY)]PTNR_4	>AIPGENE11421	Swiss-Prot	sp|P39447|ZO1_MOUSE	Tight junction protein ZO-1 OS=Mus musculus GN=Tjp1 PE=1 SV=2			K05701	04520 Adherens junction [PATH:ko04520]	K05701	09144 Cellular community - eukaryotes	0.352765	0.834538	0.0220957	0.17339	AIPGENE11421	AIPGENE11421;AIPGENE11423
20.7169	20.1025	20.3779	20.0338	20.3853	20.2233	20.4946	19.8904	20.3567	20.1442	_YSS[Phospho (STY)]TKS[Phospho (STY)]LPSVGK_2	>AIPGENE11421	Swiss-Prot	sp|P39447|ZO1_MOUSE	Tight junction protein ZO-1 OS=Mus musculus GN=Tjp1 PE=1 SV=2			K05701	04520 Adherens junction [PATH:ko04520]	K05701	09144 Cellular community - eukaryotes	0.267454	0.622144	0.101434	0.392333	AIPGENE11421	AIPGENE11421;AIPGENE11423
14.1659	14.6405	14.5029	14.9196	14.7601	13.0085	13.3228	13.4687	13.3841	13.7803	_YSSTKS[Phospho (STY)]LPSVGK_2	>AIPGENE11421	Swiss-Prot	sp|P39447|ZO1_MOUSE	Tight junction protein ZO-1 OS=Mus musculus GN=Tjp1 PE=1 SV=2	+	A_S	K05701	04520 Adherens junction [PATH:ko04520]	K05701	09144 Cellular community - eukaryotes	3.84181	0.000378947	1.20491	4.32943	AIPGENE11421	AIPGENE11421;AIPGENE11423
19.1624	20.2402	20.1446	19.6762	19.6974	19.1236	20.2419	20.1462	20.1881	19.0914	_YGDEIPYDS[Phospho (STY)]DVDR_2	>AIPGENE11421	Swiss-Prot	sp|P39447|ZO1_MOUSE	Tight junction protein ZO-1 OS=Mus musculus GN=Tjp1 PE=1 SV=2			K05701	04520 Adherens junction [PATH:ko04520]	K05701	09144 Cellular community - eukaryotes	0.0272961	0.941698	0.0259171	0.060461	AIPGENE11421	AIPGENE11421;AIPGENE11423
17.9336	17.9411	18.0436	17.8423	18.0322	17.6374	17.2798	17.3624	17.2976	17.4576	_TRPT[Phospho (STY)]SQDFADHPPDLR_3	>AIPGENE11421	Swiss-Prot	sp|P39447|ZO1_MOUSE	Tight junction protein ZO-1 OS=Mus musculus GN=Tjp1 PE=1 SV=2	+	A_S	K05701	04520 Adherens junction [PATH:ko04520]	K05701	09144 Cellular community - eukaryotes	4.09421	0.00139792	0.551582	3.14975	AIPGENE11421	AIPGENE11421;AIPGENE11423
17.8291	17.8364	17.9377	17.7414	17.922	17.5245	17.1795	17.2541	17.1985	17.3553	_TRPTS[Phospho (STY)]QDFADHPPDLR_3	>AIPGENE11421	Swiss-Prot	sp|P39447|ZO1_MOUSE	Tight junction protein ZO-1 OS=Mus musculus GN=Tjp1 PE=1 SV=2	+	A_S	K05701	04520 Adherens junction [PATH:ko04520]	K05701	09144 Cellular community - eukaryotes	4.19324	0.00136655	0.550948	3.19096	AIPGENE11421	AIPGENE11421;AIPGENE11423
18.0733	17.8642	18.4681	18.2344	18.2363	17.8663	18.5002	18.1493	18.3992	18.1835	_LDRYSS[Phospho (STY)]TKS[Phospho (STY)]LPSVGK_3	>AIPGENE11421	Swiss-Prot	sp|P39447|ZO1_MOUSE	Tight junction protein ZO-1 OS=Mus musculus GN=Tjp1 PE=1 SV=2			K05701	04520 Adherens junction [PATH:ko04520]	K05701	09144 Cellular community - eukaryotes	0.112044	0.829636	-0.0444527	-0.17874	AIPGENE11421	AIPGENE11421;AIPGENE11423
14.7935	14.5415	15.3615	15.1076	14.8187	14.8619	15.3517	14.8112	15.4982	15.5779	_LDRYSS[Phospho (STY)]TKS[Phospho (STY)]LPSVGK_2	>AIPGENE11421	Swiss-Prot	sp|P39447|ZO1_MOUSE	Tight junction protein ZO-1 OS=Mus musculus GN=Tjp1 PE=1 SV=2			K05701	04520 Adherens junction [PATH:ko04520]	K05701	09144 Cellular community - eukaryotes	0.688427	0.193889	-0.295608	-0.940814	AIPGENE11421	AIPGENE11421;AIPGENE11423
14.7934	14.5411	15.3615	15.1076	14.8096	14.8619	15.3517	14.8113	15.4982	15.5779	_LDRYS[Phospho (STY)]STKS[Phospho (STY)]LPSVGK_2	>AIPGENE11421	Swiss-Prot	sp|P39447|ZO1_MOUSE	Tight junction protein ZO-1 OS=Mus musculus GN=Tjp1 PE=1 SV=2			K05701	04520 Adherens junction [PATH:ko04520]	K05701	09144 Cellular community - eukaryotes	0.693091	0.190904	-0.29756	-0.946246	AIPGENE11421	AIPGENE11421;AIPGENE11423
16.3916	16.481	16.2234	16.5458	16.7871	16.8266	16.5013	16.6547	16.549	16.9921	_HKS[Phospho (STY)]TDRLDTESFSNVSR_3	>AIPGENE11421	Swiss-Prot	sp|P39447|ZO1_MOUSE	Tight junction protein ZO-1 OS=Mus musculus GN=Tjp1 PE=1 SV=2			K05701	04520 Adherens junction [PATH:ko04520]	K05701	09144 Cellular community - eukaryotes	0.884321	0.188805	-0.218932	-0.952102	AIPGENE11421	AIPGENE11421;AIPGENE11423
16.1569	16.2616	16.0278	16.3882	16.5801	16.5777	16.3326	16.5229	16.3152	16.7544	_HKST[Phospho (STY)]DRLDTESFSNVSR_4	>AIPGENE11421	Swiss-Prot	sp|P39447|ZO1_MOUSE	Tight junction protein ZO-1 OS=Mus musculus GN=Tjp1 PE=1 SV=2			K05701	04520 Adherens junction [PATH:ko04520]	K05701	09144 Cellular community - eukaryotes	0.918011	0.183818	-0.217617	-0.965658	AIPGENE11421	AIPGENE11421;AIPGENE11423
16.1569	16.2616	16.0279	16.3882	16.5801	16.5777	16.3326	16.5229	16.3152	16.7544	_HKS[Phospho (STY)]TDRLDTESFSNVSR_4	>AIPGENE11421	Swiss-Prot	sp|P39447|ZO1_MOUSE	Tight junction protein ZO-1 OS=Mus musculus GN=Tjp1 PE=1 SV=2			K05701	04520 Adherens junction [PATH:ko04520]	K05701	09144 Cellular community - eukaryotes	0.91801	0.183698	-0.217617	-0.965657	AIPGENE11421	AIPGENE11421;AIPGENE11423
17.905	17.5182	17.3508	17.7988	17.6981	17.6735	17.2944	17.105	17.8829	18.0151	_S[Phospho (STY)]LPSVGK_1	>AIPGENE11421	Swiss-Prot	sp|P39447|ZO1_MOUSE	Tight junction protein ZO-1 OS=Mus musculus GN=Tjp1 PE=1 SV=2			K05701	04520 Adherens junction [PATH:ko04520]	K05701	09144 Cellular community - eukaryotes	0.113125	0.80922	0.0600185	0.20071	AIPGENE11421	AIPGENE11421;AIPGENE11423
15.8572	15.878	16.0212	15.7721	15.8442	15.3937	15.4741	15.5166	15.2564	15.293	_VLPSSQEPGELRQS[Phospho (STY)]LR_3	>AIPGENE11421	Swiss-Prot	sp|P39447|ZO1_MOUSE	Tight junction protein ZO-1 OS=Mus musculus GN=Tjp1 PE=1 SV=2	+	A_S	K05701	04520 Adherens junction [PATH:ko04520]	K05701	09144 Cellular community - eukaryotes	4.17901	0.00224096	0.4878	2.96304	AIPGENE11421	AIPGENE11421;AIPGENE11423
14.1217	14.5711	14.1903	13.8631	14.7324	14.044	13.5532	14.3194	14.2865	14.0554	_VLPSSQEPGELRQS[Phospho (STY)]LR_2	>AIPGENE11421	Swiss-Prot	sp|P39447|ZO1_MOUSE	Tight junction protein ZO-1 OS=Mus musculus GN=Tjp1 PE=1 SV=2			K05701	04520 Adherens junction [PATH:ko04520]	K05701	09144 Cellular community - eukaryotes	0.559394	0.277693	0.244016	0.79066	AIPGENE11421	AIPGENE11421;AIPGENE11423
13.8617	14.9006	15.1415	14.8908	14.7667	14.3582	15.5304	15.6794	15.2294	14.1218	_GRYGDEIPYDS[Phospho (STY)]DVDR_3	>AIPGENE11421	Swiss-Prot	sp|P39447|ZO1_MOUSE	Tight junction protein ZO-1 OS=Mus musculus GN=Tjp1 PE=1 SV=2			K05701	04520 Adherens junction [PATH:ko04520]	K05701	09144 Cellular community - eukaryotes	0.301086	0.455658	-0.271581	-0.560648	AIPGENE11421	AIPGENE11421;AIPGENE11423
13.7845	13.8439	13.9091	14.2887	14.0441	13.7831	13.5694	13.8273	13.5943	13.7327	_NSSSRYS[Phospho (STY)]STYSDHDR_3	>AIPGENE11421	Swiss-Prot	sp|P39447|ZO1_MOUSE	Tight junction protein ZO-1 OS=Mus musculus GN=Tjp1 PE=1 SV=2			K05701	04520 Adherens junction [PATH:ko04520]	K05701	09144 Cellular community - eukaryotes	1.52691	0.0724547	0.2727	1.34135	AIPGENE11421	AIPGENE11421;AIPGENE11423
13.2165	13.1993	13.1914	13.757	13.3868	13.1494	13.0526	13.346	13.0981	13.2191	_NSSS[Phospho (STY)]RYSSTYSDHDR_3	>AIPGENE11421	Swiss-Prot	sp|P39447|ZO1_MOUSE	Tight junction protein ZO-1 OS=Mus musculus GN=Tjp1 PE=1 SV=2			K05701	04520 Adherens junction [PATH:ko04520]	K05701	09144 Cellular community - eukaryotes	0.753667	0.266529	0.177175	0.807318	AIPGENE11421	AIPGENE11421;AIPGENE11423
14.0832	14.1235	14.3124	14.2063	13.8351	13.6798	13.5216	13.5032	13.7315	13.3616	_S[Phospho (STY)]LPHSYGR_2	>AIPGENE11421	Swiss-Prot	sp|P39447|ZO1_MOUSE	Tight junction protein ZO-1 OS=Mus musculus GN=Tjp1 PE=1 SV=2	+	A_S	K05701	04520 Adherens junction [PATH:ko04520]	K05701	09144 Cellular community - eukaryotes	3.15627	0.00343842	0.552545	2.71444	AIPGENE11421	AIPGENE11421;AIPGENE11423
14.908	15.1461	14.9535	14.9186	14.9353	14.4069	14.0041	14.0413	14.1809	13.884	_YS[Phospho (STY)]STYSDHDR_2	>AIPGENE11421	Swiss-Prot	sp|P39447|ZO1_MOUSE	Tight junction protein ZO-1 OS=Mus musculus GN=Tjp1 PE=1 SV=2	+	A_S	K05701	04520 Adherens junction [PATH:ko04520]	K05701	09144 Cellular community - eukaryotes	4.62892	0.000382979	0.868883	4.35046	AIPGENE11421	AIPGENE11421;AIPGENE11423
13.1951	13.7167	13.5389	13.7122	13.6754	12.9465	12.5818	12.9993	13.1647	12.7991	_YSS[Phospho (STY)]TYSDHDR_2	>AIPGENE11421	Swiss-Prot	sp|P39447|ZO1_MOUSE	Tight junction protein ZO-1 OS=Mus musculus GN=Tjp1 PE=1 SV=2	+	A_S	K05701	04520 Adherens junction [PATH:ko04520]	K05701	09144 Cellular community - eukaryotes	2.87172	0.00269816	0.669389	2.7978	AIPGENE11421	AIPGENE11421;AIPGENE11423
13.1951	13.7056	13.5389	13.7423	13.6754	12.9663	NaN	12.9896	13.1647	12.8465	_YSSTYS[Phospho (STY)]DHDR_2	>AIPGENE11421	Swiss-Prot	sp|P39447|ZO1_MOUSE	Tight junction protein ZO-1 OS=Mus musculus GN=Tjp1 PE=1 SV=2			K05701	04520 Adherens junction [PATH:ko04520]	K05701	09144 Cellular community - eukaryotes	NaN	1	0	NaN	AIPGENE11421	AIPGENE11421;AIPGENE11423
14.9247	14.9891	15.0775	15.374	15.7265	14.4874	14.0562	14.3989	14.412	14.6449	_LHPS[Phospho (STY)]RYSTGHEYDPHNDSPTNR_4	>AIPGENE11421	Swiss-Prot	sp|P39447|ZO1_MOUSE	Tight junction protein ZO-1 OS=Mus musculus GN=Tjp1 PE=1 SV=2	+	A_S	K05701	04520 Adherens junction [PATH:ko04520]	K05701	09144 Cellular community - eukaryotes	2.76852	0.00221302	0.818493	2.95424	AIPGENE11421	AIPGENE11421;AIPGENE11423
14.2741	14.2368	14.2105	14.6366	14.9437	13.7995	13.6235	13.4917	13.5215	13.8953	_LHPS[Phospho (STY)]RYSTGHEYDPHNDSPTNR_5	>AIPGENE11421	Swiss-Prot	sp|P39447|ZO1_MOUSE	Tight junction protein ZO-1 OS=Mus musculus GN=Tjp1 PE=1 SV=2	+	A_S	K05701	04520 Adherens junction [PATH:ko04520]	K05701	09144 Cellular community - eukaryotes	2.89779	0.00215094	0.794043	3.01249	AIPGENE11421	AIPGENE11421;AIPGENE11423
13.8844	13.7803	14.2184	14.0334	14.1203	13.7768	13.7986	13.5756	13.8515	13.8674	_LHPSRY[Phospho (STY)]STGHEYDPHNDS[Phospho (STY)]PTNR_4	>AIPGENE11421	Swiss-Prot	sp|P39447|ZO1_MOUSE	Tight junction protein ZO-1 OS=Mus musculus GN=Tjp1 PE=1 SV=2			K05701	04520 Adherens junction [PATH:ko04520]	K05701	09144 Cellular community - eukaryotes	1.40866	0.103337	0.23342	1.19887	AIPGENE11421	AIPGENE11421;AIPGENE11423
13.7527	13.7259	14.0687	13.9791	14.0771	13.6437	13.7748	13.4373	13.7529	13.7242	_LHPSRYST[Phospho (STY)]GHEYDPHNDS[Phospho (STY)]PTNR_4	>AIPGENE11421	Swiss-Prot	sp|P39447|ZO1_MOUSE	Tight junction protein ZO-1 OS=Mus musculus GN=Tjp1 PE=1 SV=2			K05701	04520 Adherens junction [PATH:ko04520]	K05701	09144 Cellular community - eukaryotes	1.49788	0.0839671	0.254123	1.28435	AIPGENE11421	AIPGENE11421;AIPGENE11423
12.6494	12.5706	12.9755	12.8327	12.9292	12.7035	12.4217	12.4079	12.5314	12.763	_LHPS[Phospho (STY)]RYSTGHEYDPHNDS[Phospho (STY)]PTNR_4	>AIPGENE11421	Swiss-Prot	sp|P39447|ZO1_MOUSE	Tight junction protein ZO-1 OS=Mus musculus GN=Tjp1 PE=1 SV=2			K05701	04520 Adherens junction [PATH:ko04520]	K05701	09144 Cellular community - eukaryotes	1.17177	0.133429	0.225957	1.09248	AIPGENE11421	AIPGENE11421;AIPGENE11423
19.108	19.0682	18.7523	18.7979	19.3301	18.5875	18.2747	18.038	18.2808	18.063	_SS[Phospho (STY)]VSHPPDEEIHVQSTK_3	>AIPGENE11421	Swiss-Prot	sp|P39447|ZO1_MOUSE	Tight junction protein ZO-1 OS=Mus musculus GN=Tjp1 PE=1 SV=2	+	A_S	K05701	04520 Adherens junction [PATH:ko04520]	K05701	09144 Cellular community - eukaryotes	3.11035	0.00147797	0.762492	3.10855	AIPGENE11421	AIPGENE11421;AIPGENE11423
19.0689	19.0278	18.7071	18.7579	19.2905	18.5394	18.2297	17.983	18.2392	18.0124	_S[Phospho (STY)]SVSHPPDEEIHVQSTK_3	>AIPGENE11421	Swiss-Prot	sp|P39447|ZO1_MOUSE	Tight junction protein ZO-1 OS=Mus musculus GN=Tjp1 PE=1 SV=2	+	A_S	K05701	04520 Adherens junction [PATH:ko04520]	K05701	09144 Cellular community - eukaryotes	3.11171	0.00149315	0.769714	3.12139	AIPGENE11421	AIPGENE11421;AIPGENE11423
15.6561	15.4295	15.1544	15.3359	15.8218	15.3291	12.4097	14.3417	14.9316	14.7905	_S[Phospho (STY)]SVSHPPDEEIHVQSTK_2	>AIPGENE11421	Swiss-Prot	sp|P39447|ZO1_MOUSE	Tight junction protein ZO-1 OS=Mus musculus GN=Tjp1 PE=1 SV=2			K05701	04520 Adherens junction [PATH:ko04520]	K05701	09144 Cellular community - eukaryotes	1.18015	0.0246612	1.11899	1.78765	AIPGENE11421	AIPGENE11421;AIPGENE11423
15.4157	15.1661	14.9223	15.1648	15.6143	15.0854	14.1044	14.1225	14.6997	14.5919	_SSVS[Phospho (STY)]HPPDEEIHVQSTK_2	>AIPGENE11421	Swiss-Prot	sp|P39447|ZO1_MOUSE	Tight junction protein ZO-1 OS=Mus musculus GN=Tjp1 PE=1 SV=2	+	A_S	K05701	04520 Adherens junction [PATH:ko04520]	K05701	09144 Cellular community - eukaryotes	1.99139	0.00779054	0.735835	2.29822	AIPGENE11421	AIPGENE11421;AIPGENE11423
15.1251	14.4044	14.8547	14.9242	14.5322	14.696	15.1433	14.2771	14.8486	15.1056	_S[Phospho (STY)]S[Phospho (STY)]VSHPPDEEIHVQSTK_3	>AIPGENE11421	Swiss-Prot	sp|P39447|ZO1_MOUSE	Tight junction protein ZO-1 OS=Mus musculus GN=Tjp1 PE=1 SV=2			K05701	04520 Adherens junction [PATH:ko04520]	K05701	09144 Cellular community - eukaryotes	0.0817725	0.854748	-0.0460163	-0.150658	AIPGENE11421	AIPGENE11421;AIPGENE11423
16.9546	16.63	16.9342	16.7333	16.9647	16.9226	17.2907	16.7367	17.2061	16.929	_YSS[Phospho (STY)]TKS[Phospho (STY)]LPSVGKK_3	>AIPGENE11421	Swiss-Prot	sp|P39447|ZO1_MOUSE	Tight junction protein ZO-1 OS=Mus musculus GN=Tjp1 PE=1 SV=2			K05701	04520 Adherens junction [PATH:ko04520]	K05701	09144 Cellular community - eukaryotes	0.713907	0.283398	-0.173648	-0.781343	AIPGENE11421	AIPGENE11421;AIPGENE11423
16.7976	16.4778	16.767	16.5756	16.8119	16.7653	17.128	16.6058	17.0461	16.7672	_YSST[Phospho (STY)]KS[Phospho (STY)]LPSVGKK_3	>AIPGENE11421	Swiss-Prot	sp|P39447|ZO1_MOUSE	Tight junction protein ZO-1 OS=Mus musculus GN=Tjp1 PE=1 SV=2			K05701	04520 Adherens junction [PATH:ko04520]	K05701	09144 Cellular community - eukaryotes	0.760921	0.265361	-0.176507	-0.809267	AIPGENE11421	AIPGENE11421;AIPGENE11423
15.3292	15.0136	15.3242	15.112	15.3172	15.3574	15.4893	15.0496	15.6057	15.3825	_YSS[Phospho (STY)]TKS[Phospho (STY)]LPSVGKK_2	>AIPGENE11421	Swiss-Prot	sp|P39447|ZO1_MOUSE	Tight junction protein ZO-1 OS=Mus musculus GN=Tjp1 PE=1 SV=2			K05701	04520 Adherens junction [PATH:ko04520]	K05701	09144 Cellular community - eukaryotes	0.691705	0.312122	-0.157648	-0.737347	AIPGENE11421	AIPGENE11421;AIPGENE11423
17.3264	17.2675	17.309	17.523	17.6305	17.0798	17.1148	17.1227	17.2981	17.4324	_S[Phospho (STY)]LPSVGKK_2	>AIPGENE11421	Swiss-Prot	sp|P39447|ZO1_MOUSE	Tight junction protein ZO-1 OS=Mus musculus GN=Tjp1 PE=1 SV=2			K05701	04520 Adherens junction [PATH:ko04520]	K05701	09144 Cellular community - eukaryotes	1.14185	0.159671	0.201697	1.02177	AIPGENE11421	AIPGENE11421;AIPGENE11423
16.4938	16.455	16.2125	16.1668	16.669	16.6034	16.545	16.4513	16.5052	16.4996	_S[Phospho (STY)]TDRLDTESFSNVSR_3	>AIPGENE11421	Swiss-Prot	sp|P39447|ZO1_MOUSE	Tight junction protein ZO-1 OS=Mus musculus GN=Tjp1 PE=1 SV=2			K05701	04520 Adherens junction [PATH:ko04520]	K05701	09144 Cellular community - eukaryotes	0.612337	0.406756	-0.121451	-0.617734	AIPGENE11421	AIPGENE11421;AIPGENE11423
14.9417	14.966	14.702	14.7082	15.1199	15.2203	15.0564	14.9469	15.0303	15.0174	_S[Phospho (STY)]TDRLDTESFSNVSR_2	>AIPGENE11421	Swiss-Prot	sp|P39447|ZO1_MOUSE	Tight junction protein ZO-1 OS=Mus musculus GN=Tjp1 PE=1 SV=2			K05701	04520 Adherens junction [PATH:ko04520]	K05701	09144 Cellular community - eukaryotes	0.962986	0.23378	-0.166671	-0.866304	AIPGENE11421	AIPGENE11421;AIPGENE11423
14.553	14.5668	14.1104	14.2561	14.7127	14.858	14.6024	14.5154	14.6248	14.6149	_ST[Phospho (STY)]DRLDTESFSNVSR_2	>AIPGENE11421	Swiss-Prot	sp|P39447|ZO1_MOUSE	Tight junction protein ZO-1 OS=Mus musculus GN=Tjp1 PE=1 SV=2			K05701	04520 Adherens junction [PATH:ko04520]	K05701	09144 Cellular community - eukaryotes	0.84881	0.212954	-0.203299	-0.904819	AIPGENE11421	AIPGENE11421;AIPGENE11423
16.8653	16.7643	16.8897	16.8507	17.0832	16.529	16.4223	16.9031	16.3002	16.778	_VLPSSQEPGELRQS[Phospho (STY)]LRK_3	>AIPGENE11421	Swiss-Prot	sp|P39447|ZO1_MOUSE	Tight junction protein ZO-1 OS=Mus musculus GN=Tjp1 PE=1 SV=2			K05701	04520 Adherens junction [PATH:ko04520]	K05701	09144 Cellular community - eukaryotes	1.40864	0.0691861	0.304105	1.36138	AIPGENE11421	AIPGENE11421;AIPGENE11423
12.705	12.4932	12.3148	12.6107	13.0714	12.6616	12.1915	13.0158	12.4227	12.8408	_VLPSSQEPGELRQS[Phospho (STY)]LRK_4	>AIPGENE11421	Swiss-Prot	sp|P39447|ZO1_MOUSE	Tight junction protein ZO-1 OS=Mus musculus GN=Tjp1 PE=1 SV=2			K05701	04520 Adherens junction [PATH:ko04520]	K05701	09144 Cellular community - eukaryotes	0.0223051	0.958329	0.0125278	0.042701	AIPGENE11421	AIPGENE11421;AIPGENE11423
13.7506	13.6969	14.2784	14.4063	14.3775	13.95	13.4466	14.0447	13.1388	14.0705	_TRPTS[Phospho (STY)]QDFADHPPDLRDGDDMTGR_4	>AIPGENE11421	Swiss-Prot	sp|P39447|ZO1_MOUSE	Tight junction protein ZO-1 OS=Mus musculus GN=Tjp1 PE=1 SV=2			K05701	04520 Adherens junction [PATH:ko04520]	K05701	09144 Cellular community - eukaryotes	0.783991	0.13631	0.371807	1.08417	AIPGENE11421	AIPGENE11421;AIPGENE11423
14.5733	14.5703	14.3288	14.0961	14.0552	NaN	12.6866	NaN	NaN	12.5605	_GEPEPHY[Phospho (STY)]AQVNK_2	>AIPGENE11421	Swiss-Prot	sp|P39447|ZO1_MOUSE	Tight junction protein ZO-1 OS=Mus musculus GN=Tjp1 PE=1 SV=2			K05701	04520 Adherens junction [PATH:ko04520]	K05701	09144 Cellular community - eukaryotes	NaN	1	0	NaN	AIPGENE11421	AIPGENE11421;AIPGENE11423
12.1387	12.757	12.6123	12.8872	13.1655	12.489	12.1245	12.187	12.2718	12.4726	_KTRPT[Phospho (STY)]SQDFADHPPDLR_4	>AIPGENE11421	Swiss-Prot	sp|P39447|ZO1_MOUSE	Tight junction protein ZO-1 OS=Mus musculus GN=Tjp1 PE=1 SV=2			K05701	04520 Adherens junction [PATH:ko04520]	K05701	09144 Cellular community - eukaryotes	1.2131	0.0614417	0.403184	1.41336	AIPGENE11421	AIPGENE11421;AIPGENE11423
12.4806	12.9268	12.8145	13.0684	13.4762	12.7691	12.4226	12.4861	12.5136	NaN	_KT[Phospho (STY)]RPTSQDFADHPPDLR_4	>AIPGENE11421	Swiss-Prot	sp|P39447|ZO1_MOUSE	Tight junction protein ZO-1 OS=Mus musculus GN=Tjp1 PE=1 SV=2			K05701	04520 Adherens junction [PATH:ko04520]	K05701	09144 Cellular community - eukaryotes	NaN	1	0	NaN	AIPGENE11421	AIPGENE11421;AIPGENE11423
11.7415	11.7615	11.8981	12.2103	12.5929	11.7784	11.466	11.6628	NaN	NaN	_KTRPTS[Phospho (STY)]QDFADHPPDLR_4	>AIPGENE11421	Swiss-Prot	sp|P39447|ZO1_MOUSE	Tight junction protein ZO-1 OS=Mus musculus GN=Tjp1 PE=1 SV=2			K05701	04520 Adherens junction [PATH:ko04520]	K05701	09144 Cellular community - eukaryotes	NaN	1	0	NaN	AIPGENE11421	AIPGENE11421;AIPGENE11423
11.0139	10.7927	10.7253	11.4604	NaN	11.9415	NaN	10.8533	NaN	9.25344	_TAGHVDLTMNS[Phospho (STY)]WDQGLSPGR_3	>AIPGENE11421	Swiss-Prot	sp|P39447|ZO1_MOUSE	Tight junction protein ZO-1 OS=Mus musculus GN=Tjp1 PE=1 SV=2			K05701	04520 Adherens junction [PATH:ko04520]	K05701	09144 Cellular community - eukaryotes	NaN	1	0	NaN	AIPGENE11421	AIPGENE11421;AIPGENE11423
12.6802	13.0984	12.603	13.2096	13.5488	13.9559	12.7013	13.3579	13.9481	12.8007	_VADDNRS[Phospho (STY)]VGS[Phospho (STY)]HHSR_3	>AIPGENE11421	Swiss-Prot	sp|P39447|ZO1_MOUSE	Tight junction protein ZO-1 OS=Mus musculus GN=Tjp1 PE=1 SV=2			K05701	04520 Adherens junction [PATH:ko04520]	K05701	09144 Cellular community - eukaryotes	0.467251	0.289685	-0.324756	-0.771783	AIPGENE11421	AIPGENE11421;AIPGENE11423
10.8511	11.4192	11.0963	11.6986	11.4658	11.8121	11.7368	11.2885	11.7132	10.8201	_YSTGHEYDPHNDS[Phospho (STY)]PT[Phospho (STY)]NRSSVSHPPDEEIHVQSTK_5	>AIPGENE11421	Swiss-Prot	sp|P39447|ZO1_MOUSE	Tight junction protein ZO-1 OS=Mus musculus GN=Tjp1 PE=1 SV=2			K05701	04520 Adherens junction [PATH:ko04520]	K05701	09144 Cellular community - eukaryotes	0.298613	0.518627	-0.167951	-0.4949	AIPGENE11421	AIPGENE11421;AIPGENE11423
13.3604	13.5223	13.5101	13.5418	13.6252	13.5737	13.6804	12.7021	15.4769	12.3197	_ALS[Phospho (STY)]DLLSTSSENK_2	>AIPGENE11471	Swiss-Prot	sp|O43426|SYNJ1_HUMAN	Synaptojanin-1 OS=Homo sapiens GN=SYNJ1 PE=1 SV=2			K20279	00562 Inositol phosphate metabolism [PATH:ko00562]	K20279	09101 Carbohydrate metabolism	0.0243237	0.942107	-0.0386095	-0.0596091	AIPGENE11471	AIPGENE11471
14.409	15.047	14.5831	15.4257	14.8844	14.7527	14.4779	14.0672	15.0922	14.6323	_DTS[Phospho (STY)]SESESSEEESLSK_2	>AIPGENE11482	Swiss-Prot	sp|Q2PZL6|FAT4_MOUSE	Protocadherin Fat 4 OS=Mus musculus GN=Fat4 PE=1 SV=2			K16669	04391 Hippo signaling pathway - fly [PATH:ko04391]	K16669	09132 Signal transduction	0.508304	0.291457	0.265402	0.769299	AIPGENE11482	AIPGENE11482
13.366	13.5426	13.5175	13.4963	13.7774	13.5587	13.7409	13.3232	13.9279	13.3767	_ESSTS[Phospho (STY)]EDNSEVSSNK_2	>AIPGENE11482	Swiss-Prot	sp|Q2PZL6|FAT4_MOUSE	Protocadherin Fat 4 OS=Mus musculus GN=Fat4 PE=1 SV=2			K16669	04391 Hippo signaling pathway - fly [PATH:ko04391]	K16669	09132 Signal transduction	0.132327	0.810682	-0.0455164	-0.196981	AIPGENE11482	AIPGENE11482
13.6837	13.6812	13.74	13.5706	13.6412	13.5236	13.6044	13.6666	13.715	13.6509	_IQS[Phospho (STY)]PIISTK_2	>AIPGENE11493	Swiss-Prot	sp|A6H639|TCTE1_MOUSE	T-complex-associated testis-expressed protein 1 OS=Mus musculus GN=Tcte1 PE=2 SV=1							0.3126	0.793931	0.0312031	0.218495	AIPGENE11493	AIPGENE11493
12.9777	12.9613	13.0508	13.275	13.2093	12.9436	13.1997	13.2596	13.0793	13.1824	_KIQS[Phospho (STY)]PIISTK_2	>AIPGENE11493	Swiss-Prot	sp|A6H639|TCTE1_MOUSE	T-complex-associated testis-expressed protein 1 OS=Mus musculus GN=Tcte1 PE=2 SV=1							0.179343	0.804549	-0.03811	-0.207244	AIPGENE11493	AIPGENE11493
8.82436	12.3842	12.6668	12.6732	NaN	8.46347	11.8837	11.7289	NaN	NaN	_[Acetyl (Protein N-term)]ADGES[Phospho (STY)]DLSDDDFVNIEMDPQNIKPK_3	>AIPGENE11505	Swiss-Prot	sp|A4IIK1|MFHA1_XENTR	Malignant fibrous histiocytoma-amplified sequence 1 homolog OS=Xenopus tropicalis GN=mfhas1 PE=2 SV=1							NaN	1	0	NaN	AIPGENE11505	AIPGENE11505
12.5024	13.0702	12.8366	12.852	13.1098	12.0519	12.8112	12.5586	13.5723	12.4233	_NLS[Phospho (STY)]DDNLLLK_2	>AIPGENE11507	Swiss-Prot	sp|Q95R48|OCTL_DROME	Organic cation transporter-like protein OS=Drosophila melanogaster GN=Orct2 PE=2 SV=2			K08202	05231 Choline metabolism in cancer [PATH:ko05231]	K08202	09161 Cancers: Overview	0.293316	0.507473	0.190732	0.507375	AIPGENE11507	AIPGENE11507
16.311	16.7277	16.811	16.8109	16.79	16.3548	16.698	16.687	16.6942	16.3622	_KDS[Phospho (STY)]DDDLIAHSEDDEATDSNLK_3	>AIPGENE11522	no_hit									0.481265	0.440781	0.13088	0.578501	AIPGENE11522	AIPGENE11522
14.4578	15.2731	15.3379	15.3896	15.0832	14.3644	15.0076	15.117	14.8257	14.5468	_KDSDDDLIAHS[Phospho (STY)]EDDEATDSNLK_3	>AIPGENE11522	no_hit									0.777434	0.150204	0.336001	1.04667	AIPGENE11522	AIPGENE11522
13.5615	13.7786	13.9752	13.2658	13.6679	13.5491	14.0721	14.003	13.5919	13.6424	_[Acetyl (Protein N-term)]S[Phospho (STY)]DTEEVEKNEER_2	>AIPGENE11523	Swiss-Prot	sp|Q59YL9|ESF2_CANAL	Pre-rRNA-processing protein ESF2 OS=Candida albicans (strain SC5314 / ATCC MYA-2876) GN=ESF2 PE=3 SV=2							0.326494	0.547305	-0.121895	-0.466469	AIPGENE11523	AIPGENE11523
13.8239	13.7276	13.5189	13.6144	13.4531	13.3383	13.4247	13.4521	13.3945	13.3153	_VSS[Phospho (STY)]VDLDPR_2	>AIPGENE11531	Swiss-Prot	sp|Q92738|US6NL_HUMAN	USP6 N-terminal-like protein OS=Homo sapiens GN=USP6NL PE=1 SV=3			K20133	04131 Membrane trafficking [BR:ko04131]	K20133	09182 Protein families: genetic information processing	2.00396	0.0620054	0.242619	1.40914	AIPGENE11531	AIPGENE11531;AIPGENE11532;AIPGENE11553
13.1938	12.4525	12.8625	12.3763	12.7946	12.9187	13.0388	12.9575	13.4157	13.1855	_S[Phospho (STY)]DGTELEEPGFNSIPSK_2	>AIPGENE11531	Swiss-Prot	sp|Q92738|US6NL_HUMAN	USP6 N-terminal-like protein OS=Homo sapiens GN=USP6NL PE=1 SV=3			K20133	04131 Membrane trafficking [BR:ko04131]	K20133	09182 Protein families: genetic information processing	1.17234	0.0723253	-0.367293	-1.34254	AIPGENE11531	AIPGENE11531;AIPGENE11532;AIPGENE11553
13.1701	12.7819	12.8635	12.7272	12.8788	13.025	13.1169	12.8737	12.6608	12.9088	_KS[Phospho (STY)]DGTELEEPGFNSIPSK_3	>AIPGENE11531	Swiss-Prot	sp|Q92738|US6NL_HUMAN	USP6 N-terminal-like protein OS=Homo sapiens GN=USP6NL PE=1 SV=3			K20133	04131 Membrane trafficking [BR:ko04131]	K20133	09182 Protein families: genetic information processing	0.112923	0.848539	-0.0327423	-0.156846	AIPGENE11531	AIPGENE11531;AIPGENE11532;AIPGENE11553
16.2453	16.3068	16.3125	16.1302	15.9819	16.07	16.4202	16.1812	16.6888	16.0209	_[Acetyl (Protein N-term)]SLNS[Phospho (STY)]LDNDDHENNK_2	>AIPGENE11531	Swiss-Prot	sp|Q92738|US6NL_HUMAN	USP6 N-terminal-like protein OS=Homo sapiens GN=USP6NL PE=1 SV=3			K20133	04131 Membrane trafficking [BR:ko04131]	K20133	09182 Protein families: genetic information processing	0.23923	0.673105	-0.0808975	-0.338556	AIPGENE11531	AIPGENE11531;AIPGENE11532;AIPGENE11553
16.1918	16.2298	15.4028	16.0583	14.8927	15.9819	16.337	16.1083	15.9228	15.5199	_[Acetyl (Protein N-term)]S[Phospho (STY)]LNSLDNDDHENNK_2	>AIPGENE11531	Swiss-Prot	sp|Q92738|US6NL_HUMAN	USP6 N-terminal-like protein OS=Homo sapiens GN=USP6NL PE=1 SV=3			K20133	04131 Membrane trafficking [BR:ko04131]	K20133	09182 Protein families: genetic information processing	0.320073	0.459302	-0.218902	-0.554893	AIPGENE11531	AIPGENE11531;AIPGENE11532;AIPGENE11553
15.1494	14.929	14.8629	14.9672	15.0421	14.9476	14.8199	14.9117	14.5934	15.1202	_IITVPVERPPS[Phospho (STY)]PESPVR_3	>AIPGENE11531	Swiss-Prot	sp|Q92738|US6NL_HUMAN	USP6 N-terminal-like protein OS=Homo sapiens GN=USP6NL PE=1 SV=3			K20133	04131 Membrane trafficking [BR:ko04131]	K20133	09182 Protein families: genetic information processing	0.531383	0.456407	0.11155	0.55951	AIPGENE11531	AIPGENE11531;AIPGENE11532;AIPGENE11553
11.9446	11.7156	11.8756	12.0768	12.2812	12.229	12.1643	12.3795	12.7475	12.5284	_[Acetyl (Protein N-term)]SLNS[Phospho (STY)]LDNDDHENNKAR_3	>AIPGENE11531	Swiss-Prot	sp|Q92738|US6NL_HUMAN	USP6 N-terminal-like protein OS=Homo sapiens GN=USP6NL PE=1 SV=3			K20133	04131 Membrane trafficking [BR:ko04131]	K20133	09182 Protein families: genetic information processing	1.78877	0.0249919	-0.430977	-1.77978	AIPGENE11531	AIPGENE11531;AIPGENE11532;AIPGENE11553
16.018	15.9845	15.7164	15.6322	15.523	14.2983	15.3402	15.4371	14.6927	15.5602	_LS[Phospho (STY)]QFQTNS[Phospho (STY)]NSLVVK_2	>AIPGENE11561	Swiss-Prot	sp|Q09318|YQY2_CAEEL	Uncharacterized protein F36G3.2 OS=Caenorhabditis elegans GN=F36G3.2 PE=4 SV=1							1.56974	0.0168499	0.709103	1.95723	AIPGENE11561	AIPGENE11561
14.9127	15.1104	15.0426	15.2607	15.2443	15.7075	15.9225	16.1347	15.7122	16.1952	_DEIELGS[Phospho (STY)]PGKGK_2	>AIPGENE11578	Swiss-Prot	sp|Q8NC69|KCTD6_HUMAN	BTB/POZ domain-containing protein KCTD6 OS=Homo sapiens GN=KCTD6 PE=2 SV=2	+	A_S	K21916	04121 Ubiquitin system [BR:ko04121]	K21916	09182 Protein families: genetic information processing	3.84909	0.00051462	-0.820277	-3.71008	AIPGENE11578	AIPGENE11578;AIPGENE4159
14.3511	14.3302	14.2223	14.0503	14.1823	14.6854	15.0348	14.9209	14.7884	14.8914	_DEIELGS[Phospho (STY)]PGK_2	>AIPGENE11578	Swiss-Prot	sp|Q8NC69|KCTD6_HUMAN	BTB/POZ domain-containing protein KCTD6 OS=Homo sapiens GN=KCTD6 PE=2 SV=2	+	A_S	K21916	04121 Ubiquitin system [BR:ko04121]	K21916	09182 Protein families: genetic information processing	4.31981	0.000606635	-0.636943	-3.52594	AIPGENE11578	AIPGENE11578;AIPGENE4159
16.2094	15.9586	16.0986	16.0057	16.1039	16.0795	15.9927	15.8279	16.019	16.2435	_S[Phospho (STY)]ADSRPQTDETTDGMTR_2	>AIPGENE11585	Swiss-Prot	sp|Q6IWH7|ANO7_HUMAN	Anoctamin-7 OS=Homo sapiens GN=ANO7 PE=1 SV=2			K19501	04040 Ion channels [BR:ko04040]	K19501	09183 Protein families: signaling and cellular processes	0.216121	0.776624	0.0427313	0.237336	AIPGENE11585	AIPGENE11585
16.1899	15.9574	16.1138	15.9268	16.0538	15.8943	16.0204	15.8993	15.8546	16.146	_S[Phospho (STY)]ADSRPQTDETTDGMTR_3	>AIPGENE11585	Swiss-Prot	sp|Q6IWH7|ANO7_HUMAN	Anoctamin-7 OS=Homo sapiens GN=ANO7 PE=1 SV=2			K19501	04040 Ion channels [BR:ko04040]	K19501	09183 Protein families: signaling and cellular processes	0.566058	0.51811	0.0854326	0.495683	AIPGENE11585	AIPGENE11585
12.9681	13.3042	13.324	13.3288	13.1806	13.6956	13.8497	13.68	13.766	13.836	_S[Phospho (STY)]ADSRPQTDETTDGM[Oxidation (M)]TR_3	>AIPGENE11585	Swiss-Prot	sp|Q6IWH7|ANO7_HUMAN	Anoctamin-7 OS=Homo sapiens GN=ANO7 PE=1 SV=2	+	A_S	K19501	04040 Ion channels [BR:ko04040]	K19501	09183 Protein families: signaling and cellular processes	3.97282	0.00175738	-0.544303	-3.07286	AIPGENE11585	AIPGENE11585
14.614	15.3823	15.1954	15.3819	15.192	15.413	15.5388	15.6612	15.3869	15.0783	_TQEVPDS[Phospho (STY)]AVTSPASQR_2	>AIPGENE11585	Swiss-Prot	sp|Q6IWH7|ANO7_HUMAN	Anoctamin-7 OS=Homo sapiens GN=ANO7 PE=1 SV=2			K19501	04040 Ion channels [BR:ko04040]	K19501	09183 Protein families: signaling and cellular processes	0.783672	0.18336	-0.262533	-0.966626	AIPGENE11585	AIPGENE11585
14.614	15.3823	15.1945	15.3822	15.192	15.413	15.5388	15.6612	15.3869	15.0783	_TQEVPDSAVT[Phospho (STY)]SPASQR_2	>AIPGENE11585	Swiss-Prot	sp|Q6IWH7|ANO7_HUMAN	Anoctamin-7 OS=Homo sapiens GN=ANO7 PE=1 SV=2			K19501	04040 Ion channels [BR:ko04040]	K19501	09183 Protein families: signaling and cellular processes	0.784133	0.183156	-0.262665	-0.967091	AIPGENE11585	AIPGENE11585
12.4175	11.4725	12.1221	12.176	12.3996	11.7897	11.5922	11.8736	11.5369	12.0161	_HLEELS[Phospho (STY)]ASADM[Oxidation (M)]K_2	>AIPGENE11589	nr	gi|585693918|ref|XP_006821720.1|	PREDICTED: DNA damage-regulated autophagy modulator protein 2-like [Saccoglossus kowalevskii]							0.988275	0.09979	0.35583	1.21369	AIPGENE11589	AIPGENE11589
12.2743	12.3067	12.6871	12.5966	12.4003	11.848	12.2724	12.1386	12.1168	NaN	_HLEELSAS[Phospho (STY)]ADM[Oxidation (M)]K_2	>AIPGENE11589	nr	gi|585693918|ref|XP_006821720.1|	PREDICTED: DNA damage-regulated autophagy modulator protein 2-like [Saccoglossus kowalevskii]							NaN	1	0	NaN	AIPGENE11589	AIPGENE11589
16.9072	16.8379	16.9942	16.7151	16.9848	16.1553	16.5894	15.9489	16.5206	16.206	_IS[Phospho (STY)]QEDSVQTVIEENNNTVQEK_3	>AIPGENE11590	Swiss-Prot	sp|Q00168|KCC2A_DROME	Calcium/calmodulin-dependent protein kinase type II alpha chain OS=Drosophila melanogaster GN=CaMKII PE=1 SV=1	+	A_S	K04515	04012 ErbB signaling pathway [PATH:ko04012]	K04515	09130 Environmental Information Processing	2.78237	0.00416514	0.603787	2.62604	AIPGENE11590	AIPGENE11590
16.7274	16.6715	16.8364	16.5378	16.8166	15.9787	16.4148	15.7641	16.3311	16.0259	_ISQEDS[Phospho (STY)]VQTVIEENNNTVQEK_3	>AIPGENE11590	Swiss-Prot	sp|Q00168|KCC2A_DROME	Calcium/calmodulin-dependent protein kinase type II alpha chain OS=Drosophila melanogaster GN=CaMKII PE=1 SV=1	+	A_S	K04515	04012 ErbB signaling pathway [PATH:ko04012]	K04515	09130 Environmental Information Processing	2.80632	0.00383924	0.615024	2.66081	AIPGENE11590	AIPGENE11590
15.5609	15.4784	15.7249	15.7444	15.6238	15.1456	15.4964	15.1585	15.1074	15.2474	_KIS[Phospho (STY)]QEDSVQTVIEENNNTVQEK_3	>AIPGENE11590	Swiss-Prot	sp|Q00168|KCC2A_DROME	Calcium/calmodulin-dependent protein kinase type II alpha chain OS=Drosophila melanogaster GN=CaMKII PE=1 SV=1			K04515	04012 ErbB signaling pathway [PATH:ko04012]	K04515	09130 Environmental Information Processing	2.75007	0.0113075	0.395406	2.12423	AIPGENE11590	AIPGENE11590
13.4232	13.5314	13.3535	13.5581	13.8826	12.5002	12.5029	12.4584	12.7664	12.8463	_S[Phospho (STY)]IGSLLAEAGVK_2	>AIPGENE1160	Swiss-Prot	sp|Q9H0R5|GBP3_HUMAN	Guanylate-binding protein 3 OS=Homo sapiens GN=GBP3 PE=1 SV=3	+	A_S	K20899	04621 NOD-like receptor signaling pathway [PATH:ko04621]	K20899	09151 Immune system	4.25366	0.000336449	0.934891	4.23195	AIPGENE1160	AIPGENE1160
15.0967	15.1857	14.6564	14.8755	15.0375	14.4291	14.0797	13.7865	14.8358	13.9466	_TGS[Phospho (STY)]ATSSDKDDTTTSISTR_2	>AIPGENE11602	Swiss-Prot	sp|O14974|MYPT1_HUMAN	Protein phosphatase 1 regulatory subunit 12A OS=Homo sapiens GN=PPP1R12A PE=1 SV=1	+	A_S	K06270	04024 cAMP signaling pathway [PATH:ko04024]	K06270	09130 Environmental Information Processing	2.15559	0.00573204	0.754857	2.43722	AIPGENE11602	AIPGENE11602;AIPGENE11603;AIPGENE11604;AIPGENE4143;AIPGENE4144;AIPGENE4145;AIPGENE4146;AIPGENE4147;AIPGENE4148;AIPGENE4149;AIPGENE4150;AIPGENE4151;AIPGENE4152;AIPGENE4153;AIPGENE4154;AIPGENE4155;AIPGENE4156;AIPGENE4157
16.9304	17.0068	16.8716	16.9431	16.7239	15.8746	16.0492	15.9069	15.8697	16.0491	_ANS[Phospho (STY)]GSSFEDLKK_2	>AIPGENE11605	Swiss-Prot	sp|P11029|ACAC_CHICK	Acetyl-CoA carboxylase OS=Gallus gallus GN=ACAC PE=1 SV=1	+	A_S	K11262	00620 Pyruvate metabolism [PATH:ko00620]	K11262	09101 Carbohydrate metabolism	6.4121	0.000606061	0.945298	5.7973	AIPGENE11605	AIPGENE11605
13.8369	13.5367	13.5399	13.6202	13.5281	12.5834	12.3161	12.2867	12.3954	12.4499	_ANS[Phospho (STY)]GSSFEDLKK_3	>AIPGENE11605	Swiss-Prot	sp|P11029|ACAC_CHICK	Acetyl-CoA carboxylase OS=Gallus gallus GN=ACAC PE=1 SV=1	+	A_S	K11262	00620 Pyruvate metabolism [PATH:ko00620]	K11262	09101 Carbohydrate metabolism	6.4796	0.00133333	1.20606	6.74315	AIPGENE11605	AIPGENE11605
16.1756	16.0761	15.9623	16.4373	16.4104	15.6497	15.6402	15.6817	15.5782	15.7575	_RANS[Phospho (STY)]GSSFEDLKK_3	>AIPGENE11605	Swiss-Prot	sp|P11029|ACAC_CHICK	Acetyl-CoA carboxylase OS=Gallus gallus GN=ACAC PE=1 SV=1	+	A_S	K11262	00620 Pyruvate metabolism [PATH:ko00620]	K11262	09101 Carbohydrate metabolism	3.32331	0.0026911	0.550908	2.79215	AIPGENE11605	AIPGENE11605
15.1623	15.2427	14.9604	15.1727	15.4271	14.674	14.6397	14.5577	14.8697	14.623	_APVEVPRS[Phospho (STY)]PK_2	>AIPGENE11605	Swiss-Prot	sp|P11029|ACAC_CHICK	Acetyl-CoA carboxylase OS=Gallus gallus GN=ACAC PE=1 SV=1	+	A_S	K11262	00620 Pyruvate metabolism [PATH:ko00620]	K11262	09101 Carbohydrate metabolism	3.32843	0.00342998	0.520259	2.71353	AIPGENE11605	AIPGENE11605
15.2331	15.1449	14.9987	15.0126	14.8571	13.912	13.9979	13.9329	14.0451	13.9191	_ANS[Phospho (STY)]GSSFEDLK_2	>AIPGENE11605	Swiss-Prot	sp|P11029|ACAC_CHICK	Acetyl-CoA carboxylase OS=Gallus gallus GN=ACAC PE=1 SV=1	+	A_S	K11262	00620 Pyruvate metabolism [PATH:ko00620]	K11262	09101 Carbohydrate metabolism	6.54799	0.00111111	1.08787	6.41047	AIPGENE11605	AIPGENE11605
14.7742	14.1651	14.6649	15.0022	15.0629	14.1716	14.155	14.1003	14.3432	14.211	_FRAPVEVPRS[Phospho (STY)]PK_3	>AIPGENE11605	Swiss-Prot	sp|P11029|ACAC_CHICK	Acetyl-CoA carboxylase OS=Gallus gallus GN=ACAC PE=1 SV=1			K11262	00620 Pyruvate metabolism [PATH:ko00620]	K11262	09101 Carbohydrate metabolism	1.93913	0.01415	0.537619	2.02993	AIPGENE11605	AIPGENE11605
13.4404	14.1195	13.9359	14.1066	14.0664	14.0369	14.6227	14.5052	14.7247	14.1728	_TDVTES[Phospho (STY)]DTEGVFR_2	>AIPGENE11614	Swiss-Prot	sp|O08734|BAK_MOUSE	Bcl-2 homologous antagonist/killer OS=Mus musculus GN=Bak1 PE=1 SV=2			K14021	04141 Protein processing in endoplasmic reticulum [PATH:ko04141]	K14021	09123 Folding, sorting and degradation	1.50504	0.0311597	-0.478692	-1.68796	AIPGENE11614	AIPGENE11614;AIPGENE9882
11.8496	12.1018	12.1332	12.6399	12.3615	11.9915	12.3375	12.6641	12.0722	12.2825	_VHRQET[Phospho (STY)]LDGLK_3	>AIPGENE11621	Swiss-Prot	sp|Q00168|KCC2A_DROME	Calcium/calmodulin-dependent protein kinase type II alpha chain OS=Drosophila melanogaster GN=CaMKII PE=1 SV=1			K04515	04012 ErbB signaling pathway [PATH:ko04012]	K04515	09130 Environmental Information Processing	0.110251	0.821152	-0.0523567	-0.188522	AIPGENE11621	AIPGENE11621
11.5665	11.5254	11.7598	12.2625	11.9249	12.08	11.8433	12.3099	11.953	12.4544	_VHRQET[Phospho (STY)]LDGLKK_3	>AIPGENE11621	Swiss-Prot	sp|Q00168|KCC2A_DROME	Calcium/calmodulin-dependent protein kinase type II alpha chain OS=Drosophila melanogaster GN=CaMKII PE=1 SV=1			K04515	04012 ErbB signaling pathway [PATH:ko04012]	K04515	09130 Environmental Information Processing	0.978669	0.112353	-0.320313	-1.16363	AIPGENE11621	AIPGENE11621
12.436	12.1849	12.1843	12.4968	12.1479	12.9315	12.5908	12.5349	13.4644	11.9227	_TMDLDVNALSIS[Phospho (STY)]PPK_2	>AIPGENE11623	Swiss-Prot	sp|Q28CM8|ARFG2_XENTR	ADP-ribosylation factor GTPase-activating protein 2 OS=Xenopus tropicalis GN=arfgap2 PE=2 SV=1							0.773775	0.131666	-0.398875	-1.09772	AIPGENE11623	AIPGENE11623
16.2324	16.5326	16.5021	16.4032	16.4473	15.2048	15.4071	14.8995	16.0808	15.1684	_S[Phospho (STY)]ASVEDVSGQAPEIVK_2	>AIPGENE11679	Swiss-Prot	sp|Q07813|BAX_MOUSE	Apoptosis regulator BAX OS=Mus musculus GN=Bax PE=1 SV=1	+	A_S	K02159	04141 Protein processing in endoplasmic reticulum [PATH:ko04141]	K02159	09123 Folding, sorting and degradation	3.08361	0.000700461	1.0714	3.49975	AIPGENE11679	AIPGENE11679
16.2324	16.5326	16.5021	16.4032	16.4473	15.2169	15.4071	14.8946	16.0772	15.1454	_SAS[Phospho (STY)]VEDVSGQAPEIVK_2	>AIPGENE11679	Swiss-Prot	sp|Q07813|BAX_MOUSE	Apoptosis regulator BAX OS=Mus musculus GN=Bax PE=1 SV=1	+	A_S	K02159	04141 Protein processing in endoplasmic reticulum [PATH:ko04141]	K02159	09123 Folding, sorting and degradation	3.08579	0.00071028	1.07527	3.50574	AIPGENE11679	AIPGENE11679
12.1838	12.0553	12.0751	12.4057	12.6973	10.6014	11.2424	9.87619	11.719	10.2948	_RS[Phospho (STY)]ASVEDVSGQAPEIVK_3	>AIPGENE11679	Swiss-Prot	sp|Q07813|BAX_MOUSE	Apoptosis regulator BAX OS=Mus musculus GN=Bax PE=1 SV=1	+	A_S	K02159	04141 Protein processing in endoplasmic reticulum [PATH:ko04141]	K02159	09123 Folding, sorting and degradation	2.62702	0.000853556	1.53667	3.40625	AIPGENE11679	AIPGENE11679
11.742	12.2164	11.8903	12.5845	12.5655	10.7942	10.8588	10.2806	11.6895	10.585	_RSAS[Phospho (STY)]VEDVSGQAPEIVK_2	>AIPGENE11679	Swiss-Prot	sp|Q07813|BAX_MOUSE	Apoptosis regulator BAX OS=Mus musculus GN=Bax PE=1 SV=1	+	A_S	K02159	04141 Protein processing in endoplasmic reticulum [PATH:ko04141]	K02159	09123 Folding, sorting and degradation	2.79681	0.00075	1.35812	3.47665	AIPGENE11679	AIPGENE11679
11.351	11.6815	11.3842	12.0919	12.2092	10.422	10.0912	NaN	11.3621	9.99825	_RS[Phospho (STY)]ASVEDVSGQAPEIVK_2	>AIPGENE11679	Swiss-Prot	sp|Q07813|BAX_MOUSE	Apoptosis regulator BAX OS=Mus musculus GN=Bax PE=1 SV=1			K02159	04141 Protein processing in endoplasmic reticulum [PATH:ko04141]	K02159	09123 Folding, sorting and degradation	NaN	1	0	NaN	AIPGENE11679	AIPGENE11679
16.5069	16.5223	16.457	16.3344	15.7663	17.121	17.2123	17.1515	17.1712	16.8019	_[Acetyl (Protein N-term)]S[Phospho (STY)]DDSSDALRR_2	>AIPGENE11684	nr	gi|156368996|ref|XP_001627976.1|	predicted protein [Nematostella vectensis] >gi|156214941|gb|EDO35913.1| predicted protein [Nematostella vectensis]	+	A_S					2.89278	0.00223313	-0.774179	-2.98001	AIPGENE11684	AIPGENE11684
13.1374	11.7989	11.8247	10.811	11.6	13.4501	13.8805	13.7877	13.5263	12.7101	_[Acetyl (Protein N-term)]S[Phospho (STY)]DDSSDALR_2	>AIPGENE11684	nr	gi|156368996|ref|XP_001627976.1|	predicted protein [Nematostella vectensis] >gi|156214941|gb|EDO35913.1| predicted protein [Nematostella vectensis]	+	A_S					2.29936	0.00156757	-1.63653	-3.10353	AIPGENE11684	AIPGENE11684
12.2353	12.1279	11.8015	12.5506	12.246	12.3628	11.9101	12.1744	NaN	12.8122	_AS[Phospho (STY)]PWGGFVNVVR_2	>AIPGENE11684	nr	gi|156368996|ref|XP_001627976.1|	predicted protein [Nematostella vectensis] >gi|156214941|gb|EDO35913.1| predicted protein [Nematostella vectensis]							NaN	1	0	NaN	AIPGENE11684	AIPGENE11684
14.9205	15.5694	15.4007	15.6062	15.48	14.995	15.1693	15.3475	15.0867	15.2176	_LAHGLS[Phospho (STY)]DSDRLNNPR_3	>AIPGENE11759	Swiss-Prot	sp|Q58CU6|CA198_BOVIN	Uncharacterized protein C1orf198 homolog OS=Bos taurus PE=2 SV=1							0.886075	0.178443	0.232135	0.977145	AIPGENE11759	AIPGENE11759
16.7371	16.7924	16.6089	16.8683	16.8126	16.8731	16.7107	16.7656	16.776	16.8551	_TEEIPSS[Phospho (STY)]PKR_2	>AIPGENE11761	Swiss-Prot	sp|Q92797|SYMPK_HUMAN	Symplekin OS=Homo sapiens GN=SYMPK PE=1 SV=2			K06100	03015 mRNA surveillance pathway [PATH:ko03015]	K06100	09122 Translation	0.250238	0.801585	-0.0322548	-0.210367	AIPGENE11761	AIPGENE11761
16.6589	16.7197	16.5314	16.777	16.7349	16.7985	16.6416	16.6907	16.693	16.7721	_TEEIPS[Phospho (STY)]SPKR_2	>AIPGENE11761	Swiss-Prot	sp|Q92797|SYMPK_HUMAN	Symplekin OS=Homo sapiens GN=SYMPK PE=1 SV=2			K06100	03015 mRNA surveillance pathway [PATH:ko03015]	K06100	09122 Translation	0.285361	0.783545	-0.0347862	-0.229623	AIPGENE11761	AIPGENE11761
14.3708	14.1183	14.0853	14.4214	14.4971	14.3791	14.1509	14.4179	14.3253	14.4457	_TEEIPS[Phospho (STY)]SPKR_3	>AIPGENE11761	Swiss-Prot	sp|Q92797|SYMPK_HUMAN	Symplekin OS=Homo sapiens GN=SYMPK PE=1 SV=2			K06100	03015 mRNA surveillance pathway [PATH:ko03015]	K06100	09122 Translation	0.182246	0.783991	-0.0451811	-0.228104	AIPGENE11761	AIPGENE11761
14.2389	13.9828	13.9692	14.2245	14.3521	14.2013	14.0209	14.2297	14.2064	14.2988	_TEEIPSS[Phospho (STY)]PKR_3	>AIPGENE11761	Swiss-Prot	sp|Q92797|SYMPK_HUMAN	Symplekin OS=Homo sapiens GN=SYMPK PE=1 SV=2			K06100	03015 mRNA surveillance pathway [PATH:ko03015]	K06100	09122 Translation	0.167456	0.809054	-0.0379383	-0.201078	AIPGENE11761	AIPGENE11761
15.4242	15.5917	15.4302	15.5244	15.4781	15.5033	15.4725	15.5515	15.4665	15.4329	_TEEIPSS[Phospho (STY)]PK_2	>AIPGENE11761	Swiss-Prot	sp|Q92797|SYMPK_HUMAN	Symplekin OS=Homo sapiens GN=SYMPK PE=1 SV=2			K06100	03015 mRNA surveillance pathway [PATH:ko03015]	K06100	09122 Translation	0.0414819	0.968616	0.0043829	0.0319655	AIPGENE11761	AIPGENE11761
13.0498	13.6088	13.3622	13.7707	13.3627	13.8894	13.709	13.7408	13.7198	13.7573	_YSDSDYS[Phospho (STY)]PGAQR_2	>AIPGENE11804	Swiss-Prot	sp|Q17RD7|SYT16_HUMAN	Synaptotagmin-16 OS=Homo sapiens GN=SYT16 PE=2 SV=2			K19328	04131 Membrane trafficking [BR:ko04131]	K19328	09182 Protein families: genetic information processing	1.51078	0.0541058	-0.332444	-1.46395	AIPGENE11804	AIPGENE11804;AIPGENE11805
13.209	13.2481	13.2202	13.3634	13.3417	13.3434	13.095	13.1285	13.1601	12.8561	_HGVRS[Phospho (STY)]PVDGETYPYTSSR_3	>AIPGENE1181	Swiss-Prot	sp|Q1LY77|SE1BA_DANRE	Histone-lysine N-methyltransferase SETD1B-A OS=Danio rerio GN=setd1ba PE=1 SV=2			K11422	00270 Cysteine and methionine metabolism [PATH:ko00270]	K11422	09105 Amino acid metabolism	1.02457	0.233546	0.159833	0.867315	AIPGENE1181	AIPGENE1181
12.5028	12.9965	12.7426	12.9055	12.9265	12.2827	13.4022	13.3476	12.6243	12.3238	_NPVPHDIDS[Phospho (STY)]DDEETYNAR_3	>AIPGENE11881	Swiss-Prot	sp|Q9DAZ9|ZFY19_MOUSE	Zinc finger FYVE domain-containing protein 19 OS=Mus musculus GN=Zfyve19 PE=1 SV=2							0.024875	0.948937	0.0186764	0.0519911	AIPGENE11881	AIPGENE11881
15.3079	15.1495	15.0854	15.173	15.0963	15.2777	15.3173	15.3335	15.1364	15.1885	_RPS[Phospho (STY)]SPLDEGAQAK_2	>AIPGENE11885	Swiss-Prot	sp|Q6PCL9|PAPOG_MOUSE	Poly(A) polymerase gamma OS=Mus musculus GN=Papolg PE=1 SV=1			K14376	03015 mRNA surveillance pathway [PATH:ko03015]	K14376	09122 Translation	0.829952	0.449471	-0.088233	-0.568904	AIPGENE11885	AIPGENE11885;AIPGENE12711
15.3035	15.1387	15.095	15.161	15.0896	15.2489	15.3092	15.3285	15.1121	15.1661	_RPSS[Phospho (STY)]PLDEGAQAK_2	>AIPGENE11885	Swiss-Prot	sp|Q6PCL9|PAPOG_MOUSE	Poly(A) polymerase gamma OS=Mus musculus GN=Papolg PE=1 SV=1			K14376	03015 mRNA surveillance pathway [PATH:ko03015]	K14376	09122 Translation	0.655981	0.531542	-0.0753971	-0.480928	AIPGENE11885	AIPGENE11885;AIPGENE12711
13.5755	13.8546	13.8483	13.7499	13.291	14.1195	14.0599	13.7904	14.0926	14.0275	_RSS[Phospho (STY)]PIDPTIVK_2	>AIPGENE11885	Swiss-Prot	sp|Q6PCL9|PAPOG_MOUSE	Poly(A) polymerase gamma OS=Mus musculus GN=Papolg PE=1 SV=1			K14376	03015 mRNA surveillance pathway [PATH:ko03015]	K14376	09122 Translation	1.7146	0.0379452	-0.354106	-1.60032	AIPGENE11885	AIPGENE11885;AIPGENE12711
13.5486	13.8506	13.8487	13.7499	13.2764	14.1148	14.0748	13.8064	14.0923	14.0275	_RS[Phospho (STY)]SPIDPTIVK_2	>AIPGENE11885	Swiss-Prot	sp|Q6PCL9|PAPOG_MOUSE	Poly(A) polymerase gamma OS=Mus musculus GN=Papolg PE=1 SV=1			K14376	03015 mRNA surveillance pathway [PATH:ko03015]	K14376	09122 Translation	1.76485	0.0338616	-0.368317	-1.65202	AIPGENE11885	AIPGENE11885;AIPGENE12711
12.1865	11.8449	12.0881	12.2807	11.9257	11.6022	11.7449	11.8461	12.3339	12.1683	_ADNVNLGS[Phospho (STY)]DSDIHEVDNSK_2	>AIPGENE11886	Swiss-Prot	sp|Q0EEE2|PTHD3_MOUSE	Patched domain-containing protein 3 OS=Mus musculus GN=Ptchd3 PE=1 SV=1							0.349495	0.524008	0.126111	0.489221	AIPGENE11886	AIPGENE11886
12.9865	13.8336	14.0471	13.6183	13.4254	12.2643	NaN	12.3988	12.7047	12.7291	_ADNVNLGS[Phospho (STY)]DSDIHEVDNSK_3	>AIPGENE11886	Swiss-Prot	sp|Q0EEE2|PTHD3_MOUSE	Patched domain-containing protein 3 OS=Mus musculus GN=Ptchd3 PE=1 SV=1							NaN	1	0	NaN	AIPGENE11886	AIPGENE11886
15.1875	15.1939	14.9549	15.1114	15.3031	15.0073	14.9421	15.0801	15.2255	15.2151	_FPSPPS[Phospho (STY)]PTK_2	>AIPGENE11889	Swiss-Prot	sp|Q9BWU0|NADAP_HUMAN	Kanadaptin OS=Homo sapiens GN=SLC4A1AP PE=1 SV=1							0.297206	0.699285	0.0561419	0.31133	AIPGENE11889	AIPGENE11889
13.4676	13.6461	13.872	13.0213	13.3627	12.5151	13.284	12.3394	13.1942	11.9247	_TSPS[Phospho (STY)]S[Phospho (STY)]SSIKELAK_2	>AIPGENE11902	Swiss-Prot	sp|B3EAE7|IF2_GEOLS	Translation initiation factor IF-2 OS=Geobacter lovleyi (strain ATCC BAA-1151 / DSM 17278 / SZ) GN=infB PE=3 SV=1			K02519	03012 Translation factors [BR:ko03012]	K02519	09182 Protein families: genetic information processing	1.62462	0.0124058	0.822474	2.08061	AIPGENE11902	AIPGENE11902;AIPGENE11903
18.0483	18.1346	18.2546	18.3412	18.1424	18.3066	18.4441	18.3599	18.3021	18.3742	_IGHHS[Phospho (STY)]TSDDSSVYR_3	>AIPGENE11908	Swiss-Prot	sp|P12694|ODBA_HUMAN	2-oxoisovalerate dehydrogenase subunit alpha, mitochondrial OS=Homo sapiens GN=BCKDHA PE=1 SV=2			K00166	00640 Propanoate metabolism [PATH:ko00640]	K00166	09101 Carbohydrate metabolism	1.78104	0.130701	-0.173178	-1.10065	AIPGENE11908	AIPGENE11908
18.0368	18.1109	18.2454	18.3234	18.1347	18.2882	18.4383	18.3509	18.291	18.3619	_IGHHSTS[Phospho (STY)]DDSSVYR_3	>AIPGENE11908	Swiss-Prot	sp|P12694|ODBA_HUMAN	2-oxoisovalerate dehydrogenase subunit alpha, mitochondrial OS=Homo sapiens GN=BCKDHA PE=1 SV=2			K00166	00640 Propanoate metabolism [PATH:ko00640]	K00166	09101 Carbohydrate metabolism	1.7947	0.126369	-0.175817	-1.11404	AIPGENE11908	AIPGENE11908
16.8346	16.6293	16.5203	17.259	17.8938	17.0007	16.5621	16.5625	18.0495	17.1121	_IGHHST[Phospho (STY)]SDDSSVYR_3	>AIPGENE11908	Swiss-Prot	sp|P12694|ODBA_HUMAN	2-oxoisovalerate dehydrogenase subunit alpha, mitochondrial OS=Homo sapiens GN=BCKDHA PE=1 SV=2			K00166	00640 Propanoate metabolism [PATH:ko00640]	K00166	09101 Carbohydrate metabolism	0.0280698	0.938873	-0.0299789	-0.0637864	AIPGENE11908	AIPGENE11908
16.7096	16.7934	16.9311	16.9848	16.7797	16.9497	17.0986	17.029	16.945	17.0332	_IGHHSTSDDS[Phospho (STY)]SVYR_3	>AIPGENE11908	Swiss-Prot	sp|P12694|ODBA_HUMAN	2-oxoisovalerate dehydrogenase subunit alpha, mitochondrial OS=Homo sapiens GN=BCKDHA PE=1 SV=2			K00166	00640 Propanoate metabolism [PATH:ko00640]	K00166	09101 Carbohydrate metabolism	1.7179	0.137539	-0.171386	-1.08065	AIPGENE11908	AIPGENE11908
17.2355	16.204	16.4878	16.1868	16.3643	17.0954	17.3776	16.7026	16.6004	16.3439	_IGHHS[Phospho (STY)]T[Phospho (STY)]SDDSSVYR_3	>AIPGENE11908	Swiss-Prot	sp|P12694|ODBA_HUMAN	2-oxoisovalerate dehydrogenase subunit alpha, mitochondrial OS=Homo sapiens GN=BCKDHA PE=1 SV=2			K00166	00640 Propanoate metabolism [PATH:ko00640]	K00166	09101 Carbohydrate metabolism	0.596948	0.217849	-0.328318	-0.895795	AIPGENE11908	AIPGENE11908
14.6144	13.6873	13.9021	13.5569	13.5287	14.4601	14.8134	13.809	14.2863	13.712	_IGHHS[Phospho (STY)]T[Phospho (STY)]SDDSSVYR_2	>AIPGENE11908	Swiss-Prot	sp|P12694|ODBA_HUMAN	2-oxoisovalerate dehydrogenase subunit alpha, mitochondrial OS=Homo sapiens GN=BCKDHA PE=1 SV=2			K00166	00640 Propanoate metabolism [PATH:ko00640]	K00166	09101 Carbohydrate metabolism	0.607909	0.201241	-0.358283	-0.926643	AIPGENE11908	AIPGENE11908
13.3021	12.5801	13.0275	12.8614	12.6934	12.158	11.9161	10.181	11.4247	NaN	_IGHHSTS[Phospho (STY)]DDSS[Phospho (STY)]VYR_3	>AIPGENE11908	Swiss-Prot	sp|P12694|ODBA_HUMAN	2-oxoisovalerate dehydrogenase subunit alpha, mitochondrial OS=Homo sapiens GN=BCKDHA PE=1 SV=2			K00166	00640 Propanoate metabolism [PATH:ko00640]	K00166	09101 Carbohydrate metabolism	NaN	1	0	NaN	AIPGENE11908	AIPGENE11908
14.3195	14.4075	14.5184	14.3359	14.1696	14.4291	14.1965	14.1157	13.4582	14.7139	_S[Phospho (STY)]FGEEISSGWK_2	>AIPGENE1194	Swiss-Prot	sp|Q96FV9|THOC1_HUMAN	THO complex subunit 1 OS=Homo sapiens GN=THOC1 PE=1 SV=1			K12878	03040 Spliceosome [PATH:ko03040]	K12878	09121 Transcription	0.335837	0.485512	0.167488	0.529115	AIPGENE1194	AIPGENE1194;AIPGENE1195
10.9173	10.7758	NaN	11.4581	10.9807	11.524	NaN	11.237	NaN	11.7104	_TRS[Phospho (STY)]FGEEISSGWK_2	>AIPGENE1194	Swiss-Prot	sp|Q96FV9|THOC1_HUMAN	THO complex subunit 1 OS=Homo sapiens GN=THOC1 PE=1 SV=1			K12878	03040 Spliceosome [PATH:ko03040]	K12878	09121 Transcription	NaN	1	0	NaN	AIPGENE1194	AIPGENE1194;AIPGENE1195
14.762	15.0351	14.5892	14.3834	14.7205	14.042	13.5533	13.524	14.0361	14.2228	_QVS[Phospho (STY)]EVDWANLQDPTK_2	>AIPGENE11993	Swiss-Prot	sp|O08597|SGCG_MESAU	Gamma-sarcoglycan OS=Mesocricetus auratus GN=SGCG PE=2 SV=4	+	A_S					2.77355	0.00223423	0.822415	2.96297	AIPGENE11993	AIPGENE11993
14.3906	14.4928	14.4303	14.4202	14.7313	14.1061	14.223	14.2514	14.2695	14.2683	_IDRLS[Phospho (STY)]LSK_2	>AIPGENE12020	Swiss-Prot	sp|Q3UFK8|FRMD8_MOUSE	FERM domain-containing protein 8 OS=Mus musculus GN=Frmd8 PE=1 SV=2							2.34483	0.038583	0.269333	1.59376	AIPGENE12020	AIPGENE12020
13.4576	13.49	13.6141	13.8005	13.5078	13.4996	13.5537	13.6879	13.6592	13.6299	_LNTS[Phospho (STY)]LEEK_2	>AIPGENE12024	Swiss-Prot	sp|Q15643|TRIPB_HUMAN	Thyroid receptor-interacting protein 11 OS=Homo sapiens GN=TRIP11 PE=1 SV=3							0.176757	0.822673	-0.0320436	-0.186913	AIPGENE12024	AIPGENE12024;AIPGENE12025
13.2159	13.3063	12.9116	12.978	13.1887	12.7009	13.369	12.9079	13.824	12.4661	_DTDTGS[Phospho (STY)]DQLAESSLITK_2	>AIPGENE12055	Swiss-Prot	sp|Q9NUU7|DD19A_HUMAN	ATP-dependent RNA helicase DDX19A OS=Homo sapiens GN=DDX19A PE=1 SV=1			K18655	03019 Messenger RNA biogenesis [BR:ko03019]	K18655	09182 Protein families: genetic information processing	0.0967056	0.821997	0.066543	0.187683	AIPGENE12055	AIPGENE12055
12.8835	13.0682	12.7263	12.5826	12.8368	12.4569	13.1679	12.5755	13.5456	12.1997	_DTDT[Phospho (STY)]GSDQLAESSLITK_2	>AIPGENE12055	Swiss-Prot	sp|Q9NUU7|DD19A_HUMAN	ATP-dependent RNA helicase DDX19A OS=Homo sapiens GN=DDX19A PE=1 SV=1			K18655	03019 Messenger RNA biogenesis [BR:ko03019]	K18655	09182 Protein families: genetic information processing	0.0410152	0.919459	0.0303528	0.0843548	AIPGENE12055	AIPGENE12055
15.5336	15.5334	15.5211	15.689	15.6433	15.6049	15.8747	15.8309	15.7356	15.8927	_KDDS[Phospho (STY)]AQGEEQLDKETESK_3	>AIPGENE12061	Swiss-Prot	sp|Q99442|SEC62_HUMAN	Translocation protein SEC62 OS=Homo sapiens GN=SEC62 PE=1 SV=1			K12275	03060 Protein export [PATH:ko03060]	K12275	09123 Folding, sorting and degradation	1.91014	0.091352	-0.2037	-1.24721	AIPGENE12061	AIPGENE12061
11.7658	11.6766	11.1187	11.9458	11.6926	12.0925	12.0182	11.9677	12.0548	12.1318	_KDDS[Phospho (STY)]AQGEEQLDKETESK_2	>AIPGENE12061	Swiss-Prot	sp|Q99442|SEC62_HUMAN	Translocation protein SEC62 OS=Homo sapiens GN=SEC62 PE=1 SV=1			K12275	03060 Protein export [PATH:ko03060]	K12275	09123 Folding, sorting and degradation	1.71195	0.0296515	-0.413145	-1.70944	AIPGENE12061	AIPGENE12061
14.5025	14.5112	14.4112	14.4464	14.3879	14.7546	14.9744	14.7906	14.7351	14.8697	_DDS[Phospho (STY)]AQGEEQLDKETESK_3	>AIPGENE12061	Swiss-Prot	sp|Q99442|SEC62_HUMAN	Translocation protein SEC62 OS=Homo sapiens GN=SEC62 PE=1 SV=1	+	A_S	K12275	03060 Protein export [PATH:ko03060]	K12275	09123 Folding, sorting and degradation	4.13156	0.00525458	-0.373034	-2.48375	AIPGENE12061	AIPGENE12061
12.7283	12.6142	13.0147	12.8583	12.7518	13.2632	13.4423	13.195	13.3826	13.3888	_DDS[Phospho (STY)]AQGEEQLDKETESK_2	>AIPGENE12061	Swiss-Prot	sp|Q99442|SEC62_HUMAN	Translocation protein SEC62 OS=Homo sapiens GN=SEC62 PE=1 SV=1	+	A_S	K12275	03060 Protein export [PATH:ko03060]	K12275	09123 Folding, sorting and degradation	3.7893	0.00224	-0.540904	-2.98087	AIPGENE12061	AIPGENE12061
13.6607	13.4899	13.2876	13.1778	13.5887	13.4994	13.4809	13.2224	13.5072	13.5712	_KDDS[Phospho (STY)]AQGEEQLDK_2	>AIPGENE12061	Swiss-Prot	sp|Q99442|SEC62_HUMAN	Translocation protein SEC62 OS=Homo sapiens GN=SEC62 PE=1 SV=1			K12275	03060 Protein export [PATH:ko03060]	K12275	09123 Folding, sorting and degradation	0.0495245	0.929338	-0.0152647	-0.0729872	AIPGENE12061	AIPGENE12061
12.6747	12.3715	12.4876	12.5241	11.8208	13.8084	13.8175	13.6375	13.7358	13.4634	_LQDDVDKDTGS[Phospho (STY)]DDKEDK_3	>AIPGENE12061	Swiss-Prot	sp|Q99442|SEC62_HUMAN	Translocation protein SEC62 OS=Homo sapiens GN=SEC62 PE=1 SV=1	+	A_S	K12275	03060 Protein export [PATH:ko03060]	K12275	09123 Folding, sorting and degradation	4.42935	0.000551724	-1.31679	-5.04542	AIPGENE12061	AIPGENE12061
10.9148	NaN	NaN	11.0689	11.3762	11.3976	11.3482	11.427	10.595	11.6236	_LQVPRS[Phospho (STY)]PQFR_3	>AIPGENE12065	Swiss-Prot	sp|Q7TN84|SYT14_MOUSE	Synaptotagmin-14 OS=Mus musculus GN=Syt14 PE=2 SV=1			K19328	04131 Membrane trafficking [BR:ko04131]	K19328	09182 Protein families: genetic information processing	NaN	1	0	NaN	AIPGENE12065	AIPGENE12065
15.9597	16.3628	16.4611	16.5411	16.4524	16.1016	16.3839	16.3839	16.2648	16.2371	_RNS[Phospho (STY)]DVVPR_2	>AIPGENE12080	Swiss-Prot	sp|Q80U63|MFN2_MOUSE	Mitofusin-2 OS=Mus musculus GN=Mfn2 PE=1 SV=3			K06030	04137 Mitophagy - animal [PATH:ko04137]	K06030	09141 Transport and catabolism	0.299023	0.636376	0.0811726	0.376575	AIPGENE12080	AIPGENE12080;AIPGENE21829
11.234	13.3622	13.2271	12.7451	12.7123	11.1531	13.6973	13.6242	13.0832	10.6523	_T[Phospho (STY)]DSEVQEEIVTNEIK_2	>AIPGENE12129	Swiss-Prot	sp|Q9Z0J4|NOS1_MOUSE	Nitric oxide synthase, brain OS=Mus musculus GN=Nos1 PE=1 SV=1			K13240	00220 Arginine biosynthesis [PATH:ko00220]	K13240	09105 Amino acid metabolism	0.107262	0.760284	0.214127	0.253341	AIPGENE12129	AIPGENE12129
11.2444	13.3622	13.2055	12.7451	12.7123	11.1541	13.6973	13.6116	13.0648	10.6524	_TDS[Phospho (STY)]EVQEEIVTNEIK_2	>AIPGENE12129	Swiss-Prot	sp|Q9Z0J4|NOS1_MOUSE	Nitric oxide synthase, brain OS=Mus musculus GN=Nos1 PE=1 SV=1			K13240	00220 Arginine biosynthesis [PATH:ko00220]	K13240	09105 Amino acid metabolism	0.109933	0.754518	0.217882	0.258914	AIPGENE12129	AIPGENE12129
14.5138	14.6559	14.6283	14.7069	14.8112	15.1755	15.5164	15.3019	15.41	15.3184	_RGS[Phospho (STY)]DDSINAAYYDNVGSK_3	>AIPGENE12152	Swiss-Prot	sp|Q862Z3|UROM_CANFA	Uromodulin OS=Canis familiaris GN=UMOD PE=2 SV=1	+	A_S					4.76439	0.000425532	-0.681239	-3.8943	AIPGENE12152	AIPGENE12152
14.1005	14.4767	14.3301	14.5001	14.223	14.4557	14.6082	14.5619	14.5831	14.5738	_RGSDDS[Phospho (STY)]INAAYYDNVGSK_3	>AIPGENE12152	Swiss-Prot	sp|Q862Z3|UROM_CANFA	Uromodulin OS=Canis familiaris GN=UMOD PE=2 SV=1							1.68593	0.0846252	-0.230479	-1.27963	AIPGENE12152	AIPGENE12152
11.6311	11.8053	11.4984	12.1079	11.9921	12.7938	12.9843	12.7049	13.1903	13.0706	_RGS[Phospho (STY)]DDSINAAYYDNVGSK_2	>AIPGENE12152	Swiss-Prot	sp|Q862Z3|UROM_CANFA	Uromodulin OS=Canis familiaris GN=UMOD PE=2 SV=1	+	A_S					4.35421	0.000450704	-1.14182	-4.69914	AIPGENE12152	AIPGENE12152
11.8531	11.5222	11.8149	11.9205	10.8927	12.6164	12.6388	12.267	12.986	12.7529	_RGSDDS[Phospho (STY)]INAAYYDNVGSK_2	>AIPGENE12152	Swiss-Prot	sp|Q862Z3|UROM_CANFA	Uromodulin OS=Canis familiaris GN=UMOD PE=2 SV=1	+	A_S					2.82579	0.00121348	-1.05153	-3.25984	AIPGENE12152	AIPGENE12152
16.6877	16.5001	16.4326	16.6358	16.7921	16.5123	16.5871	16.4869	16.5566	16.8263	_GS[Phospho (STY)]ALLKDPIKLNK_2	>AIPGENE12165	Swiss-Prot	sp|O13161|VEGTB_XENLA	T-box protein VegT-B OS=Xenopus laevis GN=vegt-b PE=2 SV=1			K10180	03000 Transcription factors [BR:ko03000]	K10180	09182 Protein families: genetic information processing	0.0640876	0.919044	0.0158092	0.0838282	AIPGENE12165	AIPGENE12165
16.0393	16.2913	16.239	16.1219	16.1772	16.2962	16.2307	16.1764	16.1203	16.1996	_TPSS[Phospho (STY)]PSEEELTTR_2	>AIPGENE1221	nr	gi|156394183|ref|XP_001636706.1|	predicted protein [Nematostella vectensis] >gi|156223811|gb|EDO44643.1| predicted protein [Nematostella vectensis]							0.240319	0.808101	-0.0308907	-0.202094	AIPGENE1221	AIPGENE1221;AIPGENE1362
15.4793	15.626	15.6152	15.6274	15.6524	15.1748	15.1568	15.0651	15.1457	15.1749	_DYEHS[Phospho (STY)]PKPPEGGEMFSK_3	>AIPGENE12301	Swiss-Prot	sp|P21127|CD11B_HUMAN	Cyclin-dependent kinase 11B OS=Homo sapiens GN=CDK11B PE=1 SV=3	+	A_S	K08818	01001 Protein kinases [BR:ko01001]	K08818	09181 Protein families: metabolism	5.76804	0.000924303	0.456597	3.33459	AIPGENE12301	AIPGENE12301
12.5338	12.6302	12.1457	12.9014	12.3891	12.7885	13.0288	12.8266	13.1617	13.1034	_DYEHS[Phospho (STY)]PKPPEGGEM[Oxidation (M)]FSK_3	>AIPGENE12301	Swiss-Prot	sp|P21127|CD11B_HUMAN	Cyclin-dependent kinase 11B OS=Homo sapiens GN=CDK11B PE=1 SV=3			K08818	01001 Protein kinases [BR:ko01001]	K08818	09181 Protein families: metabolism	1.87585	0.0199899	-0.461744	-1.87758	AIPGENE12301	AIPGENE12301
12.4429	12.6964	12.5527	12.6962	13.1277	12.1623	12.0007	11.8319	12.0989	12.1856	_HT[Phospho (STY)]SVDHDIEM[Oxidation (M)]ADK_3	>AIPGENE12301	Swiss-Prot	sp|P21127|CD11B_HUMAN	Cyclin-dependent kinase 11B OS=Homo sapiens GN=CDK11B PE=1 SV=3	+	A_S	K08818	01001 Protein kinases [BR:ko01001]	K08818	09181 Protein families: metabolism	2.90429	0.00289295	0.647295	2.77775	AIPGENE12301	AIPGENE12301
14.4533	14.4872	14.5823	14.3681	13.9721	14.2644	14.3827	14.192	13.8495	14.2078	_S[Phospho (STY)]PLFFTSNENEYLR_2	>AIPGENE12321	Swiss-Prot	sp|Q5SRE5|NU188_HUMAN	Nucleoporin NUP188 homolog OS=Homo sapiens GN=NUP188 PE=1 SV=1			K14311	03013 RNA transport [PATH:ko03013]	K14311	09122 Translation	0.699731	0.263865	0.193311	0.811296	AIPGENE12321	AIPGENE12321
16.6086	16.3694	16.4126	16.3601	16.6038	16.6708	16.6985	16.6979	16.8713	16.8352	_SSS[Phospho (STY)]LPTTIR_2	>AIPGENE12343	Swiss-Prot	sp|Q8BGS1|E41L5_MOUSE	Band 4.1-like protein 5 OS=Mus musculus GN=Epb41l5 PE=1 SV=1							2.46025	0.0319089	-0.283845	-1.6763	AIPGENE12343	AIPGENE12343
15.6085	15.4446	15.3668	15.2565	15.3335	16.0735	15.7965	15.7697	15.7062	15.7644	_KVS[Phospho (STY)]NQQTEGEGVLR_2	>AIPGENE12343	Swiss-Prot	sp|Q8BGS1|E41L5_MOUSE	Band 4.1-like protein 5 OS=Mus musculus GN=Epb41l5 PE=1 SV=1	+	A_S					2.85317	0.00881422	-0.420065	-2.2344	AIPGENE12343	AIPGENE12343
15.4926	15.1968	15.1665	14.977	15.2143	15.9808	15.7105	15.7987	15.7769	15.7709	_KVS[Phospho (STY)]NQQTEGEGVLR_3	>AIPGENE12343	Swiss-Prot	sp|Q8BGS1|E41L5_MOUSE	Band 4.1-like protein 5 OS=Mus musculus GN=Epb41l5 PE=1 SV=1	+	A_S					3.65141	0.00172937	-0.598108	-3.0775	AIPGENE12343	AIPGENE12343
15.1252	15.0678	15.0728	15.1144	15.3575	15.5506	15.4782	15.4429	15.6502	15.5297	_RSS[Phospho (STY)]LPDVR_2	>AIPGENE12343	Swiss-Prot	sp|Q8BGS1|E41L5_MOUSE	Band 4.1-like protein 5 OS=Mus musculus GN=Epb41l5 PE=1 SV=1	+	A_S					3.46613	0.00743945	-0.38276	-2.32926	AIPGENE12343	AIPGENE12343
12.7811	12.5918	12.5036	12.5049	12.8065	13.0122	12.8268	12.9761	12.5863	12.9621	_SQSS[Phospho (STY)]GFRESPSLTEPFPK_3	>AIPGENE1236	Swiss-Prot	sp|Q61382|TRAF4_MOUSE	TNF receptor-associated factor 4 OS=Mus musculus GN=Traf4 PE=1 SV=2			K09848	04214 Apoptosis - fly [PATH:ko04214]	K09848	09143 Cell growth and death	1.29672	0.11246	-0.235102	-1.16253	AIPGENE1236	AIPGENE1236
13.3601	13.0365	13.3466	13.2103	13.5024	13.1006	13.3408	13.3288	13.5529	13.5644	_S[Phospho (STY)]EIDLHK_2	>AIPGENE12483	Swiss-Prot	sp|Q96RL7|VP13A_HUMAN	Vacuolar protein sorting-associated protein 13A OS=Homo sapiens GN=VPS13A PE=1 SV=2			K19525	99992 Structural proteins	K19525	09191 Unclassified: metabolism	0.319955	0.615622	-0.0863239	-0.399335	AIPGENE12483	AIPGENE12483;AIPGENE12484
12.5263	13.3325	13.5159	13.6209	13.8995	12.4052	12.6402	13.1478	12.6694	13.0992	_SKS[Phospho (STY)]EIDLHK_2	>AIPGENE12483	Swiss-Prot	sp|Q96RL7|VP13A_HUMAN	Vacuolar protein sorting-associated protein 13A OS=Homo sapiens GN=VPS13A PE=1 SV=2			K19525	99992 Structural proteins	K19525	09191 Unclassified: metabolism	1.19673	0.0407816	0.586634	1.57446	AIPGENE12483	AIPGENE12483;AIPGENE12484
15.8108	15.753	15.7166	15.5928	15.7517	16.0136	16.0688	15.9422	15.7661	15.8616	_SSS[Phospho (STY)]LEYPR_2	>AIPGENE1250	no_hit									1.87599	0.0916619	-0.20548	-1.24583	AIPGENE1250	AIPGENE1250;AIPGENE1251;AIPGENE1252;AIPGENE1253
15.2646	15.8531	15.6667	15.2554	15.1604	15.3702	15.9545	15.9768	15.6457	15.1208	_TSFDS[Phospho (STY)]DDEVR_2	>AIPGENE1250	no_hit									0.355596	0.461558	-0.173539	-0.552584	AIPGENE1250	AIPGENE1250;AIPGENE1251;AIPGENE1252;AIPGENE1253
14.098	14.1087	13.9596	13.9563	14.1293	14.7684	14.8454	14.6475	14.8633	14.1385	_RGS[Phospho (STY)]FDGLIPR_2	>AIPGENE1250	no_hit			+	A_S					2.59551	0.00501044	-0.60224	-2.51634	AIPGENE1250	AIPGENE1250;AIPGENE1251;AIPGENE1252;AIPGENE1253
12.6399	12.1892	12.4	11.4519	NaN	12.7809	12.6522	12.6848	12.4221	12.6117	_RSS[Phospho (STY)]SLEYPR_2	>AIPGENE1250	no_hit									NaN	1	0	NaN	AIPGENE1250	AIPGENE1250;AIPGENE1251;AIPGENE1252;AIPGENE1253
11.2382	NaN	12.1542	NaN	12.4824	13.2251	13.1398	12.9185	13.6725	NaN	_SLLLS[Phospho (STY)]DEEEPEDASAK_2	>AIPGENE1250	no_hit									NaN	1	0	NaN	AIPGENE1250	AIPGENE1250;AIPGENE1251;AIPGENE1252;AIPGENE1253
15.0757	15.1288	15.2096	14.5122	14.7396	14.3626	14.4521	14.1006	14.4936	14.1916	_NS[Phospho (STY)]SGEDQEIEKEENDNR_3	>AIPGENE12543	Swiss-Prot	sp|B2RYG1|FA32A_RAT	Protein FAM32A OS=Rattus norvegicus GN=Fam32a PE=3 SV=1	+	A_S	K13120	03041 Spliceosome [BR:ko03041]	K13120	09182 Protein families: genetic information processing	2.41955	0.00581958	0.613089	2.4304	AIPGENE12543	AIPGENE12543;AIPGENE16955
13.952	14.2279	14.0754	13.5566	14.08	13.5817	13.1585	13.7557	13.5408	13.1057	_ASS[Phospho (STY)]PHNFSSRPR_3	>AIPGENE12548	Swiss-Prot	sp|Q7Z3K6|MIER3_HUMAN	Mesoderm induction early response protein 3 OS=Homo sapiens GN=MIER3 PE=1 SV=2							1.91656	0.0140473	0.549901	2.03346	AIPGENE12548	AIPGENE12548
15.6753	16.025	16.0493	15.9418	15.9694	15.2824	16.03	16.0194	15.5673	15.0811	_ESSDMSSFDES[Phospho (STY)]DEEAGIPEKK_3	>AIPGENE12570	Swiss-Prot	sp|P38116|ARL1_YEAST	ADP-ribosylation factor-like protein 1 OS=Saccharomyces cerevisiae (strain ATCC 204508 / S288c) GN=ARL1 PE=1 SV=4			K07942	04131 Membrane trafficking [BR:ko04131]	K07942	09182 Protein families: genetic information processing	0.866887	0.127495	0.336106	1.11038	AIPGENE12570	AIPGENE12570
13.8752	14.6138	14.5206	14.5699	14.3587	14.1226	15.1388	15.0812	15.0016	14.3661	_ESSDM[Oxidation (M)]SSFDES[Phospho (STY)]DEEAGIPEKK_3	>AIPGENE12570	Swiss-Prot	sp|P38116|ARL1_YEAST	ADP-ribosylation factor-like protein 1 OS=Saccharomyces cerevisiae (strain ATCC 204508 / S288c) GN=ARL1 PE=1 SV=4			K07942	04131 Membrane trafficking [BR:ko04131]	K07942	09182 Protein families: genetic information processing	0.719267	0.160994	-0.35442	-1.01839	AIPGENE12570	AIPGENE12570
14.6358	15.3213	15.3192	14.6245	14.8333	13.9005	14.845	14.6215	14.851	13.8892	_ESSDMSSFDES[Phospho (STY)]DEEAGIPEK_2	>AIPGENE12570	Swiss-Prot	sp|P38116|ARL1_YEAST	ADP-ribosylation factor-like protein 1 OS=Saccharomyces cerevisiae (strain ATCC 204508 / S288c) GN=ARL1 PE=1 SV=4			K07942	04131 Membrane trafficking [BR:ko04131]	K07942	09182 Protein families: genetic information processing	1.06087	0.0599056	0.525393	1.42244	AIPGENE12570	AIPGENE12570
16.9883	17.326	17.1124	17.112	17.0131	16.163	16.705	16.5343	16.3754	16.2866	_KS[Phospho (STY)]VDEIR_2	>AIPGENE12649	Swiss-Prot	sp|Q9M8Y0|SEC_ARATH	Probable UDP-N-acetylglucosamine--peptide N-acetylglucosaminyltransferase SEC OS=Arabidopsis thaliana GN=SEC PE=2 SV=1	+	A_S					3.59998	0.0010728	0.697484	3.2906	AIPGENE12649	AIPGENE12649
12.595	12.6589	12.2034	11.7627	12.7676	11.0251	11.0061	11.3838	11.7457	11.8422	_VDS[Phospho (STY)]NIIYVPK_2	>AIPGENE12668	Swiss-Prot	sp|Q0GGW5|STK11_CHICK	Serine/threonine-protein kinase STK11 OS=Gallus gallus GN=STK11 PE=2 SV=1	+	A_S	K07298	04068 FoxO signaling pathway [PATH:ko04068]	K07298	09132 Signal transduction	2.3525	0.00269169	0.99693	2.81176	AIPGENE12668	AIPGENE12668
13.392	13.1261	12.9012	13.1665	13.1994	13.7593	13.6794	13.6738	13.6891	13.7888	_LKDESSFAKS[Phospho (STY)]PQR_3	>AIPGENE127	Swiss-Prot	sp|Q8K2Y0|RN219_MOUSE	RING finger protein 219 OS=Mus musculus GN=Rnf219 PE=2 SV=2	+	A_S					3.87916	0.00163455	-0.561058	-3.08267	AIPGENE127	AIPGENE127
12.2242	12.8749	12.9866	12.5923	12.5641	12.7269	13.9032	13.1124	13.8894	12.0452	_EFIGQS[Phospho (STY)]DDDDGQFVSK_2	>AIPGENE12725	Swiss-Prot	sp|Q96PZ2|F111A_HUMAN	Protein FAM111A OS=Homo sapiens GN=FAM111A PE=1 SV=2							0.62979	0.161454	-0.486988	-1.01711	AIPGENE12725	AIPGENE12725;AIPGENE12726
14.5288	14.7984	14.9641	14.7545	14.6608	14.8122	14.9308	15.0313	14.8338	14.8208	_TS[Phospho (STY)]SVEIK_2	>AIPGENE1276	Swiss-Prot	sp|Q92614|MY18A_HUMAN	Unconventional myosin-XVIIIa OS=Homo sapiens GN=MYO18A PE=1 SV=3			K10362	04131 Membrane trafficking [BR:ko04131]	K10362	09182 Protein families: genetic information processing	0.910994	0.280204	-0.144463	-0.78628	AIPGENE1276	AIPGENE1276;AIPGENE1277;AIPGENE1278
14.3114	14.4068	14.3333	14.2038	14.4452	14.9214	14.8992	14.7232	14.747	15.0086	_QKS[Phospho (STY)]SDSM[Oxidation (M)]SPPSSAEATPER_3	>AIPGENE1276	Swiss-Prot	sp|Q92614|MY18A_HUMAN	Unconventional myosin-XVIIIa OS=Homo sapiens GN=MYO18A PE=1 SV=3	+	A_S	K10362	04131 Membrane trafficking [BR:ko04131]	K10362	09182 Protein families: genetic information processing	4.19617	0.00164	-0.519786	-3.08506	AIPGENE1276	AIPGENE1276;AIPGENE1277;AIPGENE1278
11.8542	12.3758	12.7989	12.1635	11.7842	12.983	13.8789	13.2176	13.8469	12.2916	_S[Phospho (STY)]IEDLENDDELELK_2	>AIPGENE1276	Swiss-Prot	sp|Q92614|MY18A_HUMAN	Unconventional myosin-XVIIIa OS=Homo sapiens GN=MYO18A PE=1 SV=3	+	A_S	K10362	04131 Membrane trafficking [BR:ko04131]	K10362	09182 Protein families: genetic information processing	1.77428	0.00731349	-1.04825	-2.33845	AIPGENE1276	AIPGENE1276;AIPGENE1277;AIPGENE1278
12.6955	12.8607	12.3328	12.3124	12.3683	12.3783	12.3544	12.3638	12.4967	12.1987	_GST[Phospho (STY)]LDLK_2	>AIPGENE1276	Swiss-Prot	sp|Q92614|MY18A_HUMAN	Unconventional myosin-XVIIIa OS=Homo sapiens GN=MYO18A PE=1 SV=3			K10362	04131 Membrane trafficking [BR:ko04131]	K10362	09182 Protein families: genetic information processing	0.629757	0.33525	0.155585	0.703929	AIPGENE1276	AIPGENE1276;AIPGENE1277;AIPGENE1278
11.982	11.3729	11.4876	12.1765	11.9756	12.3047	12.1813	12.186	12.264	12.1759	_GTRFS[Phospho (STY)]FR_2	>AIPGENE1276	Swiss-Prot	sp|Q92614|MY18A_HUMAN	Unconventional myosin-XVIIIa OS=Homo sapiens GN=MYO18A PE=1 SV=3			K10362	04131 Membrane trafficking [BR:ko04131]	K10362	09182 Protein families: genetic information processing	1.55379	0.0346245	-0.423438	-1.64113	AIPGENE1276	AIPGENE1276;AIPGENE1277;AIPGENE1278
15.959	15.796	15.8251	15.6719	15.8896	15.7563	15.516	15.3383	15.6429	15.8218	_S[Phospho (STY)]SDSMSPPSSAEATPER_2	>AIPGENE1276	Swiss-Prot	sp|Q92614|MY18A_HUMAN	Unconventional myosin-XVIIIa OS=Homo sapiens GN=MYO18A PE=1 SV=3			K10362	04131 Membrane trafficking [BR:ko04131]	K10362	09182 Protein families: genetic information processing	1.19686	0.140729	0.21322	1.07109	AIPGENE1276	AIPGENE1276;AIPGENE1277;AIPGENE1278
15.8691	16.1164	15.9395	15.6741	15.8174	15.507	15.6912	15.408	15.6952	15.0876	_SDS[Phospho (STY)]DRDRPYPAER_3	>AIPGENE1276	Swiss-Prot	sp|Q92614|MY18A_HUMAN	Unconventional myosin-XVIIIa OS=Homo sapiens GN=MYO18A PE=1 SV=3			K10362	04131 Membrane trafficking [BR:ko04131]	K10362	09182 Protein families: genetic information processing	1.79234	0.0278462	0.405552	1.73664	AIPGENE1276	AIPGENE1276;AIPGENE1277;AIPGENE1278
11.0106	11.118	10.7315	12.1755	10.6164	12.0359	NaN	12.2444	NaN	10.9017	_RMS[Phospho (STY)]GDFGFALR_2	>AIPGENE1276	Swiss-Prot	sp|Q92614|MY18A_HUMAN	Unconventional myosin-XVIIIa OS=Homo sapiens GN=MYO18A PE=1 SV=3			K10362	04131 Membrane trafficking [BR:ko04131]	K10362	09182 Protein families: genetic information processing	NaN	1	0	NaN	AIPGENE1276	AIPGENE1276;AIPGENE1277;AIPGENE1278
16.1787	15.9253	16.0351	15.9076	15.7368	15.6662	15.747	15.5224	15.9065	15.8623	_S[Phospho (STY)]SGSHDQVIIKPNEESANQ_3	>AIPGENE12782	Swiss-Prot	sp|Q9TST5|ADRB2_FELCA	Beta-2 adrenergic receptor OS=Felis catus GN=ADRB2 PE=3 SV=1			K04142	04020 Calcium signaling pathway [PATH:ko04020]	K04142	09130 Environmental Information Processing	1.19124	0.138921	0.215824	1.07553	AIPGENE12782	AIPGENE12782
15.6378	15.4298	15.2693	15.3457	15.1373	15.3585	15.3029	15.1092	15.5735	15.4521	_SSGS[Phospho (STY)]HDQVIIKPNEESANQ_2	>AIPGENE12782	Swiss-Prot	sp|Q9TST5|ADRB2_FELCA	Beta-2 adrenergic receptor OS=Felis catus GN=ADRB2 PE=3 SV=1			K04142	04020 Calcium signaling pathway [PATH:ko04020]	K04142	09130 Environmental Information Processing	0.0142087	0.977938	0.00474873	0.0221835	AIPGENE12782	AIPGENE12782
15.2932	15.0438	14.8815	14.9888	14.7413	15.0304	14.9755	14.7563	15.2339	15.1522	_S[Phospho (STY)]SGSHDQVIIKPNEESANQ_2	>AIPGENE12782	Swiss-Prot	sp|Q9TST5|ADRB2_FELCA	Beta-2 adrenergic receptor OS=Felis catus GN=ADRB2 PE=3 SV=1			K04142	04020 Calcium signaling pathway [PATH:ko04020]	K04142	09130 Environmental Information Processing	0.122783	0.829457	-0.0399534	-0.179127	AIPGENE12782	AIPGENE12782
16.4625	16.4164	16.378	16.2185	16.3923	16.4286	16.4196	16.1863	16.2116	16.4809	_S[Phospho (STY)]FIYKPR_2	>AIPGENE12792	Swiss-Prot	sp|O75689|ADAP1_HUMAN	Arf-GAP with dual PH domain-containing protein 1 OS=Homo sapiens GN=ADAP1 PE=1 SV=2							0.147587	0.844268	0.0281509	0.162203	AIPGENE12792	AIPGENE12792
14.9359	14.8293	14.5992	14.2891	14.8987	14.6931	14.3321	14.1272	14.5751	14.3263	_S[Phospho (STY)]SFEEQFSPR_2	>AIPGENE12808	Swiss-Prot	sp|O08796|EF2K_MOUSE	Eukaryotic elongation factor 2 kinase OS=Mus musculus GN=Eef2k PE=1 SV=1			K08292	04152 AMPK signaling pathway [PATH:ko04152]	K08292	09130 Environmental Information Processing	1.03582	0.111597	0.29969	1.16771	AIPGENE12808	AIPGENE12808
13.9911	14.3737	14.062	13.947	14.1978	13.4765	13.6675	13.6955	13.796	13.4894	_SSFEEQFS[Phospho (STY)]PR_2	>AIPGENE12808	Swiss-Prot	sp|O08796|EF2K_MOUSE	Eukaryotic elongation factor 2 kinase OS=Mus musculus GN=Eef2k PE=1 SV=1	+	A_S	K08292	04152 AMPK signaling pathway [PATH:ko04152]	K08292	09130 Environmental Information Processing	2.9422	0.00561905	0.489332	2.45701	AIPGENE12808	AIPGENE12808
13.6872	12.8833	12.3021	13.2272	13.7739	12.2948	11.8139	12.2798	12.4508	12.3876	_SVPTS[Phospho (STY)]PLGSANSLHK_2	>AIPGENE12809	Swiss-Prot	sp|F1LQX4|RHG44_RAT	Rho GTPase-activating protein 44 OS=Rattus norvegicus GN=Arhgap44 PE=1 SV=2	+	A_S	K21067	04131 Membrane trafficking [BR:ko04131]	K21067	09182 Protein families: genetic information processing	1.87717	0.00677798	0.929356	2.36167	AIPGENE12809	AIPGENE12809
13.4813	13.4621	12.9795	13.4054	13.9457	12.0289	11.7013	12.0327	11.8797	12.2013	_SVPTS[Phospho (STY)]PLGSANSLHK_3	>AIPGENE12809	Swiss-Prot	sp|F1LQX4|RHG44_RAT	Rho GTPase-activating protein 44 OS=Rattus norvegicus GN=Arhgap44 PE=1 SV=2	+	A_S	K21067	04131 Membrane trafficking [BR:ko04131]	K21067	09182 Protein families: genetic information processing	4.55032	0.000651163	1.48601	5.40697	AIPGENE12809	AIPGENE12809
13.4677	13.4628	12.9796	13.43	13.9526	11.9627	11.7092	12.0242	11.8591	12.1801	_SVPT[Phospho (STY)]SPLGSANSLHK_3	>AIPGENE12809	Swiss-Prot	sp|F1LQX4|RHG44_RAT	Rho GTPase-activating protein 44 OS=Rattus norvegicus GN=Arhgap44 PE=1 SV=2	+	A_S	K21067	04131 Membrane trafficking [BR:ko04131]	K21067	09182 Protein families: genetic information processing	4.63574	0.000487805	1.51149	5.53453	AIPGENE12809	AIPGENE12809
14.0939	13.9814	14.2093	13.9691	13.8974	13.5044	13.4425	13.1728	12.5851	13.3645	_S[Phospho (STY)]QGTWFVEGPLER_2	>AIPGENE12811	Swiss-Prot	sp|P52569|CTR2_HUMAN	Low affinity cationic amino acid transporter 2 OS=Homo sapiens GN=SLC7A2 PE=1 SV=2	+	A_S	K13864	09183 Protein families: signaling and cellular processes	K13864	09183 Protein families: signaling and cellular processes	2.78441	0.00222754	0.816372	2.96291	AIPGENE12811	AIPGENE12811
16.1293	16.2103	16.1431	16.0819	16.1634	15.3893	15.5589	15.6625	15.5341	15.6594	_SNS[Phospho (STY)]LPAHEAR_2	>AIPGENE12820	Swiss-Prot	sp|Q8AYC1|MRTFB_XENLA	Myocardin-related transcription factor B OS=Xenopus laevis GN=mrtfb PE=2 SV=1	+	A_S	K22525	09192 Unclassified: genetic information processing	K22525	09192 Unclassified: genetic information processing	5.3113	0.000503311	0.584772	3.7893	AIPGENE12820	AIPGENE12820
14.7683	14.6834	14.5027	14.0091	14.5387	14.676	14.3149	14.0752	14.3201	14.5829	_LS[Phospho (STY)]QELSSYQQPGITIK_2	>AIPGENE12820	Swiss-Prot	sp|Q8AYC1|MRTFB_XENLA	Myocardin-related transcription factor B OS=Xenopus laevis GN=mrtfb PE=2 SV=1			K22525	09192 Unclassified: genetic information processing	K22525	09192 Unclassified: genetic information processing	0.261575	0.619777	0.106624	0.395193	AIPGENE12820	AIPGENE12820
15.8892	15.8866	15.6812	15.3848	15.9439	15.2327	14.966	NaN	15.7211	14.5211	_SLS[Phospho (STY)]EPPQPFGHR_2	>AIPGENE12820	Swiss-Prot	sp|Q8AYC1|MRTFB_XENLA	Myocardin-related transcription factor B OS=Xenopus laevis GN=mrtfb PE=2 SV=1			K22525	09192 Unclassified: genetic information processing	K22525	09192 Unclassified: genetic information processing	NaN	1	0	NaN	AIPGENE12820	AIPGENE12820
13.1693	12.8078	NaN	12.0871	13.0195	12.3477	11.1786	NaN	12.614	NaN	_SLS[Phospho (STY)]EPPQPFGHR_3	>AIPGENE12820	Swiss-Prot	sp|Q8AYC1|MRTFB_XENLA	Myocardin-related transcription factor B OS=Xenopus laevis GN=mrtfb PE=2 SV=1			K22525	09192 Unclassified: genetic information processing	K22525	09192 Unclassified: genetic information processing	NaN	1	0	NaN	AIPGENE12820	AIPGENE12820
17.691	17.9617	18.0626	17.9437	17.7592	16.7812	17.2531	17.2	17.0561	16.9183	_ITELPS[Phospho (STY)]DDDSTPEASNKPSSK_3	>AIPGENE1284	Swiss-Prot	sp|Q5SSH8|NEUFC_MOUSE	Neuferricin OS=Mus musculus GN=Cyb5d2 PE=1 SV=1	+	A_S					4.1885	0.000454545	0.841904	3.98627	AIPGENE1284	AIPGENE1284
15.6833	15.9963	15.7834	15.9287	15.8259	14.9182	15.3783	15.302	15.2537	15.0289	_ITELPS[Phospho (STY)]DDDSTPEASNKPSSK_2	>AIPGENE1284	Swiss-Prot	sp|Q5SSH8|NEUFC_MOUSE	Neuferricin OS=Mus musculus GN=Cyb5d2 PE=1 SV=1	+	A_S					3.72328	0.00107692	0.667283	3.29134	AIPGENE1284	AIPGENE1284
14.2625	14.7128	14.9777	15.0331	15.1217	13.9599	14.1463	14.2789	13.9039	14.1383	_KS[Phospho (STY)]DESMSLK_2	>AIPGENE1284	Swiss-Prot	sp|Q5SSH8|NEUFC_MOUSE	Neuferricin OS=Mus musculus GN=Cyb5d2 PE=1 SV=1	+	A_S					2.6039	0.00312655	0.736123	2.72898	AIPGENE1284	AIPGENE1284
11.8425	12.858	12.4108	12.7306	12.673	12.5563	14.0523	13.5014	14.8065	13.216	_[Acetyl (Protein N-term)]S[Phospho (STY)]DLTYELAK_2	>AIPGENE12845	Swiss-Prot	sp|P42893|ECE1_RAT	Endothelin-converting enzyme 1 OS=Rattus norvegicus GN=Ece1 PE=1 SV=2							1.54394	0.0106361	-1.12353	-2.15411	AIPGENE12845	AIPGENE12845
15.002	NaN	14.4794	14.8628	14.124	15.3881	14.3682	14.3112	14.9288	14.7362	_QEDGQENDS[Phospho (STY)]KAEVAHR_3	>AIPGENE12845	Swiss-Prot	sp|P42893|ECE1_RAT	Endothelin-converting enzyme 1 OS=Rattus norvegicus GN=Ece1 PE=1 SV=2							NaN	1	0	NaN	AIPGENE12845	AIPGENE12845
15.6843	15.6919	15.6294	15.6648	15.8113	15.6358	15.5942	15.5433	15.5259	15.6484	_SSS[Phospho (STY)]MDEVHSVHSGR_3	>AIPGENE12906	Swiss-Prot	sp|O95263|PDE8B_HUMAN	High affinity cAMP-specific and IBMX-insensitive 3',5'-cyclic phosphodiesterase 8B OS=Homo sapiens GN=PDE8B PE=1 SV=2			K18437	00230 Purine metabolism [PATH:ko00230]	K18437	09104 Nucleotide metabolism	1.58588	0.292412	0.106811	0.767533	AIPGENE12906	AIPGENE12906;AIPGENE12907
13.0369	13.5428	13.1043	13.0259	13.2406	13.5495	13.6878	13.7811	13.306	13.8181	_SSS[Phospho (STY)]M[Oxidation (M)]DEVHSVHSGR_3	>AIPGENE12906	Swiss-Prot	sp|O95263|PDE8B_HUMAN	High affinity cAMP-specific and IBMX-insensitive 3',5'-cyclic phosphodiesterase 8B OS=Homo sapiens GN=PDE8B PE=1 SV=2			K18437	00230 Purine metabolism [PATH:ko00230]	K18437	09104 Nucleotide metabolism	1.95006	0.019985	-0.438419	-1.87567	AIPGENE12906	AIPGENE12906;AIPGENE12907
13.0984	13.43	13.1145	12.9024	13.1894	13.5198	13.7666	13.748	13.4239	13.8212	_S[Phospho (STY)]SSM[Oxidation (M)]DEVHSVHSGR_3	>AIPGENE12906	Swiss-Prot	sp|O95263|PDE8B_HUMAN	High affinity cAMP-specific and IBMX-insensitive 3',5'-cyclic phosphodiesterase 8B OS=Homo sapiens GN=PDE8B PE=1 SV=2	+	A_S	K18437	00230 Purine metabolism [PATH:ko00230]	K18437	09104 Nucleotide metabolism	2.65043	0.00675269	-0.508942	-2.36461	AIPGENE12906	AIPGENE12906;AIPGENE12907
10.0413	11.3905	11.758	12.2025	NaN	11.5387	12.2244	12.6886	NaN	NaN	_FNILLEES[Phospho (STY)]NDDDEIAGPVR_2	>AIPGENE12914	Swiss-Prot	sp|P40201|CHD1_MOUSE	Chromodomain-helicase-DNA-binding protein 1 OS=Mus musculus GN=Chd1 PE=1 SV=3			K11367	03021 Transcription machinery [BR:ko03021]	K11367	09182 Protein families: genetic information processing	NaN	1	0	NaN	AIPGENE12914	AIPGENE12914;AIPGENE12915
11.0425	10.7047	10.5912	11.5478	10.137	12.7431	11.6633	12.4934	NaN	13.1003	_TQS[Phospho (STY)]LSIGWAPSNFLEK_2	>AIPGENE1293	Swiss-Prot	sp|A2AAY5|SPD2B_MOUSE	SH3 and PX domain-containing protein 2B OS=Mus musculus GN=Sh3pxd2b PE=1 SV=1							NaN	1	0	NaN	AIPGENE1293	AIPGENE1293;AIPGENE1294
16.6915	16.568	16.607	17.024	16.5741	16.5631	16.4056	16.4846	16.7104	16.6891	_[Acetyl (Protein N-term)]S[Phospho (STY)]AEKFNIDSNR_2	>AIPGENE12950	Swiss-Prot	sp|Q9VCA2|ORCT_DROME	Organic cation transporter protein OS=Drosophila melanogaster GN=Orct PE=1 SV=1					K08202	09161 Cancers: Overview	0.56559	0.419979	0.122341	0.600654	AIPGENE12950	AIPGENE12950
17.5806	17.2742	17.3283	17.3964	16.5919	17.1048	16.9956	16.8342	16.7602	17.2243	_YDDGDS[Phospho (STY)]TSTGSGGMASNVTTPSPPPQPAMQHNK_3	>AIPGENE12978	Swiss-Prot	sp|Q62420|SH3G2_MOUSE	Endophilin-A1 OS=Mus musculus GN=Sh3gl2 PE=1 SV=2			K11247	04144 Endocytosis [PATH:ko04144]	K11247	09141 Transport and catabolism	0.654172	0.233856	0.250422	0.866563	AIPGENE12978	AIPGENE12978
17.38	17.0698	17.1232	16.416	16.3671	16.9212	16.7999	16.6409	16.5419	17.0312	_YDDGDSTSTGS[Phospho (STY)]GGMASNVTTPSPPPQPAMQHNK_3	>AIPGENE12978	Swiss-Prot	sp|Q62420|SH3G2_MOUSE	Endophilin-A1 OS=Mus musculus GN=Sh3gl2 PE=1 SV=2			K11247	04144 Endocytosis [PATH:ko04144]	K11247	09141 Transport and catabolism	0.14641	0.751124	0.084222	0.261863	AIPGENE12978	AIPGENE12978
15.913	16.8647	16.9235	16.9266	17.0064	16.5671	16.4907	15.3638	16.2058	15.6624	_YDDGDSTSTGSGGMASNVTTPS[Phospho (STY)]PPPQPAMQHNK_3	>AIPGENE12978	Swiss-Prot	sp|Q62420|SH3G2_MOUSE	Endophilin-A1 OS=Mus musculus GN=Sh3gl2 PE=1 SV=2			K11247	04144 Endocytosis [PATH:ko04144]	K11247	09141 Transport and catabolism	1.19199	0.0358502	0.668883	1.62418	AIPGENE12978	AIPGENE12978
13.7999	13.5855	13.8263	13.3943	13.2266	12.9206	12.9754	12.7336	12.2866	12.4115	_S[Phospho (STY)]SDVMDGFTFTNLNTR_2	>AIPGENE12982	Swiss-Prot	sp|P50904|RASA1_RAT	Ras GTPase-activating protein 1 OS=Rattus norvegicus GN=Rasa1 PE=3 SV=1	+	A_S	K04352	04014 Ras signaling pathway [PATH:ko04014]	K04352	09132 Signal transduction	2.99468	0.00135766	0.90098	3.22852	AIPGENE12982	AIPGENE12982
12.2917	12.5023	12.6451	12.2531	12.1224	12.0696	12.2103	11.4898	12.0933	11.8669	_SQS[Phospho (STY)]DDEEHFDK_2	>AIPGENE12997	TrEMBL	tr|A7SFT0|A7SFT0_NEMVE	Predicted protein OS=Nematostella vectensis GN=v1g244969 PE=4 SV=1							1.5334	0.0363693	0.416929	1.61998	AIPGENE12997	AIPGENE12997
14.3091	14.4484	14.8147	14.4413	14.2031	13.2117	14.5706	14.1244	13.8407	12.6932	_SRPPYT[Phospho (STY)]DY[Phospho (STY)]VSTR_3	>AIPGENE1300	Swiss-Prot	sp|Q04859|MAK_MOUSE	Serine/threonine-protein kinase MAK OS=Mus musculus GN=Mak PE=1 SV=2			K08829	01001 Protein kinases [BR:ko01001]	K08829	09181 Protein families: metabolism	1.20869	0.0312926	0.7552	1.68548	AIPGENE1300	AIPGENE1300
12.3065	12.27	12.0492	12.4714	12.4678	NaN	12.5851	NaN	12.4985	12.8381	_SRPPYTDYVS[Phospho (STY)]TR_2	>AIPGENE1300	Swiss-Prot	sp|Q04859|MAK_MOUSE	Serine/threonine-protein kinase MAK OS=Mus musculus GN=Mak PE=1 SV=2			K08829	01001 Protein kinases [BR:ko01001]	K08829	09181 Protein families: metabolism	NaN	1	0	NaN	AIPGENE1300	AIPGENE1300
13.9495	14.2238	14.1567	14.2353	14.098	14.1142	14.6298	14.8558	14.2584	14.3835	_DGEIVLES[Phospho (STY)]DEEHDDKIK_3	>AIPGENE13007	Swiss-Prot	sp|Q9BRS8|LARP6_HUMAN	La-related protein 6 OS=Homo sapiens GN=LARP6 PE=1 SV=1			K18733	03019 Messenger RNA biogenesis [BR:ko03019]	K18733	09182 Protein families: genetic information processing	1.24146	0.0801668	-0.315662	-1.30271	AIPGENE13007	AIPGENE13007;AIPGENE13008
12.0998	12.5122	12.4837	12.7045	12.317	11.917	12.564	13.0497	11.9061	12.4584	_DGEIVLES[Phospho (STY)]DEEHDDKIKR_3	>AIPGENE13007	Swiss-Prot	sp|Q9BRS8|LARP6_HUMAN	La-related protein 6 OS=Homo sapiens GN=LARP6 PE=1 SV=1			K18733	03019 Messenger RNA biogenesis [BR:ko03019]	K18733	09182 Protein families: genetic information processing	0.0671792	0.873577	0.044413	0.131352	AIPGENE13007	AIPGENE13007;AIPGENE13008
11.9452	12.5226	12.7124	12.0968	11.8066	11.6743	12.894	12.8178	11.982	12.2175	_DGEIVLES[Phospho (STY)]DEEHDDK_3	>AIPGENE13007	Swiss-Prot	sp|Q9BRS8|LARP6_HUMAN	La-related protein 6 OS=Homo sapiens GN=LARP6 PE=1 SV=1			K18733	03019 Messenger RNA biogenesis [BR:ko03019]	K18733	09182 Protein families: genetic information processing	0.130497	0.757748	-0.100412	-0.255647	AIPGENE13007	AIPGENE13007;AIPGENE13008
12.526	NaN	NaN	12.4836	12.9661	12.638	13.1469	12.5596	13.59	12.5072	_DLPEVYS[Phospho (STY)]PPNDELK_2	>AIPGENE13007	Swiss-Prot	sp|Q9BRS8|LARP6_HUMAN	La-related protein 6 OS=Homo sapiens GN=LARP6 PE=1 SV=1			K18733	03019 Messenger RNA biogenesis [BR:ko03019]	K18733	09182 Protein families: genetic information processing	NaN	1	0	NaN	AIPGENE13007	AIPGENE13007;AIPGENE13008
16.6812	16.7817	16.705	15.7465	16.5392	15.2994	16.2933	16.3858	16.1526	16.068	_ASS[Phospho (STY)]LRDS[Phospho (STY)]VSAK_2	>AIPGENE13012	Swiss-Prot	sp|P47838|RS6_CHICK	40S ribosomal protein S6 OS=Gallus gallus GN=RPS6 PE=2 SV=1			K02991	03010 Ribosome [PATH:ko03010]	K02991	09122 Translation	0.870568	0.0994568	0.450888	1.21534	AIPGENE13012	AIPGENE13012
15.2113	15.9181	15.7889	15.0075	15.8143	14.3251	15.1108	16.2715	15.3378	15.8029	_ASS[Phospho (STY)]LRDSVSAK_2	>AIPGENE13012	Swiss-Prot	sp|P47838|RS6_CHICK	40S ribosomal protein S6 OS=Gallus gallus GN=RPS6 PE=2 SV=1			K02991	03010 Ribosome [PATH:ko03010]	K02991	09122 Translation	0.188396	0.63802	0.178417	0.374618	AIPGENE13012	AIPGENE13012
14.9114	15.5305	15.3161	14.9056	15.294	14.6776	15.1365	16.1246	15.0228	15.857	_ASSLRDSVS[Phospho (STY)]AK_2	>AIPGENE13012	Swiss-Prot	sp|P47838|RS6_CHICK	40S ribosomal protein S6 OS=Gallus gallus GN=RPS6 PE=2 SV=1			K02991	03010 Ribosome [PATH:ko03010]	K02991	09122 Translation	0.238172	0.579161	-0.172162	-0.433853	AIPGENE13012	AIPGENE13012
14.9666	15.6177	15.4621	14.8834	15.5377	14.0756	14.8341	15.4572	15.0966	15.5731	_AS[Phospho (STY)]SLRDSVSAK_2	>AIPGENE13012	Swiss-Prot	sp|P47838|RS6_CHICK	40S ribosomal protein S6 OS=Gallus gallus GN=RPS6 PE=2 SV=1			K02991	03010 Ribosome [PATH:ko03010]	K02991	09122 Translation	0.420326	0.33676	0.286186	0.701526	AIPGENE13012	AIPGENE13012
14.7227	15.3938	15.1339	14.6468	15.0916	14.5333	14.9225	15.9603	14.8687	15.7032	_ASSLRDS[Phospho (STY)]VSAK_2	>AIPGENE13012	Swiss-Prot	sp|P47838|RS6_CHICK	40S ribosomal protein S6 OS=Gallus gallus GN=RPS6 PE=2 SV=1			K02991	03010 Ribosome [PATH:ko03010]	K02991	09122 Translation	0.276469	0.518808	-0.199849	-0.494945	AIPGENE13012	AIPGENE13012
14.3046	14.3461	14.1692	13.2284	14.2939	12.9224	13.6018	13.7793	13.7624	13.6498	_RASS[Phospho (STY)]LRDS[Phospho (STY)]VSAK_3	>AIPGENE13012	Swiss-Prot	sp|P47838|RS6_CHICK	40S ribosomal protein S6 OS=Gallus gallus GN=RPS6 PE=2 SV=1			K02991	03010 Ribosome [PATH:ko03010]	K02991	09122 Translation	1.08265	0.0575427	0.525303	1.43954	AIPGENE13012	AIPGENE13012
12.948	12.9587	13.0816	11.9988	12.9936	11.5992	12.0598	12.9832	12.4376	12.4958	_RAS[Phospho (STY)]SLRDS[Phospho (STY)]VSAK_3	>AIPGENE13012	Swiss-Prot	sp|P47838|RS6_CHICK	40S ribosomal protein S6 OS=Gallus gallus GN=RPS6 PE=2 SV=1			K02991	03010 Ribosome [PATH:ko03010]	K02991	09122 Translation	0.809394	0.107484	0.48098	1.18354	AIPGENE13012	AIPGENE13012
12.5826	12.1377	12.4006	11.07	12.0001	10.9014	12.0601	12.1365	11.7823	12.0522	_RASS[Phospho (STY)]LRDS[Phospho (STY)]VSAK_2	>AIPGENE13012	Swiss-Prot	sp|P47838|RS6_CHICK	40S ribosomal protein S6 OS=Gallus gallus GN=RPS6 PE=2 SV=1			K02991	03010 Ribosome [PATH:ko03010]	K02991	09122 Translation	0.309271	0.455348	0.251702	0.561326	AIPGENE13012	AIPGENE13012
19.4256	19.4044	19.1635	19.2906	19.3124	19.6989	19.6384	19.6341	19.9704	19.9604	_LNIT[Phospho (STY)]PPTSPVYGSGGASSR_2	>AIPGENE13029	Swiss-Prot	sp|P09010|LAML1_XENLA	Lamin-L(I) OS=Xenopus laevis PE=2 SV=1	+	A_S	K07611	04210 Apoptosis [PATH:ko04210]	K07611	09143 Cell growth and death	3.05788	0.0057341	-0.461132	-2.43271	AIPGENE13029	AIPGENE13029
18.9347	19.0808	18.8549	18.8762	19.2147	17.943	17.9928	17.9636	18.2017	17.9795	_SGS[Phospho (STY)]FVSPSK_2	>AIPGENE13029	Swiss-Prot	sp|P09010|LAML1_XENLA	Lamin-L(I) OS=Xenopus laevis PE=2 SV=1	+	A_S	K07611	04210 Apoptosis [PATH:ko04210]	K07611	09143 Cell growth and death	5.60674	0.000695652	0.976149	5.33745	AIPGENE13029	AIPGENE13029
18.8881	19.0358	18.8064	18.8245	19.1708	17.9027	17.9408	17.9157	18.1486	17.9291	_S[Phospho (STY)]GSFVSPSK_2	>AIPGENE13029	Swiss-Prot	sp|P09010|LAML1_XENLA	Lamin-L(I) OS=Xenopus laevis PE=2 SV=1	+	A_S	K07611	04210 Apoptosis [PATH:ko04210]	K07611	09143 Cell growth and death	5.60419	0.000711111	0.977726	5.34028	AIPGENE13029	AIPGENE13029
15.8242	15.9966	15.7002	15.9011	16.2099	14.9408	15.047	14.8369	15.3355	15.0873	_SGS[Phospho (STY)]FVSPSK_1	>AIPGENE13029	Swiss-Prot	sp|P09010|LAML1_XENLA	Lamin-L(I) OS=Xenopus laevis PE=2 SV=1	+	A_S	K07611	04210 Apoptosis [PATH:ko04210]	K07611	09143 Cell growth and death	4.08034	0.000458015	0.876897	3.98653	AIPGENE13029	AIPGENE13029
19.2006	19.151	18.9643	18.5968	18.5251	19.3067	19.0967	19.1979	19.394	19.5766	_LLEGEENRLNIT[Phospho (STY)]PPTSPVYGSGGASSR_3	>AIPGENE13029	Swiss-Prot	sp|P09010|LAML1_XENLA	Lamin-L(I) OS=Xenopus laevis PE=2 SV=1			K07611	04210 Apoptosis [PATH:ko04210]	K07611	09143 Cell growth and death	1.52269	0.0355397	-0.426792	-1.6286	AIPGENE13029	AIPGENE13029
17.9721	18.1133	18.0653	18.3538	18.4449	17.2294	18.3266	18.3564	18.1805	18.4453	_RS[Phospho (STY)]GSFVSPSK_2	>AIPGENE13029	Swiss-Prot	sp|P09010|LAML1_XENLA	Lamin-L(I) OS=Xenopus laevis PE=2 SV=1			K07611	04210 Apoptosis [PATH:ko04210]	K07611	09143 Cell growth and death	0.129809	0.773127	0.0822475	0.241229	AIPGENE13029	AIPGENE13029
17.9994	18.0035	18.099	18.3917	18.4759	17.2759	17.1771	18.3939	18.2163	17.1909	_RSGS[Phospho (STY)]FVSPSK_2	>AIPGENE13029	Swiss-Prot	sp|P09010|LAML1_XENLA	Lamin-L(I) OS=Xenopus laevis PE=2 SV=1			K07611	04210 Apoptosis [PATH:ko04210]	K07611	09143 Cell growth and death	1.0208	0.0626702	0.543082	1.40245	AIPGENE13029	AIPGENE13029
10.5608	NaN	10.9689	10.4127	10.3976	9.57082	10.7323	10.0888	NaN	9.63226	_SQPIHRHS[Phospho (STY)]PNSGSPER_4	>AIPGENE13037	Swiss-Prot	sp|O35465|FKBP8_MOUSE	Peptidyl-prolyl cis-trans isomerase FKBP8 OS=Mus musculus GN=Fkbp8 PE=1 SV=2			K09574	01009 Protein phosphatases and associated proteins [BR:ko01009]	K09574	09181 Protein families: metabolism	NaN	1	0	NaN	AIPGENE13037	AIPGENE13037
14.4301	14.5839	14.2713	14.0539	14.2183	14.5122	14.596	14.3712	14.6224	14.1892	_SQADAVLS[Phospho (STY)]QDSTYQGDR_2	>AIPGENE13041	Swiss-Prot	sp|Q9EPU0|RENT1_MOUSE	Regulator of nonsense transcripts 1 OS=Mus musculus GN=Upf1 PE=1 SV=2			K14326	03013 RNA transport [PATH:ko03013]	K14326	09122 Translation	0.584036	0.367255	-0.14671	-0.663287	AIPGENE13041	AIPGENE13041
15.5954	15.762	15.6145	15.742	15.4028	15.7939	15.888	15.7879	15.7897	15.6818	_GEDS[Phospho (STY)]SEELAPSK_2	>AIPGENE13111	Swiss-Prot	sp|A7S1L6|FUCT1_NEMVE	GDP-fucose transporter 1 OS=Nematostella vectensis GN=slc35c1 PE=3 SV=1			K15279	09183 Protein families: signaling and cellular processes	K15279	09183 Protein families: signaling and cellular processes	1.28746	0.185919	-0.164936	-0.95809	AIPGENE13111	AIPGENE13111
12.9686	12.8474	12.4448	12.8339	12.9092	NaN	13.1682	12.8629	12.953	12.6205	_SDANSEDPTS[Phospho (STY)]PIDK_2	>AIPGENE13148	Swiss-Prot	sp|P53568|CEBPG_MOUSE	CCAAT/enhancer-binding protein gamma OS=Mus musculus GN=Cebpg PE=1 SV=1			K10049	05152 Tuberculosis [PATH:ko05152]	K10049	09171 Infectious diseases: Bacterial	NaN	1	0	NaN	AIPGENE13148	AIPGENE13148
10.0809	9.99826	10.4025	10.7983	10.0656	11.489	11.3033	11.0824	NaN	11.2012	_LAGDAPLEVTVVDELNS[Phospho (STY)]PVK_2	>AIPGENE13201	Swiss-Prot	sp|Q8VHX6|FLNC_MOUSE	Filamin-C OS=Mus musculus GN=Flnc PE=1 SV=3			K04437	04010 MAPK signaling pathway [PATH:ko04010]	K04437	09130 Environmental Information Processing	NaN	1	0	NaN	AIPGENE13201	AIPGENE13201
13.7818	14.2587	14.2357	14.6825	14.2976	14.0738	15.0026	14.9142	15.0656	14.0366	_[Acetyl (Protein N-term)]ADYDEPIS[Phospho (STY)]DEEKVR_2	>AIPGENE13208	Swiss-Prot	sp|Q9W2N0|CAPZA_DROME	F-actin-capping protein subunit alpha OS=Drosophila melanogaster GN=cpa PE=2 SV=1			K10364	04144 Endocytosis [PATH:ko04144]	K10364	09141 Transport and catabolism	0.670085	0.174127	-0.367297	-0.987537	AIPGENE13208	AIPGENE13208
15.9877	15.9548	15.4252	15.6097	15.0588	15.2773	15.686	15.4841	15.3452	15.6805	_HNTGDEDS[Phospho (STY)]DSDAEQNRHEPR_4	>AIPGENE13246	Swiss-Prot	sp|O75167|PHAR2_HUMAN	Phosphatase and actin regulator 2 OS=Homo sapiens GN=PHACTR2 PE=1 SV=2							0.240723	0.629628	0.112605	0.385119	AIPGENE13246	AIPGENE13246
12.2664	13.153	13.0373	13.0714	12.5941	12.7655	12.3337	12.3674	12.5883	12.833	_HNTGDEDS[Phospho (STY)]DSDAEQNRHEPR_3	>AIPGENE13246	Swiss-Prot	sp|O75167|PHAR2_HUMAN	Phosphatase and actin regulator 2 OS=Homo sapiens GN=PHACTR2 PE=1 SV=2							0.606514	0.254846	0.246865	0.828774	AIPGENE13246	AIPGENE13246
14.2929	14.4372	14.2681	14.3188	14.4979	13.7805	13.9354	13.9305	14.0991	14.2683	_GGQS[Phospho (STY)]YTTLNVVK_2	>AIPGENE13249	Swiss-Prot	sp|Q6V291|MARE1_COTCO	Microtubule-associated protein RP/EB family member 1 OS=Coturnix coturnix GN=MAPRE1 PE=2 SV=1							2.28871	0.0208649	0.360235	1.85224	AIPGENE13249	AIPGENE13249
13.3149	13.2972	13.4125	13.1584	13.1696	13.1495	13.1908	12.8718	12.6107	13.2444	_YQVVNDNTDEEALVHNS[Phospho (STY)]YGSK_3	>AIPGENE13250	Swiss-Prot	sp|Q99571|P2RX4_HUMAN	P2X purinoceptor 4 OS=Homo sapiens GN=P2RX4 PE=1 SV=2			K05218	04020 Calcium signaling pathway [PATH:ko04020]	K05218	09132 Signal transduction	1.09284	0.12332	0.257116	1.12435	AIPGENE13250	AIPGENE13250
16.5334	16.4681	16.5766	16.6655	16.2875	16.474	16.5733	16.7539	16.5359	16.7008	_TYTS[Phospho (STY)]GGDRSPGGVR_3	>AIPGENE13264	Swiss-Prot	sp|Q9H4G4|GAPR1_HUMAN	Golgi-associated plant pathogenesis-related protein 1 OS=Homo sapiens GN=GLIPR2 PE=1 SV=3							0.599052	0.457624	-0.101343	-0.556726	AIPGENE13264	AIPGENE13264
16.5314	16.4694	16.5766	16.6655	16.2875	16.4684	16.5733	16.7542	16.5257	16.7008	_TYTSGGDRS[Phospho (STY)]PGGVR_3	>AIPGENE13264	Swiss-Prot	sp|Q9H4G4|GAPR1_HUMAN	Golgi-associated plant pathogenesis-related protein 1 OS=Homo sapiens GN=GLIPR2 PE=1 SV=3							0.56953	0.476693	-0.0983925	-0.537889	AIPGENE13264	AIPGENE13264
15.8672	15.9398	15.9279	16.0724	15.656	15.8411	15.9484	16.0859	15.9096	16.0787	_TYTSGGDRS[Phospho (STY)]PGGVR_2	>AIPGENE13264	Swiss-Prot	sp|Q9H4G4|GAPR1_HUMAN	Golgi-associated plant pathogenesis-related protein 1 OS=Homo sapiens GN=GLIPR2 PE=1 SV=3							0.439095	0.575493	-0.0800848	-0.437198	AIPGENE13264	AIPGENE13264
12.4945	12.6523	12.795	12.3057	11.9593	12.6176	13.3854	13.467	13.1258	12.2451	_TITS[Phospho (STY)]SDDDFGER_2	>AIPGENE13264	Swiss-Prot	sp|Q9H4G4|GAPR1_HUMAN	Golgi-associated plant pathogenesis-related protein 1 OS=Homo sapiens GN=GLIPR2 PE=1 SV=3							1.03583	0.0625727	-0.526825	-1.40349	AIPGENE13264	AIPGENE13264
11.6687	12.1331	12.1286	12.3881	12.5216	11.3687	11.623	10.9966	10.8755	10.5919	_KWS[Phospho (STY)]DHDDEFFGR_3	>AIPGENE13264	Swiss-Prot	sp|Q9H4G4|GAPR1_HUMAN	Golgi-associated plant pathogenesis-related protein 1 OS=Homo sapiens GN=GLIPR2 PE=1 SV=3	+	A_S					2.76273	0.00136264	1.0769	3.22936	AIPGENE13264	AIPGENE13264
16.3691	16.3846	16.1912	16.3274	16.3108	16.3945	16.4863	15.9387	17.0486	16.4214	_SSS[Phospho (STY)]QLISPVGTSIK_2	>AIPGENE1329	Swiss-Prot	sp|P58308|OX2R_MOUSE	Orexin receptor type 2 OS=Mus musculus GN=Hcrtr2 PE=2 SV=2			K04239	04080 Neuroactive ligand-receptor interaction [PATH:ko04080]	K04239	09133 Signaling molecules and interaction	0.341901	0.508279	-0.141287	-0.504609	AIPGENE1329	AIPGENE1329;AIPGENE1330
13.9729	14.0009	14.1863	13.9234	13.8344	13.9819	14.2533	13.7903	14.1042	14.051	_AFGDNDNES[Phospho (STY)]PENSSSSIVHNIK_3	>AIPGENE13342	Swiss-Prot	sp|O43150|ASAP2_HUMAN	Arf-GAP with SH3 domain, ANK repeat and PH domain-containing protein 2 OS=Homo sapiens GN=ASAP2 PE=1 SV=3			K12488	04144 Endocytosis [PATH:ko04144]	K12488	09141 Transport and catabolism	0.22367	0.74469	-0.0525503	-0.26868	AIPGENE13342	AIPGENE13342
15.25	15.55	15.5024	15.5253	15.3517	14.9411	15.1875	15.3613	15.2721	15.0736	_STS[Phospho (STY)]DTDLMDGK_2	>AIPGENE13347	Swiss-Prot	sp|Q8AXY6|MUSK_CHICK	Muscle, skeletal receptor tyrosine protein kinase OS=Gallus gallus GN=MUSK PE=2 SV=1			K05129	01001 Protein kinases [BR:ko01001]	K05129	09181 Protein families: metabolism	1.6778	0.0649647	0.268754	1.38665	AIPGENE13347	AIPGENE13347
13.3805	13.5339	13.5038	13.6299	13.3899	13.4479	13.5187	13.6088	13.3041	13.2529	_TVEPRPES[Phospho (STY)]GSQDFGDYDVPK_3	>AIPGENE13347	Swiss-Prot	sp|Q8AXY6|MUSK_CHICK	Muscle, skeletal receptor tyrosine protein kinase OS=Gallus gallus GN=MUSK PE=2 SV=1			K05129	01001 Protein kinases [BR:ko01001]	K05129	09181 Protein families: metabolism	0.326266	0.673908	0.0611145	0.33779	AIPGENE13347	AIPGENE13347
10.967	13.0795	13.0299	13.2415	12.9711	13.0436	13.1889	13.1986	12.9626	12.9068	_TVEPRPESGS[Phospho (STY)]QDFGDYDVPK_3	>AIPGENE13347	Swiss-Prot	sp|Q8AXY6|MUSK_CHICK	Muscle, skeletal receptor tyrosine protein kinase OS=Gallus gallus GN=MUSK PE=2 SV=1			K05129	01001 Protein kinases [BR:ko01001]	K05129	09181 Protein families: metabolism	0.424886	0.2971	-0.402308	-0.760323	AIPGENE13347	AIPGENE13347
15.8229	15.6705	15.6197	15.7323	15.9004	15.416	15.4787	15.2265	16.1234	15.7245	_AS[Phospho (STY)]LSQALDLSK_2	>AIPGENE13369	Swiss-Prot	sp|Q5PQJ7|TBCEL_RAT	Tubulin-specific chaperone cofactor E-like protein OS=Rattus norvegicus GN=Tbcel PE=2 SV=1			K22449	04812 Cytoskeleton proteins [BR:ko04812]	K22449	09183 Protein families: signaling and cellular processes	0.434839	0.428102	0.155343	0.591514	AIPGENE13369	AIPGENE13369;AIPGENE20826
12.1479	11.7375	NaN	11.8052	11.837	11.5459	11.2518	11.343	11.6535	11.6895	_HNESDSTTDEGGYS[Phospho (STY)]PTRPNIQYGSK_3	>AIPGENE13391	Swiss-Prot	sp|Q5R789|ZCHC8_PONAB	Zinc finger CCHC domain-containing protein 8 OS=Pongo abelii GN=ZCCHC8 PE=2 SV=1			K13128	03041 Spliceosome [BR:ko03041]	K13128	09182 Protein families: genetic information processing	NaN	1	0	NaN	AIPGENE13391	AIPGENE13391
14.3572	15.7667	15.6687	15.3779	15.2383	15.0832	16.2502	16.1685	16.229	15.3756	_M[Oxidation (M)]SDETKET[Phospho (STY)]S[Phospho (STY)]GEES[Phospho (STY)]HR_2	>AIPGENE134	Swiss-Prot	sp|Q9VCA2|ORCT_DROME	Organic cation transporter protein OS=Drosophila melanogaster GN=Orct PE=1 SV=1			K08202	05231 Choline metabolism in cancer [PATH:ko05231]	K08202	09161 Cancers: Overview	0.78813	0.104022	-0.539552	-1.19615	AIPGENE134	AIPGENE134
12.9919	14.3828	14.5115	14.1412	13.7344	12.2145	14.1235	13.7461	13.2705	11.519	_QQLISFEDAMS[Phospho (STY)]DDER_2	>AIPGENE13400	Swiss-Prot	sp|Q00059|TFAM_HUMAN	Transcription factor A, mitochondrial OS=Homo sapiens GN=TFAM PE=1 SV=1			K11830	04371 Apelin signaling pathway [PATH:ko04371]	K11830	09130 Environmental Information Processing	0.930893	0.0506477	0.977628	1.48825	AIPGENE13400	AIPGENE13400
14.2778	13.7552	13.9228	14.1161	14.2815	14.2294	14.0565	13.9251	13.8656	13.9529	_RHS[Phospho (STY)]GEFQGSPPPLSPR_3	>AIPGENE13403	Swiss-Prot	sp|Q3U1V8|M3K9_MOUSE	Mitogen-activated protein kinase kinase kinase 9 OS=Mus musculus GN=Map3k9 PE=2 SV=2			K04417	04013 MAPK signaling pathway - fly [PATH:ko04013]	K04417	09132 Signal transduction	0.217032	0.718304	0.0647728	0.293225	AIPGENE13403	AIPGENE13403
19.023	18.8436	18.7591	18.4354	18.7507	18.8077	19.1289	18.7376	18.8306	18.8602	_NS[Phospho (STY)]LGQGIPSPGPPR_2	>AIPGENE13411	Swiss-Prot	sp|Q60954|MEIS1_MOUSE	Homeobox protein Meis1 OS=Mus musculus GN=Meis1 PE=1 SV=1			K15613	04550 Signaling pathways regulating pluripotency of stem cells [PATH:ko04550]	K15613	09144 Cellular community - eukaryotes	0.431602	0.503675	-0.110655	-0.511012	AIPGENE13411	AIPGENE13411;AIPGENE13412;AIPGENE13413;AIPGENE13414;AIPGENE13415
16.6705	16.6131	16.4063	16.3018	16.4083	16.3371	16.7084	16.6382	16.245	16.7295	_NSLGQGIPS[Phospho (STY)]PGPPR_2	>AIPGENE13411	Swiss-Prot	sp|Q60954|MEIS1_MOUSE	Homeobox protein Meis1 OS=Mus musculus GN=Meis1 PE=1 SV=1			K15613	04550 Signaling pathways regulating pluripotency of stem cells [PATH:ko04550]	K15613	09144 Cellular community - eukaryotes	0.16531	0.781476	-0.0516438	-0.232542	AIPGENE13411	AIPGENE13411;AIPGENE13412;AIPGENE13413;AIPGENE13414;AIPGENE13415
15.7764	15.4663	15.3467	14.4462	15.3365	13.7351	15.165	14.1964	14.487	13.6909	_NS[Phospho (STY)]LGQGIPS[Phospho (STY)]PGPPR_2	>AIPGENE13411	Swiss-Prot	sp|Q60954|MEIS1_MOUSE	Homeobox protein Meis1 OS=Mus musculus GN=Meis1 PE=1 SV=1	+	A_S	K15613	04550 Signaling pathways regulating pluripotency of stem cells [PATH:ko04550]	K15613	09144 Cellular community - eukaryotes	1.70686	0.00831683	1.01955	2.26283	AIPGENE13411	AIPGENE13411;AIPGENE13412;AIPGENE13413;AIPGENE13414;AIPGENE13415
12.6837	11.654	NaN	12.0935	12.4036	12.8367	NaN	12.8467	12.4362	NaN	_KNS[Phospho (STY)]LGQGIPSPGPPR_3	>AIPGENE13411	Swiss-Prot	sp|Q60954|MEIS1_MOUSE	Homeobox protein Meis1 OS=Mus musculus GN=Meis1 PE=1 SV=1			K15613	04550 Signaling pathways regulating pluripotency of stem cells [PATH:ko04550]	K15613	09144 Cellular community - eukaryotes	NaN	1	0	NaN	AIPGENE13411	AIPGENE13411;AIPGENE13412;AIPGENE13413;AIPGENE13414;AIPGENE13415
15.0185	15.8079	15.7064	15.1985	15.3643	15.2261	16.1889	16.2668	15.8149	15.3036	_TYEVDS[Phospho (STY)]DEEDIAK_2	>AIPGENE13426	Swiss-Prot	sp|Q4R8Y1|BRDT_MACFA	Bromodomain testis-specific protein OS=Macaca fascicularis GN=BRDT PE=2 SV=3							0.636522	0.194383	-0.340942	-0.939341	AIPGENE13426	AIPGENE13426
15.2028	15.2949	15.1849	15.4698	14.645	13.4188	13.8515	13.271	13.3729	13.6319	_DS[Phospho (STY)]NEVLSQGSDSSGR_2	>AIPGENE1343	Swiss-Prot	sp|P30531|SC6A1_HUMAN	Sodium- and chloride-dependent GABA transporter 1 OS=Homo sapiens GN=SLC6A1 PE=1 SV=2	+	A_S	K05034	04727 GABAergic synapse [PATH:ko04727]	K05034	09156 Nervous system	4.92138	0.000869565	1.65025	6.04812	AIPGENE1343	AIPGENE1343;AIPGENE1344
12.1394	11.0305	11.1339	11.6735	12.0829	12.4679	12.4392	12.0834	13.0551	12.7385	_AQS[Phospho (STY)]LGANVMQTVLK_2	>AIPGENE13433	Swiss-Prot	sp|Q5ZJK0|RGPS1_CHICK	Ras-specific guanine nucleotide-releasing factor RalGPS1 OS=Gallus gallus GN=RALGPS1 PE=2 SV=1	+	A_S					1.99191	0.00534137	-0.944777	-2.46919	AIPGENE13433	AIPGENE13433
14.3771	14.1617	14.1402	14.1986	13.9925	13.9936	14.0253	13.577	14.5233	13.6657	_LES[Phospho (STY)]FVDSPEK_2	>AIPGENE13461	Swiss-Prot	sp|Q32LE5|ASGL1_BOVIN	Isoaspartyl peptidase/L-asparaginase OS=Bos taurus GN=ASRGL1 PE=2 SV=1			K13051	01002 Peptidases [BR:ko01002]	K13051	09181 Protein families: metabolism	0.590221	0.28327	0.217028	0.781319	AIPGENE13461	AIPGENE13461
13.1187	13.1429	13.4662	13.7319	13.3886	13.4681	13.2908	13.2185	13.7501	13.0938	_TGRLES[Phospho (STY)]FVDSPEK_2	>AIPGENE13461	Swiss-Prot	sp|Q32LE5|ASGL1_BOVIN	Isoaspartyl peptidase/L-asparaginase OS=Bos taurus GN=ASRGL1 PE=2 SV=1			K13051	01002 Peptidases [BR:ko01002]	K13051	09181 Protein families: metabolism	0.0113812	0.979647	0.00536652	0.0206066	AIPGENE13461	AIPGENE13461
15.8276	15.8725	15.6523	15.6762	15.4611	16.5359	16.4927	16.3	16.6497	16.5353	_LS[Phospho (STY)]AGSIGNIGSEGSDK_2	>AIPGENE13473	Swiss-Prot	sp|P53814|SMTN_HUMAN	Smoothelin OS=Homo sapiens GN=SMTN PE=1 SV=7	+	A_S					4.62631	0.000310345	-0.804763	-4.18192	AIPGENE13473	AIPGENE13473;AIPGENE13474;AIPGENE13475;AIPGENE13476
13.9422	13.9098	13.6913	13.8376	13.7959	14.812	14.6301	14.705	14.7364	14.7958	_LS[Phospho (STY)]AGSIGNIGSEGSDKK_3	>AIPGENE13473	Swiss-Prot	sp|P53814|SMTN_HUMAN	Smoothelin OS=Homo sapiens GN=SMTN PE=1 SV=7	+	A_S					6.70135	0.000645161	-0.900491	-5.80453	AIPGENE13473	AIPGENE13473;AIPGENE13474;AIPGENE13475;AIPGENE13476
13.303	12.6798	12.358	12.9252	12.3672	14.3891	14.2192	14.2632	14.2513	14.3081	_LS[Phospho (STY)]AGSIGNIGSEGSDKK_2	>AIPGENE13473	Swiss-Prot	sp|P53814|SMTN_HUMAN	Smoothelin OS=Homo sapiens GN=SMTN PE=1 SV=7	+	A_S					4.59098	0.0005	-1.55951	-5.54711	AIPGENE13473	AIPGENE13473;AIPGENE13474;AIPGENE13475;AIPGENE13476
14.1557	13.9037	13.8601	13.8225	14.113	14.9886	14.7365	14.8608	14.6991	14.9227	_KTS[Phospho (STY)]LPYK_2	>AIPGENE13473	Swiss-Prot	sp|P53814|SMTN_HUMAN	Smoothelin OS=Homo sapiens GN=SMTN PE=1 SV=7	+	A_S					5.05547	0.000415584	-0.870542	-4.64346	AIPGENE13473	AIPGENE13473;AIPGENE13474;AIPGENE13475;AIPGENE13476
13.4619	13.1211	13.2295	13.3884	13.3362	14.4631	14.2841	14.4571	14.2869	14.4202	_KLS[Phospho (STY)]AGSIGNIGSEGSDK_3	>AIPGENE13473	Swiss-Prot	sp|P53814|SMTN_HUMAN	Smoothelin OS=Homo sapiens GN=SMTN PE=1 SV=7	+	A_S					6.3874	0.001	-1.07488	-6.24093	AIPGENE13473	AIPGENE13473;AIPGENE13474;AIPGENE13475;AIPGENE13476
12.7159	NaN	NaN	12.1756	12.5008	13.7672	13.4465	13.6425	13.6586	13.6972	_KLS[Phospho (STY)]AGSIGNIGSEGSDK_2	>AIPGENE13473	Swiss-Prot	sp|P53814|SMTN_HUMAN	Smoothelin OS=Homo sapiens GN=SMTN PE=1 SV=7							NaN	1	0	NaN	AIPGENE13473	AIPGENE13473;AIPGENE13474;AIPGENE13475;AIPGENE13476
13.6131	13.498	13.5974	13.7279	13.7481	14.7677	14.5772	14.5493	14.3182	14.6484	_KLSAGS[Phospho (STY)]IGNIGSEGSDKK_3	>AIPGENE13473	Swiss-Prot	sp|P53814|SMTN_HUMAN	Smoothelin OS=Homo sapiens GN=SMTN PE=1 SV=7	+	A_S					5.30934	0.00052459	-0.935248	-5.00316	AIPGENE13473	AIPGENE13473;AIPGENE13474;AIPGENE13475;AIPGENE13476
13.4414	13.2918	13.4019	13.5755	13.5343	14.5901	14.4171	14.3879	14.1183	14.5192	_KLS[Phospho (STY)]AGSIGNIGSEGSDKK_3	>AIPGENE13473	Swiss-Prot	sp|P53814|SMTN_HUMAN	Smoothelin OS=Homo sapiens GN=SMTN PE=1 SV=7	+	A_S					5.09965	0.000477612	-0.957545	-4.91255	AIPGENE13473	AIPGENE13473;AIPGENE13474;AIPGENE13475;AIPGENE13476
15.8652	15.7911	15.8502	15.6696	15.4301	14.5154	15.1347	14.9611	14.9709	14.8717	_DS[Phospho (STY)]PSPNSSSNLGR_2	>AIPGENE13481	Swiss-Prot	sp|P70610|DOC2B_RAT	Double C2-like domain-containing protein beta OS=Rattus norvegicus GN=Doc2b PE=1 SV=2	+	A_S	K19917	04131 Membrane trafficking [BR:ko04131]	K19917	09182 Protein families: genetic information processing	3.65769	0.000588832	0.830469	3.5994	AIPGENE13481	AIPGENE13481;AIPGENE13482
14.2672	14.3672	14.2015	14.4344	14.526	10.9682	13.5682	13.7623	NaN	11.4103	_AFIDTGKDS[Phospho (STY)]PSPNSSSNLGR_3	>AIPGENE13481	Swiss-Prot	sp|P70610|DOC2B_RAT	Double C2-like domain-containing protein beta OS=Rattus norvegicus GN=Doc2b PE=1 SV=2			K19917	04131 Membrane trafficking [BR:ko04131]	K19917	09182 Protein families: genetic information processing	NaN	1	0	NaN	AIPGENE13481	AIPGENE13481;AIPGENE13482
14.9238	13.9264	14.1843	14.0607	14.5675	14.4663	14.8591	14.0376	14.6543	14.2766	_KKS[Phospho (STY)]PS[Phospho (STY)]PPLTAEPSQK_3	>AIPGENE13565	Swiss-Prot	sp|Q9C0G6|DYH6_HUMAN	Dynein heavy chain 6, axonemal OS=Homo sapiens GN=DNAH6 PE=1 SV=3			K10408	05016 Huntington disease [PATH:ko05016]	K10408	09164 Neurodegenerative diseases	0.221197	0.634084	-0.126233	-0.380441	AIPGENE13565	AIPGENE13565
15.7861	15.505	15.3853	15.0888	15.2838	15.6154	15.454	15.3088	15.707	15.4261	_SNS[Phospho (STY)]GVTAPSADFSLR_2	>AIPGENE13581	Swiss-Prot	sp|Q9Y2R2|PTN22_HUMAN	Tyrosine-protein phosphatase non-receptor type 22 OS=Homo sapiens GN=PTPN22 PE=1 SV=2			K18024	01009 Protein phosphatases and associated proteins [BR:ko01009]	K18024	09181 Protein families: metabolism	0.287205	0.623047	-0.0924431	-0.391534	AIPGENE13581	AIPGENE13581
15.5006	15.2117	15.108	14.705	14.9598	15.3196	15.0858	14.9647	15.5266	15.161	_S[Phospho (STY)]NSGVTAPSADFSLR_2	>AIPGENE13581	Swiss-Prot	sp|Q9Y2R2|PTN22_HUMAN	Tyrosine-protein phosphatase non-receptor type 22 OS=Homo sapiens GN=PTPN22 PE=1 SV=2			K18024	01009 Protein phosphatases and associated proteins [BR:ko01009]	K18024	09181 Protein families: metabolism	0.296607	0.579249	-0.114525	-0.433577	AIPGENE13581	AIPGENE13581
13.2088	13.2851	12.9392	13.0717	13.4142	13.3524	13.021	12.9973	12.8872	13.1038	_GNQPTS[Phospho (STY)]PPYENQLHPLREPR_3	>AIPGENE13637	Swiss-Prot	sp|Q99081|HTF4_HUMAN	Transcription factor 12 OS=Homo sapiens GN=TCF12 PE=1 SV=1			K15603	03000 Transcription factors [BR:ko03000]	K15603	09182 Protein families: genetic information processing	0.449235	0.493393	0.111467	0.521716	AIPGENE13637	AIPGENE13637;AIPGENE13638;AIPGENE13639;AIPGENE13640;AIPGENE13641;AIPGENE13642;AIPGENE13643;AIPGENE13644;AIPGENE13645;AIPGENE13646;AIPGENE13647;AIPGENE13648;AIPGENE13649;AIPGENE13650;AIPGENE13651;AIPGENE13652
16.7734	16.5514	16.5938	16.4744	16.703	16.5994	16.3828	16.2173	16.5751	16.4249	_S[Phospho (STY)]RENLVDSTGEPADPVK_2	>AIPGENE13655	Swiss-Prot	sp|Q8WXD9|CSKI1_HUMAN	Caskin-1 OS=Homo sapiens GN=CASKIN1 PE=1 SV=1			K21952	04131 Membrane trafficking [BR:ko04131]	K21952	09182 Protein families: genetic information processing	1.12407	0.187424	0.179269	0.955162	AIPGENE13655	AIPGENE13655
15.5759	15.2177	15.2204	15.2152	15.3876	15.1951	15.1594	14.9181	15.043	14.9838	_S[Phospho (STY)]RENLVDSTGEPADPVK_3	>AIPGENE13655	Swiss-Prot	sp|Q8WXD9|CSKI1_HUMAN	Caskin-1 OS=Homo sapiens GN=CASKIN1 PE=1 SV=1			K21952	04131 Membrane trafficking [BR:ko04131]	K21952	09182 Protein families: genetic information processing	1.75835	0.0631155	0.263479	1.39968	AIPGENE13655	AIPGENE13655
13.1774	13.2862	13.4446	13.1522	13.125	12.8958	12.4729	12.3534	13.1102	12.1025	_GLS[Phospho (STY)]FDSK_2	>AIPGENE13655	Swiss-Prot	sp|Q8WXD9|CSKI1_HUMAN	Caskin-1 OS=Homo sapiens GN=CASKIN1 PE=1 SV=1	+	A_S	K21952	04131 Membrane trafficking [BR:ko04131]	K21952	09182 Protein families: genetic information processing	2.01535	0.00911182	0.650101	2.22347	AIPGENE13655	AIPGENE13655
8.81213	8.55858	8.22242	10.1485	8.03399	10.0839	9.17562	9.27848	NaN	NaN	_HGSVHS[Phospho (STY)]TSSDGSIDSVIEELEQQK_3	>AIPGENE13655	Swiss-Prot	sp|Q8WXD9|CSKI1_HUMAN	Caskin-1 OS=Homo sapiens GN=CASKIN1 PE=1 SV=1			K21952	04131 Membrane trafficking [BR:ko04131]	K21952	09182 Protein families: genetic information processing	NaN	1	0	NaN	AIPGENE13655	AIPGENE13655
9.49083	NaN	9.76095	10.074	8.99699	10.8267	9.63959	10.1855	NaN	NaN	_HGS[Phospho (STY)]VHSTSSDGSIDSVIEELEQQK_3	>AIPGENE13655	Swiss-Prot	sp|Q8WXD9|CSKI1_HUMAN	Caskin-1 OS=Homo sapiens GN=CASKIN1 PE=1 SV=1			K21952	04131 Membrane trafficking [BR:ko04131]	K21952	09182 Protein families: genetic information processing	NaN	1	0	NaN	AIPGENE13655	AIPGENE13655
13.6595	16.0275	15.9976	15.9122	15.1573	14.3515	15.5248	15.6552	15.0776	12.9238	_DADS[Phospho (STY)]PPGSPPQ_2	>AIPGENE13657	Swiss-Prot	sp|Q9Y5X2|SNX8_HUMAN	Sorting nexin-8 OS=Homo sapiens GN=SNX8 PE=1 SV=1			K17922	99992 Structural proteins	K17922	09191 Unclassified: metabolism	0.434719	0.253875	0.644242	0.831743	AIPGENE13657	AIPGENE13657
12.481	12.5519	12.494	12.731	12.8069	12.3494	12.61	12.0403	12.9803	12.448	_ISAAS[Phospho (STY)]SESSLVEDLEK_2	>AIPGENE13659	Swiss-Prot	sp|P21271|MYO5B_MOUSE	Unconventional myosin-Vb OS=Mus musculus GN=Myo5b PE=2 SV=2							0.327428	0.537972	0.127338	0.47493	AIPGENE13659	AIPGENE13659
12.3493	12.6257	12.3601	12.6164	12.7182	12.3659	12.631	11.9275	13.0407	12.4712	_ISAASS[Phospho (STY)]ESSLVEDLEK_2	>AIPGENE13659	Swiss-Prot	sp|P21271|MYO5B_MOUSE	Unconventional myosin-Vb OS=Mus musculus GN=Myo5b PE=2 SV=2							0.0874263	0.848107	0.0467133	0.157787	AIPGENE13659	AIPGENE13659
13.1761	13.3998	13.3818	12.6645	13.1057	11.9787	12.2264	11.6409	12.85	11.212	_SGS[Phospho (STY)]YDNDEREEIRPR_3	>AIPGENE13693	Swiss-Prot	sp|P29070|CHS1_NEUCR	Chitin synthase 1 OS=Neurospora crassa (strain ATCC 24698 / 74-OR23-1A / CBS 708.71 / DSM 1257 / FGSC 987) GN=chs-1 PE=3 SV=2	+	A_S	K00698	00520 Amino sugar and nucleotide sugar metabolism [PATH:ko00520]	K00698	09101 Carbohydrate metabolism	2.28073	0.00248045	1.16397	2.86455	AIPGENE13693	AIPGENE13693
15.1167	14.8475	14.8024	15.0076	14.6962	14.1316	14.2719	13.9789	14.6576	13.7722	_SHS[Phospho (STY)]QSNFYR_2	>AIPGENE13697	Swiss-Prot	sp|P18395|CSDE1_RAT	Cold shock domain-containing protein E1 OS=Rattus norvegicus GN=Csde1 PE=2 SV=1	+	A_S					2.63312	0.00297744	0.731669	2.74251	AIPGENE13697	AIPGENE13697;AIPGENE13698;AIPGENE13699
14.9916	15.0171	15.1181	15.3621	15.2536	14.14	14.917	NaN	14.6562	14.5438	_ATNVIS[Phospho (STY)]DDELR_2	>AIPGENE137	Swiss-Prot	sp|Q9Y2U8|MAN1_HUMAN	Inner nuclear membrane protein Man1 OS=Homo sapiens GN=LEMD3 PE=1 SV=2			K19410	99995 Signaling proteins	K19410	09191 Unclassified: metabolism	NaN	1	0	NaN	AIPGENE137	AIPGENE137
15.8612	16.1206	15.9692	15.8908	15.8971	15.5424	15.8372	15.8316	15.9196	15.6237	_SDS[Phospho (STY)]YENVDIK_2	>AIPGENE13724	Swiss-Prot	sp|Q91WU5|AS3MT_MOUSE	Arsenite methyltransferase OS=Mus musculus GN=As3mt PE=2 SV=2			K07755	09191 Unclassified: metabolism	K07755	09191 Unclassified: metabolism	1.30152	0.144266	0.196892	1.06224	AIPGENE13724	AIPGENE13724
14.0835	14.7613	14.3759	14.1734	14.2014	13.8294	14.3458	14.1522	14.3482	13.5697	_GVS[Phospho (STY)]VEDLTGSGQGDQK_2	>AIPGENE13724	Swiss-Prot	sp|Q91WU5|AS3MT_MOUSE	Arsenite methyltransferase OS=Mus musculus GN=As3mt PE=2 SV=2			K07755	09191 Unclassified: metabolism	K07755	09191 Unclassified: metabolism	0.694289	0.205841	0.270052	0.917388	AIPGENE13724	AIPGENE13724
12.2769	12.8293	12.6551	12.7304	12.5668	12.191	12.5626	12.5717	12.3698	11.7502	_RGVS[Phospho (STY)]VEDLTGSGQGDQK_2	>AIPGENE13724	Swiss-Prot	sp|Q91WU5|AS3MT_MOUSE	Arsenite methyltransferase OS=Mus musculus GN=As3mt PE=2 SV=2			K07755	09191 Unclassified: metabolism	K07755	09191 Unclassified: metabolism	0.963934	0.113989	0.322603	1.15756	AIPGENE13724	AIPGENE13724
14.21	14.3682	14.4186	14.4727	14.2252	14.4982	14.2884	14.4888	14.4054	14.4908	_LELNDNDGRLS[Phospho (STY)]PGFTR_3	>AIPGENE13724	Swiss-Prot	sp|Q91WU5|AS3MT_MOUSE	Arsenite methyltransferase OS=Mus musculus GN=As3mt PE=2 SV=2			K07755	09191 Unclassified: metabolism	K07755	09191 Unclassified: metabolism	0.730244	0.443647	-0.0954002	-0.574835	AIPGENE13724	AIPGENE13724
13.0025	12.6563	12.9631	13.2354	13.2349	13.6268	13.4245	13.645	13.3623	13.9425	_KTS[Phospho (STY)]VSGKPLSLK_3	>AIPGENE13724	Swiss-Prot	sp|Q91WU5|AS3MT_MOUSE	Arsenite methyltransferase OS=Mus musculus GN=As3mt PE=2 SV=2	+	A_S	K07755	09191 Unclassified: metabolism	K07755	09191 Unclassified: metabolism	2.36814	0.00710406	-0.581816	-2.34986	AIPGENE13724	AIPGENE13724
18.9732	19.1828	19.0286	19.2586	19.1475	18.4011	18.2033	17.8902	19.0173	17.9147	_ETS[Phospho (STY)]EGQRK_2	>AIPGENE1373	Swiss-Prot	sp|Q708S4|ASI4A_DANRE	Acid-sensing ion channel 4 OS=Danio rerio GN=asic4 PE=2 SV=1	+	A_S					2.35399	0.00382857	0.832808	2.66484	AIPGENE1373	AIPGENE1373
16.3088	16.5726	16.2331	16.0556	16.5503	16.1669	16.3288	16.2232	16.3722	16.1293	_NYNVNS[Phospho (STY)]VR_2	>AIPGENE13742	no_hit									0.416749	0.532395	0.0999786	0.479905	AIPGENE13742	AIPGENE13742
11.7609	10.5367	11.7495	11.4093	11.9205	11.5774	11.5759	12.0356	12.0034	11.9831	_FGTLRGS[Phospho (STY)]IR_2	>AIPGENE13772	Swiss-Prot	sp|Q8R1A4|DOCK7_MOUSE	Dedicator of cytokinesis protein 7 OS=Mus musculus GN=Dock7 PE=1 SV=3							0.656779	0.181342	-0.359695	-0.970604	AIPGENE13772	AIPGENE13772
16.4754	16.4126	16.4041	16.3067	16.5902	16.4996	16.6514	16.3203	16.8141	16.5575	_S[Phospho (STY)]FTDSLPR_2	>AIPGENE13774	Swiss-Prot	sp|Q8R1A4|DOCK7_MOUSE	Dedicator of cytokinesis protein 7 OS=Mus musculus GN=Dock7 PE=1 SV=3							0.694033	0.35863	-0.130764	-0.673536	AIPGENE13774	AIPGENE13774
16.3568	16.3036	16.2868	16.176	16.4585	16.3682	16.5512	16.1996	16.6757	16.4361	_SFT[Phospho (STY)]DSLPR_2	>AIPGENE13774	Swiss-Prot	sp|Q8R1A4|DOCK7_MOUSE	Dedicator of cytokinesis protein 7 OS=Mus musculus GN=Dock7 PE=1 SV=3							0.697629	0.359089	-0.129808	-0.672324	AIPGENE13774	AIPGENE13774
12.3171	11.8088	12.2346	11.7416	12.0661	12.6952	12.5819	12.9255	12.3934	12.7351	_KVS[Phospho (STY)]NEPSAAAKPSR_3	>AIPGENE13774	Swiss-Prot	sp|Q8R1A4|DOCK7_MOUSE	Dedicator of cytokinesis protein 7 OS=Mus musculus GN=Dock7 PE=1 SV=3	+	A_S					2.64511	0.00435135	-0.63253	-2.59752	AIPGENE13774	AIPGENE13774
17.1706	17.7626	17.7311	18.0892	17.1119	17.7231	18.1376	18.2665	17.1694	17.66	_[Acetyl (Protein N-term)]STSAGDVSVEIRGS[Phospho (STY)]EK_2	>AIPGENE138	Swiss-Prot	sp|P33724|CAV1_CANFA	Caveolin-1 OS=Canis familiaris GN=CAV1 PE=1 SV=1							0.354542	0.429415	-0.218235	-0.590083	AIPGENE138	AIPGENE138
13.2601	14.8114	14.8297	14.5626	13.0065	13.3302	15.265	14.8643	13.7341	12.6746	_[Acetyl (Protein N-term)]ST[Phospho (STY)]SAGDVSVEIRGS[Phospho (STY)]EK_2	>AIPGENE138	Swiss-Prot	sp|P33724|CAV1_CANFA	Caveolin-1 OS=Canis familiaris GN=CAV1 PE=1 SV=1							0.06974	0.840066	0.120422	0.166459	AIPGENE138	AIPGENE138
16.0775	16.614	16.532	16.5178	16.3492	16.1373	16.7463	16.4501	17.202	16.4051	_[Acetyl (Protein N-term)]S[Phospho (STY)]TSAGDVSVEIR_2	>AIPGENE138	Swiss-Prot	sp|P33724|CAV1_CANFA	Caveolin-1 OS=Canis familiaris GN=CAV1 PE=1 SV=1							0.36591	0.457687	-0.170072	-0.557778	AIPGENE138	AIPGENE138
13.8203	14.2872	14.2721	14.4526	13.985	13.9793	14.286	14.2492	14.6779	14.1592	_[Acetyl (Protein N-term)]STSAGDVS[Phospho (STY)]VEIR_2	>AIPGENE138	Swiss-Prot	sp|P33724|CAV1_CANFA	Caveolin-1 OS=Canis familiaris GN=CAV1 PE=1 SV=1							0.277513	0.606609	-0.106841	-0.40796	AIPGENE138	AIPGENE138
15.0934	14.9708	15.0643	15.0893	15.2054	14.9066	15.1197	14.8711	15.2411	15.1728	_[Acetyl (Protein N-term)]S[Phospho (STY)]SDFGNPLRK_2	>AIPGENE13835	Swiss-Prot	sp|O18334|RAB6_DROME	Ras-related protein Rab6 OS=Drosophila melanogaster GN=Rab6 PE=1 SV=1			K07893	04131 Membrane trafficking [BR:ko04131]	K07893	09182 Protein families: genetic information processing	0.10057	0.880816	0.0223703	0.122536	AIPGENE13835	AIPGENE13835
12.9854	12.5035	12.3579	12.0247	12.9386	11.6891	12.1828	NaN	13.2098	12.296	_[Acetyl (Protein N-term)]S[Phospho (STY)]SDFGNPLR_2	>AIPGENE13835	Swiss-Prot	sp|O18334|RAB6_DROME	Ras-related protein Rab6 OS=Drosophila melanogaster GN=Rab6 PE=1 SV=1			K07893	04131 Membrane trafficking [BR:ko04131]	K07893	09182 Protein families: genetic information processing	NaN	1	0	NaN	AIPGENE13835	AIPGENE13835
15.3296	15.3004	15.2126	15.3447	15.3285	15.1549	15.0605	14.9288	15.1722	14.9977	_SS[Phospho (STY)]TGDKPESVHDGNADSLLDK_3	>AIPGENE13836	Swiss-Prot	sp|H2QII6|RBP2_PANTR	E3 SUMO-protein ligase RanBP2 OS=Pan troglodytes GN=RANBP2 PE=1 SV=1							2.77189	0.0399396	0.240343	1.58199	AIPGENE13836	AIPGENE13836;AIPGENE13837
15.1294	15.0806	15.0063	15.1395	15.1001	14.9359	14.8535	14.7446	14.9604	14.7958	_SST[Phospho (STY)]GDKPESVHDGNADSLLDK_3	>AIPGENE13836	Swiss-Prot	sp|H2QII6|RBP2_PANTR	E3 SUMO-protein ligase RanBP2 OS=Pan troglodytes GN=RANBP2 PE=1 SV=1							2.94678	0.0397374	0.233165	1.58435	AIPGENE13836	AIPGENE13836;AIPGENE13837
11.3226	11.7355	11.558	11.6766	10.9544	11.3413	11.0735	9.88342	NaN	NaN	_KSS[Phospho (STY)]TGDKPESVHDGNADSLLDK_4	>AIPGENE13836	Swiss-Prot	sp|H2QII6|RBP2_PANTR	E3 SUMO-protein ligase RanBP2 OS=Pan troglodytes GN=RANBP2 PE=1 SV=1							NaN	1	0	NaN	AIPGENE13836	AIPGENE13836;AIPGENE13837
10.2374	11.127	10.7193	11.3616	10.4156	10.9775	10.5165	9.94555	NaN	NaN	_KS[Phospho (STY)]STGDKPESVHDGNADSLLDK_4	>AIPGENE13836	Swiss-Prot	sp|H2QII6|RBP2_PANTR	E3 SUMO-protein ligase RanBP2 OS=Pan troglodytes GN=RANBP2 PE=1 SV=1							NaN	1	0	NaN	AIPGENE13836	AIPGENE13836;AIPGENE13837
13.4934	13.7194	14.0014	13.8326	13.5438	14.9784	15.0603	15.0109	14.9068	14.7533	_[Acetyl (Protein N-term)]S[Phospho (STY)]TDGNYSQTR_2	>AIPGENE13893	Swiss-Prot	sp|P60843|IF4A1_MOUSE	Eukaryotic initiation factor 4A-I OS=Mus musculus GN=Eif4a1 PE=1 SV=1	+	A_S	K03257	03013 RNA transport [PATH:ko03013]	K03257	09122 Translation	5.49458	0.000689655	-1.22383	-5.89761	AIPGENE13893	AIPGENE13893
17.0897	17.2353	17.03	16.7958	16.625	17.3735	17.3639	17.1834	17.4348	17.186	_NS[Phospho (STY)]PPISSTAAQVR_2	>AIPGENE13907	Swiss-Prot	sp|Q60596|XRCC1_MOUSE	DNA repair protein XRCC1 OS=Mus musculus GN=Xrcc1 PE=1 SV=2			K10803	03410 Base excision repair [PATH:ko03410]	K10803	09124 Replication and repair	1.72129	0.0378659	-0.353128	-1.60133	AIPGENE13907	AIPGENE13907
15.4969	15.4511	15.0789	15.2704	15.3031	15.7294	15.4526	15.6632	15.5488	15.7039	_KNS[Phospho (STY)]PPISSTAAQVR_2	>AIPGENE13907	Swiss-Prot	sp|Q60596|XRCC1_MOUSE	DNA repair protein XRCC1 OS=Mus musculus GN=Xrcc1 PE=1 SV=2			K10803	03410 Base excision repair [PATH:ko03410]	K10803	09124 Replication and repair	1.97351	0.0407848	-0.299514	-1.57334	AIPGENE13907	AIPGENE13907
15.1902	15.7051	15.8314	15.6321	15.1433	14.9513	15.6334	15.2896	15.4455	14.6701	_SVIHDNGDENDS[Phospho (STY)]DDSNISGTAPAK_3	>AIPGENE13916	Swiss-Prot	sp|Q60HE6|MRE11_MACFA	Double-strand break repair protein MRE11A OS=Macaca fascicularis GN=MRE11A PE=2 SV=1							0.67486	0.195445	0.302428	0.937341	AIPGENE13916	AIPGENE13916
17.2456	17.2833	17.1476	17.3342	16.9359	17.1568	17.1238	17.1174	17.1885	17.0946	_TTS[Phospho (STY)]FAETQK_2	>AIPGENE13921	Swiss-Prot	sp|P49841|GSK3B_HUMAN	Glycogen synthase kinase-3 beta OS=Homo sapiens GN=GSK3B PE=1 SV=2			K03083	04012 ErbB signaling pathway [PATH:ko04012]	K03083	09130 Environmental Information Processing	0.315878	0.702123	0.0531006	0.308324	AIPGENE13921	AIPGENE13921
14.4429	14.203	14.1387	14.0642	14.2883	13.9279	13.9124	13.7432	13.8889	13.9132	_AQLQLPAS[Phospho (STY)]R_2	>AIPGENE13964	nr	gi|156390437|ref|XP_001635277.1|	predicted protein [Nematostella vectensis] >gi|156222369|gb|EDO43214.1| predicted protein [Nematostella vectensis]							2.84339	0.0144883	0.350272	2.01713	AIPGENE13964	AIPGENE13964
16.4015	16.5807	16.5347	16.115	15.9373	16.5985	17.0561	16.889	16.8239	16.2948	_SLDS[Phospho (STY)]DEEDAPSQSQSQR_2	>AIPGENE1403	Swiss-Prot	sp|Q96MG7|MAGG1_HUMAN	Melanoma-associated antigen G1 OS=Homo sapiens GN=NDNL2 PE=1 SV=1							1.30463	0.0505844	-0.418624	-1.48913	AIPGENE1403	AIPGENE1403;AIPGENE25297
16.4015	16.5807	16.5347	16.115	15.9373	16.5985	17.0561	16.889	16.8239	16.2948	_S[Phospho (STY)]LDSDEEDAPSQSQSQR_2	>AIPGENE1403	Swiss-Prot	sp|Q96MG7|MAGG1_HUMAN	Melanoma-associated antigen G1 OS=Homo sapiens GN=NDNL2 PE=1 SV=1							1.30463	0.0505365	-0.418624	-1.48913	AIPGENE1403	AIPGENE1403;AIPGENE25297
15.1764	14.9547	14.6782	14.5402	14.9319	15.19	14.7494	14.7644	14.8882	14.5847	_ARES[Phospho (STY)]PPPHPTYR_3	>AIPGENE14047	Swiss-Prot	sp|Q5T200|ZC3HD_HUMAN	Zinc finger CCCH domain-containing protein 13 OS=Homo sapiens GN=ZC3H13 PE=1 SV=1							0.0492882	0.918918	0.0209597	0.0836564	AIPGENE14047	AIPGENE14047
13.5952	13.7085	13.7817	13.1915	13.6936	13.408	13.6878	13.8487	13.4495	13.5597	_SES[Phospho (STY)]PFEAK_2	>AIPGENE14047	Swiss-Prot	sp|Q5T200|ZC3HD_HUMAN	Zinc finger CCCH domain-containing protein 13 OS=Homo sapiens GN=ZC3H13 PE=1 SV=1							0.00859906	0.986704	0.00335598	0.0144423	AIPGENE14047	AIPGENE14047
16.2178	NaN	14.7105	NaN	16.1685	15.273	16.0356	16.0237	16.1383	NaN	_AS[Phospho (STY)]NEDEEDYDR_2	>AIPGENE14047	Swiss-Prot	sp|Q5T200|ZC3HD_HUMAN	Zinc finger CCCH domain-containing protein 13 OS=Homo sapiens GN=ZC3H13 PE=1 SV=1							NaN	1	0	NaN	AIPGENE14047	AIPGENE14047
13.6945	14.566	13.857	14.2467	13.1685	13.9598	13.7074	13.4997	13.6969	13.4103	_HADEAQLNEPHDS[Phospho (STY)]PPIQRPDER_4	>AIPGENE14047	Swiss-Prot	sp|Q5T200|ZC3HD_HUMAN	Zinc finger CCCH domain-containing protein 13 OS=Homo sapiens GN=ZC3H13 PE=1 SV=1							0.4478	0.334948	0.25171	0.704451	AIPGENE14047	AIPGENE14047
13.5557	13.1141	13.3541	13.3377	13.8631	13.1764	13.3821	13.3	13.3611	13.2448	_LHPQPS[Phospho (STY)]PSTPDGDTPTQVVK_3	>AIPGENE14047	Swiss-Prot	sp|Q5T200|ZC3HD_HUMAN	Zinc finger CCCH domain-containing protein 13 OS=Homo sapiens GN=ZC3H13 PE=1 SV=1							0.552439	0.372606	0.152069	0.6574	AIPGENE14047	AIPGENE14047
12.5714	12.7989	12.7598	12.5285	12.5757	12.6872	12.625	12.7975	12.5343	12.8512	_LHPQPSPST[Phospho (STY)]PDGDTPTQVVK_3	>AIPGENE14047	Swiss-Prot	sp|Q5T200|ZC3HD_HUMAN	Zinc finger CCCH domain-containing protein 13 OS=Homo sapiens GN=ZC3H13 PE=1 SV=1							0.275809	0.720959	-0.0521685	-0.2907	AIPGENE14047	AIPGENE14047
16.359	16.3008	16.3567	16.5513	16.4711	16.1222	16.3657	16.4741	16.1741	16.5684	_DANEVEVKEDPPKS[Phospho (STY)]PR_3	>AIPGENE14118	Swiss-Prot	sp|Q32KL8|TBATA_BOVIN	Protein TBATA OS=Bos taurus GN=TBATA PE=2 SV=1							0.293607	0.671674	0.0668671	0.340027	AIPGENE14118	AIPGENE14118
15.9808	15.6571	15.7726	15.5732	15.5234	15.4939	15.6468	15.1399	15.5315	15.51	_NPYTLTNAYQGPGS[Phospho (STY)]R_2	>AIPGENE14118	Swiss-Prot	sp|Q32KL8|TBATA_BOVIN	Protein TBATA OS=Bos taurus GN=TBATA PE=2 SV=1							1.09798	0.135558	0.236994	1.08634	AIPGENE14118	AIPGENE14118
13.0578	12.6517	12.7384	12.884	13.0093	12.2407	12.4669	12.1073	12.7269	12.5249	_FLVST[Phospho (STY)]PTIDQMR_2	>AIPGENE14118	Swiss-Prot	sp|Q32KL8|TBATA_BOVIN	Protein TBATA OS=Bos taurus GN=TBATA PE=2 SV=1							2.03213	0.0172121	0.454896	1.94747	AIPGENE14118	AIPGENE14118
14.8797	14.896	14.8993	15.0051	14.8776	14.7343	14.9678	14.8345	14.8266	15.0143	_ANS[Phospho (STY)]QQSFTQYK_2	>AIPGENE14118	Swiss-Prot	sp|Q32KL8|TBATA_BOVIN	Protein TBATA OS=Bos taurus GN=TBATA PE=2 SV=1							0.268119	0.782489	0.0360199	0.230629	AIPGENE14118	AIPGENE14118
13.2385	13.0578	13.4327	13.1831	NaN	12.8743	14.0498	13.5334	13.3608	NaN	_ANS[Phospho (STY)]QQS[Phospho (STY)]FTQYK_2	>AIPGENE14118	Swiss-Prot	sp|Q32KL8|TBATA_BOVIN	Protein TBATA OS=Bos taurus GN=TBATA PE=2 SV=1							NaN	1	0	NaN	AIPGENE14118	AIPGENE14118
11.5098	NaN	NaN	12.167	NaN	12.1163	11.5274	11.1338	12.0561	11.7797	_TKNPYTLTNAYQGPGS[Phospho (STY)]R_2	>AIPGENE14118	Swiss-Prot	sp|Q32KL8|TBATA_BOVIN	Protein TBATA OS=Bos taurus GN=TBATA PE=2 SV=1							NaN	1	0	NaN	AIPGENE14118	AIPGENE14118
13.4082	13.6141	13.4386	13.5847	13.1464	13.2134	13.5334	13.2801	12.8937	13.4021	_GTVQESFHDS[Phospho (STY)]LPNTSR_3	>AIPGENE14118	Swiss-Prot	sp|Q32KL8|TBATA_BOVIN	Protein TBATA OS=Bos taurus GN=TBATA PE=2 SV=1							0.625233	0.312439	0.173861	0.736642	AIPGENE14118	AIPGENE14118
12.5538	12.4081	12.7331	12.9084	12.4058	12.6173	13.055	12.8792	12.4227	12.8176	_GTVQES[Phospho (STY)]FHDSLPNTSR_3	>AIPGENE14118	Swiss-Prot	sp|Q32KL8|TBATA_BOVIN	Protein TBATA OS=Bos taurus GN=TBATA PE=2 SV=1							0.500349	0.391566	-0.156517	-0.635417	AIPGENE14118	AIPGENE14118
14.0155	14.5591	14.6331	14.3499	13.7918	14.305	14.9435	14.6452	14.1512	13.0724	_EHENDS[Phospho (STY)]DEEQGQAFYAGGSDTSGQQILGPSR_3	>AIPGENE14124	Swiss-Prot	sp|Q5ZK10|NSF1C_CHICK	NSFL1 cofactor p47 OS=Gallus gallus GN=NSFL1C PE=2 SV=1			K14012	04141 Protein processing in endoplasmic reticulum [PATH:ko04141]	K14012	09123 Folding, sorting and degradation	0.0458904	0.901066	0.0464279	0.101603	AIPGENE14124	AIPGENE14124
13.7034	13.3811	NaN	13.5794	13.245	14.0456	14.6651	14.4029	13.5816	12.7827	_AREHENDS[Phospho (STY)]DEEQGQAFYAGGSDTSGQQILGPSR_4	>AIPGENE14124	Swiss-Prot	sp|Q5ZK10|NSF1C_CHICK	NSFL1 cofactor p47 OS=Gallus gallus GN=NSFL1C PE=2 SV=1			K14012	04141 Protein processing in endoplasmic reticulum [PATH:ko04141]	K14012	09123 Folding, sorting and degradation	NaN	1	0	NaN	AIPGENE14124	AIPGENE14124
14.0818	14.126	14.1791	13.8528	13.7277	13.5986	13.9296	13.5162	13.4421	13.6398	_TPIASTDGASENS[Phospho (STY)]GEDNPDGGLSIFGSGSTR_3	>AIPGENE14128	Swiss-Prot	sp|P55214|CASP7_MESAU	Caspase-7 OS=Mesocricetus auratus GN=CASP7 PE=1 SV=1							1.80861	0.0321079	0.368245	1.67181	AIPGENE14128	AIPGENE14128
15.8221	15.7889	15.7468	15.6087	15.693	15.7636	15.8801	15.5718	15.7348	15.8746	_QGS[Phospho (STY)]RNSNPEDNTQFGSLPLQNSGR_3	>AIPGENE14134	Swiss-Prot	sp|P47941|CRKL_MOUSE	Crk-like protein OS=Mus musculus GN=Crkl PE=1 SV=2			K04438	04015 Rap1 signaling pathway [PATH:ko04015]	K04438	09130 Environmental Information Processing	0.194822	0.81074	-0.0330736	-0.197161	AIPGENE14134	AIPGENE14134
13.5041	13.3169	13.0965	12.339	12.9373	13.2443	13.1796	12.4831	13.5429	13.0079	_NS[Phospho (STY)]NPEDNTQFGSLPLQNSGR_2	>AIPGENE14134	Swiss-Prot	sp|P47941|CRKL_MOUSE	Crk-like protein OS=Mus musculus GN=Crkl PE=1 SV=2			K04438	04015 Rap1 signaling pathway [PATH:ko04015]	K04438	09130 Environmental Information Processing	0.0720029	0.860986	-0.0528276	-0.144553	AIPGENE14134	AIPGENE14134
11.1584	10.9187	11.9453	11.1526	10.9065	11.3046	11.1414	10.7192	10.4419	NaN	_IANNNSVDT[Phospho (STY)]DGLTDEFRNSSEALK_3	>AIPGENE14159	no_hit									NaN	1	0	NaN	AIPGENE14159	AIPGENE14159
14.0506	14.0422	14.091	13.8922	14.0195	13.6479	13.8242	13.7193	13.6128	13.742	_S[Phospho (STY)]VPSLHAK_2	>AIPGENE14207	Swiss-Prot	sp|Q76I76|SSH2_HUMAN	Protein phosphatase Slingshot homolog 2 OS=Homo sapiens GN=SSH2 PE=1 SV=1			K05766	04810 Regulation of actin cytoskeleton [PATH:ko04810]	K05766	09142 Cell motility	3.57773	0.012931	0.309896	2.06427	AIPGENE14207	AIPGENE14207
8.8801	13.6532	14.1056	12.9283	13.5604	10.3092	12.4227	NaN	11.439	NaN	_DDS[Phospho (STY)]DDENTSNPIESFLK_2	>AIPGENE14234	Swiss-Prot	sp|Q5ZIJ9|MIB2_CHICK	E3 ubiquitin-protein ligase MIB2 OS=Gallus gallus GN=MIB2 PE=2 SV=1			K10645	04121 Ubiquitin system [BR:ko04121]	K10645	09182 Protein families: genetic information processing	NaN	1	0	NaN	AIPGENE14234	AIPGENE14234
13.6263	13.7647	13.5422	13.0988	13.5798	12.6169	13.1912	12.7861	12.8475	13.2832	_RGS[Phospho (STY)]APHMTAEDR_3	>AIPGENE14256	Swiss-Prot	sp|Q9H270|VPS11_HUMAN	Vacuolar protein sorting-associated protein 11 homolog OS=Homo sapiens GN=VPS11 PE=1 SV=1			K20179	04138 Autophagy - yeast [PATH:ko04138]	K20179	09141 Transport and catabolism	2.04139	0.0107416	0.577373	2.14769	AIPGENE14256	AIPGENE14256
18.2434	18.2779	18.23	17.7184	18.2207	17.3361	18.0322	17.5238	18.5222	17.9185	_[Acetyl (Protein N-term)]S[Phospho (STY)]DSEQVSAVGETTLPEK_2	>AIPGENE14257	Swiss-Prot	sp|Q2KIK0|SUGT1_BOVIN	Suppressor of G2 allele of SKP1 homolog OS=Bos taurus GN=SUGT1 PE=2 SV=1							0.558315	0.261602	0.271488	0.816582	AIPGENE14257	AIPGENE14257
17.9637	17.9467	17.9556	17.4537	17.4937	16.913	13.4523	NaN	12.694	NaN	_[Acetyl (Protein N-term)]SDS[Phospho (STY)]EQVSAVGETTLPEK_2	>AIPGENE14257	Swiss-Prot	sp|Q2KIK0|SUGT1_BOVIN	Suppressor of G2 allele of SKP1 homolog OS=Bos taurus GN=SUGT1 PE=2 SV=1							NaN	1	0	NaN	AIPGENE14257	AIPGENE14257
14.064	14.1371	13.903	14.2967	14.1334	14.2924	14.2466	14.2836	14.1516	14.2456	_RGS[Phospho (STY)]PERYPESDYR_3	>AIPGENE14333	Swiss-Prot	sp|P0CB49|YLPM1_RAT	YLP motif-containing protein 1 OS=Rattus norvegicus GN=Ylpm1 PE=1 SV=1							1.09753	0.262331	-0.137095	-0.814229	AIPGENE14333	AIPGENE14333
13.0893	13.0634	12.6655	13.0853	13.1815	13.4483	13.4359	13.5939	13.2168	13.3727	_AKS[Phospho (STY)]FDIPK_2	>AIPGENE14344	Swiss-Prot	sp|Q0KL02|TRIO_MOUSE	Triple functional domain protein OS=Mus musculus GN=Trio PE=1 SV=3			K08810	01001 Protein kinases [BR:ko01001]	K08810	09181 Protein families: metabolism	2.1812	0.0190166	-0.396505	-1.8978	AIPGENE14344	AIPGENE14344;AIPGENE14346
12.6554	13.1291	13.6508	13.806	13.4449	14.1466	13.9552	13.9078	13.6152	13.5035	_RS[Phospho (STY)]SRENTEDDDDELLETDLLGEGSGEQK_3	>AIPGENE14355	Swiss-Prot	sp|Q63054|ICA69_RAT	Islet cell autoantigen 1 OS=Rattus norvegicus GN=Ica1 PE=2 SV=2							1.14188	0.0555523	-0.488424	-1.45428	AIPGENE14355	AIPGENE14355
15.281	14.987	15.1473	15.4712	15.5005	15.809	15.7032	15.8414	15.7809	16.0053	_S[Phospho (STY)]KSPPPINVFDGK_3	>AIPGENE14373	Swiss-Prot	sp|Q8NEV4|MYO3A_HUMAN	Myosin-IIIa OS=Homo sapiens GN=MYO3A PE=2 SV=2	+	A_S	K08834	04745 Phototransduction - fly [PATH:ko04745]	K08834	09157 Sensory system	3.0007	0.00404619	-0.550564	-2.63198	AIPGENE14373	AIPGENE14373
15.3797	15.2635	15.1773	15.5427	15.3354	15.7167	15.5645	15.6795	15.7563	16.0562	_SKS[Phospho (STY)]PPPINVFDGK_2	>AIPGENE14373	Swiss-Prot	sp|Q8NEV4|MYO3A_HUMAN	Myosin-IIIa OS=Homo sapiens GN=MYO3A PE=2 SV=2			K08834	04745 Phototransduction - fly [PATH:ko04745]	K08834	09157 Sensory system	2.43796	0.0132299	-0.41494	-2.05138	AIPGENE14373	AIPGENE14373
13.9523	13.5877	13.7585	13.9386	14.0443	14.5003	14.5527	14.4979	14.4916	14.6121	_RDPS[Phospho (STY)]PERPPLVR_3	>AIPGENE14373	Swiss-Prot	sp|Q8NEV4|MYO3A_HUMAN	Myosin-IIIa OS=Homo sapiens GN=MYO3A PE=2 SV=2	+	A_S	K08834	04745 Phototransduction - fly [PATH:ko04745]	K08834	09157 Sensory system	4.34375	0.000605405	-0.674635	-3.65132	AIPGENE14373	AIPGENE14373
14.3405	14.1398	14.3815	14.2135	13.6287	12.781	13.4959	13.0406	12.576	13.0246	_EKERS[Phospho (STY)]DEEITTVDMVDNQVDSK_3	>AIPGENE1439	Swiss-Prot	sp|Q8WWT9|S13A3_HUMAN	Solute carrier family 13 member 3 OS=Homo sapiens GN=SLC13A3 PE=1 SV=1	+	A_S	K14445	09183 Protein families: signaling and cellular processes	K14445	09183 Protein families: signaling and cellular processes	3.31563	0.000510067	1.15717	3.79473	AIPGENE1439	AIPGENE1439
11.7175	12.7366	12.7939	13.1579	12.587	12.6667	13.3642	13.4741	12.9633	NaN	_FADLVSLS[Phospho (STY)]REDSEDSEGSMPK_3	>AIPGENE14409	Swiss-Prot	sp|Q15032|R3HD1_HUMAN	R3H domain-containing protein 1 OS=Homo sapiens GN=R3HDM1 PE=1 SV=3							NaN	1	0	NaN	AIPGENE14409	AIPGENE14409
13.986	13.965	13.8779	13.6537	14.0449	13.1688	13.2244	12.7469	13.6415	13.2312	_SSS[Phospho (STY)]NISTEDILK_2	>AIPGENE14439	Swiss-Prot	sp|Q92609|TBCD5_HUMAN	TBC1 domain family member 5 OS=Homo sapiens GN=TBC1D5 PE=1 SV=1	+	A_S	K18469	04131 Membrane trafficking [BR:ko04131]	K18469	09182 Protein families: genetic information processing	2.67683	0.00313433	0.70295	2.72958	AIPGENE14439	AIPGENE14439
14.5559	14.3961	14.268	14.7098	14.8288	14.4227	13.851	13.9867	13.7294	14.072	_RAS[Phospho (STY)]LNLGQLEPHPVGK_3	>AIPGENE14462	Swiss-Prot	sp|Q6PB44|PTN23_MOUSE	Tyrosine-protein phosphatase non-receptor type 23 OS=Mus musculus GN=Ptpn23 PE=1 SV=2			K18040	01009 Protein phosphatases and associated proteins [BR:ko01009]	K18040	09181 Protein families: metabolism	2.06918	0.0116824	0.539392	2.10907	AIPGENE14462	AIPGENE14462
11.2642	NaN	NaN	12.9383	12.4036	13.0353	11.0161	NaN	12.5067	13.312	_RQS[Phospho (STY)]GHSDTDSDTSSEESDSPTK_3	>AIPGENE14528	no_hit									NaN	1	0	NaN	AIPGENE14528	AIPGENE14528
14.1711	14.8343	15.0077	14.5018	14.3098	14.2217	15.0934	14.8929	14.8172	13.9364	_VTEAMEEADS[Phospho (STY)]DGDNEIK_2	>AIPGENE1453	Swiss-Prot	sp|Q5R8H5|T2EA_PONAB	General transcription factor IIE subunit 1 OS=Pongo abelii GN=GTF2E1 PE=2 SV=1			K03136	03022 Basal transcription factors [PATH:ko03022]	K03136	09121 Transcription	0.0354262	0.928534	-0.0273474	-0.074015	AIPGENE1453	AIPGENE1453
11.6577	12.8189	12.8921	12.7101	12.0653	12.2927	13.1504	12.8597	12.8169	11.906	_VTEAM[Oxidation (M)]EEADS[Phospho (STY)]DGDNEIK_2	>AIPGENE1453	Swiss-Prot	sp|Q5R8H5|T2EA_PONAB	General transcription factor IIE subunit 1 OS=Pongo abelii GN=GTF2E1 PE=2 SV=1			K03136	03022 Basal transcription factors [PATH:ko03022]	K03136	09121 Transcription	0.217038	0.60429	-0.17632	-0.410914	AIPGENE1453	AIPGENE1453
15.9561	15.8548	15.9041	15.6901	15.393	14.843	15.2004	14.7357	14.9882	14.4255	_KENENTS[Phospho (STY)]DLEDNGDANQSHEK_3	>AIPGENE14540	Swiss-Prot	sp|Q9Z2V5|HDAC6_MOUSE	Histone deacetylase 6 OS=Mus musculus GN=Hdac6 PE=1 SV=3	+	A_S	K11407	05203 Viral carcinogenesis [PATH:ko05203]	K11407	09161 Cancers: Overview	3.289	0.000756757	0.921078	3.48016	AIPGENE14540	AIPGENE14540;AIPGENE28225
15.8009	15.737	15.8022	15.5563	15.2855	14.7423	15.0687	14.6473	14.8971	14.3599	_KENENT[Phospho (STY)]SDLEDNGDANQSHEK_3	>AIPGENE14540	Swiss-Prot	sp|Q9Z2V5|HDAC6_MOUSE	Histone deacetylase 6 OS=Mus musculus GN=Hdac6 PE=1 SV=3	+	A_S	K11407	05203 Viral carcinogenesis [PATH:ko05203]	K11407	09161 Cancers: Overview	3.37549	0.000706977	0.893319	3.50418	AIPGENE14540	AIPGENE14540;AIPGENE28225
15.3343	15.2604	15.335	15.5786	15.2792	15.4232	15.483	15.4406	15.3649	15.4629	_IRPVPES[Phospho (STY)]SRSPR_3	>AIPGENE14605	Swiss-Prot	sp|Q9NQC7|CYLD_HUMAN	Ubiquitin carboxyl-terminal hydrolase CYLD OS=Homo sapiens GN=CYLD PE=1 SV=1			K08601	04013 MAPK signaling pathway - fly [PATH:ko04013]	K08601	09130 Environmental Information Processing	0.623737	0.530966	-0.0774252	-0.481834	AIPGENE14605	AIPGENE14605;AIPGENE14653
16.3753	16.3204	16.0874	16.1643	16.1101	15.7229	15.6981	15.4992	15.9192	15.4327	_SPS[Phospho (STY)]TSTPVPSK_2	>AIPGENE14614	Swiss-Prot	sp|A7RRG3|AKTIP_NEMVE	Protein AKTIP homolog OS=Nematostella vectensis GN=v1g232160 PE=3 SV=1	+	A_S					3.16602	0.00314214	0.557085	2.73022	AIPGENE14614	AIPGENE14614
13.3884	13.4504	13.1625	13.4583	13.5803	13.6422	13.4564	13.5767	13.8923	13.7808	_SLPSLPS[Phospho (STY)]PEEEK_2	>AIPGENE14614	Swiss-Prot	sp|A7RRG3|AKTIP_NEMVE	Protein AKTIP homolog OS=Nematostella vectensis GN=v1g232160 PE=3 SV=1							1.46298	0.0827504	-0.261707	-1.29029	AIPGENE14614	AIPGENE14614
15.818	15.8258	15.8169	15.7633	15.6808	15.1252	15.3978	15.3611	15.0893	15.374	_ATS[Phospho (STY)]LPSLNTTR_2	>AIPGENE14617	Swiss-Prot	sp|E6ZIJ1|HOIL1_DICLA	RanBP-type and C3HC4-type zinc finger-containing protein 1 OS=Dicentrarchus labrax GN=rbck1 PE=3 SV=1	+	A_S					3.98724	0.00221818	0.511481	2.97133	AIPGENE14617	AIPGENE14617
12.2609	12.8982	13.0202	12.9036	12.8371	12.5998	12.9588	12.8312	12.6838	12.7425	_TLAAAQS[Phospho (STY)]IEDIER_2	>AIPGENE14617	Swiss-Prot	sp|E6ZIJ1|HOIL1_DICLA	RanBP-type and C3HC4-type zinc finger-containing protein 1 OS=Dicentrarchus labrax GN=rbck1 PE=3 SV=1							0.0498712	0.919301	0.020787	0.0839391	AIPGENE14617	AIPGENE14617
15.4903	15.5309	15.4024	15.4635	15.7718	15.0348	15.0713	14.9471	15.4628	15.5527	_LGS[Phospho (STY)]AVISPQAAAAK_2	>AIPGENE14656	Swiss-Prot	sp|Q8VHE6|DYH5_MOUSE	Dynein heavy chain 5, axonemal OS=Mus musculus GN=Dnah5 PE=2 SV=2			K10408	05016 Huntington disease [PATH:ko05016]	K10408	09164 Neurodegenerative diseases	1.29945	0.0733186	0.318018	1.33594	AIPGENE14656	AIPGENE14656;AIPGENE14664
13.5029	13.5907	13.4883	13.3362	13.9807	13.0053	13.9738	13.4115	13.7324	12.8615	_DVHLS[Phospho (STY)]DGEEDAPTVFDK_3	>AIPGENE14656	Swiss-Prot	sp|Q8VHE6|DYH5_MOUSE	Dynein heavy chain 5, axonemal OS=Mus musculus GN=Dnah5 PE=2 SV=2			K10408	05016 Huntington disease [PATH:ko05016]	K10408	09164 Neurodegenerative diseases	0.335394	0.472205	0.182845	0.543121	AIPGENE14656	AIPGENE14656;AIPGENE14664
13.3335	13.2991	13.1315	13.3386	13.5878	12.9222	13.7144	13.1749	13.7478	13.0858	_DVHLS[Phospho (STY)]DGEEDAPTVFDK_2	>AIPGENE14656	Swiss-Prot	sp|Q8VHE6|DYH5_MOUSE	Dynein heavy chain 5, axonemal OS=Mus musculus GN=Dnah5 PE=2 SV=2			K10408	05016 Huntington disease [PATH:ko05016]	K10408	09164 Neurodegenerative diseases	0.0168694	0.96827	0.00907955	0.0319443	AIPGENE14656	AIPGENE14656;AIPGENE14664
13.1539	13.5966	12.8417	13.301	NaN	13.6192	13.746	13.2571	13.8745	13.6591	_NTGVEEQS[Phospho (STY)]PEDKK_2	>AIPGENE14668	Swiss-Prot	sp|E1B7L7|UBN2_BOVIN	Ubinuclein-2 OS=Bos taurus GN=UBN2 PE=3 SV=1							NaN	1	0	NaN	AIPGENE14668	AIPGENE14668;AIPGENE16209
18.158	18.1987	18.003	18.0064	18.1042	18.0075	18.1676	17.7606	18.5823	17.9403	_S[Phospho (STY)]SSDLFNPSDATAK_2	>AIPGENE14739	Swiss-Prot	sp|Q9BZH6|WDR11_HUMAN	WD repeat-containing protein 11 OS=Homo sapiens GN=WDR11 PE=1 SV=1							0.00556333	0.991076	0.00237732	0.00972545	AIPGENE14739	AIPGENE14739;AIPGENE28463
18.0716	18.1082	17.9226	17.9348	18.0232	17.9228	18.0819	17.6837	18.4996	17.8617	_SSS[Phospho (STY)]DLFNPSDATAK_2	>AIPGENE14739	Swiss-Prot	sp|Q9BZH6|WDR11_HUMAN	WD repeat-containing protein 11 OS=Homo sapiens GN=WDR11 PE=1 SV=1							0.00507682	0.991519	0.00214577	0.00883798	AIPGENE14739	AIPGENE14739;AIPGENE28463
12.5546	12.807	12.8073	12.1593	12.0425	13.0801	12.866	12.9157	13.5443	12.4625	_RGS[Phospho (STY)]KEIETHSVR_3	>AIPGENE14760	Swiss-Prot	sp|Q6KC79|NIPBL_HUMAN	Nipped-B-like protein OS=Homo sapiens GN=NIPBL PE=1 SV=2			K06672	04111 Cell cycle - yeast [PATH:ko04111]	K06672	09143 Cell growth and death	1.16461	0.0516056	-0.499579	-1.48076	AIPGENE14760	AIPGENE14760
15.4141	15.7691	15.8044	15.9295	15.6508	16.1792	16.3154	16.1511	16.4548	16.1678	_APS[Phospho (STY)]PDLNR_2	>AIPGENE14825	Swiss-Prot	sp|Q9R049|AMFR_MOUSE	E3 ubiquitin-protein ligase AMFR OS=Mus musculus GN=Amfr PE=1 SV=2	+	A_S	K10636	04141 Protein processing in endoplasmic reticulum [PATH:ko04141]	K10636	09123 Folding, sorting and degradation	3.06274	0.00396279	-0.540067	-2.63835	AIPGENE14825	AIPGENE14825
15.609	15.6028	15.1308	14.7351	14.9229	15.6449	15.7459	15.112	15.6345	15.3755	_VTENQGS[Phospho (STY)]NEDVSTK_2	>AIPGENE14832	Swiss-Prot	sp|Q5TJ56|FORF_DICDI	Formin-F OS=Dictyostelium discoideum GN=forF PE=1 SV=1							0.720851	0.180939	-0.302452	-0.971626	AIPGENE14832	AIPGENE14832
12.5518	12.5641	12.3194	12.5584	12.4573	11.7865	11.1612	NaN	11.8923	10.8935	_GS[Phospho (STY)]SIFQDPAFTNSIQEQEK_2	>AIPGENE14832	Swiss-Prot	sp|Q5TJ56|FORF_DICDI	Formin-F OS=Dictyostelium discoideum GN=forF PE=1 SV=1							NaN	1	0	NaN	AIPGENE14832	AIPGENE14832
14.4972	14.2661	14.3197	14.474	14.435	14.0724	14.3013	14.1509	14.0127	14.3454	_YEAEQPKPSGTDVGAAGFGTNDHGS[Phospho (STY)]QK_3	>AIPGENE1485	Swiss-Prot	sp|P17713|STK_HYDVU	Tyrosine-protein kinase STK OS=Hydra vulgaris GN=STK PE=2 SV=1			K05705	04520 Adherens junction [PATH:ko04520]	K05705	09144 Cellular community - eukaryotes	1.65454	0.0922134	0.221869	1.24364	AIPGENE1485	AIPGENE1485
13.0926	13.0324	12.6849	12.796	12.676	12.4741	13.0135	12.6821	12.0146	12.579	_LIEDDEY[Phospho (STY)]NPHQGAK_3	>AIPGENE1485	Swiss-Prot	sp|P17713|STK_HYDVU	Tyrosine-protein kinase STK OS=Hydra vulgaris GN=STK PE=2 SV=1			K05705	04520 Adherens junction [PATH:ko04520]	K05705	09144 Cellular community - eukaryotes	0.861443	0.141147	0.303745	1.06913	AIPGENE1485	AIPGENE1485
13.1589	NaN	12.9484	13.5059	12.8972	12.5669	13.2835	NaN	12.804	12.6878	_LIEDDEY[Phospho (STY)]NPHQGAK_2	>AIPGENE1485	Swiss-Prot	sp|P17713|STK_HYDVU	Tyrosine-protein kinase STK OS=Hydra vulgaris GN=STK PE=2 SV=1			K05705	04520 Adherens junction [PATH:ko04520]	K05705	09144 Cellular community - eukaryotes	NaN	1	0	NaN	AIPGENE1485	AIPGENE1485
15.1451	14.9575	15.035	14.6756	14.8433	15.0532	15.2702	15.0655	15.071	14.8507	_STNS[Phospho (STY)]EDDSPQEPK_2	>AIPGENE14875	Swiss-Prot	sp|O75179|ANR17_HUMAN	Ankyrin repeat domain-containing protein 17 OS=Homo sapiens GN=ANKRD17 PE=1 SV=3			K16726	03036 Chromosome and associated proteins [BR:ko03036]	K16726	09182 Protein families: genetic information processing	0.608987	0.389116	-0.130829	-0.63968	AIPGENE14875	AIPGENE14875;AIPGENE5434
19.1502	19.3454	19.1568	19.1827	19.1226	18.623	18.7556	18.5991	18.6545	18.6037	_T[Phospho (STY)]SPVSAPSNQPDDIK_2	>AIPGENE14898	Swiss-Prot	sp|O75420|PERQ1_HUMAN	PERQ amino acid-rich with GYF domain-containing protein 1 OS=Homo sapiens GN=GIGYF1 PE=1 SV=2	+	A_S					5.41485	0.000615385	0.544372	3.65359	AIPGENE14898	AIPGENE14898
19.1502	19.3454	19.1568	19.1827	19.1226	18.623	18.7556	18.5991	18.6545	18.6037	_TS[Phospho (STY)]PVSAPSNQPDDIK_2	>AIPGENE14898	Swiss-Prot	sp|O75420|PERQ1_HUMAN	PERQ amino acid-rich with GYF domain-containing protein 1 OS=Homo sapiens GN=GIGYF1 PE=1 SV=2	+	A_S					5.41485	0.000612022	0.544372	3.65359	AIPGENE14898	AIPGENE14898
14.6389	14.4996	14.5452	14.7608	14.7891	14.4051	14.2323	14.2151	14.3749	14.8353	_ATTQPPAS[Phospho (STY)]KSPPSQPKEPEPK_3	>AIPGENE14898	Swiss-Prot	sp|O75420|PERQ1_HUMAN	PERQ amino acid-rich with GYF domain-containing protein 1 OS=Homo sapiens GN=GIGYF1 PE=1 SV=2							1.00055	0.153781	0.234193	1.03678	AIPGENE14898	AIPGENE14898
14.2532	14.2336	14.256	14.3813	14.3828	14.0391	13.8497	13.7236	14.0204	14.4407	_ATTQPPASKS[Phospho (STY)]PPSQPKEPEPK_3	>AIPGENE14898	Swiss-Prot	sp|O75420|PERQ1_HUMAN	PERQ amino acid-rich with GYF domain-containing protein 1 OS=Homo sapiens GN=GIGYF1 PE=1 SV=2							1.28384	0.0866591	0.286686	1.27019	AIPGENE14898	AIPGENE14898
14.7741	14.8467	14.933	14.7852	14.6519	14.6942	14.5915	14.6434	14.6236	14.5524	_DRHT[Phospho (STY)]PPAVIQNNQAEDDK_3	>AIPGENE14898	Swiss-Prot	sp|O75420|PERQ1_HUMAN	PERQ amino acid-rich with GYF domain-containing protein 1 OS=Homo sapiens GN=GIGYF1 PE=1 SV=2							2.03258	0.111976	0.177179	1.1655	AIPGENE14898	AIPGENE14898
17.3911	17.4994	17.4945	17.5284	17.2862	16.8121	16.6145	16.4519	16.7495	16.9407	_NLSSGNSVTS[Phospho (STY)]PPPSPGPK_2	>AIPGENE14898	Swiss-Prot	sp|O75420|PERQ1_HUMAN	PERQ amino acid-rich with GYF domain-containing protein 1 OS=Homo sapiens GN=GIGYF1 PE=1 SV=2	+	A_S					4.21197	0.00052381	0.726153	3.72029	AIPGENE14898	AIPGENE14898
14.4976	14.6344	14.6208	14.1876	14.7555	NaN	13.7464	NaN	14.1617	13.0252	_NLSSGNS[Phospho (STY)]VTSPPPS[Phospho (STY)]PGPK_2	>AIPGENE14898	Swiss-Prot	sp|O75420|PERQ1_HUMAN	PERQ amino acid-rich with GYF domain-containing protein 1 OS=Homo sapiens GN=GIGYF1 PE=1 SV=2							NaN	1	0	NaN	AIPGENE14898	AIPGENE14898
13.5722	13.4831	13.62	13.5285	13.4791	13.2175	13.5274	13.2521	12.8188	13.102	_GT[Phospho (STY)]KPSKPSVSDGENEEIDVVTVTDANNDK_3	>AIPGENE149	Swiss-Prot	sp|Q9JJJ7|PORCN_MOUSE	Protein-cysteine N-palmitoyltransferase porcupine OS=Mus musculus GN=Porcn PE=1 SV=1			K00181	04310 Wnt signaling pathway [PATH:ko04310]	K00181	09132 Signal transduction	1.76315	0.0363106	0.353039	1.61981	AIPGENE149	AIPGENE149
13.5722	13.4831	13.62	13.5285	13.4791	13.2175	13.5274	13.2521	12.8188	NaN	_GTKPSKPS[Phospho (STY)]VSDGENEEIDVVTVTDANNDK_3	>AIPGENE149	Swiss-Prot	sp|Q9JJJ7|PORCN_MOUSE	Protein-cysteine N-palmitoyltransferase porcupine OS=Mus musculus GN=Porcn PE=1 SV=1			K00181	04310 Wnt signaling pathway [PATH:ko04310]	K00181	09132 Signal transduction	NaN	1	0	NaN	AIPGENE149	AIPGENE149
15.9821	15.6401	15.918	15.6529	15.7919	15.7147	15.963	15.6148	16.0745	15.8323	_LEEVEPVKTPT[Phospho (STY)]PPPPS[Phospho (STY)]VSPPVK_3	>AIPGENE14926	Swiss-Prot	sp|Q04637|IF4G1_HUMAN	Eukaryotic translation initiation factor 4 gamma 1 OS=Homo sapiens GN=EIF4G1 PE=1 SV=4			K03260	03013 RNA transport [PATH:ko03013]	K03260	09122 Translation	0.154786	0.804208	-0.0428909	-0.206762	AIPGENE14926	AIPGENE14926
12.9293	11.92	12.7871	12.9702	12.6008	13.1626	12.3968	12.9583	NaN	13.0373	_LEEVEPVKTPT[Phospho (STY)]PPPPSVSPPVK_3	>AIPGENE14926	Swiss-Prot	sp|Q04637|IF4G1_HUMAN	Eukaryotic translation initiation factor 4 gamma 1 OS=Homo sapiens GN=EIF4G1 PE=1 SV=4			K03260	03013 RNA transport [PATH:ko03013]	K03260	09122 Translation	NaN	1	0	NaN	AIPGENE14926	AIPGENE14926
11.2923	NaN	NaN	12.4965	11.1641	11.2177	NaN	12.5817	11.9256	11.7428	_LEEVEPVKTPTPPPPS[Phospho (STY)]VSPPVK_3	>AIPGENE14926	Swiss-Prot	sp|Q04637|IF4G1_HUMAN	Eukaryotic translation initiation factor 4 gamma 1 OS=Homo sapiens GN=EIF4G1 PE=1 SV=4			K03260	03013 RNA transport [PATH:ko03013]	K03260	09122 Translation	NaN	1	0	NaN	AIPGENE14926	AIPGENE14926
12.3881	12.5396	12.6807	12.6629	12.3515	12.3682	12.1323	12.0435	12.4288	12.4688	_LEHSLDNS[Phospho (STY)]E_2	>AIPGENE14946	Swiss-Prot	sp|Q9TT16|CLCN6_RABIT	Chloride transport protein 6 OS=Oryctolagus cuniculus GN=CLCN6 PE=2 SV=1			K05015	04040 Ion channels [BR:ko04040]	K05015	09183 Protein families: signaling and cellular processes	1.21429	0.120824	0.236244	1.13324	AIPGENE14946	AIPGENE14946
21.4984	NaN	21.6513	21.3383	18.4436	18.9568	21.928	NaN	NaN	21.2923	_[Acetyl (Protein N-term)]S[Phospho (STY)]DNEDFEGGSSGAAQHYPQQCSALR_3	>AIPGENE14960	Swiss-Prot	sp|P16924|P4HA1_CHICK	Prolyl 4-hydroxylase subunit alpha-1 OS=Gallus gallus GN=P4HA1 PE=1 SV=1							NaN	1	0	NaN	AIPGENE14960	AIPGENE14960
15.7125	15.7303	15.7325	15.6827	15.6778	15.725	15.8243	15.6167	15.7927	15.6337	_S[Phospho (STY)]SQGSGPAGESYR_2	>AIPGENE14971	nr	gi|156402387|ref|XP_001639572.1|	predicted protein [Nematostella vectensis] >gi|156226701|gb|EDO47509.1| predicted protein [Nematostella vectensis]							0.0973937	0.923805	-0.011314	-0.0791191	AIPGENE14971	AIPGENE14971
11.0116	12.0916	12.183	11.847	11.1393	11.9884	12.717	12.2414	12.8547	11.213	_RHET[Phospho (STY)]PT[Phospho (STY)]PEKIPR_3	>AIPGENE14986	Swiss-Prot	sp|Q6PL18|ATAD2_HUMAN	ATPase family AAA domain-containing protein 2 OS=Homo sapiens GN=ATAD2 PE=1 SV=1			K22531	09191 Unclassified: metabolism	K22531	09191 Unclassified: metabolism	0.725883	0.11875	-0.548391	-1.14016	AIPGENE14986	AIPGENE14986
13.5206	12.3234	12.497	12.7632	12.3513	13.5036	13.2208	13.4892	13.5393	13.6287	_AALDNETAALQGTETGRQT[Phospho (STY)]PTK_3	>AIPGENE14993	Swiss-Prot	sp|Q96DM3|MIC1_HUMAN	Uncharacterized protein C18orf8 OS=Homo sapiens GN=C18orf8 PE=2 SV=2	+	A_S					2.02017	0.00672172	-0.785202	-2.36615	AIPGENE14993	AIPGENE14993
11.7445	NaN	NaN	10.9317	NaN	11.5944	11.2422	10.9582	11.288	11.6795	_AALDNETAALQGTET[Phospho (STY)]GRQTPTK_3	>AIPGENE14993	Swiss-Prot	sp|Q96DM3|MIC1_HUMAN	Uncharacterized protein C18orf8 OS=Homo sapiens GN=C18orf8 PE=2 SV=2							NaN	1	0	NaN	AIPGENE14993	AIPGENE14993
16.703	16.8723	16.8568	16.8154	16.8618	16.5821	16.6583	16.6438	16.5605	16.8791	_ES[Phospho (STY)]MPTSFGGGK_2	>AIPGENE14999	Swiss-Prot	sp|Q9HC10|OTOF_HUMAN	Otoferlin OS=Homo sapiens GN=OTOF PE=1 SV=3			K19949	04131 Membrane trafficking [BR:ko04131]	K19949	09182 Protein families: genetic information processing	1.38465	0.187834	0.15711	0.954083	AIPGENE14999	AIPGENE14999
16.6833	16.6693	16.4537	16.4738	16.4785	16.3563	16.2324	16.2281	15.9864	16.3153	_KES[Phospho (STY)]MPTSFGGGK_2	>AIPGENE14999	Swiss-Prot	sp|Q9HC10|OTOF_HUMAN	Otoferlin OS=Homo sapiens GN=OTOF PE=1 SV=3			K19949	04131 Membrane trafficking [BR:ko04131]	K19949	09182 Protein families: genetic information processing	2.40305	0.0236985	0.328024	1.80215	AIPGENE14999	AIPGENE14999
13.6077	13.7421	13.4187	13.6515	13.5449	13.708	13.9548	13.819	13.6668	13.7834	_KES[Phospho (STY)]M[Oxidation (M)]PTSFGGGK_2	>AIPGENE14999	Swiss-Prot	sp|Q9HC10|OTOF_HUMAN	Otoferlin OS=Homo sapiens GN=OTOF PE=1 SV=3			K19949	04131 Membrane trafficking [BR:ko04131]	K19949	09182 Protein families: genetic information processing	1.51868	0.126353	-0.193466	-1.11425	AIPGENE14999	AIPGENE14999
15.8454	15.8612	15.8446	15.7563	15.7303	15.7287	15.7767	15.6812	15.9067	15.8573	_SSFVS[Phospho (STY)]LNSK_2	>AIPGENE14999	Swiss-Prot	sp|Q9HC10|OTOF_HUMAN	Otoferlin OS=Homo sapiens GN=OTOF PE=1 SV=3			K19949	04131 Membrane trafficking [BR:ko04131]	K19949	09182 Protein families: genetic information processing	0.135675	0.88718	0.017429	0.11691	AIPGENE14999	AIPGENE14999
13.2462	13.3958	13.4	13.6928	13.4229	13.3986	13.3101	13.5451	13.0395	13.5681	_SDRKES[Phospho (STY)]MPTSFGGGK_3	>AIPGENE14999	Swiss-Prot	sp|Q9HC10|OTOF_HUMAN	Otoferlin OS=Homo sapiens GN=OTOF PE=1 SV=3			K19949	04131 Membrane trafficking [BR:ko04131]	K19949	09182 Protein families: genetic information processing	0.19724	0.744582	0.0592548	0.269228	AIPGENE14999	AIPGENE14999
18.1764	18.1799	18.1531	18.1579	18.1725	19.5117	19.5574	19.3773	19.9318	19.7054	_VAILDDS[Phospho (STY)]QVK_2	>AIPGENE15008	Swiss-Prot	sp|Q9QXA6|BAT1_MOUSE	b(0,+)-type amino acid transporter 1 OS=Mus musculus GN=Slc7a9 PE=1 SV=1	+	A_S	K13868	04974 Protein digestion and absorption [PATH:ko04974]	K13868	09154 Digestive system	6.47891	0.0025	-1.44879	-7.43934	AIPGENE15008	AIPGENE15008
12.3227	12.5183	12.5946	13.1727	13.0333	14.4915	14.533	14.6283	15.0132	14.9725	_VAILDDS[Phospho (STY)]QVKLK_2	>AIPGENE15008	Swiss-Prot	sp|Q9QXA6|BAT1_MOUSE	b(0,+)-type amino acid transporter 1 OS=Mus musculus GN=Slc7a9 PE=1 SV=1	+	A_S	K13868	04974 Protein digestion and absorption [PATH:ko04974]	K13868	09154 Digestive system	5.14915	0.00153846	-1.9994	-6.7731	AIPGENE15008	AIPGENE15008
13.4826	13.1037	13.2459	13.3055	13.121	12.9006	13.3309	13.0854	12.8664	13.6056	_IES[Phospho (STY)]QGNLLNEEK_2	>AIPGENE1501	Swiss-Prot	sp|Q86YT5|S13A5_HUMAN	Solute carrier family 13 member 5 OS=Homo sapiens GN=SLC13A5 PE=1 SV=1					K14445	09183 Protein families: signaling and cellular processes	0.250392	0.645682	0.093956	0.368087	AIPGENE1501	AIPGENE1501
12.9963	12.6304	12.8617	13.2274	13.4905	12.9813	12.6714	12.7279	12.5322	13.0209	_RGS[Phospho (STY)]KEVMSSVDFMK_3	>AIPGENE15017	Swiss-Prot	sp|Q18DN4|HMU_HALWD	Halomucin OS=Haloquadratum walsbyi (strain DSM 16790 / HBSQ001) GN=hmu PE=4 SV=1							0.734416	0.202112	0.254521	0.924916	AIPGENE15017	AIPGENE15017
13.1336	12.4393	11.9638	11.7118	11.9686	12.8855	12.3598	12.4669	12.5523	12.605	_HEGVPVNTQAS[Phospho (STY)]PPPSVMLSDSALK_3	>AIPGENE15029	Swiss-Prot	sp|Q9DCT6|BAP18_MOUSE	Chromatin complexes subunit BAP18 OS=Mus musculus GN=Bap18 PE=1 SV=1							0.601283	0.21505	-0.330483	-0.901175	AIPGENE15029	AIPGENE15029
18.2857	18.6441	18.4934	18.5547	18.4031	17.8169	17.9469	17.7576	17.734	18.3418	_IT[Phospho (STY)]PPSSPTDAEPK_2	>AIPGENE15051	Swiss-Prot	sp|O57579|AMPN_CHICK	Aminopeptidase N OS=Gallus gallus GN=ANPEP PE=1 SV=1	+	A_S	K11140	00480 Glutathione metabolism [PATH:ko00480]	K11140	09106 Metabolism of other amino acids	2.61619	0.00568297	0.556761	2.44447	AIPGENE15051	AIPGENE15051;AIPGENE15052
15.336	15.0695	15.2226	15.1336	15.5812	14.8994	14.8761	15.1732	15.6485	15.841	_[Acetyl (Protein N-term)]AAEASDSLPLKIT[Phospho (STY)]PPSSPTDAEPK_3	>AIPGENE15051	Swiss-Prot	sp|O57579|AMPN_CHICK	Aminopeptidase N OS=Gallus gallus GN=ANPEP PE=1 SV=1			K11140	00480 Glutathione metabolism [PATH:ko00480]	K11140	09106 Metabolism of other amino acids	0.0307028	0.94143	-0.0190783	-0.0604008	AIPGENE15051	AIPGENE15051;AIPGENE15052
14.1398	14.579	13.5431	13.7605	14.4809	13.2157	14.4458	13.5832	14.9083	13.5712	_[Acetyl (Protein N-term)]AAEASDS[Phospho (STY)]LPLKIT[Phospho (STY)]PPSSPTDAEPK_3	>AIPGENE15051	Swiss-Prot	sp|O57579|AMPN_CHICK	Aminopeptidase N OS=Gallus gallus GN=ANPEP PE=1 SV=1			K11140	00480 Glutathione metabolism [PATH:ko00480]	K11140	09106 Metabolism of other amino acids	0.162988	0.681517	0.155843	0.329467	AIPGENE15051	AIPGENE15051;AIPGENE15052
14.0722	13.9605	14.3555	12.6518	14.5484	13.2685	14.4612	13.5832	14.7563	13.3083	_[Acetyl (Protein N-term)]AAEASDSLPLKIT[Phospho (STY)]PPS[Phospho (STY)]SPTDAEPK_3	>AIPGENE15051	Swiss-Prot	sp|O57579|AMPN_CHICK	Aminopeptidase N OS=Gallus gallus GN=ANPEP PE=1 SV=1			K11140	00480 Glutathione metabolism [PATH:ko00480]	K11140	09106 Metabolism of other amino acids	0.0323706	0.926659	0.0421799	0.0762136	AIPGENE15051	AIPGENE15051;AIPGENE15052
15.2995	15.4363	15.2399	15.0342	15.426	14.0869	14.8957	14.0298	15.4126	15.0781	_[Acetyl (Protein N-term)]AAEASDS[Phospho (STY)]LPLK_2	>AIPGENE15051	Swiss-Prot	sp|O57579|AMPN_CHICK	Aminopeptidase N OS=Gallus gallus GN=ANPEP PE=1 SV=1			K11140	00480 Glutathione metabolism [PATH:ko00480]	K11140	09106 Metabolism of other amino acids	1.13433	0.0457855	0.586552	1.5244	AIPGENE15051	AIPGENE15051;AIPGENE15052
14.9558	15.0433	14.8779	14.6731	15.042	13.7153	14.4672	13.8644	15.0175	14.7006	_[Acetyl (Protein N-term)]AAEAS[Phospho (STY)]DSLPLK_2	>AIPGENE15051	Swiss-Prot	sp|O57579|AMPN_CHICK	Aminopeptidase N OS=Gallus gallus GN=ANPEP PE=1 SV=1			K11140	00480 Glutathione metabolism [PATH:ko00480]	K11140	09106 Metabolism of other amino acids	1.2327	0.0394176	0.565422	1.58645	AIPGENE15051	AIPGENE15051;AIPGENE15052
14.5309	14.0929	13.4993	14.6059	14.2288	14.4031	14.0346	13.6312	14.055	12.5239	_FS[Phospho (STY)]PDPPYSSIR_2	>AIPGENE15087	Swiss-Prot	sp|Q99PP2|ZN318_MOUSE	Zinc finger protein 318 (Fragment) OS=Mus musculus GN=Znf318 PE=1 SV=2							0.586521	0.184805	0.462	0.96183	AIPGENE15087	AIPGENE15087;AIPGENE15088
12.5144	13.6449	14.0364	13.8831	13.4073	13.5719	14.4877	14.3015	13.7524	12.9931	_EGETVLLYEVS[Phospho (STY)]DEEEEVRNPSR_3	>AIPGENE15087	Swiss-Prot	sp|Q99PP2|ZN318_MOUSE	Zinc finger protein 318 (Fragment) OS=Mus musculus GN=Znf318 PE=1 SV=2							0.380304	0.355245	-0.324104	-0.67754	AIPGENE15087	AIPGENE15087;AIPGENE15088
16.8747	16.9063	16.7788	16.9473	16.893	16.9079	16.6402	16.5725	16.773	16.264	_RFS[Phospho (STY)]PDPPYSSIR_2	>AIPGENE15087	Swiss-Prot	sp|Q99PP2|ZN318_MOUSE	Zinc finger protein 318 (Fragment) OS=Mus musculus GN=Znf318 PE=1 SV=2							1.24229	0.110474	0.248479	1.17229	AIPGENE15087	AIPGENE15087;AIPGENE15088
14.6017	13.8776	14.1082	NaN	14.4221	14.5542	14.0333	13.9549	13.9979	13.8282	_RFS[Phospho (STY)]PDPPYSSIR_3	>AIPGENE15087	Swiss-Prot	sp|Q99PP2|ZN318_MOUSE	Zinc finger protein 318 (Fragment) OS=Mus musculus GN=Znf318 PE=1 SV=2							NaN	1	0	NaN	AIPGENE15087	AIPGENE15087;AIPGENE15088
10.4574	13.5983	13.7672	11.2886	13.443	10.8083	13.409	13.6782	13.8356	13.4723	_TGS[Phospho (STY)]VIEER_2	>AIPGENE15101	Swiss-Prot	sp|Q07889|SOS1_HUMAN	Son of sevenless homolog 1 OS=Homo sapiens GN=SOS1 PE=1 SV=1			K03099	04014 Ras signaling pathway [PATH:ko04014]	K03099	09130 Environmental Information Processing	0.247	0.476313	-0.529763	-0.537522	AIPGENE15101	AIPGENE15101
12.3783	12.0468	12.4126	12.2813	11.946	11.86	12.2995	12.0973	12.2356	12.7151	_NFEDYNS[Phospho (STY)]GEVLK_2	>AIPGENE15148	Swiss-Prot	sp|P12263|FA8_PIG	Coagulation factor VIII OS=Sus scrofa GN=F8 PE=1 SV=2			K03899	04610 Complement and coagulation cascades [PATH:ko04610]	K03899	09151 Immune system	0.0607624	0.896741	-0.0285227	-0.106409	AIPGENE15148	AIPGENE15148
15.0667	15.2324	15.2216	15.1751	15.2349	14.8545	15.1356	15.0139	14.9034	14.8747	_[Acetyl (Protein N-term)]ADTEKPVQNAEEDAEES[Phospho (STY)]PKDDEK_3	>AIPGENE1525	Swiss-Prot	sp|Q6AXS3|DEK_RAT	Protein DEK OS=Rattus norvegicus GN=Dek PE=2 SV=1			K17046	03036 Chromosome and associated proteins [BR:ko03036]	K17046	09182 Protein families: genetic information processing	2.24386	0.0598909	0.229737	1.4232	AIPGENE1525	AIPGENE1525
10.4978	NaN	13.2389	NaN	12.1945	10.6546	10.0266	10.706	12.3218	NaN	_ETIYSVIAGDS[Phospho (STY)]TD_2	>AIPGENE1525	Swiss-Prot	sp|Q6AXS3|DEK_RAT	Protein DEK OS=Rattus norvegicus GN=Dek PE=2 SV=1			K17046	03036 Chromosome and associated proteins [BR:ko03036]	K17046	09182 Protein families: genetic information processing	NaN	1	0	NaN	AIPGENE1525	AIPGENE1525
16.526	16.5841	16.6551	16.6656	16.5638	16.6572	16.6326	16.6636	16.8542	16.5976	_TVS[Phospho (STY)]PVDNSESVPDTDVK_2	>AIPGENE15326	no_hit									0.811643	0.475001	-0.082135	-0.539631	AIPGENE15326	AIPGENE15326
13.7502	13.6278	13.4941	13.763	13.6709	13.5942	13.5535	13.7788	13.29	13.7521	_NKS[Phospho (STY)]FSNEADKIR_3	>AIPGENE15335	Swiss-Prot	sp|A2CG49|KALRN_MOUSE	Kalirin OS=Mus musculus GN=Kalrn PE=1 SV=1			K15048	01001 Protein kinases [BR:ko01001]	K15048	09181 Protein families: metabolism	0.284506	0.674579	0.0674963	0.337206	AIPGENE15335	AIPGENE15335;AIPGENE15336;AIPGENE15338;AIPGENE15344;AIPGENE15345;AIPGENE15346;AIPGENE15348;AIPGENE15349;AIPGENE15355;AIPGENE15356
15.4611	15.6426	15.5742	15.8331	15.8942	15.7084	15.5628	15.8244	15.6396	15.8301	_AKS[Phospho (STY)]LPDTGTLTR_2	>AIPGENE15337	Swiss-Prot	sp|A2CG49|KALRN_MOUSE	Kalirin OS=Mus musculus GN=Kalrn PE=1 SV=1			K15048	01001 Protein kinases [BR:ko01001]	K15048	09181 Protein families: metabolism	0.12663	0.843292	-0.0320126	-0.163419	AIPGENE15337	AIPGENE15337;AIPGENE15339;AIPGENE15341;AIPGENE15347;AIPGENE15350;AIPGENE15351;AIPGENE15352;AIPGENE15354;AIPGENE15357;AIPGENE15359
14.8621	14.4948	14.9242	14.3163	14.6182	15.3264	15.2736	15.1741	14.8629	15.3617	_S[Phospho (STY)]KPSTQFGSLR_2	>AIPGENE15337	Swiss-Prot	sp|A2CG49|KALRN_MOUSE	Kalirin OS=Mus musculus GN=Kalrn PE=1 SV=1	+	A_S	K15048	01001 Protein kinases [BR:ko01001]	K15048	09181 Protein families: metabolism	2.31135	0.00809302	-0.556631	-2.27561	AIPGENE15337	AIPGENE15337;AIPGENE15339;AIPGENE15341;AIPGENE15347;AIPGENE15350;AIPGENE15351;AIPGENE15352;AIPGENE15354;AIPGENE15357;AIPGENE15359
14.7956	14.4876	14.5539	14.3984	14.2308	14.4163	14.4788	14.1869	14.4218	14.5474	_S[Phospho (STY)]LPDTGTLTR_2	>AIPGENE15337	Swiss-Prot	sp|A2CG49|KALRN_MOUSE	Kalirin OS=Mus musculus GN=Kalrn PE=1 SV=1			K15048	01001 Protein kinases [BR:ko01001]	K15048	09181 Protein families: metabolism	0.322397	0.621004	0.0830261	0.393433	AIPGENE15337	AIPGENE15337;AIPGENE15339;AIPGENE15341;AIPGENE15347;AIPGENE15350;AIPGENE15351;AIPGENE15352;AIPGENE15354;AIPGENE15357;AIPGENE15359
14.1621	14.0097	14.0206	13.9326	13.8077	13.9317	14.0488	13.8857	13.8935	13.8386	_NAS[Phospho (STY)]FSNEADKIR_2	>AIPGENE15337	Swiss-Prot	sp|A2CG49|KALRN_MOUSE	Kalirin OS=Mus musculus GN=Kalrn PE=1 SV=1			K15048	01001 Protein kinases [BR:ko01001]	K15048	09181 Protein families: metabolism	0.450347	0.617002	0.0668797	0.397961	AIPGENE15337	AIPGENE15337;AIPGENE15339;AIPGENE15341;AIPGENE15347;AIPGENE15350;AIPGENE15351;AIPGENE15352;AIPGENE15354;AIPGENE15357;AIPGENE15359
13.8746	13.5437	13.1639	13.7366	13.5387	13.8156	13.8332	13.5715	13.9724	13.767	_SGNQQQSDVSQDISSPT[Phospho (STY)]K_2	>AIPGENE15392	Swiss-Prot	sp|Q15910|EZH2_HUMAN	Histone-lysine N-methyltransferase EZH2 OS=Homo sapiens GN=EZH2 PE=1 SV=2			K11430	00270 Cysteine and methionine metabolism [PATH:ko00270]	K11430	09105 Amino acid metabolism	0.840866	0.197217	-0.220455	-0.933241	AIPGENE15392	AIPGENE15392
8.86402	10.2885	10.612	9.40361	NaN	11.3331	11.5326	11.4333	11.4879	NaN	_NDLSQIANNS[Phospho (STY)]DDEERNALLK_3	>AIPGENE15436	Swiss-Prot	sp|Q6R1L1|TAF7_CRIGR	Transcription initiation factor TFIID subunit 7 OS=Cricetulus griseus GN=TAF7 PE=1 SV=1			K03132	03022 Basal transcription factors [PATH:ko03022]	K03132	09121 Transcription	NaN	1	0	NaN	AIPGENE15436	AIPGENE15436
16.0737	16.2389	16.1763	16.3927	16.2463	15.9699	16.0724	16.0452	15.9684	16.1446	_ATES[Phospho (STY)]PNSITQTK_2	>AIPGENE15441	Swiss-Prot	sp|Q3UYC0|PPM1H_MOUSE	Protein phosphatase 1H OS=Mus musculus GN=Ppm1h PE=1 SV=1			K17503	01009 Protein phosphatases and associated proteins [BR:ko01009]	K17503	09181 Protein families: metabolism	1.77234	0.116679	0.185459	1.1471	AIPGENE15441	AIPGENE15441
13.9931	13.9683	13.9951	13.6267	13.8177	14.0806	14.3971	14.3297	14.1682	14.2051	_KDVVS[Phospho (STY)]DEEEEQSK_2	>AIPGENE15481	Swiss-Prot	sp|Q8BLH7|HIRP3_MOUSE	HIRA-interacting protein 3 OS=Mus musculus GN=Hirip3 PE=1 SV=1							2.34475	0.0204538	-0.355953	-1.86184	AIPGENE15481	AIPGENE15481
12.8047	12.805	12.66	12.8557	13.1397	12.7339	12.6899	12.4409	12.5234	12.4932	_ALSES[Phospho (STY)]DIDEKDKK_3	>AIPGENE15481	Swiss-Prot	sp|Q8BLH7|HIRP3_MOUSE	HIRA-interacting protein 3 OS=Mus musculus GN=Hirip3 PE=1 SV=1							1.66145	0.062764	0.276766	1.40173	AIPGENE15481	AIPGENE15481
12.0288	12.8812	13.1365	12.6627	11.3275	11.0966	13.1106	12.7156	13.3103	NaN	_IISLDIDS[Phospho (STY)]GEENNNVNDQR_2	>AIPGENE15481	Swiss-Prot	sp|Q8BLH7|HIRP3_MOUSE	HIRA-interacting protein 3 OS=Mus musculus GN=Hirip3 PE=1 SV=1							NaN	1	0	NaN	AIPGENE15481	AIPGENE15481
16.3947	16.2753	16.0492	15.8289	16.3892	15.88	15.772	15.3803	16.3232	15.6111	_FVS[Phospho (STY)]EGDGGMFK_2	>AIPGENE1549	Swiss-Prot	sp|Q98TX3|PDCD4_CHICK	Programmed cell death protein 4 OS=Gallus gallus GN=PDCD4 PE=2 SV=1			K16865	05206 MicroRNAs in cancer [PATH:ko05206]	K16865	09161 Cancers: Overview	1.13504	0.0706713	0.394139	1.35322	AIPGENE1549	AIPGENE1549
14.7763	14.8722	14.7477	14.5867	14.7771	14.8114	14.9082	14.694	15.2593	14.5846	_FVS[Phospho (STY)]EGDGGM[Oxidation (M)]FK_2	>AIPGENE1549	Swiss-Prot	sp|Q98TX3|PDCD4_CHICK	Programmed cell death protein 4 OS=Gallus gallus GN=PDCD4 PE=2 SV=1			K16865	05206 MicroRNAs in cancer [PATH:ko05206]	K16865	09161 Cancers: Overview	0.349404	0.569899	-0.0995136	-0.443209	AIPGENE1549	AIPGENE1549
11.6827	11.5854	11.5914	11.4491	NaN	11.3135	11.3379	10.8992	11.4878	11.6486	_SLNNS[Phospho (STY)]ESNVEK_2	>AIPGENE15522	Swiss-Prot	sp|Q14517|FAT1_HUMAN	Protocadherin Fat 1 OS=Homo sapiens GN=FAT1 PE=1 SV=2					K16506	09183 Protein families: signaling and cellular processes	NaN	1	0	NaN	AIPGENE15522	AIPGENE15522
15.921	15.5886	15.3864	15.5991	15.8721	15.7359	15.5444	15.4902	16.5564	16.1475	_S[Phospho (STY)]LPLVLVQVR_2	>AIPGENE15523	Swiss-Prot	sp|Q7SZL5|MTUS1_XENLA	Microtubule-associated tumor suppressor 1 homolog OS=Xenopus laevis GN=mtus1 PE=1 SV=1							0.451955	0.351123	-0.221396	-0.681968	AIPGENE15523	AIPGENE15523
13.0577	12.86	12.5607	13.4051	13.7097	13.5611	13.349	13.4987	13.7628	14.0329	_S[Phospho (STY)]KSLPLVLVQVR_2	>AIPGENE15523	Swiss-Prot	sp|Q7SZL5|MTUS1_XENLA	Microtubule-associated tumor suppressor 1 homolog OS=Xenopus laevis GN=mtus1 PE=1 SV=1							1.25186	0.0414628	-0.522282	-1.56445	AIPGENE15523	AIPGENE15523
13.0233	12.7926	12.4867	13.334	13.6079	13.4774	13.3721	13.4301	13.7294	13.9565	_SKS[Phospho (STY)]LPLVLVQVR_2	>AIPGENE15523	Swiss-Prot	sp|Q7SZL5|MTUS1_XENLA	Microtubule-associated tumor suppressor 1 homolog OS=Xenopus laevis GN=mtus1 PE=1 SV=1							1.37488	0.0321297	-0.544204	-1.67268	AIPGENE15523	AIPGENE15523
14.0566	14.2286	14.0898	13.9836	13.9585	13.2468	13.3921	13.2289	13.6286	13.508	_SNS[Phospho (STY)]LTDGANGLSIGSTSSK_2	>AIPGENE15523	Swiss-Prot	sp|Q7SZL5|MTUS1_XENLA	Microtubule-associated tumor suppressor 1 homolog OS=Xenopus laevis GN=mtus1 PE=1 SV=1	+	A_S					4.10113	0.000760181	0.662549	3.48658	AIPGENE15523	AIPGENE15523
12.6548	12.7245	12.3451	12.0543	12.5074	11.4819	11.9833	11.4381	11.6412	11.6979	_SYS[Phospho (STY)]SDYITSVALK_2	>AIPGENE15523	Swiss-Prot	sp|Q7SZL5|MTUS1_XENLA	Microtubule-associated tumor suppressor 1 homolog OS=Xenopus laevis GN=mtus1 PE=1 SV=1	+	A_S					3.11172	0.0013617	0.808725	3.18368	AIPGENE15523	AIPGENE15523
12.5464	12.584	12.3505	11.959	12.6264	11.4529	11.727	11.3637	11.7858	11.5477	_SYSS[Phospho (STY)]DYITSVALK_2	>AIPGENE15523	Swiss-Prot	sp|Q7SZL5|MTUS1_XENLA	Microtubule-associated tumor suppressor 1 homolog OS=Xenopus laevis GN=mtus1 PE=1 SV=1	+	A_S					3.34818	0.000896266	0.83788	3.39624	AIPGENE15523	AIPGENE15523
13.2691	13.2586	13.312	13.3671	11.9969	13.2864	13.0794	13.3619	NaN	13.6346	_NIS[Phospho (STY)]ETNSLFWSTDK_2	>AIPGENE15523	Swiss-Prot	sp|Q7SZL5|MTUS1_XENLA	Microtubule-associated tumor suppressor 1 homolog OS=Xenopus laevis GN=mtus1 PE=1 SV=1							NaN	1	0	NaN	AIPGENE15523	AIPGENE15523
12.0446	12.4152	12.3175	12.8991	NaN	12.2537	12.1266	12.0125	NaN	12.0256	_NISETNSLFWS[Phospho (STY)]TDK_2	>AIPGENE15523	Swiss-Prot	sp|Q7SZL5|MTUS1_XENLA	Microtubule-associated tumor suppressor 1 homolog OS=Xenopus laevis GN=mtus1 PE=1 SV=1							NaN	1	0	NaN	AIPGENE15523	AIPGENE15523
14.5061	15.7747	15.8255	15.3283	15.042	14.1171	15.6343	15.2922	15.0463	14.2368	_QNNQNLVDDDS[Phospho (STY)]LNYVNNFDAGQSK_3	>AIPGENE15529	Swiss-Prot	sp|Q5R9U1|SGCB_PONAB	Beta-sarcoglycan OS=Pongo abelii GN=SGCB PE=2 SV=1			K12566	05410 Hypertrophic cardiomyopathy (HCM) [PATH:ko05410]	K12566	09166 Cardiovascular diseases	0.528438	0.222576	0.429959	0.887016	AIPGENE15529	AIPGENE15529
14.033	14.5109	NaN	14.4449	14.2675	14.6238	14.7243	14.6255	14.3921	13.9639	_LLDESTPNRPT[Phospho (STY)]SPTRR_3	>AIPGENE15607	nr	gi|156408235|ref|XP_001641762.1|	predicted protein [Nematostella vectensis] >gi|156228902|gb|EDO49699.1| predicted protein [Nematostella vectensis]							NaN	1	0	NaN	AIPGENE15607	AIPGENE15607;AIPGENE23358
17.1679	17.1381	16.9531	17.0782	17.1174	17.3629	17.1184	17.0768	17.2925	17.1888	_VHDPTTTSRPVSGPPQS[Phospho (STY)]PPR_3	>AIPGENE15655	Swiss-Prot	sp|Q62504|MINT_MOUSE	Msx2-interacting protein OS=Mus musculus GN=Spen PE=1 SV=2							0.958025	0.332155	-0.116949	-0.708355	AIPGENE15655	AIPGENE15655
17.1552	17.1292	16.9494	17.0782	17.1189	17.3639	17.134	17.0728	17.292	17.1649	_VHDPTT[Phospho (STY)]TSRPVSGPPQSPPR_3	>AIPGENE15655	Swiss-Prot	sp|Q62504|MINT_MOUSE	Msx2-interacting protein OS=Mus musculus GN=Spen PE=1 SV=2							0.992675	0.319417	-0.11936	-0.725286	AIPGENE15655	AIPGENE15655
17.1552	17.1292	16.9494	17.0782	17.1189	17.3639	17.1361	17.0728	17.292	17.1649	_VHDPTTTSRPVS[Phospho (STY)]GPPQSPPR_3	>AIPGENE15655	Swiss-Prot	sp|Q62504|MINT_MOUSE	Msx2-interacting protein OS=Mus musculus GN=Spen PE=1 SV=2							0.999099	0.317207	-0.119772	-0.728292	AIPGENE15655	AIPGENE15655
18.0533	18.1335	18.1614	18.0129	17.855	17.9482	18.3076	18.1227	17.9106	18.0564	_DRHEPEYS[Phospho (STY)]DNER_3	>AIPGENE15655	Swiss-Prot	sp|Q62504|MINT_MOUSE	Msx2-interacting protein OS=Mus musculus GN=Spen PE=1 SV=2							0.108664	0.869571	-0.0258602	-0.136867	AIPGENE15655	AIPGENE15655
14.9232	15.0865	15.0631	14.8179	14.7845	15.0108	15.0392	14.9872	15.0317	14.9634	_DRHEPEYS[Phospho (STY)]DNER_2	>AIPGENE15655	Swiss-Prot	sp|Q62504|MINT_MOUSE	Msx2-interacting protein OS=Mus musculus GN=Spen PE=1 SV=2							0.535897	0.575284	-0.0713919	-0.437536	AIPGENE15655	AIPGENE15655
16.3647	16.5061	16.4885	16.5526	16.4557	16.244	16.4043	16.4742	16.2574	16.4349	_RYDSS[Phospho (STY)]PPDR_2	>AIPGENE15655	Swiss-Prot	sp|Q62504|MINT_MOUSE	Msx2-interacting protein OS=Mus musculus GN=Spen PE=1 SV=2							1.0609	0.334063	0.110551	0.705601	AIPGENE15655	AIPGENE15655
16.2435	16.3973	16.3635	16.4411	16.33	16.1122	16.2874	16.3452	16.13	16.3051	_RYDS[Phospho (STY)]SPPDR_2	>AIPGENE15655	Swiss-Prot	sp|Q62504|MINT_MOUSE	Msx2-interacting protein OS=Mus musculus GN=Spen PE=1 SV=2							1.12023	0.302377	0.119097	0.751801	AIPGENE15655	AIPGENE15655
15.7338	15.6453	15.7233	15.6572	15.5574	15.4984	15.7549	15.6627	15.5908	15.5392	_YDS[Phospho (STY)]SPPDR_2	>AIPGENE15655	Swiss-Prot	sp|Q62504|MINT_MOUSE	Msx2-interacting protein OS=Mus musculus GN=Spen PE=1 SV=2							0.446086	0.66269	0.0541908	0.348339	AIPGENE15655	AIPGENE15655
14.9121	15.3506	15.2395	15.0246	14.6344	14.5664	14.7879	14.8959	14.7678	14.0692	_NAGKS[Phospho (STY)]PGDAVLSGVK_2	>AIPGENE15655	Swiss-Prot	sp|Q62504|MINT_MOUSE	Msx2-interacting protein OS=Mus musculus GN=Spen PE=1 SV=2							1.1904	0.061556	0.414808	1.41287	AIPGENE15655	AIPGENE15655
13.8667	14.0672	14.1237	13.8858	13.5248	13.3186	13.5986	13.7046	13.3629	12.6787	_NAGKS[Phospho (STY)]PGDAVLSGVK_3	>AIPGENE15655	Swiss-Prot	sp|Q62504|MINT_MOUSE	Msx2-interacting protein OS=Mus musculus GN=Spen PE=1 SV=2							1.57323	0.022351	0.560947	1.8266	AIPGENE15655	AIPGENE15655
13.3709	13.4454	13.3827	13.5147	13.5753	13.5376	13.3841	13.6708	13.3287	13.3855	_VRT[Phospho (STY)]PVEEPTDQPR_3	>AIPGENE15655	Swiss-Prot	sp|Q62504|MINT_MOUSE	Msx2-interacting protein OS=Mus musculus GN=Spen PE=1 SV=2							0.0162297	0.979798	-0.00350895	-0.0201717	AIPGENE15655	AIPGENE15655
13.011	13.1724	12.7424	13.1299	13.0088	13.1898	12.9866	13.0704	12.9889	13.0742	_VRT[Phospho (STY)]PVEEPTDQPR_2	>AIPGENE15655	Swiss-Prot	sp|Q62504|MINT_MOUSE	Msx2-interacting protein OS=Mus musculus GN=Spen PE=1 SV=2							0.241574	0.745426	-0.0490974	-0.267366	AIPGENE15655	AIPGENE15655
13.3758	13.6856	13.7194	NaN	NaN	12.6005	13.1027	12.9991	13.2114	NaN	_DYPRS[Phospho (STY)]PESSS[Phospho (STY)]PR_2	>AIPGENE15655	Swiss-Prot	sp|Q62504|MINT_MOUSE	Msx2-interacting protein OS=Mus musculus GN=Spen PE=1 SV=2							NaN	1	0	NaN	AIPGENE15655	AIPGENE15655
17.082	17.1518	17.0048	17.9292	17.2703	17.4707	16.5842	16.4502	17.5409	17.4403	_KESSSS[Phospho (STY)]ESDSEDETPPK_2	>AIPGENE15663	no_hit									0.275081	0.525502	0.190343	0.487364	AIPGENE15663	AIPGENE15663
17.0739	17.1685	16.8322	17.7576	17.2846	17.4794	16.6069	16.4729	17.5506	17.4547	_KES[Phospho (STY)]SSSESDSEDETPPK_2	>AIPGENE15663	no_hit									0.152333	0.721339	0.110488	0.290219	AIPGENE15663	AIPGENE15663
17.0743	17.1655	16.8322	17.7505	17.2846	17.4831	16.6069	16.4729	17.5509	17.4572	_KESS[Phospho (STY)]SSESDSEDETPPK_2	>AIPGENE15663	no_hit									0.14743	0.729786	0.107241	0.281867	AIPGENE15663	AIPGENE15663
14.7066	14.5758	14.4434	14.4673	14.7086	14.7301	14.606	14.6349	14.7878	14.9161	_IVTAS[Phospho (STY)]SPVKEK_2	>AIPGENE15675	Swiss-Prot	sp|Q96MU7|YTDC1_HUMAN	YTH domain-containing protein 1 OS=Homo sapiens GN=YTHDC1 PE=1 SV=3			K20100	03041 Spliceosome [BR:ko03041]	K20100	09182 Protein families: genetic information processing	1.05817	0.236143	-0.15463	-0.861736	AIPGENE15675	AIPGENE15675
13.8132	13.7154	13.4892	13.5492	13.8162	13.796	13.7153	13.7032	13.8464	13.9948	_IVTASS[Phospho (STY)]PVKEK_2	>AIPGENE15675	Swiss-Prot	sp|Q96MU7|YTDC1_HUMAN	YTH domain-containing protein 1 OS=Homo sapiens GN=YTHDC1 PE=1 SV=3			K20100	03041 Spliceosome [BR:ko03041]	K20100	09182 Protein families: genetic information processing	0.808419	0.320242	-0.134475	-0.723974	AIPGENE15675	AIPGENE15675
12.6113	12.3961	12.2177	12.5759	12.8134	12.9627	12.7487	13.0423	12.97	13.2073	_IVTAS[Phospho (STY)]SPVKEKEEVSK_3	>AIPGENE15675	Swiss-Prot	sp|Q96MU7|YTDC1_HUMAN	YTH domain-containing protein 1 OS=Homo sapiens GN=YTHDC1 PE=1 SV=3			K20100	03041 Spliceosome [BR:ko03041]	K20100	09182 Protein families: genetic information processing	2.21941	0.0130728	-0.463359	-2.05757	AIPGENE15675	AIPGENE15675
12.2009	11.9873	11.6408	12.0735	12.205	12.3687	12.2338	12.5305	12.4253	12.6869	_IVTASS[Phospho (STY)]PVKEKEEVSK_3	>AIPGENE15675	Swiss-Prot	sp|Q96MU7|YTDC1_HUMAN	YTH domain-containing protein 1 OS=Homo sapiens GN=YTHDC1 PE=1 SV=3			K20100	03041 Spliceosome [BR:ko03041]	K20100	09182 Protein families: genetic information processing	1.97852	0.0201391	-0.427509	-1.86942	AIPGENE15675	AIPGENE15675
15.0338	14.9562	14.9736	14.7641	14.9404	14.9984	14.8298	14.6758	15.1085	15.139	_QDS[Phospho (STY)]NVSIQLPK_2	>AIPGENE15691	nr	gi|156403959|ref|XP_001640175.1|	predicted protein [Nematostella vectensis] >gi|156227308|gb|EDO48112.1| predicted protein [Nematostella vectensis]							0.060672	0.919491	-0.0166834	-0.0840763	AIPGENE15691	AIPGENE15691
13.6308	13.9942	14.0043	13.9847	14.548	14.5782	14.6022	14.4829	14.3903	14.4861	_SMS[Phospho (STY)]DSDKKPYLEK_3	>AIPGENE157	Swiss-Prot	sp|Q32L31|HMGB3_BOVIN	High mobility group protein B3 OS=Bos taurus GN=HMGB3 PE=2 SV=2			K11296	03036 Chromosome and associated proteins [BR:ko03036]	K11296	09182 Protein families: genetic information processing	1.85614	0.0195482	-0.475531	-1.8891	AIPGENE157	AIPGENE157
16.4937	15.8841	16.3063	15.765	15.9612	16.5873	16.1279	15.1758	16.1459	16.2272	_FAS[Phospho (STY)]RQS[Phospho (STY)]GMESELDAKPTSSR_3	>AIPGENE15703	Swiss-Prot	sp|Q3SZE3|LPP3_BOVIN	Lipid phosphate phosphohydrolase 3 OS=Bos taurus GN=PPAP2B PE=2 SV=1							0.0376685	0.923706	0.0292233	0.078673	AIPGENE15703	AIPGENE15703
14.5698	14.0506	14.4351	13.7236	14.4202	15.4852	15.6637	14.8689	15.5697	15.2046	_FAS[Phospho (STY)]RQS[Phospho (STY)]GM[Oxidation (M)]ESELDAKPTSSR_3	>AIPGENE15703	Swiss-Prot	sp|Q3SZE3|LPP3_BOVIN	Lipid phosphate phosphohydrolase 3 OS=Bos taurus GN=PPAP2B PE=2 SV=1	+	A_S					3.12478	0.00058	-1.11856	-3.5848	AIPGENE15703	AIPGENE15703
14.282	14.3656	14.3468	14.8497	14.7539	13.6876	13.3071	13.5463	13.6957	14.0587	_FASRQS[Phospho (STY)]GMESELDAKPTSSR_3	>AIPGENE15703	Swiss-Prot	sp|Q3SZE3|LPP3_BOVIN	Lipid phosphate phosphohydrolase 3 OS=Bos taurus GN=PPAP2B PE=2 SV=1	+	A_S					3.0246	0.00137634	0.860553	3.19709	AIPGENE15703	AIPGENE15703
12.6365	12.7104	12.733	13.2927	12.9832	12.7382	13.1362	12.6137	13.2131	13.3568	_FAS[Phospho (STY)]RQSGM[Oxidation (M)]ESELDAKPTSSR_3	>AIPGENE15703	Swiss-Prot	sp|Q3SZE3|LPP3_BOVIN	Lipid phosphate phosphohydrolase 3 OS=Bos taurus GN=PPAP2B PE=2 SV=1							0.324194	0.524085	-0.140405	-0.489387	AIPGENE15703	AIPGENE15703
16.1531	16.2781	16.1872	16.1249	16.4552	16.3185	16.2603	16.1788	16.9906	16.7805	_ATAGSS[Phospho (STY)]PVSSLSGFSVGSGR_2	>AIPGENE15704	Swiss-Prot	sp|Q9UBC2|EP15R_HUMAN	Epidermal growth factor receptor substrate 15-like 1 OS=Homo sapiens GN=EPS15L1 PE=1 SV=1			K12472	04144 Endocytosis [PATH:ko04144]	K12472	09141 Transport and catabolism	0.800939	0.176536	-0.26604	-0.982072	AIPGENE15704	AIPGENE15704
16.1262	16.2454	16.1615	16.1023	16.4344	16.2989	16.2381	16.1408	16.9601	16.7357	_AT[Phospho (STY)]AGSSPVSSLSGFSVGSGR_2	>AIPGENE15704	Swiss-Prot	sp|Q9UBC2|EP15R_HUMAN	Epidermal growth factor receptor substrate 15-like 1 OS=Homo sapiens GN=EPS15L1 PE=1 SV=1			K12472	04144 Endocytosis [PATH:ko04144]	K12472	09141 Transport and catabolism	0.789142	0.18295	-0.26076	-0.967582	AIPGENE15704	AIPGENE15704
16.0061	16.1452	16.0228	15.9695	16.2933	16.163	16.0976	16.032	16.8393	16.6252	_ATAGS[Phospho (STY)]SPVSSLSGFSVGSGR_2	>AIPGENE15704	Swiss-Prot	sp|Q9UBC2|EP15R_HUMAN	Epidermal growth factor receptor substrate 15-like 1 OS=Homo sapiens GN=EPS15L1 PE=1 SV=1			K12472	04144 Endocytosis [PATH:ko04144]	K12472	09141 Transport and catabolism	0.792362	0.179841	-0.26405	-0.974069	AIPGENE15704	AIPGENE15704
20.0355	19.7907	19.7736	19.9227	19.7444	20.0735	20.0751	19.9425	20.2637	19.9028	_NNS[Phospho (STY)]FPEQATETPK_2	>AIPGENE1571	Swiss-Prot	sp|Q16943|VP33_APLCA	Vesicle-associated membrane protein/synaptobrevin-binding protein OS=Aplysia californica PE=2 SV=1							1.34217	0.137828	-0.198146	-1.07851	AIPGENE1571	AIPGENE1571;AIPGENE1572;AIPGENE1573
12.4003	11.053	NaN	11.9332	NaN	13.6446	13.0157	12.9719	12.7845	13.3623	_AS[Phospho (STY)]PGKPESSLLEAGAESPVKPTAQHAR_4	>AIPGENE1571	Swiss-Prot	sp|Q16943|VP33_APLCA	Vesicle-associated membrane protein/synaptobrevin-binding protein OS=Aplysia californica PE=2 SV=1							NaN	1	0	NaN	AIPGENE1571	AIPGENE1571;AIPGENE1572;AIPGENE1573
12.5216	NaN	NaN	11.9506	NaN	13.4397	12.9332	12.6952	12.48	13.1332	_ASPGKPESSLLEAGAES[Phospho (STY)]PVKPTAQHAR_4	>AIPGENE1571	Swiss-Prot	sp|Q16943|VP33_APLCA	Vesicle-associated membrane protein/synaptobrevin-binding protein OS=Aplysia californica PE=2 SV=1							NaN	1	0	NaN	AIPGENE1571	AIPGENE1571;AIPGENE1572;AIPGENE1573
17.3421	17.824	17.8527	17.6371	17.8006	17.5932	18.2737	17.9829	18.2123	17.287	_DRVPS[Phospho (STY)]DDEFDDFGR_3	>AIPGENE15724	Swiss-Prot	sp|Q5ZLX5|ZRAB2_CHICK	Zinc finger Ran-binding domain-containing protein 2 OS=Gallus gallus GN=ZRANB2 PE=2 SV=1							0.374728	0.443965	-0.178527	-0.574149	AIPGENE15724	AIPGENE15724;AIPGENE15725;AIPGENE15726;AIPGENE15727;AIPGENE15728;AIPGENE15729;AIPGENE15730;AIPGENE15731
15.8885	16.6499	16.4862	16.361	16.4027	16.141	16.8512	16.5729	16.9569	15.8484	_DRVPS[Phospho (STY)]DDEFDDFGR_2	>AIPGENE15724	Swiss-Prot	sp|Q5ZLX5|ZRAB2_CHICK	Zinc finger Ran-binding domain-containing protein 2 OS=Gallus gallus GN=ZRANB2 PE=2 SV=1							0.187858	0.67489	-0.116421	-0.33635	AIPGENE15724	AIPGENE15724;AIPGENE15725;AIPGENE15726;AIPGENE15727;AIPGENE15728;AIPGENE15729;AIPGENE15730;AIPGENE15731
15.5541	15.8647	16.006	15.7101	15.5055	15.5809	15.8256	15.7778	15.7932	15.3876	_YALDES[Phospho (STY)]DEESNTPK_2	>AIPGENE15724	Swiss-Prot	sp|Q5ZLX5|ZRAB2_CHICK	Zinc finger Ran-binding domain-containing protein 2 OS=Gallus gallus GN=ZRANB2 PE=2 SV=1							0.172482	0.769949	0.055072	0.244298	AIPGENE15724	AIPGENE15724;AIPGENE15725;AIPGENE15726;AIPGENE15727;AIPGENE15728;AIPGENE15729;AIPGENE15730;AIPGENE15731
14.4299	14.7591	14.7754	14.7349	14.5832	14.7556	14.9199	15.0692	14.9367	14.8404	_YALDES[Phospho (STY)]DEESNTPKK_2	>AIPGENE15724	Swiss-Prot	sp|Q5ZLX5|ZRAB2_CHICK	Zinc finger Ran-binding domain-containing protein 2 OS=Gallus gallus GN=ZRANB2 PE=2 SV=1							1.72768	0.0720172	-0.247874	-1.34479	AIPGENE15724	AIPGENE15724;AIPGENE15725;AIPGENE15726;AIPGENE15727;AIPGENE15728;AIPGENE15729;AIPGENE15730;AIPGENE15731
13.0967	13.5284	13.6618	13.5096	13.4308	13.7648	13.8006	14.0391	13.7638	13.619	_YALDES[Phospho (STY)]DEESNTPKK_3	>AIPGENE15724	Swiss-Prot	sp|Q5ZLX5|ZRAB2_CHICK	Zinc finger Ran-binding domain-containing protein 2 OS=Gallus gallus GN=ZRANB2 PE=2 SV=1							1.77962	0.0358415	-0.352005	-1.62487	AIPGENE15724	AIPGENE15724;AIPGENE15725;AIPGENE15726;AIPGENE15727;AIPGENE15728;AIPGENE15729;AIPGENE15730;AIPGENE15731
14.0882	14.2287	14.347	12.8384	14.3648	13.89	14.6284	14.4225	15.139	14.1102	_VPS[Phospho (STY)]DDEFDDFGR_2	>AIPGENE15724	Swiss-Prot	sp|Q5ZLX5|ZRAB2_CHICK	Zinc finger Ran-binding domain-containing protein 2 OS=Gallus gallus GN=ZRANB2 PE=2 SV=1							0.632378	0.164958	-0.464619	-1.00957	AIPGENE15724	AIPGENE15724;AIPGENE15725;AIPGENE15726;AIPGENE15727;AIPGENE15728;AIPGENE15729;AIPGENE15730;AIPGENE15731
14.4504	15.0744	15.2204	15.0983	15.0223	14.5877	15.5637	15.3244	15.0489	14.1254	_DRVPS[Phospho (STY)]DDEFDDFGRR_3	>AIPGENE15724	Swiss-Prot	sp|Q5ZLX5|ZRAB2_CHICK	Zinc finger Ran-binding domain-containing protein 2 OS=Gallus gallus GN=ZRANB2 PE=2 SV=1							0.0525762	0.893474	0.0431402	0.110214	AIPGENE15724	AIPGENE15724;AIPGENE15725;AIPGENE15726;AIPGENE15727;AIPGENE15728;AIPGENE15729;AIPGENE15730;AIPGENE15731
13.2561	13.3637	12.942	13.2471	13.3973	12.8097	12.6995	12.4535	13.061	12.9637	_VETS[Phospho (STY)]PISTTLNK_2	>AIPGENE15738	Swiss-Prot	sp|Q13309|SKP2_HUMAN	S-phase kinase-associated protein 2 OS=Homo sapiens GN=SKP2 PE=1 SV=2			K03875	04120 Ubiquitin mediated proteolysis [PATH:ko04120]	K03875	09123 Folding, sorting and degradation	1.9862	0.0186513	0.443762	1.90372	AIPGENE15738	AIPGENE15738
13.5428	13.4453	13.0203	13.4639	13.2723	13.6191	13.4874	13.2544	13.4759	13.2191	_RDQANS[Phospho (STY)]QTNLTDDVK_2	>AIPGENE15749	Swiss-Prot	sp|Q7ZYA0|LMBD2_XENLA	LMBR1 domain-containing protein 2 OS=Xenopus laevis GN=lmbrd2 PE=2 SV=1							0.208843	0.72896	-0.0622709	-0.28288	AIPGENE15749	AIPGENE15749
14.1033	14.2031	14.0799	13.8434	13.8807	13.9089	13.6987	13.512	13.719	13.3509	_AAS[Phospho (STY)]VDSIDSTGSSNNTPK_2	>AIPGENE1578	Swiss-Prot	sp|Q8BZW2|SWAHB_MOUSE	Ankyrin repeat domain-containing protein SOWAHB OS=Mus musculus GN=Sowahb PE=1 SV=1							1.94302	0.0258938	0.384184	1.76568	AIPGENE1578	AIPGENE1578;AIPGENE1579
16.1302	16.0055	15.8392	15.8866	15.7016	15.7847	15.7855	15.5768	15.7599	15.8862	_QQS[Phospho (STY)]TDDVTGDEAPK_2	>AIPGENE15787	Swiss-Prot	sp|Q18297|TRPA1_CAEEL	Transient receptor potential cation channel subfamily A member 1 homolog OS=Caenorhabditis elegans GN=trpa-1 PE=2 SV=5							0.918163	0.261464	0.153988	0.816083	AIPGENE15787	AIPGENE15787
15.6334	15.5832	15.5437	15.4098	15.4003	15.4479	15.4765	15.3392	15.3942	15.5311	_QQST[Phospho (STY)]DDVTGDEAPK_2	>AIPGENE15787	Swiss-Prot	sp|Q18297|TRPA1_CAEEL	Transient receptor potential cation channel subfamily A member 1 homolog OS=Caenorhabditis elegans GN=trpa-1 PE=2 SV=5							0.658558	0.527763	0.0763018	0.485144	AIPGENE15787	AIPGENE15787
12.1491	11.9581	12.1129	12.2795	12.183	12.2158	12.5062	12.6376	12.499	12.5302	_VRQQS[Phospho (STY)]TDDVTGDEAPK_2	>AIPGENE15787	Swiss-Prot	sp|Q18297|TRPA1_CAEEL	Transient receptor potential cation channel subfamily A member 1 homolog OS=Caenorhabditis elegans GN=trpa-1 PE=2 SV=5							2.34077	0.022724	-0.341244	-1.81937	AIPGENE15787	AIPGENE15787
15.2707	15.3158	15.234	15.3136	15.1907	13.9847	14.2688	13.8548	13.8155	13.8697	_LS[Phospho (STY)]YEEENQKS_2	>AIPGENE15792	Swiss-Prot	sp|Q9BWV3|CDAC1_HUMAN	Cytidine and dCMP deaminase domain-containing protein 1 OS=Homo sapiens GN=CDADC1 PE=2 SV=1	+	A_S					6.46104	0.00181818	1.30625	7.02739	AIPGENE15792	AIPGENE15792
13.4145	13.7362	13.6618	14.0111	13.7219	11.5631	12.4054	11.9815	12.2255	12.2011	_RPANTT[Phospho (STY)]PDDVK_2	>AIPGENE15792	Swiss-Prot	sp|Q9BWV3|CDAC1_HUMAN	Cytidine and dCMP deaminase domain-containing protein 1 OS=Homo sapiens GN=CDADC1 PE=2 SV=1	+	A_S					4.88356	0.0008	1.63378	5.98124	AIPGENE15792	AIPGENE15792
13.7138	13.573	13.6387	13.5316	13.5191	12.2594	12.4321	11.9836	12.2101	12.3739	_KLS[Phospho (STY)]YEEENQKS_2	>AIPGENE15792	Swiss-Prot	sp|Q9BWV3|CDAC1_HUMAN	Cytidine and dCMP deaminase domain-containing protein 1 OS=Homo sapiens GN=CDADC1 PE=2 SV=1	+	A_S					6.55647	0.00222222	1.34342	7.22817	AIPGENE15792	AIPGENE15792
13.5002	13.619	13.2642	13.4559	13.3067	11.8939	11.9281	11.8719	11.8038	11.779	_LS[Phospho (STY)]YEEENQK_2	>AIPGENE15792	Swiss-Prot	sp|Q9BWV3|CDAC1_HUMAN	Cytidine and dCMP deaminase domain-containing protein 1 OS=Homo sapiens GN=CDADC1 PE=2 SV=1	+	A_S					7.76315	0.002	1.57383	9.22768	AIPGENE15792	AIPGENE15792
15.0965	15.2825	15.2628	15.0038	15.4017	15.8389	15.7619	15.5843	16.5798	15.7965	_DIGAIENQGQAVS[Phospho (STY)]FR_2	>AIPGENE15799	Swiss-Prot	sp|P49961|ENTP1_HUMAN	Ectonucleoside triphosphate diphosphohydrolase 1 OS=Homo sapiens GN=ENTPD1 PE=1 SV=1	+	A_S	K01510	00230 Purine metabolism [PATH:ko00230]	K01510	09104 Nucleotide metabolism	2.26293	0.00565217	-0.70281	-2.45415	AIPGENE15799	AIPGENE15799
13.8223	13.8194	13.7303	13.6208	13.8792	14.3888	13.957	13.8032	14.8949	14.3661	_IATLGALDLGGAS[Phospho (STY)]TQNAYR_2	>AIPGENE15799	Swiss-Prot	sp|P49961|ENTP1_HUMAN	Ectonucleoside triphosphate diphosphohydrolase 1 OS=Homo sapiens GN=ENTPD1 PE=1 SV=1			K01510	00230 Purine metabolism [PATH:ko00230]	K01510	09104 Nucleotide metabolism	1.49159	0.0293274	-0.507608	-1.71384	AIPGENE15799	AIPGENE15799
14.1039	13.8933	14.0653	14.2541	14.4563	14.8608	14.408	14.7286	14.795	14.7869	_DIGAIENQGQAVS[Phospho (STY)]FRK_3	>AIPGENE15799	Swiss-Prot	sp|P49961|ENTP1_HUMAN	Ectonucleoside triphosphate diphosphohydrolase 1 OS=Homo sapiens GN=ENTPD1 PE=1 SV=1	+	A_S	K01510	00230 Purine metabolism [PATH:ko00230]	K01510	09104 Nucleotide metabolism	2.71565	0.00505394	-0.561248	-2.5067	AIPGENE15799	AIPGENE15799
12.9896	12.844	12.7239	12.8332	12.597	13.319	12.628	12.7887	12.967	13.0355	_[Acetyl (Protein N-term)]MDNNHAELERQES[Phospho (STY)]LK_3	>AIPGENE15804	Swiss-Prot	sp|P46939|UTRO_HUMAN	Utrophin OS=Homo sapiens GN=UTRN PE=1 SV=2							0.529471	0.388032	-0.150054	-0.641099	AIPGENE15804	AIPGENE15804
18.9981	19.1734	19.1816	19.4836	19.1662	19.8704	19.7733	19.6808	20.2313	19.8787	_[Acetyl (Protein N-term)]SGS[Phospho (STY)]PKENEPFDDAVEER_2	>AIPGENE15806	Swiss-Prot	sp|Q7ZTY4|RBBP7_DANRE	Histone-binding protein RBBP7 OS=Danio rerio GN=rbbp7 PE=2 SV=1	+	A_S	K10752	04218 Cellular senescence [PATH:ko04218]	K10752	09143 Cell growth and death	3.30498	0.00165101	-0.686343	-3.09147	AIPGENE15806	AIPGENE15806
12.1326	NaN	NaN	12.4452	12.6248	12.6464	12.1931	12.5718	12.1163	12.6278	_S[Phospho (STY)]RSPEYSLNKPSTSEQTFR_3	>AIPGENE15822	Swiss-Prot	sp|Q497Q6|F228B_MOUSE	Protein FAM228B OS=Mus musculus GN=Fam228b PE=2 SV=1							NaN	1	0	NaN	AIPGENE15822	AIPGENE15822
12.6333	13.2492	13.2716	13.5558	13.5362	13.7985	13.087	13.6344	13.9107	14.016	_KS[Phospho (STY)]SPSPPPEDVTVI_2	>AIPGENE1583	Swiss-Prot	sp|Q8TDB6|DTX3L_HUMAN	E3 ubiquitin-protein ligase DTX3L OS=Homo sapiens GN=DTX3L PE=1 SV=1			K06058	04330 Notch signaling pathway [PATH:ko04330]	K06058	09130 Environmental Information Processing	1.01728	0.0767912	-0.440087	-1.31994	AIPGENE1583	AIPGENE1583
12.9367	13.2036	13.3714	13.2741	13.7941	13.0298	13.0206	13.0367	14.8203	14.2062	_S[Phospho (STY)]SPSPPPEDVTVI_2	>AIPGENE1583	Swiss-Prot	sp|Q8TDB6|DTX3L_HUMAN	E3 ubiquitin-protein ligase DTX3L OS=Homo sapiens GN=DTX3L PE=1 SV=1			K06058	04330 Notch signaling pathway [PATH:ko04330]	K06058	09130 Environmental Information Processing	0.330986	0.41074	-0.306744	-0.611799	AIPGENE1583	AIPGENE1583
12.8454	13.1189	13.1564	13.0252	13.1465	13.5989	13.2633	13.5961	13.0614	13.8401	_S[Phospho (STY)]SVTNIASQGGRPSK_2	>AIPGENE1583	Swiss-Prot	sp|Q8TDB6|DTX3L_HUMAN	E3 ubiquitin-protein ligase DTX3L OS=Homo sapiens GN=DTX3L PE=1 SV=1			K06058	04330 Notch signaling pathway [PATH:ko04330]	K06058	09130 Environmental Information Processing	1.6124	0.0332991	-0.413496	-1.65769	AIPGENE1583	AIPGENE1583
12.7839	13.2035	13.5452	13.3332	12.5208	12.3874	11.9574	11.9036	11.9128	11.3342	_ALLNLSLHQNTNNGQDS[Phospho (STY)]PTEK_3	>AIPGENE1583	Swiss-Prot	sp|Q8TDB6|DTX3L_HUMAN	E3 ubiquitin-protein ligase DTX3L OS=Homo sapiens GN=DTX3L PE=1 SV=1	+	A_S	K06058	04330 Notch signaling pathway [PATH:ko04330]	K06058	09130 Environmental Information Processing	2.81166	0.000906883	1.17826	3.35943	AIPGENE1583	AIPGENE1583
13.1505	12.4549	12.7846	12.5866	12.7831	12.3385	12.039	11.9439	10.071	10.4816	_FS[Phospho (STY)]SSDSFDEIQTPPVIGLHNHGNNK_3	>AIPGENE15846	Swiss-Prot	sp|Q8VHQ7|SYTL4_RAT	Synaptotagmin-like protein 4 OS=Rattus norvegicus GN=Sytl4 PE=1 SV=1	+	A_S	K17598	01009 Protein phosphatases and associated proteins [BR:ko01009]	K17598	09181 Protein families: metabolism	1.71047	0.00613729	1.37715	2.40491	AIPGENE15846	AIPGENE15846
13.2976	12.5211	12.8391	12.6932	12.9461	12.3667	12.1462	11.9409	NaN	10.4817	_FSSS[Phospho (STY)]DSFDEIQTPPVIGLHNHGNNK_3	>AIPGENE15846	Swiss-Prot	sp|Q8VHQ7|SYTL4_RAT	Synaptotagmin-like protein 4 OS=Rattus norvegicus GN=Sytl4 PE=1 SV=1			K17598	01009 Protein phosphatases and associated proteins [BR:ko01009]	K17598	09181 Protein families: metabolism	NaN	1	0	NaN	AIPGENE15846	AIPGENE15846
15.6086	15.7297	15.5902	15.7285	15.8858	15.503	15.6598	15.6307	15.5046	15.7058	_THS[Phospho (STY)]LSTIQER_2	>AIPGENE1586	Swiss-Prot	sp|A2VD00|EIF3A_XENLA	Eukaryotic translation initiation factor 3 subunit A OS=Xenopus laevis GN=eif3a PE=2 SV=1			K03254	03013 RNA transport [PATH:ko03013]	K03254	09122 Translation	0.830726	0.384825	0.107794	0.644481	AIPGENE1586	AIPGENE1586
11.8692	12.0475	11.7583	12.2108	11.8141	12.7185	12.549	12.5136	12.6413	12.1136	_KNS[Phospho (STY)]TESNPSIEER_2	>AIPGENE1586	Swiss-Prot	sp|A2VD00|EIF3A_XENLA	Eukaryotic translation initiation factor 3 subunit A OS=Xenopus laevis GN=eif3a PE=2 SV=1	+	A_S	K03254	03013 RNA transport [PATH:ko03013]	K03254	09122 Translation	2.54652	0.00582443	-0.567212	-2.426	AIPGENE1586	AIPGENE1586
14.1086	14.3555	13.8191	14.2619	13.8048	13.7881	13.8545	13.4452	14.0942	13.5426	_VSS[Phospho (STY)]FTVEIATPDR_2	>AIPGENE15879	Swiss-Prot	sp|Q29041|FCN2_PIG	Ficolin-2 OS=Sus scrofa GN=FCN2 PE=1 SV=1			K10104	04091 Lectins [BR:ko04091]	K10104	09183 Protein families: signaling and cellular processes	1.10514	0.0920637	0.325051	1.24443	AIPGENE15879	AIPGENE15879;AIPGENE15880;AIPGENE6616
13.96	14.231	13.6582	14.1416	13.7322	13.6394	13.7411	13.3049	13.9777	13.3833	_VS[Phospho (STY)]SFTVEIATPDR_2	>AIPGENE15879	Swiss-Prot	sp|Q29041|FCN2_PIG	Ficolin-2 OS=Sus scrofa GN=FCN2 PE=1 SV=1			K10104	04091 Lectins [BR:ko04091]	K10104	09183 Protein families: signaling and cellular processes	1.1139	0.0875893	0.335308	1.26424	AIPGENE15879	AIPGENE15879;AIPGENE15880;AIPGENE6616
17.756	17.8619	17.9239	17.5649	17.4382	16.8395	17.1774	16.9404	17.2533	17.0353	_S[Phospho (STY)]DDNLSIGSTNEK_2	>AIPGENE1588	Swiss-Prot	sp|Q5REG4|DTX3_PONAB	Probable E3 ubiquitin-protein ligase DTX3 OS=Pongo abelii GN=DTX3 PE=2 SV=1	+	A_S	K06058	04330 Notch signaling pathway [PATH:ko04330]	K06058	09130 Environmental Information Processing	3.28067	0.00198734	0.659838	3.02249	AIPGENE1588	AIPGENE1588
14.0054	14.4416	14.2506	14.8056	14.7985	14.3354	14.1454	14.2535	14.1396	14.0684	_ALRKS[Phospho (STY)]DDNLSIGSTNEK_3	>AIPGENE1588	Swiss-Prot	sp|Q5REG4|DTX3_PONAB	Probable E3 ubiquitin-protein ligase DTX3 OS=Pongo abelii GN=DTX3 PE=2 SV=1			K06058	04330 Notch signaling pathway [PATH:ko04330]	K06058	09130 Environmental Information Processing	0.875456	0.154462	0.271888	1.03504	AIPGENE1588	AIPGENE1588
11.5892	12.0306	12.6787	12.433	12.3686	11.5032	12.121	12.2013	NaN	NaN	_DKEELLLPDQPDS[Phospho (STY)]SSTEDELDGPDLR_3	>AIPGENE15881	Swiss-Prot	sp|Q0PHS9|DES_CAPAN	9-divinyl ether synthase OS=Capsicum annuum GN=DES PE=2 SV=1			K17874	00199 Cytochrome P450 [BR:ko00199]	K17874	09181 Protein families: metabolism	NaN	1	0	NaN	AIPGENE15881	AIPGENE15881
15.9596	16.0454	16.1342	15.8876	15.5068	15.7699	15.7501	15.5736	15.56	15.5996	_SDS[Phospho (STY)]SSTAGDDVASVK_2	>AIPGENE15894	Swiss-Prot	sp|P48634|PRC2A_HUMAN	Protein PRRC2A OS=Homo sapiens GN=PRRC2A PE=1 SV=3							1.21851	0.108937	0.256076	1.17878	AIPGENE15894	AIPGENE15894;AIPGENE8361
13.5594	13.6599	13.4974	13.6722	13.4919	13.8341	13.5504	13.6737	13.654	13.6759	_RSDS[Phospho (STY)]SSTAGDDVASVK_2	>AIPGENE15894	Swiss-Prot	sp|P48634|PRC2A_HUMAN	Protein PRRC2A OS=Homo sapiens GN=PRRC2A PE=1 SV=3							0.895854	0.391422	-0.101473	-0.635767	AIPGENE15894	AIPGENE15894;AIPGENE8361
13.0402	13.7535	13.1735	13.2277	13.323	12.4148	12.4892	12.7143	11.8403	11.5746	_RDS[Phospho (STY)]DPPDEWTLK_2	>AIPGENE15894	Swiss-Prot	sp|P48634|PRC2A_HUMAN	Protein PRRC2A OS=Homo sapiens GN=PRRC2A PE=1 SV=3	+	A_S					2.67576	0.00137063	1.09693	3.17102	AIPGENE15894	AIPGENE15894;AIPGENE8361
12.0406	12.4728	12.7449	12.6834	12.5922	NaN	11.6508	11.9281	11.8252	11.2906	_RDS[Phospho (STY)]DPPDEWTLKR_3	>AIPGENE15894	Swiss-Prot	sp|P48634|PRC2A_HUMAN	Protein PRRC2A OS=Homo sapiens GN=PRRC2A PE=1 SV=3							NaN	1	0	NaN	AIPGENE15894	AIPGENE15894;AIPGENE8361
15.863	15.7015	15.5136	15.349	15.654	15.9373	15.8356	15.5279	16.2965	15.898	_S[Phospho (STY)]LGETTISMVDTR_2	>AIPGENE1592	Swiss-Prot	sp|Q58EX7|PKHG4_HUMAN	Puratrophin-1 OS=Homo sapiens GN=PLEKHG4 PE=1 SV=1							1.01363	0.12164	-0.282865	-1.12937	AIPGENE1592	AIPGENE1592;AIPGENE1593
11.6601	11.1516	11.0557	11.6766	11.4806	12.313	12.5164	12.0554	12.7844	12.2318	_S[Phospho (STY)]LGETTISM[Oxidation (M)]VDTR_2	>AIPGENE1592	Swiss-Prot	sp|Q58EX7|PKHG4_HUMAN	Puratrophin-1 OS=Homo sapiens GN=PLEKHG4 PE=1 SV=1	+	A_S					3.20615	0.000709091	-0.975258	-3.48868	AIPGENE1592	AIPGENE1592;AIPGENE1593
13.0572	12.5544	13.0827	12.5885	12.3528	12.4215	12.5766	12.3226	12.6288	NaN	_SSDT[Phospho (STY)]EQEEEANAHLK_3	>AIPGENE15939	Swiss-Prot	sp|Q5ZIM6|AATF_CHICK	Protein AATF OS=Gallus gallus GN=AATF PE=2 SV=1							NaN	1	0	NaN	AIPGENE15939	AIPGENE15939
11.3079	11.9888	11.939	12.0517	11.9401	12.3193	11.8186	12.0336	12.181	12.0077	_RFS[Phospho (STY)]ESSGGNINDDRFSK_3	>AIPGENE15942	Swiss-Prot	sp|P55201|BRPF1_HUMAN	Peregrin OS=Homo sapiens GN=BRPF1 PE=1 SV=2			K11348	03036 Chromosome and associated proteins [BR:ko03036]	K11348	09182 Protein families: genetic information processing	0.71045	0.231586	-0.22654	-0.87099	AIPGENE15942	AIPGENE15942
14.7682	14.6435	14.9296	14.8697	14.8619	15.3863	15.191	15.1742	15.0693	15.5771	_IFEPDKMDDS[Phospho (STY)]SQNGDEVVDQTVR_3	>AIPGENE15965	Swiss-Prot	sp|P17971|KCNAL_DROME	Potassium voltage-gated channel protein Shal OS=Drosophila melanogaster GN=Shal PE=1 SV=2	+	A_S	K04892	04726 Serotonergic synapse [PATH:ko04726]	K04892	09156 Nervous system	2.70201	0.0079464	-0.465018	-2.2885	AIPGENE15965	AIPGENE15965
13.4988	12.9062	13.1175	13.3467	13.2866	14.7377	14.3775	14.4584	13.9562	14.536	_FS[Phospho (STY)]ATKPPGFPYGHN_3	>AIPGENE15971	Swiss-Prot	sp|Q8N5X7|IF4E3_HUMAN	Eukaryotic translation initiation factor 4E type 3 OS=Homo sapiens GN=EIF4E3 PE=2 SV=4	+	A_S					4.03376	0.000404494	-1.18198	-4.47412	AIPGENE15971	AIPGENE15971
13.1508	12.7544	13.0987	12.856	12.7776	14.4171	13.8455	14.0697	13.7296	14.2585	_FS[Phospho (STY)]ATKPPGFPYGHN_2	>AIPGENE15971	Swiss-Prot	sp|Q8N5X7|IF4E3_HUMAN	Eukaryotic translation initiation factor 4E type 3 OS=Homo sapiens GN=EIF4E3 PE=2 SV=4	+	A_S					4.161	0.000372093	-1.13659	-4.51983	AIPGENE15971	AIPGENE15971
13.7375	13.8655	13.7229	13.27	14.2616	13.8895	13.608	13.1639	14.1419	13.4893	_S[Phospho (STY)]LSQLEDHEK_2	>AIPGENE15971	Swiss-Prot	sp|Q8N5X7|IF4E3_HUMAN	Eukaryotic translation initiation factor 4E type 3 OS=Homo sapiens GN=EIF4E3 PE=2 SV=4							0.195203	0.670917	0.11294	0.341249	AIPGENE15971	AIPGENE15971
11.7223	13.78	11.6201	11.8337	14.1321	13.8433	13.5456	13.0413	14.069	13.4307	_SLS[Phospho (STY)]QLEDHEK_2	>AIPGENE15971	Swiss-Prot	sp|Q8N5X7|IF4E3_HUMAN	Eukaryotic translation initiation factor 4E type 3 OS=Homo sapiens GN=EIF4E3 PE=2 SV=4							0.878443	0.0589891	-0.968353	-1.4286	AIPGENE15971	AIPGENE15971
13.7708	13.0919	13.1801	13.3444	12.7597	14.8926	14.1975	14.2892	13.8197	14.0344	_ASLEGHLSSDAIPIQQPAGSQPAQQAS[Phospho (STY)]GSPK_3	>AIPGENE15981	Swiss-Prot	sp|Q9JIH7|WNK1_RAT	Serine/threonine-protein kinase WNK1 OS=Rattus norvegicus GN=Wnk1 PE=1 SV=2	+	A_S	K08867	01001 Protein kinases [BR:ko01001]	K08867	09181 Protein families: metabolism	2.49847	0.00220649	-1.0173	-2.95165	AIPGENE15981	AIPGENE15981
13.1655	12.7428	12.6497	12.6118	12.9264	13.6738	13.6664	13.394	13.7846	13.6208	_VT[Phospho (STY)]PPAQSQTPTEVVK_2	>AIPGENE15981	Swiss-Prot	sp|Q9JIH7|WNK1_RAT	Serine/threonine-protein kinase WNK1 OS=Rattus norvegicus GN=Wnk1 PE=1 SV=2	+	A_S	K08867	01001 Protein kinases [BR:ko01001]	K08867	09181 Protein families: metabolism	3.81348	0.000622222	-0.80869	-3.66243	AIPGENE15981	AIPGENE15981
13.4296	14.1182	13.937	13.9849	14.173	11.1006	NaN	11.971	12.79	NaN	_SFS[Phospho (STY)]DIIPYR_2	>AIPGENE16002	Swiss-Prot	sp|Q0CW42|DCL1_ASPTN	Dicer-like protein 1 OS=Aspergillus terreus (strain NIH 2624 / FGSC A1156) GN=dcl1 PE=3 SV=2							NaN	1	0	NaN	AIPGENE16002	AIPGENE16002;AIPGENE16003
12.9194	13.2392	13.3111	12.8077	11.674	11.5014	11.1842	11.2511	NaN	NaN	_GLS[Phospho (STY)]FSEGGNNDESFYGLK_2	>AIPGENE16002	Swiss-Prot	sp|Q0CW42|DCL1_ASPTN	Dicer-like protein 1 OS=Aspergillus terreus (strain NIH 2624 / FGSC A1156) GN=dcl1 PE=3 SV=2							NaN	1	0	NaN	AIPGENE16002	AIPGENE16002;AIPGENE16003
16.2668	16.242	15.9374	16.1664	16.3927	15.6724	15.5726	15.7062	15.7167	15.9764	_APS[Phospho (STY)]PGAIPR_2	>AIPGENE1601	Swiss-Prot	sp|Q148V7|K1468_MOUSE	LisH domain and HEAT repeat-containing protein KIAA1468 OS=Mus musculus GN=Kiaa1468 PE=1 SV=1	+	A_S					2.80477	0.00705133	0.472176	2.35216	AIPGENE1601	AIPGENE1601
15.2024	15.2548	15.0536	14.9881	15.0342	14.6091	14.9192	14.8634	14.7504	14.7285	_FS[Phospho (STY)]DDGGRDNTDER_2	>AIPGENE1601	Swiss-Prot	sp|Q148V7|K1468_MOUSE	LisH domain and HEAT repeat-containing protein KIAA1468 OS=Mus musculus GN=Kiaa1468 PE=1 SV=1							2.66428	0.018801	0.332495	1.90131	AIPGENE1601	AIPGENE1601
14.7466	14.7203	14.5682	14.5856	14.4543	14.0896	14.4354	14.431	14.0524	14.333	_FS[Phospho (STY)]DDGGRDNTDER_3	>AIPGENE1601	Swiss-Prot	sp|Q148V7|K1468_MOUSE	LisH domain and HEAT repeat-containing protein KIAA1468 OS=Mus musculus GN=Kiaa1468 PE=1 SV=1							2.10338	0.027232	0.346734	1.74597	AIPGENE1601	AIPGENE1601
13.5904	13.585	13.4358	13.4812	13.7746	13.1937	13.3209	12.7825	14.0694	13.4916	_TSS[Phospho (STY)]INTIDSLDDFAR_2	>AIPGENE1601	Swiss-Prot	sp|Q148V7|K1468_MOUSE	LisH domain and HEAT repeat-containing protein KIAA1468 OS=Mus musculus GN=Kiaa1468 PE=1 SV=1							0.418052	0.392066	0.20176	0.634346	AIPGENE1601	AIPGENE1601
11.7763	12.5902	12.355	12.6516	12.9765	12.4531	12.2736	12.4268	12.8595	12.2544	_RLT[Phospho (STY)]TDEDKNDDEPELK_3	>AIPGENE16040	Swiss-Prot	sp|O14776|TCRG1_HUMAN	Transcription elongation regulator 1 OS=Homo sapiens GN=TCERG1 PE=1 SV=2			K12824	03040 Spliceosome [PATH:ko03040]	K12824	09121 Transcription	0.024979	0.950234	0.0164639	0.0502579	AIPGENE16040	AIPGENE16040
15.766	15.553	15.6818	15.4382	15.7271	15.5575	15.7277	15.2197	16.3355	15.3928	_GFS[Phospho (STY)]FSDDTPSPVR_2	>AIPGENE16076	Swiss-Prot	sp|Q5EBF1|5NTC_XENTR	Cytosolic purine 5'-nucleotidase OS=Xenopus tropicalis GN=nt5c2 PE=2 SV=1			K01081	00230 Purine metabolism [PATH:ko00230]	K01081	09104 Nucleotide metabolism	0.0230177	0.956457	-0.0134352	-0.0446168	AIPGENE16076	AIPGENE16076
13.2411	13.2311	13.1044	12.999	13.2655	12.9001	13.3014	13.1221	13.8213	12.8691	_LGFGS[Phospho (STY)]SGDLDR_2	>AIPGENE16108	Swiss-Prot	sp|Q5ZK62|ACAP2_CHICK	Arf-GAP with coiled-coil, ANK repeat and PH domain-containing protein 2 OS=Gallus gallus GN=ACAP2 PE=2 SV=1			K12489	04144 Endocytosis [PATH:ko04144]	K12489	09141 Transport and catabolism	0.0690755	0.88079	-0.0345964	-0.123242	AIPGENE16108	AIPGENE16108;AIPGENE28379
14.3201	14.2936	14.0591	14.2273	14.1735	14.1354	14.1986	14.1404	14.1717	14.2567	_SESEDSSLS[Phospho (STY)]ENEK_2	>AIPGENE16111	Swiss-Prot	sp|Q66T72|PSIP1_FELCA	PC4 and SFRS1-interacting protein OS=Felis catus GN=PSIP1 PE=1 SV=1							0.27841	0.786844	0.0341496	0.225253	AIPGENE16111	AIPGENE16111
13.6363	NaN	14.0921	13.8279	13.7632	13.5553	13.3155	13.5385	13.2242	13.8864	_RAEVTETEASTSDNIRGS[Phospho (STY)]PYAISR_3	>AIPGENE16124	TrEMBL	tr|I1F8A5|I1F8A5_AMPQE	Uncharacterized protein OS=Amphimedon queenslandica PE=4 SV=1							NaN	1	0	NaN	AIPGENE16124	AIPGENE16124
19.5063	19.2363	19.2411	19.1792	18.9861	18.8758	18.8208	18.2946	19.1994	18.2153	_S[Phospho (STY)]FGENDTTPR_2	>AIPGENE16132	Swiss-Prot	sp|F1N9Y5|KSYK_CHICK	Tyrosine-protein kinase SYK OS=Gallus gallus GN=SYK PE=1 SV=2			K05855	04064 NF-kappa B signaling pathway [PATH:ko04064]	K05855	09130 Environmental Information Processing	1.56167	0.023438	0.548621	1.80562	AIPGENE16132	AIPGENE16132;AIPGENE25472;AIPGENE900
12.5693	13.5685	13.356	13.0601	12.5841	11.2886	12.3657	12.2423	12.2874	11.8026	_SAS[Phospho (STY)]PRPERQS[Phospho (STY)]PR_3	>AIPGENE16140	Swiss-Prot	sp|Q16629|SRSF7_HUMAN	Serine/arginine-rich splicing factor 7 OS=Homo sapiens GN=SRSF7 PE=1 SV=1	+	A_S	K12896	03040 Spliceosome [PATH:ko03040]	K12896	09121 Transcription	2.16297	0.00375962	1.0303	2.67389	AIPGENE16140	AIPGENE16140
13.1696	13.583	13.2213	13.6981	13.4925	13.4883	12.8239	12.8053	13.9619	13.425	_SRS[Phospho (STY)]PSPAPQNNEDDD_2	>AIPGENE16140	Swiss-Prot	sp|Q16629|SRSF7_HUMAN	Serine/arginine-rich splicing factor 7 OS=Homo sapiens GN=SRSF7 PE=1 SV=1			K12896	03040 Spliceosome [PATH:ko03040]	K12896	09121 Transcription	0.221695	0.628738	0.132026	0.386065	AIPGENE16140	AIPGENE16140
11.5327	NaN	10.5129	11.1176	11.0549	11.2016	NaN	10.774	11.2258	10.7947	_SSSLNS[Phospho (STY)]SKEDLNQTEETNPISK_3	>AIPGENE16157	Swiss-Prot	sp|Q6PCS4|RHG29_DANRE	Rho GTPase-activating protein 29 OS=Danio rerio GN=arhgap29 PE=2 SV=1			K20644	04131 Membrane trafficking [BR:ko04131]	K20644	09182 Protein families: genetic information processing	NaN	1	0	NaN	AIPGENE16157	AIPGENE16157
11.9374	11.0513	NaN	NaN	NaN	12.4366	11.6778	11.234	12.0808	12.0131	_S[Phospho (STY)]SSLNSSKEDLNQTEETNPISK_3	>AIPGENE16157	Swiss-Prot	sp|Q6PCS4|RHG29_DANRE	Rho GTPase-activating protein 29 OS=Danio rerio GN=arhgap29 PE=2 SV=1			K20644	04131 Membrane trafficking [BR:ko04131]	K20644	09182 Protein families: genetic information processing	NaN	1	0	NaN	AIPGENE16157	AIPGENE16157
17.2102	17.1403	17.0377	17.174	16.7681	17.0473	17.0054	16.8524	17.2466	16.5812	_DNEGTPEGDS[Phospho (STY)]PAKDEK_2	>AIPGENE16179	Swiss-Prot	sp|Q8NC51|PAIRB_HUMAN	Plasminogen activator inhibitor 1 RNA-binding protein OS=Homo sapiens GN=SERBP1 PE=1 SV=2			K13199	03041 Spliceosome [BR:ko03041]	K13199	09182 Protein families: genetic information processing	0.389935	0.50822	0.119492	0.50488	AIPGENE16179	AIPGENE16179;AIPGENE16180
15.6316	15.5231	15.5411	15.6095	15.0343	15.4085	15.3405	15.2435	15.5551	14.9521	_DNEGTPEGDS[Phospho (STY)]PAKDEK_3	>AIPGENE16179	Swiss-Prot	sp|Q8NC51|PAIRB_HUMAN	Plasminogen activator inhibitor 1 RNA-binding protein OS=Homo sapiens GN=SERBP1 PE=1 SV=2			K13199	03041 Spliceosome [BR:ko03041]	K13199	09182 Protein families: genetic information processing	0.532758	0.35871	0.167959	0.67369	AIPGENE16179	AIPGENE16179;AIPGENE16180
15.2937	15.8498	15.8967	15.7214	15.7938	15.8639	16.0058	15.9921	15.9513	15.141	_KS[Phospho (STY)]VGDDDRQQLYEER_3	>AIPGENE16179	Swiss-Prot	sp|Q8NC51|PAIRB_HUMAN	Plasminogen activator inhibitor 1 RNA-binding protein OS=Homo sapiens GN=SERBP1 PE=1 SV=2			K13199	03041 Spliceosome [BR:ko03041]	K13199	09182 Protein families: genetic information processing	0.157321	0.744569	-0.0797159	-0.268546	AIPGENE16179	AIPGENE16179;AIPGENE16180
12.8805	12.402	12.7255	12.1374	12.413	12.6387	12.5493	12.5779	12.7422	12.5236	_DNEGT[Phospho (STY)]PEGDSPAK_2	>AIPGENE16179	Swiss-Prot	sp|Q8NC51|PAIRB_HUMAN	Plasminogen activator inhibitor 1 RNA-binding protein OS=Homo sapiens GN=SERBP1 PE=1 SV=2			K13199	03041 Spliceosome [BR:ko03041]	K13199	09182 Protein families: genetic information processing	0.293805	0.615182	-0.0946594	-0.399833	AIPGENE16179	AIPGENE16179;AIPGENE16180
11.7505	11.9899	12.3469	11.9559	10.4051	11.8468	11.6201	11.127	NaN	10.6611	_EGGGS[Phospho (STY)]FNWGNPTDPHEGEVFDEK_3	>AIPGENE16179	Swiss-Prot	sp|Q8NC51|PAIRB_HUMAN	Plasminogen activator inhibitor 1 RNA-binding protein OS=Homo sapiens GN=SERBP1 PE=1 SV=2			K13199	03041 Spliceosome [BR:ko03041]	K13199	09182 Protein families: genetic information processing	NaN	1	0	NaN	AIPGENE16179	AIPGENE16179;AIPGENE16180
13.8998	14.0883	14.0172	13.9769	14.159	13.8838	14.1865	13.7633	14.8821	14.3942	_MSPNETLFLES[Phospho (STY)]TSK_2	>AIPGENE16218	Swiss-Prot	sp|Q99K70|RRAGC_MOUSE	Ras-related GTP-binding protein C OS=Mus musculus GN=Rragc PE=1 SV=1			K16186	04150 mTOR signaling pathway [PATH:ko04150]	K16186	09130 Environmental Information Processing	0.432097	0.389893	-0.193757	-0.637622	AIPGENE16218	AIPGENE16218
13.6625	13.882	13.7643	13.6971	13.8739	13.6473	13.9662	13.5083	14.61	14.1174	_MSPNETLFLESTS[Phospho (STY)]K_2	>AIPGENE16218	Swiss-Prot	sp|Q99K70|RRAGC_MOUSE	Ras-related GTP-binding protein C OS=Mus musculus GN=Rragc PE=1 SV=1			K16186	04150 mTOR signaling pathway [PATH:ko04150]	K16186	09130 Environmental Information Processing	0.44683	0.38041	-0.193922	-0.649465	AIPGENE16218	AIPGENE16218
12.6822	12.3632	12.2643	12.4594	12.3872	12.7007	12.8863	12.6371	12.574	12.5458	_SHS[Phospho (STY)]LTELDNK_2	>AIPGENE16223	Swiss-Prot	sp|Q6IRN6|CAMP1_XENLA	Calmodulin-regulated spectrin-associated protein 1 OS=Xenopus laevis GN=camsap1 PE=2 SV=1			K17493	01009 Protein phosphatases and associated proteins [BR:ko01009]	K17493	09181 Protein families: metabolism	1.47562	0.0945959	-0.2375	-1.2329	AIPGENE16223	AIPGENE16223
11.5987	11.6522	NaN	12.0481	11.8575	11.8012	11.7293	11.8613	11.649	11.5461	_KHS[Phospho (STY)]APEPSPLGVSK_3	>AIPGENE16223	Swiss-Prot	sp|Q6IRN6|CAMP1_XENLA	Calmodulin-regulated spectrin-associated protein 1 OS=Xenopus laevis GN=camsap1 PE=2 SV=1			K17493	01009 Protein phosphatases and associated proteins [BR:ko01009]	K17493	09181 Protein families: metabolism	NaN	1	0	NaN	AIPGENE16223	AIPGENE16223
17.9832	18.0247	17.8677	17.8605	17.8749	16.942	17.3002	17.3515	16.8607	17.2956	_TSSPS[Phospho (STY)]PSVTTK_2	>AIPGENE16234	Swiss-Prot	sp|Q5RID7|SNX17_DANRE	Sorting nexin-17 OS=Danio rerio GN=snx17 PE=2 SV=1	+	A_S	K17929	99992 Structural proteins	K17929	09191 Unclassified: metabolism	4.00452	0.000511628	0.772202	3.70726	AIPGENE16234	AIPGENE16234
15.805	15.9316	15.8269	15.6808	15.4452	15.3325	15.6783	15.7158	15.3179	15.4427	_SSS[Phospho (STY)]DANLAAAR_2	>AIPGENE1626	Swiss-Prot	sp|Q95N27|PP16B_BOVIN	Protein phosphatase 1 regulatory inhibitor subunit 16B OS=Bos taurus GN=PPP1R16B PE=1 SV=1			K17459	01009 Protein phosphatases and associated proteins [BR:ko01009]	K17459	09181 Protein families: metabolism	1.11166	0.130911	0.240458	1.09957	AIPGENE1626	AIPGENE1626;AIPGENE1627
11.22	11.5762	11.2271	11.9675	11.9977	12.0775	11.7118	11.9378	10.7244	12.2309	_SRS[Phospho (STY)]SRENILDVVATGR_3	>AIPGENE1626	Swiss-Prot	sp|Q95N27|PP16B_BOVIN	Protein phosphatase 1 regulatory inhibitor subunit 16B OS=Bos taurus GN=PPP1R16B PE=1 SV=1			K17459	01009 Protein phosphatases and associated proteins [BR:ko01009]	K17459	09181 Protein families: metabolism	0.172225	0.678495	-0.138786	-0.333216	AIPGENE1626	AIPGENE1626;AIPGENE1627
16.5894	16.3558	16.3188	16.2452	16.5786	15.8586	15.9653	15.8594	16.2772	16.5364	_APS[Phospho (STY)]PPASNEVAPPLISTAK_2	>AIPGENE16269	Swiss-Prot	sp|Q8TE73|DYH5_HUMAN	Dynein heavy chain 5, axonemal OS=Homo sapiens GN=DNAH5 PE=1 SV=3			K10408	05016 Huntington disease [PATH:ko05016]	K10408	09164 Neurodegenerative diseases	1.16811	0.086879	0.318153	1.26853	AIPGENE16269	AIPGENE16269
14.6441	14.5915	14.6283	14.8372	14.9171	14.467	14.6874	14.667	14.3212	14.9417	_SRAPS[Phospho (STY)]PPASNEVAPPLISTAK_3	>AIPGENE16269	Swiss-Prot	sp|Q8TE73|DYH5_HUMAN	Dynein heavy chain 5, axonemal OS=Homo sapiens GN=DNAH5 PE=1 SV=3			K10408	05016 Huntington disease [PATH:ko05016]	K10408	09164 Neurodegenerative diseases	0.383775	0.53523	0.106768	0.477245	AIPGENE16269	AIPGENE16269
12.0054	12.9367	13.1718	13.1123	NaN	12.1797	12.5779	12.8719	12.4625	12.4503	_RAS[Phospho (STY)]FGSSPK_2	>AIPGENE16271	Swiss-Prot	sp|Q80YA9|CNKR2_MOUSE	Connector enhancer of kinase suppressor of ras 2 OS=Mus musculus GN=Cnksr2 PE=1 SV=1			K17536	04013 MAPK signaling pathway - fly [PATH:ko04013]	K17536	09132 Signal transduction	NaN	1	0	NaN	AIPGENE16271	AIPGENE16271
16.6518	17.3714	17.2581	16.9799	17.1128	16.6221	17.5358	17.2962	17.7221	16.7672	_S[Phospho (STY)]TYSLDDNIPVTDER_2	>AIPGENE1633	Swiss-Prot	sp|Q96KP1|EXOC2_HUMAN	Exocyst complex component 2 OS=Homo sapiens GN=EXOC2 PE=1 SV=1			K17637	04014 Ras signaling pathway [PATH:ko04014]	K17637	09132 Signal transduction	0.181879	0.682844	-0.113867	-0.32758	AIPGENE1633	AIPGENE1633
16.6246	17.3362	17.1893	16.922	17.0786	16.5723	17.4882	17.2478	17.6829	16.7179	_STYS[Phospho (STY)]LDDNIPVTDER_2	>AIPGENE1633	Swiss-Prot	sp|Q96KP1|EXOC2_HUMAN	Exocyst complex component 2 OS=Homo sapiens GN=EXOC2 PE=1 SV=1			K17637	04014 Ras signaling pathway [PATH:ko04014]	K17637	09132 Signal transduction	0.177912	0.687893	-0.111674	-0.321322	AIPGENE1633	AIPGENE1633
14.9689	14.9092	14.7854	14.4094	14.6851	14.0391	13.3655	12.775	13.732	13.3152	_AAS[Phospho (STY)]MGMGSGQTGGYNADPSLVDFDR_3	>AIPGENE16380	Swiss-Prot	sp|O70439|STX7_MOUSE	Syntaxin-7 OS=Mus musculus GN=Stx7 PE=1 SV=3	+	A_S					3.27426	0.000428571	1.30625	3.90226	AIPGENE16380	AIPGENE16380
13.8795	13.9612	13.3301	13.7545	14.0431	13.7377	13.4483	12.4673	14.24	12.9236	_AAS[Phospho (STY)]MGM[Oxidation (M)]GSGQTGGYNADPSLVDFDR_3	>AIPGENE16380	Swiss-Prot	sp|O70439|STX7_MOUSE	Syntaxin-7 OS=Mus musculus GN=Stx7 PE=1 SV=3							0.632352	0.172301	0.430317	0.992354	AIPGENE16380	AIPGENE16380
13.805	14.2615	13.7484	13.5584	13.9181	13.5069	13.3247	12.2848	14.3207	12.8403	_AAS[Phospho (STY)]M[Oxidation (M)]GMGSGQTGGYNADPSLVDFDR_3	>AIPGENE16380	Swiss-Prot	sp|O70439|STX7_MOUSE	Syntaxin-7 OS=Mus musculus GN=Stx7 PE=1 SV=3							0.878276	0.0785659	0.602761	1.31111	AIPGENE16380	AIPGENE16380
13.3466	13.2825	12.9332	12.9616	13.3502	13.6226	13.5466	12.5966	14.7196	13.2092	_AAS[Phospho (STY)]M[Oxidation (M)]GM[Oxidation (M)]GSGQTGGYNADPSLVDFDR_3	>AIPGENE16380	Swiss-Prot	sp|O70439|STX7_MOUSE	Syntaxin-7 OS=Mus musculus GN=Stx7 PE=1 SV=3							0.468805	0.27567	-0.364132	-0.7938	AIPGENE16380	AIPGENE16380
15.516	15.4621	15.5157	15.4314	15.5463	15.6757	15.5434	15.6352	15.5242	15.9082	_S[Phospho (STY)]LHEDAIFSHSEGK_3	>AIPGENE16400	Swiss-Prot	sp|Q9NZ56|FMN2_HUMAN	Formin-2 OS=Homo sapiens GN=FMN2 PE=1 SV=4			K02184	04320 Dorso-ventral axis formation [PATH:ko04320]	K02184	09158 Development	1.27726	0.190096	-0.163062	-0.949118	AIPGENE16400	AIPGENE16400
13.1484	13.1985	13.1034	12.9298	12.976	12.6898	12.7152	NaN	12.8819	13.1901	_VINPDS[Phospho (STY)]M[Oxidation (M)]DVGNFINQR_2	>AIPGENE16414	Swiss-Prot	sp|Q8BNA6|FAT3_MOUSE	Protocadherin Fat 3 OS=Mus musculus GN=Fat3 PE=1 SV=2							NaN	1	0	NaN	AIPGENE16414	AIPGENE16414
14.1632	14.2122	14.0406	14.0331	14.1901	14.427	14.1203	13.7812	14.7172	14.2469	_SGS[Phospho (STY)]TDIFGR_2	>AIPGENE16425	Swiss-Prot	sp|Q07538|PRP4_SCHPO	Serine/threonine-protein kinase prp4 OS=Schizosaccharomyces pombe (strain 972 / ATCC 24843) GN=prp4 PE=1 SV=2			K08827	01001 Protein kinases [BR:ko01001]	K08827	09181 Protein families: metabolism	0.357704	0.511167	-0.130698	-0.501859	AIPGENE16425	AIPGENE16425
13.4427	13.6835	13.376	13.9293	13.6227	13.9758	13.664	13.3969	14.0979	13.6541	_ERS[Phospho (STY)]GSTDIFGR_2	>AIPGENE16425	Swiss-Prot	sp|Q07538|PRP4_SCHPO	Serine/threonine-protein kinase prp4 OS=Schizosaccharomyces pombe (strain 972 / ATCC 24843) GN=prp4 PE=1 SV=2			K08827	01001 Protein kinases [BR:ko01001]	K08827	09181 Protein families: metabolism	0.418461	0.449832	-0.146888	-0.567948	AIPGENE16425	AIPGENE16425
13.3025	13.6193	13.2639	12.3109	13.5106	13.8058	13.5268	13.2761	13.9189	13.494	_ERSGS[Phospho (STY)]TDIFGR_2	>AIPGENE16425	Swiss-Prot	sp|Q07538|PRP4_SCHPO	Serine/threonine-protein kinase prp4 OS=Schizosaccharomyces pombe (strain 972 / ATCC 24843) GN=prp4 PE=1 SV=2			K08827	01001 Protein kinases [BR:ko01001]	K08827	09181 Protein families: metabolism	0.79975	0.123906	-0.402896	-1.12191	AIPGENE16425	AIPGENE16425
17.0752	17.1562	16.9497	16.9519	16.9021	16.7918	16.7211	16.4017	17.0052	16.6411	_DFSVS[Phospho (STY)]PDR_2	>AIPGENE16425	Swiss-Prot	sp|Q07538|PRP4_SCHPO	Serine/threonine-protein kinase prp4 OS=Schizosaccharomyces pombe (strain 972 / ATCC 24843) GN=prp4 PE=1 SV=2			K08827	01001 Protein kinases [BR:ko01001]	K08827	09181 Protein families: metabolism	1.56936	0.0618866	0.294826	1.41011	AIPGENE16425	AIPGENE16425
10.976	NaN	11.6416	12.2768	11.9437	12.0986	11.8478	12.0108	12.4487	12.4772	_DFSVS[Phospho (STY)]PDRNVR_2	>AIPGENE16425	Swiss-Prot	sp|Q07538|PRP4_SCHPO	Serine/threonine-protein kinase prp4 OS=Schizosaccharomyces pombe (strain 972 / ATCC 24843) GN=prp4 PE=1 SV=2			K08827	01001 Protein kinases [BR:ko01001]	K08827	09181 Protein families: metabolism	NaN	1	0	NaN	AIPGENE16425	AIPGENE16425
17.8379	17.9649	17.8839	17.3973	17.8365	17.829	18.1661	17.8178	18.6581	18.2033	_[Acetyl (Protein N-term)]S[Phospho (STY)]SEGDDVLAPQQEEK_2	>AIPGENE16434	Swiss-Prot	sp|P82251|BAT1_HUMAN	b(0,+)-type amino acid transporter 1 OS=Homo sapiens GN=SLC7A9 PE=1 SV=1			K13868	04974 Protein digestion and absorption [PATH:ko04974]	K13868	09154 Digestive system	1.03661	0.0933196	-0.350775	-1.23845	AIPGENE16434	AIPGENE16434
11.1163	12.2695	12.6248	12.8662	12.6699	12.9403	13.29	12.7588	13.5872	13.0128	_LNDSPDS[Phospho (STY)]SM[Oxidation (M)]ESGEEPEK_2	>AIPGENE16434	Swiss-Prot	sp|P82251|BAT1_HUMAN	b(0,+)-type amino acid transporter 1 OS=Homo sapiens GN=SLC7A9 PE=1 SV=1			K13868	04974 Protein digestion and absorption [PATH:ko04974]	K13868	09154 Digestive system	1.32451	0.0229631	-0.808441	-1.81512	AIPGENE16434	AIPGENE16434
11.9214	11.0673	11.4367	11.7143	12.0227	11.465	11.1145	11.1032	11.513	10.9944	_SSS[Phospho (STY)]ILDSGEKPIK_2	>AIPGENE16456	Swiss-Prot	sp|Q9NPI1|BRD7_HUMAN	Bromodomain-containing protein 7 OS=Homo sapiens GN=BRD7 PE=1 SV=1			K11723	05225 Hepatocellular carcinoma [PATH:ko05225]	K11723	09162 Cancers: Specific types	1.05914	0.0800167	0.394464	1.304	AIPGENE16456	AIPGENE16456
14.5094	14.6257	14.5478	14.9396	14.8492	14.67	14.7175	14.7928	14.3318	15.0598	_VLEDYKS[Phospho (STY)]KER_3	>AIPGENE16461	Swiss-Prot	sp|P14649|MYL6B_HUMAN	Myosin light chain 6B OS=Homo sapiens GN=MYL6B PE=1 SV=1			K12751	04530 Tight junction [PATH:ko04530]	K12751	09144 Cellular community - eukaryotes	0.0490056	0.920965	-0.0200264	-0.081864	AIPGENE16461	AIPGENE16461
12.923	NaN	13.0994	11.7274	12.4611	12.6532	13.6725	12.7985	13.5978	12.1844	_KDPS[Phospho (STY)]PT[Phospho (STY)]NSNEQVDFMNR_3	>AIPGENE16473	Swiss-Prot	sp|Q9QXA6|BAT1_MOUSE	b(0,+)-type amino acid transporter 1 OS=Mus musculus GN=Slc7a9 PE=1 SV=1					K13868	09154 Digestive system	NaN	1	0	NaN	AIPGENE16473	AIPGENE16473
15.3683	15.5475	15.5539	15.8763	15.6717	16.3307	16.4767	16.3901	16.4612	16.641	_RS[Phospho (STY)]PQIPR_2	>AIPGENE16474	Swiss-Prot	sp|Q9N1R6|BAT1_RABIT	b(0,+)-type amino acid transporter 1 OS=Oryctolagus cuniculus GN=SLC7A9 PE=1 SV=1	+	A_S	K13868	04974 Protein digestion and absorption [PATH:ko04974]	K13868	09154 Digestive system	4.6171	0.000367347	-0.856387	-4.31094	AIPGENE16474	AIPGENE16474
13.7548	13.9872	13.486	13.3293	13.3859	13.0455	12.9704	12.2112	12.9182	12.41	_RTS[Phospho (STY)]EGNTNVIQSR_3	>AIPGENE16489	no_hit			+	A_S					2.53101	0.00249591	0.877583	2.84643	AIPGENE16489	AIPGENE16489;AIPGENE16490
12.012	12.1097	11.8098	11.7494	11.9405	11.8759	11.8708	9.93351	12.0616	11.3197	_RTS[Phospho (STY)]EGNTNVIQSR_2	>AIPGENE16489	no_hit									0.635297	0.154984	0.51199	1.0333	AIPGENE16489	AIPGENE16489;AIPGENE16490
12.9504	13.0353	12.841	12.934	13.0621	12.7003	12.3095	11.5134	11.9271	12.4374	_RGS[Phospho (STY)]TEEPIYDHLNSSALKPSR_4	>AIPGENE16489	no_hit			+	A_S					2.23411	0.00495158	0.787029	2.52814	AIPGENE16489	AIPGENE16489;AIPGENE16490
12.6944	12.696	12.4345	12.5743	12.8083	12.354	12.1273	11.776	11.6419	12.1651	_RGST[Phospho (STY)]EEPIYDHLNSSALKPSR_4	>AIPGENE16489	no_hit			+	A_S					2.58265	0.00464378	0.628609	2.55352	AIPGENE16489	AIPGENE16489;AIPGENE16490
13.4121	13.3046	12.6342	12.5709	13.001	12.4551	11.3777	10.9845	12.5634	11.8562	_S[Phospho (STY)]SGDPFNTVPVER_2	>AIPGENE16489	no_hit			+	A_S					1.94137	0.00484926	1.1372	2.53655	AIPGENE16489	AIPGENE16489;AIPGENE16490
12.5032	12.6021	12.7506	12.5304	12.9789	12.6202	12.176	12.2262	12.2303	11.9668	_LS[Phospho (STY)]RSNENITSSEDPLLR_3	>AIPGENE16489	no_hit									1.84982	0.0233522	0.429159	1.80812	AIPGENE16489	AIPGENE16489;AIPGENE16490
13.8144	14.0211	13.6389	13.5482	13.8966	13.3731	13.5948	NaN	13.1991	13.478	_RSS[Phospho (STY)]GDPFNTVPVER_2	>AIPGENE16489	no_hit									NaN	1	0	NaN	AIPGENE16489	AIPGENE16489;AIPGENE16490
13.8144	14.0211	13.6389	13.5482	13.8966	13.3731	13.5933	NaN	13.1703	13.478	_RS[Phospho (STY)]SGDPFNTVPVER_2	>AIPGENE16489	no_hit									NaN	1	0	NaN	AIPGENE16489	AIPGENE16489;AIPGENE16490
11.3891	NaN	11.4881	11.5016	11.2811	11.6514	NaN	NaN	11.1679	10.1553	_S[Phospho (STY)]REDIIGSSR_2	>AIPGENE16489	no_hit									NaN	1	0	NaN	AIPGENE16489	AIPGENE16489;AIPGENE16490
16.8905	17.0259	16.8996	16.8048	16.8856	16.5726	16.5919	16.6576	16.6651	16.5279	_RSS[Phospho (STY)]GENVDDTVK_2	>AIPGENE16491	no_hit									3.85144	0.0125706	0.298265	2.07132	AIPGENE16491	AIPGENE16491;AIPGENE16492
16.5125	16.7504	16.6973	16.4925	16.1618	16.7296	16.839	16.7842	16.7358	16.3057	_FSQS[Phospho (STY)]FDQETR_2	>AIPGENE16491	no_hit									0.523387	0.381522	-0.155935	-0.648088	AIPGENE16491	AIPGENE16491;AIPGENE16492
15.7815	15.7317	15.8769	15.9939	15.8615	15.43	15.2651	15.3928	15.5138	15.2174	_RTS[Phospho (STY)]FGYDK_2	>AIPGENE16491	no_hit			+	A_S					3.90153	0.00250273	0.485266	2.84776	AIPGENE16491	AIPGENE16491;AIPGENE16492
15.7077	15.8787	15.7163	15.4091	15.7323	15.3358	15.3662	15.2506	15.2044	14.9005	_S[Phospho (STY)]IAGTSFK_2	>AIPGENE16491	no_hit			+	A_S					2.53974	0.00863636	0.477319	2.24193	AIPGENE16491	AIPGENE16491;AIPGENE16492
13.1352	13.1422	12.6979	12.6618	13.6366	12.1112	NaN	NaN	12.6396	11.5849	_LAS[Phospho (STY)]EGIDTKPTK_2	>AIPGENE16491	no_hit									NaN	1	0	NaN	AIPGENE16491	AIPGENE16491;AIPGENE16492
14.1738	14.0324	14.0423	13.8928	14.4289	9.97471	11.1596	9.70307	NaN	NaN	_TQS[Phospho (STY)]DPTDPDKFVLKPMLANQGK_3	>AIPGENE16497	Swiss-Prot	sp|Q8WW35|TC1D2_HUMAN	Tctex1 domain-containing protein 2 OS=Homo sapiens GN=TCTEX1D2 PE=1 SV=2							NaN	1	0	NaN	AIPGENE16497	AIPGENE16497;AIPGENE20427
13.9987	14.3026	14.2949	14.2427	14.2371	14.1658	14.471	14.1845	14.2339	13.516	_GLMSS[Phospho (STY)]IEEGLNR_2	>AIPGENE16534	Swiss-Prot	sp|Q91821|MELK_XENLA	Maternal embryonic leucine zipper kinase OS=Xenopus laevis GN=melk PE=1 SV=2			K08799	01001 Protein kinases [BR:ko01001]	K08799	09181 Protein families: metabolism	0.247145	0.636901	0.100971	0.375774	AIPGENE16534	AIPGENE16534
10.3771	NaN	NaN	10.5867	10.4086	11.6253	12.0343	11.3102	12.3196	11.4762	_GLM[Oxidation (M)]SS[Phospho (STY)]IEEGLNR_2	>AIPGENE16534	Swiss-Prot	sp|Q91821|MELK_XENLA	Maternal embryonic leucine zipper kinase OS=Xenopus laevis GN=melk PE=1 SV=2			K08799	01001 Protein kinases [BR:ko01001]	K08799	09181 Protein families: metabolism	NaN	1	0	NaN	AIPGENE16534	AIPGENE16534
13.5291	13.3615	13.1994	12.9829	13.5097	11.6688	11.9842	NaN	11.4772	11.1913	_HSTLTS[Phospho (STY)]ANASSPALK_2	>AIPGENE16563	Swiss-Prot	sp|B1MTG7|PI4KB_CALMO	Phosphatidylinositol 4-kinase beta OS=Callicebus moloch GN=PI4KB PE=3 SV=1							NaN	1	0	NaN	AIPGENE16563	AIPGENE16563
13.8825	13.7821	13.792	13.6961	13.2982	14.5883	14.2616	13.8977	14.7842	13.7146	_SGS[Phospho (STY)]IEAHTLESSR_2	>AIPGENE16583	Swiss-Prot	sp|A2AJ88|PLPL7_MOUSE	Patatin-like phospholipase domain-containing protein 7 OS=Mus musculus GN=Pnpla7 PE=1 SV=1			K14676	00564 Glycerophospholipid metabolism [PATH:ko00564]	K14676	09103 Lipid metabolism	1.41586	0.029155	-0.559091	-1.71577	AIPGENE16583	AIPGENE16583;AIPGENE16584
11.8493	10.5385	NaN	NaN	NaN	11.9879	11.6149	10.9625	12.2074	11.4886	_SGS[Phospho (STY)]IEAHTLESSR_3	>AIPGENE16583	Swiss-Prot	sp|A2AJ88|PLPL7_MOUSE	Patatin-like phospholipase domain-containing protein 7 OS=Mus musculus GN=Pnpla7 PE=1 SV=1			K14676	00564 Glycerophospholipid metabolism [PATH:ko00564]	K14676	09103 Lipid metabolism	NaN	1	0	NaN	AIPGENE16583	AIPGENE16583;AIPGENE16584
14.7926	14.7172	14.7771	14.8711	14.8913	15.5695	15.4822	15.7455	15.6579	15.751	_SIS[Phospho (STY)]PQLVK_2	>AIPGENE16599	no_hit			+	A_S					6.10273	0.000627451	-0.831378	-5.16983	AIPGENE16599	AIPGENE16599
12.7425	12.5571	13.0551	13.0357	12.8108	14.1035	13.6719	13.8236	13.1851	13.2746	_LGEIIDHLHVSPEEDQS[Phospho (STY)]PR_3	>AIPGENE16599	no_hit			+	A_S					2.37621	0.00424545	-0.77149	-2.61471	AIPGENE16599	AIPGENE16599
12.0119	11.2596	11.4095	11.6812	10.9025	12.7851	11.7291	12.2987	12.3617	12.2583	_HGNQGEVPQSQDVNNNLSRPSS[Phospho (STY)]ALK_3	>AIPGENE16599	no_hit			+	A_S					1.96725	0.00673381	-0.833647	-2.36655	AIPGENE16599	AIPGENE16599
16.0565	16.1785	16.0038	16.0679	16.1254	15.6473	15.8445	15.851	15.9041	15.8703	_SLS[Phospho (STY)]LPDVSHEK_2	>AIPGENE166	Swiss-Prot	sp|Q99MK9|RASF1_MOUSE	Ras association domain-containing protein 1 OS=Mus musculus GN=Rassf1 PE=2 SV=1			K09850	04014 Ras signaling pathway [PATH:ko04014]	K09850	09130 Environmental Information Processing	2.89153	0.0300775	0.262972	1.70426	AIPGENE166	AIPGENE166
16.7251	16.5904	16.5989	16.6324	16.7039	16.3161	16.3589	16.1608	16.5007	16.2634	_SFS[Phospho (STY)]QVDTR_2	>AIPGENE16662	Swiss-Prot	sp|Q9DGG6|ADCY9_CHICK	Adenylate cyclase type 9 OS=Gallus gallus GN=ADCY9 PE=2 SV=1							3.1352	0.0140669	0.330136	2.03355	AIPGENE16662	AIPGENE16662
14.3741	14.482	14.3643	14.416	14.3958	14.0329	14.1079	14.1404	14.0639	14.3801	_AASLGASTSSSSNTPGS[Phospho (STY)]PKPK_3	>AIPGENE16662	Swiss-Prot	sp|Q9DGG6|ADCY9_CHICK	Adenylate cyclase type 9 OS=Gallus gallus GN=ADCY9 PE=2 SV=1							2.41573	0.0396774	0.261395	1.58403	AIPGENE16662	AIPGENE16662
13.4518	13.5933	13.3854	13.6409	13.4295	13.1356	13.1597	13.3675	13.1068	13.7426	_AASLGASTSSSSNT[Phospho (STY)]PGSPKPK_3	>AIPGENE16662	Swiss-Prot	sp|Q9DGG6|ADCY9_CHICK	Adenylate cyclase type 9 OS=Gallus gallus GN=ADCY9 PE=2 SV=1							0.784596	0.235554	0.197734	0.863008	AIPGENE16662	AIPGENE16662
11.9465	12.0702	12.0119	12.3915	12.1263	11.7814	11.9259	11.8694	11.8337	12.1511	_AASLGASTSSSSNTPGS[Phospho (STY)]PKPK_2	>AIPGENE16662	Swiss-Prot	sp|Q9DGG6|ADCY9_CHICK	Adenylate cyclase type 9 OS=Gallus gallus GN=ADCY9 PE=2 SV=1							1.07435	0.174957	0.196972	0.985081	AIPGENE16662	AIPGENE16662
11.6565	12.0222	11.7623	12.0571	11.7766	11.6589	11.75	11.6728	11.6058	12.0272	_AASLGASTSSSS[Phospho (STY)]NTPGSPKPK_2	>AIPGENE16662	Swiss-Prot	sp|Q9DGG6|ADCY9_CHICK	Adenylate cyclase type 9 OS=Gallus gallus GN=ADCY9 PE=2 SV=1							0.479766	0.476396	0.112008	0.537701	AIPGENE16662	AIPGENE16662
10.3994	12.1533	11.8948	11.8132	12.064	11.213	12.1411	11.8024	13.1315	NaN	_IELDFLNS[Phospho (STY)]DPGK_2	>AIPGENE16662	Swiss-Prot	sp|Q9DGG6|ADCY9_CHICK	Adenylate cyclase type 9 OS=Gallus gallus GN=ADCY9 PE=2 SV=1							NaN	1	0	NaN	AIPGENE16662	AIPGENE16662
14.5445	12.1502	14.6541	NaN	14.0407	14.5094	NaN	14.6311	14.7426	14.8046	_SLS[Phospho (STY)]IPEETR_2	>AIPGENE16720	Swiss-Prot	sp|Q8BLD6|ANR55_MOUSE	Ankyrin repeat domain-containing protein 55 OS=Mus musculus GN=Ankrd55 PE=1 SV=2							NaN	1	0	NaN	AIPGENE16720	AIPGENE16720
11.7859	11.7273	12.0766	11.7458	NaN	11.2892	NaN	11.051	10.6108	10.9798	_SANNTTDS[Phospho (STY)]FDDGYEENSRPAKPK_3	>AIPGENE16720	Swiss-Prot	sp|Q8BLD6|ANR55_MOUSE	Ankyrin repeat domain-containing protein 55 OS=Mus musculus GN=Ankrd55 PE=1 SV=2							NaN	1	0	NaN	AIPGENE16720	AIPGENE16720
16.4202	16.9074	16.7949	16.8217	17.0105	16.1344	16.985	16.6691	17.0985	16.4843	_DAS[Phospho (STY)]PEDLIR_2	>AIPGENE16745	Swiss-Prot	sp|Q9Y490|TLN1_HUMAN	Talin-1 OS=Homo sapiens GN=TLN1 PE=1 SV=3			K06271	04015 Rap1 signaling pathway [PATH:ko04015]	K06271	09130 Environmental Information Processing	0.239126	0.626273	0.11671	0.388342	AIPGENE16745	AIPGENE16745
16.0104	15.7664	15.8631	15.7582	16.0821	15.6525	15.5556	15.1838	15.3629	15.7819	_VS[Phospho (STY)]QTGAALNAAAGDVVSASR_2	>AIPGENE16749	Swiss-Prot	sp|Q9Y4G6|TLN2_HUMAN	Talin-2 OS=Homo sapiens GN=TLN2 PE=1 SV=4			K06271	04015 Rap1 signaling pathway [PATH:ko04015]	K06271	09130 Environmental Information Processing	1.85211	0.0279775	0.388744	1.73332	AIPGENE16749	AIPGENE16749
14.3186	14.1001	14.2796	14.2851	14.3554	14.3708	NaN	14.4356	14.9549	14.7254	_EQTPS[Phospho (STY)]PVQSPYHNQSSLYK_3	>AIPGENE16825	Swiss-Prot	sp|Q8NFZ3|NLGNY_HUMAN	Neuroligin-4, Y-linked OS=Homo sapiens GN=NLGN4Y PE=2 SV=1					K07378	09133 Signaling molecules and interaction	NaN	1	0	NaN	AIPGENE16825	AIPGENE16825
12.3868	12.2142	12.4619	12.1559	12.2998	11.982	12.004	11.4787	12.5344	11.7498	_DGS[Phospho (STY)]VDGESSHLTEGLDTVK_2	>AIPGENE16835	TrEMBL	tr|C3S7Q5|C3S7Q5_MOUSE	Ojoplano variant A OS=Mus musculus GN=Ofcc1 PE=2 SV=1							1.05002	0.0907596	0.353923	1.25076	AIPGENE16835	AIPGENE16835
16.5289	16.76	16.7112	16.3595	16.4849	16.1674	16.2588	16.122	16.4262	16.2772	_DVSTS[Phospho (STY)]ETETTNK_2	>AIPGENE16850	Swiss-Prot	sp|P17480|UBF1_HUMAN	Nucleolar transcription factor 1 OS=Homo sapiens GN=UBTF PE=1 SV=1			K09273	03000 Transcription factors [BR:ko03000]	K09273	09182 Protein families: genetic information processing	2.10171	0.0320862	0.318607	1.67107	AIPGENE16850	AIPGENE16850
18.4808	18.4334	18.5917	18.3099	18.3828	18.8003	18.8872	18.5753	18.9533	18.9771	_YS[Phospho (STY)]GFFQDGTPLTGSR_2	>AIPGENE16853	Swiss-Prot	sp|Q8C8R3|ANK2_MOUSE	Ankyrin-2 OS=Mus musculus GN=Ank2 PE=1 SV=2			K10380	04624 Toll and Imd signaling pathway [PATH:ko04624]	K10380	09151 Immune system	2.7558	0.0109654	-0.398931	-2.13655	AIPGENE16853	AIPGENE16853
15.5363	15.9244	15.7326	15.6204	15.5932	15.8994	16.161	16.0375	16.6746	16.4462	_YSGFFQDGT[Phospho (STY)]PLTGSR_2	>AIPGENE16853	Swiss-Prot	sp|Q8C8R3|ANK2_MOUSE	Ankyrin-2 OS=Mus musculus GN=Ank2 PE=1 SV=2	+	A_S	K10380	04624 Toll and Imd signaling pathway [PATH:ko04624]	K10380	09151 Immune system	2.15427	0.00975549	-0.56236	-2.19389	AIPGENE16853	AIPGENE16853
15.9901	16.147	16.0277	15.8793	15.9981	15.7512	15.9575	15.6559	15.9769	15.7391	_YSGFFQDGTPLTGS[Phospho (STY)]R_2	>AIPGENE16853	Swiss-Prot	sp|Q8C8R3|ANK2_MOUSE	Ankyrin-2 OS=Mus musculus GN=Ank2 PE=1 SV=2			K10380	04624 Toll and Imd signaling pathway [PATH:ko04624]	K10380	09151 Immune system	1.43275	0.135372	0.192318	1.08707	AIPGENE16853	AIPGENE16853
15.9885	16.1425	16.0277	15.8802	15.998	15.7519	15.9576	15.6559	15.972	15.7423	_YSGFFQDGTPLT[Phospho (STY)]GSR_2	>AIPGENE16853	Swiss-Prot	sp|Q8C8R3|ANK2_MOUSE	Ankyrin-2 OS=Mus musculus GN=Ank2 PE=1 SV=2			K10380	04624 Toll and Imd signaling pathway [PATH:ko04624]	K10380	09151 Immune system	1.45039	0.134776	0.191455	1.08918	AIPGENE16853	AIPGENE16853
14.5428	14.208	14.4793	13.881	14.0303	14.2753	15.6656	14.6232	15.2516	13.7326	_YS[Phospho (STY)]GFFQDGT[Phospho (STY)]PLTGSR_2	>AIPGENE16853	Swiss-Prot	sp|Q8C8R3|ANK2_MOUSE	Ankyrin-2 OS=Mus musculus GN=Ank2 PE=1 SV=2			K10380	04624 Toll and Imd signaling pathway [PATH:ko04624]	K10380	09151 Immune system	0.647808	0.155166	-0.481354	-1.03274	AIPGENE16853	AIPGENE16853
18.075	18.0829	18.2104	18.1673	18.232	18.5283	18.5842	18.6934	18.4323	18.47	_AGRDS[Phospho (STY)]GIFSTR_3	>AIPGENE16853	Swiss-Prot	sp|Q8C8R3|ANK2_MOUSE	Ankyrin-2 OS=Mus musculus GN=Ank2 PE=1 SV=2	+	A_S	K10380	04624 Toll and Imd signaling pathway [PATH:ko04624]	K10380	09151 Immune system	3.9152	0.00525714	-0.388126	-2.4871	AIPGENE16853	AIPGENE16853
16.6197	16.8844	16.8645	16.8288	16.5558	17.0949	17.1808	17.2169	17.0997	17.032	_AGRDS[Phospho (STY)]GIFSTR_2	>AIPGENE16853	Swiss-Prot	sp|Q8C8R3|ANK2_MOUSE	Ankyrin-2 OS=Mus musculus GN=Ank2 PE=1 SV=2			K10380	04624 Toll and Imd signaling pathway [PATH:ko04624]	K10380	09151 Immune system	2.95627	0.0109955	-0.374228	-2.1331	AIPGENE16853	AIPGENE16853
14.1205	14.4711	14.4685	14.387	14.1906	13.8968	13.9469	13.8085	13.9656	13.8344	_TVTVTETS[Phospho (STY)]DGDTVTR_2	>AIPGENE16853	Swiss-Prot	sp|Q8C8R3|ANK2_MOUSE	Ankyrin-2 OS=Mus musculus GN=Ank2 PE=1 SV=2	+	A_S	K10380	04624 Toll and Imd signaling pathway [PATH:ko04624]	K10380	09151 Immune system	3.26335	0.00567188	0.437089	2.44387	AIPGENE16853	AIPGENE16853
12.0373	12.2291	11.5597	12.296	12.8811	12.0554	11.9123	11.9307	11.461	12.2958	_DTTNEPKTPS[Phospho (STY)]YQWQDITDSTPLK_3	>AIPGENE16853	Swiss-Prot	sp|Q8C8R3|ANK2_MOUSE	Ankyrin-2 OS=Mus musculus GN=Ank2 PE=1 SV=2			K10380	04624 Toll and Imd signaling pathway [PATH:ko04624]	K10380	09151 Immune system	0.497993	0.295206	0.269613	0.763759	AIPGENE16853	AIPGENE16853
12.0693	12.0151	11.5597	12.2297	12.8687	12.0546	11.9573	11.9438	11.4607	12.3107	_DTTNEPKT[Phospho (STY)]PSYQWQDITDSTPLK_3	>AIPGENE16853	Swiss-Prot	sp|Q8C8R3|ANK2_MOUSE	Ankyrin-2 OS=Mus musculus GN=Ank2 PE=1 SV=2			K10380	04624 Toll and Imd signaling pathway [PATH:ko04624]	K10380	09151 Immune system	0.351919	0.442994	0.203082	0.575893	AIPGENE16853	AIPGENE16853
12.0132	12.5413	12.6627	13.1279	12.5953	12.8501	13.1633	13.3	12.5478	12.2747	_YSGFFQDGTPLTGSRAS[Phospho (STY)]DLDHSR_3	>AIPGENE16853	Swiss-Prot	sp|Q8C8R3|ANK2_MOUSE	Ankyrin-2 OS=Mus musculus GN=Ank2 PE=1 SV=2			K10380	04624 Toll and Imd signaling pathway [PATH:ko04624]	K10380	09151 Immune system	0.415386	0.366148	-0.239142	-0.664638	AIPGENE16853	AIPGENE16853
10.3111	NaN	NaN	11.1604	11.0365	11.0766	11.5711	11.5409	10.3787	NaN	_YSGFFQDGTPLTGS[Phospho (STY)]RASDLDHSR_4	>AIPGENE16853	Swiss-Prot	sp|Q8C8R3|ANK2_MOUSE	Ankyrin-2 OS=Mus musculus GN=Ank2 PE=1 SV=2			K10380	04624 Toll and Imd signaling pathway [PATH:ko04624]	K10380	09151 Immune system	NaN	1	0	NaN	AIPGENE16853	AIPGENE16853
14.3483	14.4025	14.42	14.8019	14.901	14.9014	14.89	14.9631	14.8528	14.953	_KTIS[Phospho (STY)]LPR_2	>AIPGENE16856	no_hit									1.69868	0.042087	-0.337328	-1.55824	AIPGENE16856	AIPGENE16856
14.1177	12.4275	13.7583	13.7906	13.5583	14.6213	14.4343	14.0513	14.3702	14.1607	_IS[Phospho (STY)]VQSDDNIVKPALR_3	>AIPGENE16861	Swiss-Prot	sp|Q91WI7|ITFG2_MOUSE	Integrin-alpha FG-GAP repeat-containing protein 2 OS=Mus musculus GN=Itfg2 PE=2 SV=1							1.49743	0.0167926	-0.797091	-1.95829	AIPGENE16861	AIPGENE16861
12.8743	11.9173	11.9912	12.5474	12.1212	13.3875	12.938	12.9089	13.0396	12.8944	_IS[Phospho (STY)]VQSDDNIVKPALR_2	>AIPGENE16861	Swiss-Prot	sp|Q91WI7|ITFG2_MOUSE	Integrin-alpha FG-GAP repeat-containing protein 2 OS=Mus musculus GN=Itfg2 PE=2 SV=1	+	A_S					2.18164	0.00566082	-0.743382	-2.44385	AIPGENE16861	AIPGENE16861
12.9885	12.9255	12.98	13.3415	12.8923	13.8982	13.3375	13.4287	13.4806	13.3818	_KIS[Phospho (STY)]VQSDDNIVKPALR_3	>AIPGENE16861	Swiss-Prot	sp|Q91WI7|ITFG2_MOUSE	Integrin-alpha FG-GAP repeat-containing protein 2 OS=Mus musculus GN=Itfg2 PE=2 SV=1							2.22214	0.0120698	-0.479778	-2.09071	AIPGENE16861	AIPGENE16861
15.122	15.0116	14.9368	15.1248	15.4169	14.9106	15.144	15.3268	14.9979	15.3358	_RPLS[Phospho (STY)]PASLSK_2	>AIPGENE16872	TrEMBL	tr|A7SSV0|A7SSV0_NEMVE	Predicted protein OS=Nematostella vectensis GN=v1g216927 PE=4 SV=1							0.0624623	0.910387	-0.0205914	-0.0943655	AIPGENE16872	AIPGENE16872
13.9776	14.112	14.1603	14.0953	14.5405	13.492	13.994	13.932	14.1178	14.3405	_GPGT[Phospho (STY)]PTLDDIFEK_2	>AIPGENE16872	TrEMBL	tr|A7SSV0|A7SSV0_NEMVE	Predicted protein OS=Nematostella vectensis GN=v1g216927 PE=4 SV=1							0.573449	0.303538	0.201866	0.749874	AIPGENE16872	AIPGENE16872
13.7567	12.8712	12.893	12.8596	12.4336	13.7308	14.3504	13.3197	NaN	NaN	_TGELGIPENPEDRS[Phospho (STY)]PS[Phospho (STY)]PEPIYNTEGK_3	>AIPGENE16882	Swiss-Prot	sp|Q15637|SF01_HUMAN	Splicing factor 1 OS=Homo sapiens GN=SF1 PE=1 SV=4			K13095	03041 Spliceosome [BR:ko03041]	K13095	09182 Protein families: genetic information processing	NaN	1	0	NaN	AIPGENE16882	AIPGENE16882
14.3874	14.3244	14.445	14.2818	14.2898	14.4071	14.3879	14.4063	14.3334	14.1876	_RS[Phospho (STY)]YEDDKDSAGISK_3	>AIPGENE16884	no_hit									0.00815465	0.991555	0.00124531	0.0082052	AIPGENE16884	AIPGENE16884
13.4212	13.7351	13.6381	13.7779	13.7638	12.4451	12.7697	12.7267	12.5384	11.8228	_NDGIDS[Phospho (STY)]DHKDTNRHELVR_4	>AIPGENE16884	no_hit			+	A_S					3.77462	0.000349515	1.20667	4.26966	AIPGENE16884	AIPGENE16884
11.194	10.319	9.84497	10.4143	9.94887	11.6781	10.9211	11.325	NaN	11.0092	_DNPIQPSQTSSGS[Phospho (STY)]GLYEVVTEDMKK_3	>AIPGENE16902	no_hit									NaN	1	0	NaN	AIPGENE16902	AIPGENE16902
10.226	10.573	NaN	10.3985	11.4073	11.451	9.87445	NaN	NaN	10.9288	_RT[Phospho (STY)]QSEGENLNVLADKPSATMLGEPK_3	>AIPGENE16902	no_hit									NaN	1	0	NaN	AIPGENE16902	AIPGENE16902
12.9036	12.6954	12.394	12.1137	NaN	12.7554	12.1344	NaN	12.3152	12.392	_TQS[Phospho (STY)]EGENLNVLADKPSATMLGEPK_3	>AIPGENE16902	no_hit									NaN	1	0	NaN	AIPGENE16902	AIPGENE16902
13.6446	13.4776	13.5058	13.653	13.6705	13.378	13.141	12.903	NaN	NaN	_SQS[Phospho (STY)]TKEQTSQPSESVDLR_3	>AIPGENE16902	no_hit									NaN	1	0	NaN	AIPGENE16902	AIPGENE16902
18.0647	17.9851	17.9069	17.9894	18.08	17.6719	17.7622	17.7021	17.7762	17.8003	_SVSEES[Phospho (STY)]IDRDPPTHDR_3	>AIPGENE16948	Swiss-Prot	sp|Q4H4B6|SCRIB_DANRE	Protein scribble homolog OS=Danio rerio GN=scrib PE=1 SV=1			K16175	04390 Hippo signaling pathway [PATH:ko04390]	K16175	09130 Environmental Information Processing	3.80716	0.0196814	0.262704	1.88552	AIPGENE16948	AIPGENE16948
18.063	17.952	17.8881	17.9879	18.0563	17.6547	17.7481	17.6859	17.7647	17.7967	_SVS[Phospho (STY)]EESIDRDPPTHDR_3	>AIPGENE16948	Swiss-Prot	sp|Q4H4B6|SCRIB_DANRE	Protein scribble homolog OS=Danio rerio GN=scrib PE=1 SV=1			K16175	04390 Hippo signaling pathway [PATH:ko04390]	K16175	09130 Environmental Information Processing	3.58033	0.0221446	0.259451	1.82805	AIPGENE16948	AIPGENE16948
17.0131	15.949	16.2194	15.4357	16.0824	16.3929	16.7015	15.8601	16.2243	15.661	_SVS[Phospho (STY)]EES[Phospho (STY)]IDRDPPTHDR_3	>AIPGENE16948	Swiss-Prot	sp|Q4H4B6|SCRIB_DANRE	Protein scribble homolog OS=Danio rerio GN=scrib PE=1 SV=1			K16175	04390 Hippo signaling pathway [PATH:ko04390]	K16175	09130 Environmental Information Processing	0.0308545	0.935208	-0.0280453	-0.0674477	AIPGENE16948	AIPGENE16948
14.8993	14.152	14.6755	13.8682	14.412	14.6266	14.8117	14.0646	14.5398	13.8825	_SVS[Phospho (STY)]EES[Phospho (STY)]IDRDPPTHDR_2	>AIPGENE16948	Swiss-Prot	sp|Q4H4B6|SCRIB_DANRE	Protein scribble homolog OS=Danio rerio GN=scrib PE=1 SV=1			K16175	04390 Hippo signaling pathway [PATH:ko04390]	K16175	09130 Environmental Information Processing	0.0222178	0.955194	0.0163847	0.0462986	AIPGENE16948	AIPGENE16948
16.384	16.2061	16.1086	16.2365	16.1174	16.1799	16.1104	16.2912	16.0787	16.279	_RLDEENSQNVNRAS[Phospho (STY)]PGPVSSDQAR_3	>AIPGENE16948	Swiss-Prot	sp|Q4H4B6|SCRIB_DANRE	Protein scribble homolog OS=Danio rerio GN=scrib PE=1 SV=1			K16175	04390 Hippo signaling pathway [PATH:ko04390]	K16175	09130 Environmental Information Processing	0.131101	0.86902	0.0226891	0.136778	AIPGENE16948	AIPGENE16948
15.0526	14.922	14.7733	14.7253	14.6751	14.7822	14.8549	14.8712	14.6549	14.9163	_RLDEENSQNVNRAS[Phospho (STY)]PGPVSSDQAR_4	>AIPGENE16948	Swiss-Prot	sp|Q4H4B6|SCRIB_DANRE	Protein scribble homolog OS=Danio rerio GN=scrib PE=1 SV=1			K16175	04390 Hippo signaling pathway [PATH:ko04390]	K16175	09130 Environmental Information Processing	0.0593061	0.927213	0.0137753	0.0752596	AIPGENE16948	AIPGENE16948
12.803	12.4926	12.5494	12.64	12.4624	12.4134	12.5037	12.3407	11.8677	12.5405	_LDEENSQNVNRAS[Phospho (STY)]PGPVSSDQAR_3	>AIPGENE16948	Swiss-Prot	sp|Q4H4B6|SCRIB_DANRE	Protein scribble homolog OS=Danio rerio GN=scrib PE=1 SV=1			K16175	04390 Hippo signaling pathway [PATH:ko04390]	K16175	09130 Environmental Information Processing	1.01567	0.135889	0.256292	1.08549	AIPGENE16948	AIPGENE16948
13.5404	13.5142	13.4521	13.0599	13.5475	12.7323	12.6712	12.742	13.0615	13.4081	_AMS[Phospho (STY)]ASSLESLPLGSPDGPR_2	>AIPGENE16948	Swiss-Prot	sp|Q4H4B6|SCRIB_DANRE	Protein scribble homolog OS=Danio rerio GN=scrib PE=1 SV=1			K16175	04390 Hippo signaling pathway [PATH:ko04390]	K16175	09130 Environmental Information Processing	1.76389	0.0200548	0.499798	1.87245	AIPGENE16948	AIPGENE16948
13.5129	13.585	13.4521	13.0605	13.5473	12.7263	12.6717	12.722	13.0619	13.3911	_AMSASS[Phospho (STY)]LESLPLGSPDGPR_2	>AIPGENE16948	Swiss-Prot	sp|Q4H4B6|SCRIB_DANRE	Protein scribble homolog OS=Danio rerio GN=scrib PE=1 SV=1			K16175	04390 Hippo signaling pathway [PATH:ko04390]	K16175	09130 Environmental Information Processing	1.82316	0.017511	0.516965	1.93165	AIPGENE16948	AIPGENE16948
13.4703	13.4248	13.0031	12.7796	13.1471	13.4736	13.0105	12.9967	12.9013	13.2023	_RPAPSPS[Phospho (STY)]PHTQPSK_3	>AIPGENE16966	Swiss-Prot	sp|Q5ZLM0|CDC73_CHICK	Parafibromin OS=Gallus gallus GN=CDC73 PE=2 SV=1			K15175	03021 Transcription machinery [BR:ko03021]	K15175	09182 Protein families: genetic information processing	0.109173	0.827815	0.048089	0.181675	AIPGENE16966	AIPGENE16966
13.3608	13.2074	12.7633	12.5591	12.9613	13.2579	12.665	12.7584	12.6899	13.0154	_RPAPS[Phospho (STY)]PSPHTQPSK_3	>AIPGENE16966	Swiss-Prot	sp|Q5ZLM0|CDC73_CHICK	Parafibromin OS=Gallus gallus GN=CDC73 PE=2 SV=1			K15175	03021 Transcription machinery [BR:ko03021]	K15175	09182 Protein families: genetic information processing	0.20264	0.682847	0.0930599	0.327381	AIPGENE16966	AIPGENE16966
15.7745	15.6936	15.7842	15.8053	15.7331	15.4482	15.7162	15.6259	15.593	15.6775	_EQGTTGQGSSPDDS[Phospho (STY)]PATK_2	>AIPGENE16983	Swiss-Prot	sp|Q8AVG0|ABR_XENLA	Active breakpoint cluster region-related protein OS=Xenopus laevis GN=abr PE=2 SV=1			K20629	04131 Membrane trafficking [BR:ko04131]	K20629	09182 Protein families: genetic information processing	1.70538	0.180942	0.146009	0.971824	AIPGENE16983	AIPGENE16983
15.5697	15.5748	15.4749	15.7388	15.7001	14.3101	14.3572	13.8683	14.5576	14.482	_EQGTTGQGSS[Phospho (STY)]PDDSPATK_2	>AIPGENE16983	Swiss-Prot	sp|Q8AVG0|ABR_XENLA	Active breakpoint cluster region-related protein OS=Xenopus laevis GN=abr PE=2 SV=1	+	A_S	K20629	04131 Membrane trafficking [BR:ko04131]	K20629	09182 Protein families: genetic information processing	5.08274	0.000555556	1.29663	5.65716	AIPGENE16983	AIPGENE16983
13.5144	13.6039	13.395	13.5508	14.2093	13.4768	13.4784	13.1711	13.8655	13.449	_[Acetyl (Protein N-term)]S[Phospho (STY)]SYSSQTDSIR_2	>AIPGENE1699	Swiss-Prot	sp|P35285|RB22A_MOUSE	Ras-related protein Rab-22A OS=Mus musculus GN=Rab22a PE=1 SV=2							0.416057	0.42631	0.166506	0.59327	AIPGENE1699	AIPGENE1699
15.5473	15.6208	15.7562	15.5172	15.5281	15.529	15.8164	15.7101	15.5923	15.2985	_SS[Phospho (STY)]LQQDELTDPK_2	>AIPGENE17033	Swiss-Prot	sp|A5D8V7|CC151_HUMAN	Coiled-coil domain-containing protein 151 OS=Homo sapiens GN=CCDC151 PE=1 SV=1							0.016102	0.976675	0.00463467	0.0233555	AIPGENE17033	AIPGENE17033
15.3729	15.4439	15.546	15.3595	15.3524	15.3489	15.6519	15.5187	15.4082	15.1238	_S[Phospho (STY)]SLQQDELTDPK_2	>AIPGENE17033	Swiss-Prot	sp|A5D8V7|CC151_HUMAN	Coiled-coil domain-containing protein 151 OS=Homo sapiens GN=CCDC151 PE=1 SV=1							0.016583	0.976644	0.00463238	0.0236844	AIPGENE17033	AIPGENE17033
13.9086	14.1828	14.5502	13.9914	14.1324	14.3006	14.8314	14.7106	14.7542	14.2971	_MTAYEDDEES[Phospho (STY)]GEDEDVLSR_2	>AIPGENE17033	Swiss-Prot	sp|A5D8V7|CC151_HUMAN	Coiled-coil domain-containing protein 151 OS=Homo sapiens GN=CCDC151 PE=1 SV=1							1.53805	0.0350705	-0.425692	-1.63567	AIPGENE17033	AIPGENE17033
12.361	12.5348	12.3009	12.527	12.6231	12.0133	11.8707	11.8912	11.8868	11.9751	_[Acetyl (Protein N-term)]MDGHVNKGEEAS[Phospho (STY)]GEEDEKQK_3	>AIPGENE17046	Swiss-Prot	sp|Q54BU4|ABCB1_DICDI	ABC transporter B family member 1 OS=Dictyostelium discoideum GN=abcB1 PE=3 SV=1	+	A_S					4.44026	0.00118182	0.541936	3.26417	AIPGENE17046	AIPGENE17046
14.5838	14.2918	14.1729	14.4388	14.1663	15.0285	14.5554	14.6007	14.1938	14.7415	_QGGTVS[Phospho (STY)]PSGYELGKPFFSGGR_3	>AIPGENE1705	no_hit									1.00057	0.119237	-0.293235	-1.13825	AIPGENE1705	AIPGENE1705
14.5762	14.2793	14.1472	14.4373	14.0248	15.0201	14.562	14.6272	14.1864	14.7129	_QGGT[Phospho (STY)]VSPSGYELGKPFFSGGR_3	>AIPGENE1705	no_hit									1.07701	0.0945091	-0.328763	-1.23364	AIPGENE1705	AIPGENE1705
11.6465	12.5924	12.3197	12.5473	11.8476	11.4347	10.5386	10.5627	11.1866	10.7457	_SWS[Phospho (STY)]FDEVYTNK_2	>AIPGENE1705	no_hit			+	A_S					2.96835	0.000591837	1.29703	3.59989	AIPGENE1705	AIPGENE1705
16.3127	16.4498	16.3423	16.4182	16.3865	16.5352	16.7822	16.6	16.6159	16.6543	_SGLAEAGPS[Phospho (STY)]PSSK_2	>AIPGENE17113	Swiss-Prot	sp|Q04678|SSRP1_CHICK	FACT complex subunit SSRP1 OS=Gallus gallus GN=SSRP1 PE=2 SV=2			K09272	03000 Transcription factors [BR:ko03000]	K09272	09182 Protein families: genetic information processing	3.15807	0.0282963	-0.25565	-1.72873	AIPGENE17113	AIPGENE17113
11.5197	11.8046	NaN	12.42	12.1977	12.5512	12.0544	12.6669	12.5129	12.6811	_SGLAEAGPS[Phospho (STY)]PSSKK_2	>AIPGENE17113	Swiss-Prot	sp|Q04678|SSRP1_CHICK	FACT complex subunit SSRP1 OS=Gallus gallus GN=SSRP1 PE=2 SV=2			K09272	03000 Transcription factors [BR:ko03000]	K09272	09182 Protein families: genetic information processing	NaN	1	0	NaN	AIPGENE17113	AIPGENE17113
16.2922	16.2797	16.0171	15.7891	15.8931	16.4334	15.891	16.0486	16.2021	16.0156	_VS[Phospho (STY)]PEPESKPTR_2	>AIPGENE17114	Swiss-Prot	sp|Q15776|ZKSC8_HUMAN	Zinc finger protein with KRAB and SCAN domains 8 OS=Homo sapiens GN=ZKSCAN8 PE=1 SV=2			K09229	03000 Transcription factors [BR:ko03000]	K09229	09182 Protein families: genetic information processing	0.184057	0.744498	-0.0639198	-0.26907	AIPGENE17114	AIPGENE17114
15.9016	15.8323	15.9176	15.496	15.5767	15.4491	15.6488	15.5049	15.3171	15.3665	_DAAEAESNIS[Phospho (STY)]PK_2	>AIPGENE17114	Swiss-Prot	sp|Q15776|ZKSC8_HUMAN	Zinc finger protein with KRAB and SCAN domains 8 OS=Homo sapiens GN=ZKSCAN8 PE=1 SV=2			K09229	03000 Transcription factors [BR:ko03000]	K09229	09182 Protein families: genetic information processing	1.59911	0.0624544	0.287568	1.40497	AIPGENE17114	AIPGENE17114
15.3872	15.7102	15.5426	15.4481	15.2968	15.3327	15.3041	15.4183	15.29	15.1904	_TNKPS[Phospho (STY)]PEDAAK_2	>AIPGENE17114	Swiss-Prot	sp|Q15776|ZKSC8_HUMAN	Zinc finger protein with KRAB and SCAN domains 8 OS=Homo sapiens GN=ZKSCAN8 PE=1 SV=2			K09229	03000 Transcription factors [BR:ko03000]	K09229	09182 Protein families: genetic information processing	1.18269	0.191381	0.169871	0.945287	AIPGENE17114	AIPGENE17114
12.3059	13.0943	13.3497	12.6514	12.4369	12.7322	13.1594	13.1584	12.7371	11.7369	_RPVDDEEEDDEDS[Phospho (STY)]DEEVKNNSK_3	>AIPGENE17137	Swiss-Prot	sp|Q7ZW86|CWC27_DANRE	Peptidyl-prolyl cis-trans isomerase CWC27 homolog OS=Danio rerio GN=cwc27 PE=2 SV=1			K12737	03041 Spliceosome [BR:ko03041]	K12737	09182 Protein families: genetic information processing	0.069469	0.857781	0.0628456	0.147337	AIPGENE17137	AIPGENE17137
11.5435	12.2991	12.1851	11.9017	11.4955	11.6079	11.9922	12.3373	11.9325	NaN	_KRPVDDEEEDDEDS[Phospho (STY)]DEEVK_3	>AIPGENE17137	Swiss-Prot	sp|Q7ZW86|CWC27_DANRE	Peptidyl-prolyl cis-trans isomerase CWC27 homolog OS=Danio rerio GN=cwc27 PE=2 SV=1			K12737	03041 Spliceosome [BR:ko03041]	K12737	09182 Protein families: genetic information processing	NaN	1	0	NaN	AIPGENE17137	AIPGENE17137
17.9115	18.189	18.2475	18.0549	17.9741	18.675	18.9851	18.8249	18.8946	18.9952	_DTNSPS[Phospho (STY)]SGEEDAPASK_2	>AIPGENE1716	Swiss-Prot	sp|Q9QXA6|BAT1_MOUSE	b(0,+)-type amino acid transporter 1 OS=Mus musculus GN=Slc7a9 PE=1 SV=1	+	A_S	K13868	04974 Protein digestion and absorption [PATH:ko04974]	K13868	09154 Digestive system	4.81885	0.00036	-0.79959	-4.28811	AIPGENE1716	AIPGENE1716
16.3173	16.571	16.6735	16.7303	16.6753	17.5695	17.6765	17.6578	17.7207	17.9893	_[Acetyl (Protein N-term)]AEKDTNSPS[Phospho (STY)]SGEEDAPASK_2	>AIPGENE1716	Swiss-Prot	sp|Q9QXA6|BAT1_MOUSE	b(0,+)-type amino acid transporter 1 OS=Mus musculus GN=Slc7a9 PE=1 SV=1	+	A_S	K13868	04974 Protein digestion and absorption [PATH:ko04974]	K13868	09154 Digestive system	5.39219	0.000512821	-1.12928	-5.58094	AIPGENE1716	AIPGENE1716
14.51	14.4683	14.2303	14.4521	14.4992	14.5128	14.3631	14.6404	14.4925	14.7005	_LEGRPGT[Phospho (STY)]PTGK_2	>AIPGENE17167	Swiss-Prot	sp|Q6AY96|T2FA_RAT	General transcription factor IIF subunit 1 OS=Rattus norvegicus GN=Gtf2f1 PE=2 SV=1			K03138	03022 Basal transcription factors [PATH:ko03022]	K03138	09121 Transcription	0.701361	0.408114	-0.109875	-0.615727	AIPGENE17167	AIPGENE17167
13.4564	14.1656	14.1669	13.9727	13.532	13.7781	14.5762	14.6474	14.5043	13.9112	_ADIS[Phospho (STY)]LNDTIEK_2	>AIPGENE17170	Swiss-Prot	sp|O75970|MPDZ_HUMAN	Multiple PDZ domain protein OS=Homo sapiens GN=MPDZ PE=1 SV=2			K06095	04391 Hippo signaling pathway - fly [PATH:ko04391]	K06095	09132 Signal transduction	0.950712	0.0894332	-0.424699	-1.25699	AIPGENE17170	AIPGENE17170
14.0663	13.8017	13.9125	14.1668	13.9114	14.2161	13.9408	14.1973	13.2875	14.411	_NVSRPS[Phospho (STY)]PPPVAPKPNPPPVAAK_3	>AIPGENE17170	Swiss-Prot	sp|O75970|MPDZ_HUMAN	Multiple PDZ domain protein OS=Homo sapiens GN=MPDZ PE=1 SV=2			K06095	04391 Hippo signaling pathway - fly [PATH:ko04391]	K06095	09132 Signal transduction	0.0679129	0.877705	-0.0388027	-0.126833	AIPGENE17170	AIPGENE17170
16.2397	16.2389	16.1511	16.1237	16.2409	16.8298	16.6174	16.5753	16.7865	16.5996	_IS[Phospho (STY)]PETVQVK_2	>AIPGENE17174	nr	gi|156364891|ref|XP_001626577.1|	predicted protein [Nematostella vectensis] >gi|156213459|gb|EDO34477.1| predicted protein [Nematostella vectensis]	+	A_S					4.4667	0.00177346	-0.482861	-3.0496	AIPGENE17174	AIPGENE17174
16.6929	16.6494	16.5653	16.4467	16.5837	16.7428	16.571	16.4551	16.7874	16.2778	_RSS[Phospho (STY)]LDNGLIPEKDR_3	>AIPGENE17174	nr	gi|156364891|ref|XP_001626577.1|	predicted protein [Nematostella vectensis] >gi|156213459|gb|EDO34477.1| predicted protein [Nematostella vectensis]							0.0732303	0.900811	0.0207596	0.102423	AIPGENE17174	AIPGENE17174
13.655	13.43	13.3793	13.1323	13.6093	13.1881	13.0898	13.07	13.3687	13.5017	_YS[Phospho (STY)]QSFPTPFK_2	>AIPGENE17201	no_hit									0.816293	0.227414	0.197531	0.877986	AIPGENE17201	AIPGENE17201
12.335	12.0887	NaN	12.0239	12.5656	12.5835	NaN	12.1612	11.8894	12.5559	_KYS[Phospho (STY)]QSFPTPFK_2	>AIPGENE17201	no_hit									NaN	1	0	NaN	AIPGENE17201	AIPGENE17201
14.3279	14.3658	14.4037	14.1554	14.5572	14.1139	14.5046	14.284	15.2282	14.6375	_NSNLVPIPS[Phospho (STY)]VEQISPR_2	>AIPGENE17227	Swiss-Prot	sp|Q0V9A9|LACB2_XENTR	Beta-lactamase-like protein 2 OS=Xenopus tropicalis GN=lactb2 PE=2 SV=1			K16639	03029 Mitochondrial biogenesis [BR:ko03029]	K16639	09182 Protein families: genetic information processing	0.431856	0.391418	-0.191671	-0.635155	AIPGENE17227	AIPGENE17227
16.9074	17.0212	16.9158	16.8507	16.9244	16.7738	17.0691	16.9873	16.8278	17.0901	_TGDGTS[Phospho (STY)]VTTEEK_2	>AIPGENE17316	Swiss-Prot	sp|Q8K4K5|L2GL1_RAT	Lethal(2) giant larvae protein homolog 1 OS=Rattus norvegicus GN=Llgl1 PE=1 SV=1							0.142395	0.854025	-0.0257301	-0.151889	AIPGENE17316	AIPGENE17316
15.4579	15.3114	15.8299	15.0221	15.2093	16.0987	16.2677	15.842	16.1719	15.8195	_INNDAVHDDVEQAS[Phospho (STY)]S_2	>AIPGENE17316	Swiss-Prot	sp|Q8K4K5|L2GL1_RAT	Lethal(2) giant larvae protein homolog 1 OS=Rattus norvegicus GN=Llgl1 PE=1 SV=1	+	A_S					2.48739	0.00470435	-0.673827	-2.56424	AIPGENE17316	AIPGENE17316
14.7155	14.6399	14.5128	14.4682	14.4117	13.9227	14.3228	14.1956	13.8525	13.8749	_SIRDS[Phospho (STY)]FR_2	>AIPGENE17316	Swiss-Prot	sp|Q8K4K5|L2GL1_RAT	Lethal(2) giant larvae protein homolog 1 OS=Rattus norvegicus GN=Llgl1 PE=1 SV=1	+	A_S					2.80234	0.00566337	0.515919	2.4547	AIPGENE17316	AIPGENE17316
21.6891	21.533	21.6618	21.5916	21.6194	21.8092	21.7594	21.7193	21.7996	21.9404	_KEGEGAEAASPGEQS[Phospho (STY)]PPVQR_3	>AIPGENE17316	Swiss-Prot	sp|Q8K4K5|L2GL1_RAT	Lethal(2) giant larvae protein homolog 1 OS=Rattus norvegicus GN=Llgl1 PE=1 SV=1							2.42599	0.0853094	-0.18655	-1.27593	AIPGENE17316	AIPGENE17316
19.5382	19.3697	19.3788	19.3349	19.4495	19.7283	19.4798	19.475	19.7597	19.7922	_KEGEGAEAASPGEQS[Phospho (STY)]PPVQR_2	>AIPGENE17316	Swiss-Prot	sp|Q8K4K5|L2GL1_RAT	Lethal(2) giant larvae protein homolog 1 OS=Rattus norvegicus GN=Llgl1 PE=1 SV=1							1.73836	0.0800399	-0.232789	-1.30225	AIPGENE17316	AIPGENE17316
19.4074	19.2402	19.2598	19.2016	19.3217	19.6021	19.3572	19.3472	19.634	19.662	_KEGEGAEAAS[Phospho (STY)]PGEQSPPVQR_2	>AIPGENE17316	Swiss-Prot	sp|Q8K4K5|L2GL1_RAT	Lethal(2) giant larvae protein homolog 1 OS=Rattus norvegicus GN=Llgl1 PE=1 SV=1							1.76682	0.0776768	-0.234365	-1.3155	AIPGENE17316	AIPGENE17316
17.9994	18.1121	18.4604	18.0366	17.9835	18.0641	18.8788	18.4492	18.3424	18.0146	_KEGEGAEAAS[Phospho (STY)]PGEQS[Phospho (STY)]PPVQR_3	>AIPGENE17316	Swiss-Prot	sp|Q8K4K5|L2GL1_RAT	Lethal(2) giant larvae protein homolog 1 OS=Rattus norvegicus GN=Llgl1 PE=1 SV=1							0.634856	0.254494	-0.231424	-0.829882	AIPGENE17316	AIPGENE17316
16.1435	16.4	16.8194	16.3785	16.3255	16.4394	17.0758	16.7182	16.7124	16.2136	_KEGEGAEAAS[Phospho (STY)]PGEQS[Phospho (STY)]PPVQR_2	>AIPGENE17316	Swiss-Prot	sp|Q8K4K5|L2GL1_RAT	Lethal(2) giant larvae protein homolog 1 OS=Rattus norvegicus GN=Llgl1 PE=1 SV=1							0.573951	0.28967	-0.218478	-0.77202	AIPGENE17316	AIPGENE17316
19.146	19.3459	19.39	19.1716	19.0909	19.2872	19.3283	19.2125	19.2958	19.4658	_EGEGAEAASPGEQS[Phospho (STY)]PPVQR_2	>AIPGENE17316	Swiss-Prot	sp|Q8K4K5|L2GL1_RAT	Lethal(2) giant larvae protein homolog 1 OS=Rattus norvegicus GN=Llgl1 PE=1 SV=1							0.600824	0.496956	-0.0890224	-0.517899	AIPGENE17316	AIPGENE17316
18.9623	19.1593	19.2117	18.9782	18.9173	19.1136	19.1658	19.0538	19.1208	19.2879	_EGEGAEAAS[Phospho (STY)]PGEQSPPVQR_2	>AIPGENE17316	Swiss-Prot	sp|Q8K4K5|L2GL1_RAT	Lethal(2) giant larvae protein homolog 1 OS=Rattus norvegicus GN=Llgl1 PE=1 SV=1							0.737547	0.418788	-0.102643	-0.602333	AIPGENE17316	AIPGENE17316
16.2714	16.184	16.2374	16.0876	16.0431	16.0646	16.1345	16.0819	15.8835	16.272	_EGEGAEAASPGEQS[Phospho (STY)]PPVQR_3	>AIPGENE17316	Swiss-Prot	sp|Q8K4K5|L2GL1_RAT	Lethal(2) giant larvae protein homolog 1 OS=Rattus norvegicus GN=Llgl1 PE=1 SV=1							0.469168	0.57343	0.077417	0.439323	AIPGENE17316	AIPGENE17316
13.3262	14.6002	14.8604	13.3314	14.2569	13.3975	15.2316	NaN	13.8704	NaN	_EGEGAEAAS[Phospho (STY)]PGEQS[Phospho (STY)]PPVQR_2	>AIPGENE17316	Swiss-Prot	sp|Q8K4K5|L2GL1_RAT	Lethal(2) giant larvae protein homolog 1 OS=Rattus norvegicus GN=Llgl1 PE=1 SV=1							NaN	1	0	NaN	AIPGENE17316	AIPGENE17316
14.7892	15.0091	14.9307	14.5065	14.3366	13.9987	14.4781	14.3927	14.1938	14.168	_NTSIIGGPNS[Phospho (STY)]PQK_2	>AIPGENE17320	Swiss-Prot	sp|Q5ZIE8|MCAF1_CHICK	Activating transcription factor 7-interacting protein 1 OS=Gallus gallus GN=ATF7IP PE=2 SV=1							1.80212	0.0210024	0.468152	1.84756	AIPGENE17320	AIPGENE17320
16.2676	16.8568	16.8465	16.88	16.654	15.8037	16.2823	16.3271	16.0271	16.2414	_SS[Phospho (STY)]TENKIPAK_2	>AIPGENE17341	Swiss-Prot	sp|Q66T72|PSIP1_FELCA	PC4 and SFRS1-interacting protein OS=Felis catus GN=PSIP1 PE=1 SV=1	+	A_S					2.23615	0.00865253	0.564647	2.24541	AIPGENE17341	AIPGENE17341
14.9749	15.9447	16.1471	15.6064	16.2387	13.6077	13.6477	14.3441	14.1069	13.7414	_RNS[Phospho (STY)]NTSGTAPHPVSK_3	>AIPGENE17364	Swiss-Prot	sp|Q62141|SIN3B_MOUSE	Paired amphipathic helix protein Sin3b OS=Mus musculus GN=Sin3b PE=1 SV=2	+	A_S					3.94633	0.000581818	1.89282	5.10773	AIPGENE17364	AIPGENE17364
14.7227	13.8629	14.2721	13.3281	14.0938	13.4254	13.3567	12.954	13.5954	13.3244	_RNS[Phospho (STY)]NTS[Phospho (STY)]GTAPHPVSK_3	>AIPGENE17364	Swiss-Prot	sp|Q62141|SIN3B_MOUSE	Paired amphipathic helix protein Sin3b OS=Mus musculus GN=Sin3b PE=1 SV=2							1.67674	0.0132691	0.72473	2.05232	AIPGENE17364	AIPGENE17364
18.8447	18.7723	18.7277	18.8983	18.9163	18.1674	18.4092	18.3056	18.2529	18.4228	_DDNFEEHDGRNS[Phospho (STY)]PPPR_3	>AIPGENE17374	Swiss-Prot	sp|Q5ZL26|KPRB_CHICK	Phosphoribosyl pyrophosphate synthase-associated protein 2 OS=Gallus gallus GN=PRPSAP2 PE=2 SV=1	+	A_S					4.60834	0.00130855	0.52029	3.24974	AIPGENE17374	AIPGENE17374
14.049	14.9861	15.1511	14.8741	15.2134	14.8048	14.3089	14.2252	14.2118	14.6467	_DDNFEEHDGRNS[Phospho (STY)]PPPR_2	>AIPGENE17374	Swiss-Prot	sp|Q5ZL26|KPRB_CHICK	Phosphoribosyl pyrophosphate synthase-associated protein 2 OS=Gallus gallus GN=PRPSAP2 PE=2 SV=1							0.903273	0.099681	0.415246	1.21303	AIPGENE17374	AIPGENE17374
15.9694	15.5414	14.7354	15.5097	15.6368	16.0952	16.4407	15.8299	16.4902	16.0183	_GVVPS[Phospho (STY)]PPS[Phospho (STY)]SPIRK_2	>AIPGENE1740	Swiss-Prot	sp|Q69YN4|VIR_HUMAN	Protein virilizer homolog OS=Homo sapiens GN=KIAA1429 PE=1 SV=2							1.70967	0.0132102	-0.696318	-2.05357	AIPGENE1740	AIPGENE1740
15.9694	15.5414	14.7354	15.5097	15.6368	16.0952	16.4407	15.8299	16.477	16.0181	_GVVPS[Phospho (STY)]PPSS[Phospho (STY)]PIRK_2	>AIPGENE1740	Swiss-Prot	sp|Q69YN4|VIR_HUMAN	Protein virilizer homolog OS=Homo sapiens GN=KIAA1429 PE=1 SV=2							1.70912	0.0132113	-0.693652	-2.05084	AIPGENE1740	AIPGENE1740
15.7576	15.1777	15.5205	14.7933	15.4995	15.5662	16.2793	15.496	16.7398	15.7846	_GVVPS[Phospho (STY)]PPS[Phospho (STY)]SPIR_2	>AIPGENE1740	Swiss-Prot	sp|Q69YN4|VIR_HUMAN	Protein virilizer homolog OS=Homo sapiens GN=KIAA1429 PE=1 SV=2							1.20161	0.0375984	-0.62347	-1.60381	AIPGENE1740	AIPGENE1740
16.5025	16.6348	16.7155	16.4457	16.7293	16.2246	16.3091	16.3241	16.382	16.3811	_SVNS[Phospho (STY)]LDIHDK_2	>AIPGENE17413	Swiss-Prot	sp|Q920G0|SKAP2_RAT	Src kinase-associated phosphoprotein 2 OS=Rattus norvegicus GN=Skap2 PE=2 SV=1							2.6508	0.028942	0.28137	1.71884	AIPGENE17413	AIPGENE17413
14.6492	14.4179	14.068	14.376	14.4164	14.7083	14.3842	14.977	13.1732	14.927	_HLPPVPSNDSRPS[Phospho (STY)]PPMPR_3	>AIPGENE17413	Swiss-Prot	sp|Q920G0|SKAP2_RAT	Src kinase-associated phosphoprotein 2 OS=Rattus norvegicus GN=Skap2 PE=2 SV=1							0.0497623	0.89461	-0.0484417	-0.108911	AIPGENE17413	AIPGENE17413
14.6405	14.5567	14.6133	14.3956	14.4925	14.0201	13.9406	NaN	13.5816	14.4323	_S[Phospho (STY)]TVWETQASNR_2	>AIPGENE17451	Swiss-Prot	sp|Q7TN88|PK1L2_MOUSE	Polycystic kidney disease protein 1-like 2 OS=Mus musculus GN=Pkd1l2 PE=2 SV=1			K04988	04040 Ion channels [BR:ko04040]	K04988	09183 Protein families: signaling and cellular processes	NaN	1	0	NaN	AIPGENE17451	AIPGENE17451
19.7469	19.7015	19.6855	19.6147	19.3566	20.1279	20.1226	20.0878	20.1385	19.869	_NESGGS[Phospho (STY)]LSDIR_2	>AIPGENE17457	Swiss-Prot	sp|Q9Z1Z3|EPN2_RAT	Epsin-2 OS=Rattus norvegicus GN=Epn2 PE=1 SV=1	+	A_S					3.09047	0.00605607	-0.448129	-2.40923	AIPGENE17457	AIPGENE17457;AIPGENE5731
17.6223	17.4757	17.6098	17.4956	17.012	18.0257	17.6549	17.9514	17.2269	17.8978	_S[Phospho (STY)]WEPERK_2	>AIPGENE17457	Swiss-Prot	sp|Q9Z1Z3|EPN2_RAT	Epsin-2 OS=Rattus norvegicus GN=Epn2 PE=1 SV=1							0.883389	0.134797	-0.308244	-1.08877	AIPGENE17457	AIPGENE17457;AIPGENE5731
17.0444	16.7322	17.069	16.9787	16.6924	16.6163	16.7967	16.5258	17.0467	16.6528	_SAS[Phospho (STY)]FATNSENR_2	>AIPGENE175	Swiss-Prot	sp|Q86TI0|TBCD1_HUMAN	TBC1 domain family member 1 OS=Homo sapiens GN=TBC1D1 PE=1 SV=2			K18341	04152 AMPK signaling pathway [PATH:ko04152]	K18341	09132 Signal transduction	0.735013	0.274472	0.175701	0.795551	AIPGENE175	AIPGENE175
16.8663	17.0869	16.9765	16.7986	16.5037	16.7657	16.2709	16.2319	17.0536	16.7194	_SNS[Phospho (STY)]IEAPDEPVSPK_2	>AIPGENE175	Swiss-Prot	sp|Q86TI0|TBCD1_HUMAN	TBC1 domain family member 1 OS=Homo sapiens GN=TBC1D1 PE=1 SV=2			K18341	04152 AMPK signaling pathway [PATH:ko04152]	K18341	09132 Signal transduction	0.629831	0.252182	0.238097	0.834874	AIPGENE175	AIPGENE175
13.1438	13.0324	12.7174	12.8591	12.8756	12.8829	12.748	12.883	12.9649	13.337	_KIEES[Phospho (STY)]PTGKEPETK_3	>AIPGENE17555	Swiss-Prot	sp|P21913|SDHB_RAT	Succinate dehydrogenase [ubiquinone] iron-sulfur subunit, mitochondrial OS=Rattus norvegicus GN=Sdhb PE=2 SV=2			K00235	00020 Citrate cycle (TCA cycle) [PATH:ko00020]	K00235	09101 Carbohydrate metabolism	0.113425	0.839985	-0.0375219	-0.167411	AIPGENE17555	AIPGENE17555;AIPGENE17556
15.0933	15.7775	15.7368	15.7379	15.9414	15.6956	16.2438	16.0811	15.8736	15.9669	_DYYVNFS[Phospho (STY)]R_2	>AIPGENE1756	Swiss-Prot	sp|Q8WXH2|JPH3_HUMAN	Junctophilin-3 OS=Homo sapiens GN=JPH3 PE=1 SV=2			K19530	99992 Structural proteins	K19530	09193 Unclassified: signaling and cellular processes	0.974072	0.114969	-0.314817	-1.15352	AIPGENE1756	AIPGENE1756
14.6155	14.6802	14.6079	14.8252	14.6567	14.7305	14.7408	14.5196	14.625	14.7399	_RENS[Phospho (STY)]IAGDTIEDNSKPVK_3	>AIPGENE1756	Swiss-Prot	sp|Q8WXH2|JPH3_HUMAN	Junctophilin-3 OS=Homo sapiens GN=JPH3 PE=1 SV=2			K19530	99992 Structural proteins	K19530	09193 Unclassified: signaling and cellular processes	0.0353478	0.963645	0.00595474	0.0374974	AIPGENE1756	AIPGENE1756
13.5151	12.9644	12.8895	13.2359	13.3178	12.9962	12.9965	12.9404	12.7865	13.0384	_ENS[Phospho (STY)]IAGDTIEDNSKPVK_3	>AIPGENE1756	Swiss-Prot	sp|Q8WXH2|JPH3_HUMAN	Junctophilin-3 OS=Homo sapiens GN=JPH3 PE=1 SV=2			K19530	99992 Structural proteins	K19530	09193 Unclassified: signaling and cellular processes	1.01981	0.151581	0.232949	1.04319	AIPGENE1756	AIPGENE1756
12.8179	12.7075	12.3218	12.7088	12.8961	12.696	12.7404	12.331	12.8308	12.6458	_ENS[Phospho (STY)]IAGDTIEDNSKPVK_2	>AIPGENE1756	Swiss-Prot	sp|Q8WXH2|JPH3_HUMAN	Junctophilin-3 OS=Homo sapiens GN=JPH3 PE=1 SV=2			K19530	99992 Structural proteins	K19530	09193 Unclassified: signaling and cellular processes	0.12048	0.828492	0.0416101	0.180637	AIPGENE1756	AIPGENE1756
11.9327	12.0821	12.2633	12.3949	12.7503	12.3447	11.9835	12.2311	11.2722	12.2059	_KGS[Phospho (STY)]FDYSVDPEMFHK_3	>AIPGENE17590	Swiss-Prot	sp|P32577|CSK_RAT	Tyrosine-protein kinase CSK OS=Rattus norvegicus GN=Csk PE=1 SV=1			K05728	05120 Epithelial cell signaling in Helicobacter pylori infection [PATH:ko05120]	K05728	09171 Infectious diseases: Bacterial	0.554615	0.260258	0.277187	0.818593	AIPGENE17590	AIPGENE17590
10.5368	11.0888	11.3015	11.7186	11.9762	11.2038	11.1134	11.7585	11.3514	11.8221	_IPAISHHS[Phospho (STY)]PAKPK_3	>AIPGENE17593	Swiss-Prot	sp|O00160|MYO1F_HUMAN	Unconventional myosin-If OS=Homo sapiens GN=MYO1F PE=1 SV=3			K10356	01009 Protein phosphatases and associated proteins [BR:ko01009]	K10356	09181 Protein families: metabolism	0.170044	0.687503	-0.125449	-0.322241	AIPGENE17593	AIPGENE17593
13.9681	13.4483	13.3952	13.1939	13.1594	14.2687	13.7399	13.6971	13.7566	13.6845	_RS[Phospho (STY)]APSGPPSYAQPSQR_3	>AIPGENE17593	Swiss-Prot	sp|O00160|MYO1F_HUMAN	Unconventional myosin-If OS=Homo sapiens GN=MYO1F PE=1 SV=3			K10356	01009 Protein phosphatases and associated proteins [BR:ko01009]	K10356	09181 Protein families: metabolism	1.21167	0.0625809	-0.39639	-1.40403	AIPGENE17593	AIPGENE17593
15.1738	15.0537	15.0831	15.0058	15.022	15.6783	15.4559	15.3981	15.6124	15.2342	_GS[Phospho (STY)]GGGLSFR_2	>AIPGENE17610	Swiss-Prot	sp|Q6ZSZ5|ARHGI_HUMAN	Rho guanine nucleotide exchange factor 18 OS=Homo sapiens GN=ARHGEF18 PE=1 SV=3	+	A_S	K21066	04530 Tight junction [PATH:ko04530]	K21066	09144 Cellular community - eukaryotes	2.89104	0.00935247	-0.408091	-2.21446	AIPGENE17610	AIPGENE17610
14.9128	15.05	14.9668	14.9718	14.8646	15.3751	15.3397	15.2517	15.2246	15.0341	_KGS[Phospho (STY)]GGGLSFR_2	>AIPGENE17610	Swiss-Prot	sp|Q6ZSZ5|ARHGI_HUMAN	Rho guanine nucleotide exchange factor 18 OS=Homo sapiens GN=ARHGEF18 PE=1 SV=3			K21066	04530 Tight junction [PATH:ko04530]	K21066	09144 Cellular community - eukaryotes	2.60865	0.02721	-0.291823	-1.74571	AIPGENE17610	AIPGENE17610
12.2841	11.8941	12.3184	11.9576	12.1862	12.2143	12.1585	11.8627	11.8367	11.6186	_RVS[Phospho (STY)]SSLDDLTAPEPVKK_3	>AIPGENE17611	Swiss-Prot	sp|Q60875|ARHG2_MOUSE	Rho guanine nucleotide exchange factor 2 OS=Mus musculus GN=Arhgef2 PE=1 SV=4			K12791	04530 Tight junction [PATH:ko04530]	K12791	09144 Cellular community - eukaryotes	0.675499	0.276624	0.189969	0.79237	AIPGENE17611	AIPGENE17611
12.2491	11.9404	12.3148	12.0388	12.0989	12.1453	12.2195	11.6823	11.8083	11.6124	_RVSS[Phospho (STY)]SLDDLTAPEPVKK_3	>AIPGENE17611	Swiss-Prot	sp|Q60875|ARHG2_MOUSE	Rho guanine nucleotide exchange factor 2 OS=Mus musculus GN=Arhgef2 PE=1 SV=4			K12791	04530 Tight junction [PATH:ko04530]	K12791	09144 Cellular community - eukaryotes	0.876605	0.17839	0.234847	0.977013	AIPGENE17611	AIPGENE17611
12.788	13.4739	13.5299	13.5849	13.4091	13.0091	13.9133	13.6971	13.5855	12.4793	_RHS[Phospho (STY)]LEDFLN_2	>AIPGENE17620	Swiss-Prot	sp|Q3UHH1|ZSWM8_MOUSE	Zinc finger SWIM domain-containing protein 8 OS=Mus musculus GN=Zswim8 PE=1 SV=1							0.0234091	0.95005	0.0203087	0.0508911	AIPGENE17620	AIPGENE17620
15.05	15.1633	15.3477	15.1751	15.0847	15.1693	15.2886	15.4035	15.1264	15.4438	_TTS[Phospho (STY)]IQSFQR_2	>AIPGENE17638	Swiss-Prot	sp|P11862|GAS2_MOUSE	Growth arrest-specific protein 2 OS=Mus musculus GN=Gas2 PE=1 SV=1							0.770344	0.357511	-0.122135	-0.675046	AIPGENE17638	AIPGENE17638
12.5685	12.1264	12.4028	11.8558	12.1596	12.484	12.1223	12.2082	12.2099	12.5841	_RRES[Phospho (STY)]QPNITASPVVISK_3	>AIPGENE17638	Swiss-Prot	sp|P11862|GAS2_MOUSE	Growth arrest-specific protein 2 OS=Mus musculus GN=Gas2 PE=1 SV=1							0.274106	0.62101	-0.0990765	-0.393644	AIPGENE17638	AIPGENE17638
18.2008	18.3867	18.1937	18.2182	18.0082	17.6072	17.8626	17.7921	17.7609	17.6287	_VEDQNEDES[Phospho (STY)]EEELSEEK_2	>AIPGENE17645	Swiss-Prot	sp|Q6DED0|TR1L1_XENLA	Translocating chain-associated membrane protein 1-like 1 OS=Xenopus laevis GN=tram1l1 PE=2 SV=1	+	A_S	K14010	04141 Protein processing in endoplasmic reticulum [PATH:ko04141]	K14010	09123 Folding, sorting and degradation	3.53405	0.00386824	0.471179	2.65666	AIPGENE17645	AIPGENE17645
16.9505	17.0952	17.2085	17.0292	16.9564	16.8475	17.2164	17.2403	17.0144	16.9692	_KVEDQNEDES[Phospho (STY)]EEELSEEK_3	>AIPGENE17645	Swiss-Prot	sp|Q6DED0|TR1L1_XENLA	Translocating chain-associated membrane protein 1-like 1 OS=Xenopus laevis GN=tram1l1 PE=2 SV=1			K14010	04141 Protein processing in endoplasmic reticulum [PATH:ko04141]	K14010	09123 Folding, sorting and degradation	0.0377791	0.949757	-0.00961456	-0.0508552	AIPGENE17645	AIPGENE17645
16.1812	16.3354	16.4636	16.2848	16.178	16.2204	16.5434	16.5177	16.4292	16.2864	_KVEDQNEDES[Phospho (STY)]EEELSEEK_2	>AIPGENE17645	Swiss-Prot	sp|Q6DED0|TR1L1_XENLA	Translocating chain-associated membrane protein 1-like 1 OS=Xenopus laevis GN=tram1l1 PE=2 SV=1			K14010	04141 Protein processing in endoplasmic reticulum [PATH:ko04141]	K14010	09123 Folding, sorting and degradation	0.662782	0.415558	-0.110814	-0.606333	AIPGENE17645	AIPGENE17645
10.9222	11.4298	12.0573	12.0537	11.5228	11.4651	11.8886	11.6467	11.9191	11.8334	_KKVEDQNEDES[Phospho (STY)]EEELSEEK_3	>AIPGENE17645	Swiss-Prot	sp|Q6DED0|TR1L1_XENLA	Translocating chain-associated membrane protein 1-like 1 OS=Xenopus laevis GN=tram1l1 PE=2 SV=1			K14010	04141 Protein processing in endoplasmic reticulum [PATH:ko04141]	K14010	09123 Folding, sorting and degradation	0.281439	0.548482	-0.15343	-0.465273	AIPGENE17645	AIPGENE17645
16.5353	16.5014	16.3871	16.3724	16.1698	17.2551	16.9403	16.8232	17.1322	16.6587	_KPS[Phospho (STY)]ESPDQSEESIK_2	>AIPGENE17652	Swiss-Prot	sp|Q5R539|SRRT_PONAB	Serrate RNA effector molecule homolog OS=Pongo abelii GN=SRRT PE=2 SV=1	+	A_S					2.74224	0.00483898	-0.568707	-2.53584	AIPGENE17652	AIPGENE17652
16.1082	16.1024	15.9844	15.9695	15.745	16.8681	16.5278	16.4263	16.7321	16.2567	_KPSES[Phospho (STY)]PDQSEESIK_2	>AIPGENE17652	Swiss-Prot	sp|Q5R539|SRRT_PONAB	Serrate RNA effector molecule homolog OS=Pongo abelii GN=SRRT PE=2 SV=1	+	A_S					2.73995	0.00465376	-0.580288	-2.55735	AIPGENE17652	AIPGENE17652
13.5168	12.7686	13.166	12.9272	13.0668	14.1743	13.8151	13.7784	13.8531	13.5427	_KPS[Phospho (STY)]ESPDQSEESIK_3	>AIPGENE17652	Swiss-Prot	sp|Q5R539|SRRT_PONAB	Serrate RNA effector molecule homolog OS=Pongo abelii GN=SRRT PE=2 SV=1	+	A_S					2.75551	0.00253261	-0.743646	-2.84194	AIPGENE17652	AIPGENE17652
16.0687	15.7217	15.7768	15.7351	15.2369	16.8149	16.5043	16.342	16.9381	16.0159	_ATTSMSDDAAIDSTQS[Phospho (STY)]PDPK_2	>AIPGENE17652	Swiss-Prot	sp|Q5R539|SRRT_PONAB	Serrate RNA effector molecule homolog OS=Pongo abelii GN=SRRT PE=2 SV=1	+	A_S					2.30022	0.00423476	-0.815192	-2.6063	AIPGENE17652	AIPGENE17652
15.843	15.4826	15.5301	15.4897	15.0163	16.598	16.2886	16.1073	16.7177	15.7948	_ATTSMSDDAAIDS[Phospho (STY)]TQSPDPK_2	>AIPGENE17652	Swiss-Prot	sp|Q5R539|SRRT_PONAB	Serrate RNA effector molecule homolog OS=Pongo abelii GN=SRRT PE=2 SV=1	+	A_S					2.34088	0.00395316	-0.828944	-2.65097	AIPGENE17652	AIPGENE17652
14.0595	13.699	13.916	14.1029	13.4988	15.0116	14.9747	14.5289	15.1387	14.2372	_ATTSM[Oxidation (M)]SDDAAIDSTQS[Phospho (STY)]PDPK_2	>AIPGENE17652	Swiss-Prot	sp|Q5R539|SRRT_PONAB	Serrate RNA effector molecule homolog OS=Pongo abelii GN=SRRT PE=2 SV=1	+	A_S					2.70662	0.00185987	-0.922957	-3.03146	AIPGENE17652	AIPGENE17652
15.3791	15.6512	15.5336	15.7814	15.7205	15.5886	15.5801	15.8195	15.6502	15.8334	_ENTIEEKEKDS[Phospho (STY)]AEEGEAK_3	>AIPGENE17652	Swiss-Prot	sp|Q5R539|SRRT_PONAB	Serrate RNA effector molecule homolog OS=Pongo abelii GN=SRRT PE=2 SV=1							0.402922	0.587323	-0.0812035	-0.426415	AIPGENE17652	AIPGENE17652
11.849	11.6816	11.7592	12.0867	11.9615	12.2424	11.8186	12.1414	12.3752	12.2094	_ENTIEEKEKDS[Phospho (STY)]AEEGEAK_2	>AIPGENE17652	Swiss-Prot	sp|Q5R539|SRRT_PONAB	Serrate RNA effector molecule homolog OS=Pongo abelii GN=SRRT PE=2 SV=1							1.4103	0.0739321	-0.289802	-1.33267	AIPGENE17652	AIPGENE17652
14.7035	15.8579	15.9119	15.0217	14.4531	15.0195	15.7181	15.7263	15.2067	14.5906	_[Acetyl (Protein N-term)]GDS[Phospho (STY)]DEEYDR_2	>AIPGENE17652	Swiss-Prot	sp|Q5R539|SRRT_PONAB	Serrate RNA effector molecule homolog OS=Pongo abelii GN=SRRT PE=2 SV=1							0.060843	0.871527	-0.0625689	-0.133643	AIPGENE17652	AIPGENE17652
14.4907	14.938	14.7233	14.2523	14.0557	14.3493	15.04	14.8247	14.6109	13.9874	_[Acetyl (Protein N-term)]GDS[Phospho (STY)]DEEYDRR_2	>AIPGENE17652	Swiss-Prot	sp|Q5R539|SRRT_PONAB	Serrate RNA effector molecule homolog OS=Pongo abelii GN=SRRT PE=2 SV=1							0.108634	0.804806	-0.0704712	-0.205792	AIPGENE17652	AIPGENE17652
13.2788	13.5048	13.5376	13.7906	13.7726	13.6163	13.308	13.8154	13.7426	13.9626	_AKEPSS[Phospho (STY)]PEPRPLHK_3	>AIPGENE17652	Swiss-Prot	sp|Q5R539|SRRT_PONAB	Serrate RNA effector molecule homolog OS=Pongo abelii GN=SRRT PE=2 SV=1							0.33404	0.557401	-0.112089	-0.456459	AIPGENE17652	AIPGENE17652
12.9798	12.8871	13.2055	13.2651	13.2454	13.493	13.1867	13.4416	13.3958	13.6021	_AKEPS[Phospho (STY)]SPEPRPLHK_3	>AIPGENE17652	Swiss-Prot	sp|Q5R539|SRRT_PONAB	Serrate RNA effector molecule homolog OS=Pongo abelii GN=SRRT PE=2 SV=1							1.75837	0.0470817	-0.307272	-1.51434	AIPGENE17652	AIPGENE17652
14.1093	13.9004	13.4949	13.5506	13.9644	14.1845	13.2369	13.5763	14.0441	14.388	_DSSEVFIPPVS[Phospho (STY)]PSSVPLPDAPPPK_3	>AIPGENE17652	Swiss-Prot	sp|Q5R539|SRRT_PONAB	Serrate RNA effector molecule homolog OS=Pongo abelii GN=SRRT PE=2 SV=1							0.128861	0.774053	-0.082065	-0.239956	AIPGENE17652	AIPGENE17652
12.6775	12.5266	12.9646	13.1427	13.2013	13.1589	13.3745	13.5481	13.3147	13.0911	_[Acetyl (Protein N-term)]GDS[Phospho (STY)]DEEYDRRR_3	>AIPGENE17652	Swiss-Prot	sp|Q5R539|SRRT_PONAB	Serrate RNA effector molecule homolog OS=Pongo abelii GN=SRRT PE=2 SV=1							1.47721	0.0423156	-0.394895	-1.5554	AIPGENE17652	AIPGENE17652
12.909	11.7847	11.5011	12.0993	13.0141	13.4488	12.7747	13.1564	12.8322	13.0848	_KDSSEVFIPPVS[Phospho (STY)]PSSVPLPDAPPPK_3	>AIPGENE17652	Swiss-Prot	sp|Q5R539|SRRT_PONAB	Serrate RNA effector molecule homolog OS=Pongo abelii GN=SRRT PE=2 SV=1							1.40191	0.0199449	-0.797727	-1.87718	AIPGENE17652	AIPGENE17652
13.2569	12.1175	12.3846	12.565	12.9366	12.94	12.6937	12.3095	12.7176	12.9865	_T[Phospho (STY)]SQDAETTSNDVKPPSTPVTPDMAK_3	>AIPGENE17652	Swiss-Prot	sp|Q5R539|SRRT_PONAB	Serrate RNA effector molecule homolog OS=Pongo abelii GN=SRRT PE=2 SV=1							0.124908	0.782725	-0.0773293	-0.231176	AIPGENE17652	AIPGENE17652
12.4879	12.8975	12.6787	13.9579	11.615	13.4898	12.52	13.5542	NaN	12.0786	_LEGGSDFDLSILDRS[Phospho (STY)]PSPER_3	>AIPGENE17652	Swiss-Prot	sp|Q5R539|SRRT_PONAB	Serrate RNA effector molecule homolog OS=Pongo abelii GN=SRRT PE=2 SV=1							NaN	1	0	NaN	AIPGENE17652	AIPGENE17652
12.0107	12.5768	12.5614	13.6122	11.1892	13.1995	12.353	13.3624	NaN	11.7534	_LEGGSDFDLS[Phospho (STY)]ILDRSPSPER_3	>AIPGENE17652	Swiss-Prot	sp|Q5R539|SRRT_PONAB	Serrate RNA effector molecule homolog OS=Pongo abelii GN=SRRT PE=2 SV=1							NaN	1	0	NaN	AIPGENE17652	AIPGENE17652
16.0453	15.9406	15.9941	15.9961	15.9633	16.0947	15.757	15.6024	15.6607	15.7186	_RT[Phospho (STY)]SQDAETTSNDVKPPSTPVTPDMAK_3	>AIPGENE17652	Swiss-Prot	sp|Q5R539|SRRT_PONAB	Serrate RNA effector molecule homolog OS=Pongo abelii GN=SRRT PE=2 SV=1							1.44386	0.109334	0.221211	1.17733	AIPGENE17652	AIPGENE17652
16.0408	15.9393	15.9797	15.9966	15.9609	16.0908	15.7533	15.6024	15.6596	15.7191	_RTS[Phospho (STY)]QDAETTSNDVKPPSTPVTPDMAK_3	>AIPGENE17652	Swiss-Prot	sp|Q5R539|SRRT_PONAB	Serrate RNA effector molecule homolog OS=Pongo abelii GN=SRRT PE=2 SV=1							1.43679	0.111658	0.218413	1.16709	AIPGENE17652	AIPGENE17652
14.1083	14.2119	14.0459	14.0376	14.1647	14.6663	14.5136	14.3829	14.5411	14.4231	_RT[Phospho (STY)]SQDAETTSNDVKPPSTPVTPDM[Oxidation (M)]AK_3	>AIPGENE17652	Swiss-Prot	sp|Q5R539|SRRT_PONAB	Serrate RNA effector molecule homolog OS=Pongo abelii GN=SRRT PE=2 SV=1	+	A_S					3.74538	0.00567387	-0.391718	-2.4503	AIPGENE17652	AIPGENE17652
13.4543	13.5373	13.4926	13.5385	13.6491	14.1364	14.0095	13.8434	14.0223	13.8634	_RTS[Phospho (STY)]QDAETTSNDVKPPSTPVTPDM[Oxidation (M)]AK_3	>AIPGENE17652	Swiss-Prot	sp|Q5R539|SRRT_PONAB	Serrate RNA effector molecule homolog OS=Pongo abelii GN=SRRT PE=2 SV=1	+	A_S					3.92274	0.00352427	-0.440644	-2.69536	AIPGENE17652	AIPGENE17652
15.617	15.3488	15.4306	15.6391	15.725	15.615	15.3496	15.4261	15.5469	15.4083	_HHEMS[Phospho (STY)]PPMPK_3	>AIPGENE17652	Swiss-Prot	sp|Q5R539|SRRT_PONAB	Serrate RNA effector molecule homolog OS=Pongo abelii GN=SRRT PE=2 SV=1							0.445498	0.56537	0.0829361	0.447973	AIPGENE17652	AIPGENE17652
13.1196	12.9834	12.9411	13.3273	13.3215	14.0648	13.8069	13.6884	14.0354	13.9869	_HHEM[Oxidation (M)]S[Phospho (STY)]PPMPK_3	>AIPGENE17652	Swiss-Prot	sp|Q5R539|SRRT_PONAB	Serrate RNA effector molecule homolog OS=Pongo abelii GN=SRRT PE=2 SV=1	+	A_S					4.00705	0.000526946	-0.777902	-3.72196	AIPGENE17652	AIPGENE17652
12.0602	10.8318	11.6623	12.3051	9.04881	14.4712	14.127	14.0295	14.5786	13.3194	_HHEMS[Phospho (STY)]PPM[Oxidation (M)]PK_3	>AIPGENE17652	Swiss-Prot	sp|Q5R539|SRRT_PONAB	Serrate RNA effector molecule homolog OS=Pongo abelii GN=SRRT PE=2 SV=1	+	A_S					2.78181	0.00046875	-2.92351	-4.00911	AIPGENE17652	AIPGENE17652
12.569	12.1299	12.6467	13.8423	11.9351	14.1003	13.0821	14.1478	10.996	13.1639	_LEGGSDFDLSILDRS[Phospho (STY)]PSPERK_3	>AIPGENE17652	Swiss-Prot	sp|Q5R539|SRRT_PONAB	Serrate RNA effector molecule homolog OS=Pongo abelii GN=SRRT PE=2 SV=1							0.30611	0.402905	-0.473407	-0.622157	AIPGENE17652	AIPGENE17652
12.5668	12.1641	12.7872	13.8423	11.9409	14.1004	13.0396	14.1478	NaN	13.1663	_LEGGSDFDLSILDRSPS[Phospho (STY)]PERK_3	>AIPGENE17652	Swiss-Prot	sp|Q5R539|SRRT_PONAB	Serrate RNA effector molecule homolog OS=Pongo abelii GN=SRRT PE=2 SV=1							NaN	1	0	NaN	AIPGENE17652	AIPGENE17652
13.084	12.9412	12.7896	12.6753	13.1608	13.0049	12.7686	12.0615	12.9644	13.0047	_S[Phospho (STY)]PPVLPEPTAAIHER_2	>AIPGENE1766	Swiss-Prot	sp|Q9QZM9|FBX16_MOUSE	F-box only protein 16 OS=Mus musculus GN=Fbxo16 PE=2 SV=1			K10299	04121 Ubiquitin system [BR:ko04121]	K10299	09182 Protein families: genetic information processing	0.371743	0.454909	0.16935	0.561853	AIPGENE1766	AIPGENE1766
16.0837	16.0334	15.8239	15.7157	15.9508	15.5198	15.7936	15.7383	15.5517	15.553	_FGS[Phospho (STY)]NSSTISER_2	>AIPGENE17685	Swiss-Prot	sp|B6RSP1|PKHA7_DANRE	Pleckstrin homology domain-containing family A member 7 OS=Danio rerio GN=plekha7 PE=2 SV=2							1.9668	0.0434633	0.290187	1.54495	AIPGENE17685	AIPGENE17685
14.5921	14.698	14.6243	14.8339	14.4876	14.7298	14.1877	14.6781	13.7934	14.9092	_ERS[Phospho (STY)]PLTWK_2	>AIPGENE17695	nr	gi|156398849|ref|XP_001638400.1|	predicted protein [Nematostella vectensis] >gi|156225520|gb|EDO46337.1| predicted protein [Nematostella vectensis]							0.393418	0.420782	0.187538	0.59925	AIPGENE17695	AIPGENE17695
14.6645	14.8537	15.0676	14.561	14.6972	13.9636	14.6282	14.5123	14.5248	14.5359	_NS[Phospho (STY)]PSILGQDK_2	>AIPGENE17707	Swiss-Prot	sp|Q9W751|PITX1_XENLA	Pituitary homeobox 1 OS=Xenopus laevis GN=pitx1 PE=2 SV=1			K09356	03000 Transcription factors [BR:ko03000]	K09356	09182 Protein families: genetic information processing	1.27373	0.0706932	0.335838	1.35296	AIPGENE17707	AIPGENE17707
13.134	13.3031	12.9469	13.1787	12.951	13.6802	13.3417	13.6683	13.1727	13.5398	_SVS[Phospho (STY)]FSARPEDK_2	>AIPGENE17727	Swiss-Prot	sp|Q8K394|PLCL2_MOUSE	Inactive phospholipase C-like protein 2 OS=Mus musculus GN=Plcl2 PE=1 SV=2			K15370	99995 Signaling proteins	K15370	09193 Unclassified: signaling and cellular processes	1.86985	0.0289251	-0.377839	-1.71936	AIPGENE17727	AIPGENE17727
15.572	16.0247	15.871	15.7102	16.0384	14.87	15.6755	15.2609	16.5304	15.426	_VSDSEST[Phospho (STY)]SDDTIPVDILEAR_2	>AIPGENE17731	Swiss-Prot	sp|Q08509|EPS8_MOUSE	Epidermal growth factor receptor kinase substrate 8 OS=Mus musculus GN=Eps8 PE=1 SV=2			K17277	04131 Membrane trafficking [BR:ko04131]	K17277	09182 Protein families: genetic information processing	0.458261	0.308714	0.290686	0.742175	AIPGENE17731	AIPGENE17731
15.572	16.0247	15.871	15.7102	16.0384	14.87	15.6755	15.2609	16.5304	15.426	_VS[Phospho (STY)]DSESTSDDTIPVDILEAR_2	>AIPGENE17731	Swiss-Prot	sp|Q08509|EPS8_MOUSE	Epidermal growth factor receptor kinase substrate 8 OS=Mus musculus GN=Eps8 PE=1 SV=2			K17277	04131 Membrane trafficking [BR:ko04131]	K17277	09182 Protein families: genetic information processing	0.458265	0.308889	0.290688	0.742181	AIPGENE17731	AIPGENE17731
15.55	16.0122	15.8673	15.6812	16.008	14.8671	15.6403	15.1871	16.5128	15.4174	_VSDSESTS[Phospho (STY)]DDTIPVDILEAR_2	>AIPGENE17731	Swiss-Prot	sp|Q08509|EPS8_MOUSE	Epidermal growth factor receptor kinase substrate 8 OS=Mus musculus GN=Eps8 PE=1 SV=2			K17277	04131 Membrane trafficking [BR:ko04131]	K17277	09182 Protein families: genetic information processing	0.472001	0.297097	0.298808	0.76079	AIPGENE17731	AIPGENE17731
19.4088	19.2348	19.4641	19.1305	19.0447	19.1285	19.6311	19.2652	19.3747	19.1759	_RGT[Phospho (STY)]PS[Phospho (STY)]PVGGR_2	>AIPGENE17736	Swiss-Prot	sp|C8YR32|LOXH1_MOUSE	Lipoxygenase homology domain-containing protein 1 OS=Mus musculus GN=Loxhd1 PE=2 SV=1							0.194782	0.746523	-0.0585266	-0.266139	AIPGENE17736	AIPGENE17736
13.4757	14.316	13.8836	14.5377	14.0285	13.3725	13.6203	13.6698	13.5365	13.2302	_RGTPS[Phospho (STY)]PVGGR_2	>AIPGENE17736	Swiss-Prot	sp|C8YR32|LOXH1_MOUSE	Lipoxygenase homology domain-containing protein 1 OS=Mus musculus GN=Loxhd1 PE=2 SV=1							1.64347	0.01999	0.562435	1.87529	AIPGENE17736	AIPGENE17736
17.1478	17.3086	17.3031	17.5167	17.4089	16.5958	16.9708	17.0099	16.8583	17.1668	_GTPS[Phospho (STY)]PVGGR_2	>AIPGENE17736	Swiss-Prot	sp|C8YR32|LOXH1_MOUSE	Lipoxygenase homology domain-containing protein 1 OS=Mus musculus GN=Loxhd1 PE=2 SV=1							2.20977	0.0168966	0.416721	1.95582	AIPGENE17736	AIPGENE17736
13.1146	12.7902	13.1091	12.9645	13.0505	13.2804	13.5305	13.4838	13.2176	12.5759	_GS[Phospho (STY)]FDDDRPIKLPIK_3	>AIPGENE17736	Swiss-Prot	sp|C8YR32|LOXH1_MOUSE	Lipoxygenase homology domain-containing protein 1 OS=Mus musculus GN=Loxhd1 PE=2 SV=1							0.558873	0.302085	-0.211876	-0.753257	AIPGENE17736	AIPGENE17736
15.6346	15.7524	15.5895	15.2941	15.3472	15.309	14.879	14.8176	14.5023	15.1569	_AGST[Phospho (STY)]SGSQADFGSEWSGR_2	>AIPGENE17736	Swiss-Prot	sp|C8YR32|LOXH1_MOUSE	Lipoxygenase homology domain-containing protein 1 OS=Mus musculus GN=Loxhd1 PE=2 SV=1	+	A_S					2.13983	0.0090112	0.590618	2.22676	AIPGENE17736	AIPGENE17736
15.5019	15.6307	15.447	15.1858	15.2332	15.1885	14.7484	14.6731	14.3765	15.0305	_AGSTS[Phospho (STY)]GSQADFGSEWSGR_2	>AIPGENE17736	Swiss-Prot	sp|C8YR32|LOXH1_MOUSE	Lipoxygenase homology domain-containing protein 1 OS=Mus musculus GN=Loxhd1 PE=2 SV=1	+	A_S					2.17086	0.00853202	0.596317	2.25395	AIPGENE17736	AIPGENE17736
15.4632	15.571	15.3922	15.1167	15.1758	15.0877	14.6861	14.5837	14.3021	14.9768	_AGS[Phospho (STY)]TSGSQADFGSEWSGR_2	>AIPGENE17736	Swiss-Prot	sp|C8YR32|LOXH1_MOUSE	Lipoxygenase homology domain-containing protein 1 OS=Mus musculus GN=Loxhd1 PE=2 SV=1	+	A_S					2.24421	0.00744732	0.616501	2.32813	AIPGENE17736	AIPGENE17736
12.1476	12.5944	12.5216	12.3634	12.2605	11.9568	12.0748	11.7417	11.3175	11.5663	_NLDRYPS[Phospho (STY)]FESTNNALSR_3	>AIPGENE17761	Swiss-Prot	sp|Q07002|CDK18_HUMAN	Cyclin-dependent kinase 18 OS=Homo sapiens GN=CDK18 PE=1 SV=3	+	A_S	K15596	01001 Protein kinases [BR:ko01001]	K15596	09181 Protein families: metabolism	2.45081	0.0051134	0.646088	2.50021	AIPGENE17761	AIPGENE17761
14.6388	15.1207	15.1346	15.2235	14.9279	13.948	14.5081	14.5904	14.6652	14.0836	_IKDSDPEDS[Phospho (STY)]DEGEIQHFSR_3	>AIPGENE17773	Swiss-Prot	sp|Q4HX89|BTN1_GIBZE	Protein BTN1 OS=Gibberella zeae (strain PH-1 / ATCC MYA-4620 / FGSC 9075 / NRRL 31084) GN=BTN1 PE=3 SV=2	+	A_S	K12389	04142 Lysosome [PATH:ko04142]	K12389	09141 Transport and catabolism	2.19125	0.00728421	0.650033	2.33996	AIPGENE17773	AIPGENE17773
13.894	14.4284	14.4097	14.6454	14.6521	13.9175	14.2025	14.2939	14.2381	14.1375	_IKDS[Phospho (STY)]DPEDSDEGEIQHFSR_3	>AIPGENE17773	Swiss-Prot	sp|Q4HX89|BTN1_GIBZE	Protein BTN1 OS=Gibberella zeae (strain PH-1 / ATCC MYA-4620 / FGSC 9075 / NRRL 31084) GN=BTN1 PE=3 SV=2			K12389	04142 Lysosome [PATH:ko04142]	K12389	09141 Transport and catabolism	0.845565	0.176472	0.248032	0.981972	AIPGENE17773	AIPGENE17773
9.90367	14.3678	14.561	13.9732	12.5547	NaN	15.0211	14.3028	13.8159	NaN	_IKDS[Phospho (STY)]DPEDS[Phospho (STY)]DEGEIQHFSR_3	>AIPGENE17773	Swiss-Prot	sp|Q4HX89|BTN1_GIBZE	Protein BTN1 OS=Gibberella zeae (strain PH-1 / ATCC MYA-4620 / FGSC 9075 / NRRL 31084) GN=BTN1 PE=3 SV=2			K12389	04142 Lysosome [PATH:ko04142]	K12389	09141 Transport and catabolism	NaN	1	0	NaN	AIPGENE17773	AIPGENE17773
15.3917	15.3412	15.2039	15.1595	15.5265	14.3786	14.033	13.4854	14.8744	13.7535	_ALS[Phospho (STY)]LSNSPSTPQR_2	>AIPGENE17786	Swiss-Prot	sp|P35409|GLHR_ANTEL	Probable glycoprotein hormone G-protein coupled receptor OS=Anthopleura elegantissima PE=2 SV=1	+	A_S					2.89322	0.000782222	1.21956	3.46786	AIPGENE17786	AIPGENE17786
13.5027	13.355	13.0961	13.3846	13.5731	14.3732	14.1649	14.2189	14.0785	14.0714	_HS[Phospho (STY)]DSYEEGSYLTR_2	>AIPGENE17794	Swiss-Prot	sp|O95425|SVIL_HUMAN	Supervillin OS=Homo sapiens GN=SVIL PE=1 SV=2	+	A_S	K10369	04812 Cytoskeleton proteins [BR:ko04812]	K10369	09183 Protein families: signaling and cellular processes	4.39848	0.000472441	-0.799068	-4.02233	AIPGENE17794	AIPGENE17794
13.6366	13.4876	13.3584	13.17	13.5241	14.0982	13.9838	14.0476	13.5396	13.9412	_HS[Phospho (STY)]DSYEEGSYLTR_3	>AIPGENE17794	Swiss-Prot	sp|O95425|SVIL_HUMAN	Supervillin OS=Homo sapiens GN=SVIL PE=1 SV=2			K10369	04812 Cytoskeleton proteins [BR:ko04812]	K10369	09183 Protein families: signaling and cellular processes	2.29327	0.0108399	-0.486724	-2.14023	AIPGENE17794	AIPGENE17794
14.7478	14.5455	14.4883	14.4753	14.5936	15.5129	15.3134	15.3745	15.0571	15.2347	_KHSDS[Phospho (STY)]YEEGSYLTR_3	>AIPGENE17794	Swiss-Prot	sp|O95425|SVIL_HUMAN	Supervillin OS=Homo sapiens GN=SVIL PE=1 SV=2	+	A_S	K10369	04812 Cytoskeleton proteins [BR:ko04812]	K10369	09183 Protein families: signaling and cellular processes	4.38948	0.000520548	-0.728433	-3.82992	AIPGENE17794	AIPGENE17794
14.7478	14.5414	14.4883	14.4753	14.5936	15.5129	15.3134	15.3745	15.0571	15.2347	_KHS[Phospho (STY)]DSYEEGSYLTR_3	>AIPGENE17794	Swiss-Prot	sp|O95425|SVIL_HUMAN	Supervillin OS=Homo sapiens GN=SVIL PE=1 SV=2	+	A_S	K10369	04812 Cytoskeleton proteins [BR:ko04812]	K10369	09183 Protein families: signaling and cellular processes	4.39094	0.000524138	-0.729253	-3.83303	AIPGENE17794	AIPGENE17794
15.5633	16.0632	16.0442	16.6374	15.7732	16.4477	16.261	16.497	15.9003	16.1961	_GFS[Phospho (STY)]FVNPYFNAHR_2	>AIPGENE17808	Swiss-Prot	sp|P28867|KPCD_MOUSE	Protein kinase C delta type OS=Mus musculus GN=Prkcd PE=1 SV=3			K06068	04140 Autophagy - animal [PATH:ko04140]	K06068	09141 Transport and catabolism	0.556833	0.278829	-0.244154	-0.788845	AIPGENE17808	AIPGENE17808
12.9521	13.1329	13.3891	14.0557	13.2236	14.099	13.2764	13.9494	12.6769	13.5912	_GFS[Phospho (STY)]FVNPYFNAHR_3	>AIPGENE17808	Swiss-Prot	sp|P28867|KPCD_MOUSE	Protein kinase C delta type OS=Mus musculus GN=Prkcd PE=1 SV=3			K06068	04140 Autophagy - animal [PATH:ko04140]	K06068	09141 Transport and catabolism	0.213784	0.612345	-0.167906	-0.402192	AIPGENE17808	AIPGENE17808
14.8764	14.6962	15.0071	15.0963	14.6834	15.1658	14.9021	15.1162	13.6469	14.6388	_FT[Phospho (STY)]PTDKDLLLSMDQGQFR_3	>AIPGENE17808	Swiss-Prot	sp|P28867|KPCD_MOUSE	Protein kinase C delta type OS=Mus musculus GN=Prkcd PE=1 SV=3			K06068	04140 Autophagy - animal [PATH:ko04140]	K06068	09141 Transport and catabolism	0.254768	0.557576	0.177912	0.456525	AIPGENE17808	AIPGENE17808
13.4501	13.4601	13.4526	13.8208	13.9394	14.4149	14.2323	14.4229	13.8224	14.4093	_FT[Phospho (STY)]PTDKDLLLSM[Oxidation (M)]DQGQFR_3	>AIPGENE17808	Swiss-Prot	sp|P28867|KPCD_MOUSE	Protein kinase C delta type OS=Mus musculus GN=Prkcd PE=1 SV=3	+	A_S	K06068	04140 Autophagy - animal [PATH:ko04140]	K06068	09141 Transport and catabolism	2.44113	0.00526061	-0.635729	-2.47856	AIPGENE17808	AIPGENE17808
14.1047	13.4315	14.4316	14.4958	14.4858	12.6711	15.1078	13.5011	14.6319	NaN	_ILS[Phospho (STY)]PEPPPPS[Phospho (STY)]R_2	>AIPGENE17862	Swiss-Prot	sp|Q14BP6|YV012_MOUSE	Leucine-rich repeat-containing protein LOC400891 homolog OS=Mus musculus PE=2 SV=1							NaN	1	0	NaN	AIPGENE17862	AIPGENE17862
15.8856	15.642	15.7137	15.6493	15.3845	16.4449	16.3537	16.0241	15.9371	16.0348	_NS[Phospho (STY)]VAIQSYSAQNSKPELTEVDR_3	>AIPGENE17889	Swiss-Prot	sp|Q96HN2|SAHH3_HUMAN	Putative adenosylhomocysteinase 3 OS=Homo sapiens GN=AHCYL2 PE=1 SV=1	+	A_S	K01251	00270 Cysteine and methionine metabolism [PATH:ko00270]	K01251	09105 Amino acid metabolism	2.34738	0.00957845	-0.503902	-2.201	AIPGENE17889	AIPGENE17889
13.3937	13.1614	13.1319	13.4668	12.9891	14.1105	13.7481	13.7945	13.8251	13.8637	_NS[Phospho (STY)]VAIQSYSAQNSKPELTEVDRK_3	>AIPGENE17889	Swiss-Prot	sp|Q96HN2|SAHH3_HUMAN	Putative adenosylhomocysteinase 3 OS=Homo sapiens GN=AHCYL2 PE=1 SV=1	+	A_S	K01251	00270 Cysteine and methionine metabolism [PATH:ko00270]	K01251	09105 Amino acid metabolism	3.43842	0.00175163	-0.639806	-3.06772	AIPGENE17889	AIPGENE17889
12.1209	11.4825	11.593	12.0713	11.6624	12.9444	12.5258	12.402	12.3336	12.6954	_KNS[Phospho (STY)]VAIQSYSAQNSKPELTEVDR_3	>AIPGENE17889	Swiss-Prot	sp|Q96HN2|SAHH3_HUMAN	Putative adenosylhomocysteinase 3 OS=Homo sapiens GN=AHCYL2 PE=1 SV=1	+	A_S	K01251	00270 Cysteine and methionine metabolism [PATH:ko00270]	K01251	09105 Amino acid metabolism	2.79287	0.00218076	-0.794257	-2.93922	AIPGENE17889	AIPGENE17889
12.3439	12.5662	11.9801	12.223	12.1055	13.0123	13.3003	12.9977	15.04	13.4566	_TQLS[Phospho (STY)]STPPIFNS_2	>AIPGENE17905	Swiss-Prot	sp|Q0EEE2|PTHD3_MOUSE	Patched domain-containing protein 3 OS=Mus musculus GN=Ptchd3 PE=1 SV=1	+	A_S					1.99881	0.00379856	-1.31765	-2.67319	AIPGENE17905	AIPGENE17905
12.1434	12.0859	11.8338	12.0109	12.2789	12.8842	13.1041	12.8095	14.8064	13.186	_TQLSS[Phospho (STY)]TPPIFNS_2	>AIPGENE17905	Swiss-Prot	sp|Q0EEE2|PTHD3_MOUSE	Patched domain-containing protein 3 OS=Mus musculus GN=Ptchd3 PE=1 SV=1	+	A_S					2.04476	0.00349144	-1.28743	-2.70532	AIPGENE17905	AIPGENE17905
13.7726	13.5513	13.4414	13.3997	13.7671	12.4035	12.3156	11.4574	12.3283	12.2446	_ITS[Phospho (STY)]GKTSM[Oxidation (M)]TKISVYEMTR_3	>AIPGENE17929	Swiss-Prot	sp|Q9JHA8|VWA7_MOUSE	von Willebrand factor A domain-containing protein 7 OS=Mus musculus GN=Vwa7 PE=2 SV=1	+	A_S					4.15345	0.000484848	1.43652	4.92117	AIPGENE17929	AIPGENE17929
12.3896	12.6262	12.1378	12.103	12.4924	10.8149	NaN	NaN	11.3404	10.8798	_ITS[Phospho (STY)]GKTSM[Oxidation (M)]TKISVYEMTR_2	>AIPGENE17929	Swiss-Prot	sp|Q9JHA8|VWA7_MOUSE	von Willebrand factor A domain-containing protein 7 OS=Mus musculus GN=Vwa7 PE=2 SV=1							NaN	1	0	NaN	AIPGENE17929	AIPGENE17929
15.7583	15.8185	15.7642	15.3763	15.5458	16.0995	16.553	16.4157	16.6354	16.8099	_DSTMFQS[Phospho (STY)]LESK_2	>AIPGENE1794	Swiss-Prot	sp|O43399|TPD54_HUMAN	Tumor protein D54 OS=Homo sapiens GN=TPD52L2 PE=1 SV=2	+	A_S					3.41318	0.00077533	-0.850097	-3.46256	AIPGENE1794	AIPGENE1794;AIPGENE1795
15.1917	15.2817	15.1777	14.8482	14.9887	15.5555	15.9991	15.8564	16.0592	16.2261	_DSTMFQSLES[Phospho (STY)]K_2	>AIPGENE1794	Swiss-Prot	sp|O43399|TPD54_HUMAN	Tumor protein D54 OS=Homo sapiens GN=TPD52L2 PE=1 SV=2	+	A_S					3.55043	0.000560386	-0.841675	-3.54521	AIPGENE1794	AIPGENE1794;AIPGENE1795
13.1864	12.9149	13.1729	13.1591	13.2768	12.8934	13.3384	13.1703	12.9171	13.3426	_NGLEETEIPLS[Phospho (STY)]PDHAAEEAR_3	>AIPGENE1794	Swiss-Prot	sp|O43399|TPD54_HUMAN	Tumor protein D54 OS=Homo sapiens GN=TPD52L2 PE=1 SV=2							0.0292243	0.956214	0.00968971	0.045068	AIPGENE1794	AIPGENE1794;AIPGENE1795
15.7325	16.4251	16.3428	15.9888	15.6153	16.3063	16.6159	16.7271	16.6508	16.2988	_EQSGGDS[Phospho (STY)]DGNEDAETEISR_2	>AIPGENE17941	Swiss-Prot	sp|Q9JIY2|HAKAI_MOUSE	E3 ubiquitin-protein ligase Hakai OS=Mus musculus GN=Cbll1 PE=1 SV=1			K15685	03019 Messenger RNA biogenesis [BR:ko03019]	K15685	09182 Protein families: genetic information processing	1.57191	0.0265839	-0.498889	-1.75467	AIPGENE17941	AIPGENE17941
15.5825	16.3259	16.1952	15.8346	15.4341	16.168	16.4851	16.605	16.5302	16.1503	_EQS[Phospho (STY)]GGDSDGNEDAETEISR_2	>AIPGENE17941	Swiss-Prot	sp|Q9JIY2|HAKAI_MOUSE	E3 ubiquitin-protein ligase Hakai OS=Mus musculus GN=Cbll1 PE=1 SV=1			K15685	03019 Messenger RNA biogenesis [BR:ko03019]	K15685	09182 Protein families: genetic information processing	1.51182	0.028009	-0.513263	-1.73344	AIPGENE17941	AIPGENE17941
16.0947	16.2877	16.1511	16.2157	15.8435	15.3986	15.0383	15.1961	14.2722	15.1118	_KES[Phospho (STY)]WTFK_2	>AIPGENE17943	Swiss-Prot	sp|O55044|G6PD_CRIGR	Glucose-6-phosphate 1-dehydrogenase OS=Cricetulus griseus GN=G6PD PE=2 SV=3	+	A_S	K00036	00030 Pentose phosphate pathway [PATH:ko00030]	K00036	09101 Carbohydrate metabolism	3.18423	0.000595745	1.11516	3.6334	AIPGENE17943	AIPGENE17943
10.9853	NaN	10.8385	10.297	10.5305	11.5926	11.4533	9.12159	12.5145	9.57189	_AAGDES[Phospho (STY)]GDSELSDGGLIFDSAK_2	>AIPGENE17957	Swiss-Prot	sp|Q5ZMJ9|SRRM1_CHICK	Serine/arginine repetitive matrix protein 1 OS=Gallus gallus GN=SRRM1 PE=2 SV=1			K13171	03013 RNA transport [PATH:ko03013]	K13171	09122 Translation	NaN	1	0	NaN	AIPGENE17957	AIPGENE17957
15.0414	15.4686	15.3845	15.1577	15.1686	14.7802	15.2161	15.1745	14.9889	14.947	_ESLS[Phospho (STY)]DSELQR_2	>AIPGENE18012	Swiss-Prot	sp|P62184|CALM_RENRE	Calmodulin OS=Renilla reniformis PE=1 SV=2							1.08798	0.148267	0.222813	1.05142	AIPGENE18012	AIPGENE18012
13.5811	14.4187	14.3463	14.3111	14.6248	13.2895	13.4729	13.728	13.498	13.5851	_HGS[Phospho (STY)]YSTFK_2	>AIPGENE18012	Swiss-Prot	sp|P62184|CALM_RENRE	Calmodulin OS=Renilla reniformis PE=1 SV=2	+	A_S					2.32775	0.00476068	0.741722	2.54568	AIPGENE18012	AIPGENE18012
11.2845	11.9961	11.9861	11.0732	11.7548	12.0378	12.5697	12.4902	12.6469	12.1137	_STDS[Phospho (STY)]VEALEIDDK_2	>AIPGENE18083	Swiss-Prot	sp|E9PTG8|STK10_RAT	Serine/threonine-protein kinase 10 OS=Rattus norvegicus GN=Stk10 PE=3 SV=1	+	A_S					1.99389	0.00760825	-0.752729	-2.31631	AIPGENE18083	AIPGENE18083;AIPGENE21914
14.5866	14.1193	14.3088	14.3698	14.5923	14.2054	14.3423	14.0004	14.1783	14.303	_DLEQISVNRPPS[Phospho (STY)]GGK_3	>AIPGENE18088	Swiss-Prot	sp|Q9D180|WDR65_MOUSE	WD repeat-containing protein 65 OS=Mus musculus GN=Wdr65 PE=2 SV=3							0.936539	0.207845	0.189459	0.91349	AIPGENE18088	AIPGENE18088
14.1683	13.285	12.5698	13.817	14.1413	13.9969	13.9518	13.5412	14.1637	14.0618	_DLEQISVNRPPS[Phospho (STY)]GGK_2	>AIPGENE18088	Swiss-Prot	sp|Q9D180|WDR65_MOUSE	WD repeat-containing protein 65 OS=Mus musculus GN=Wdr65 PE=2 SV=3							0.50813	0.256185	-0.346794	-0.825281	AIPGENE18088	AIPGENE18088
15.9033	15.7307	15.6657	15.7397	15.4955	15.4418	15.3366	14.9198	15.5512	15.18	_SSS[Phospho (STY)]MIDDVHPTVR_2	>AIPGENE18144	Swiss-Prot	sp|Q9UPU5|UBP24_HUMAN	Ubiquitin carboxyl-terminal hydrolase 24 OS=Homo sapiens GN=USP24 PE=1 SV=3			K11840	01002 Peptidases [BR:ko01002]	K11840	09181 Protein families: metabolism	1.95301	0.0212132	0.421087	1.84465	AIPGENE18144	AIPGENE18144
15.1219	14.9884	14.9213	14.8322	15.1682	14.1879	14.1282	13.8024	14.0564	13.8088	_SSS[Phospho (STY)]MIDDVHPTVR_3	>AIPGENE18144	Swiss-Prot	sp|Q9UPU5|UBP24_HUMAN	Ubiquitin carboxyl-terminal hydrolase 24 OS=Homo sapiens GN=USP24 PE=1 SV=3	+	A_S	K11840	01002 Peptidases [BR:ko01002]	K11840	09181 Protein families: metabolism	5.03933	0.000516129	1.00968	4.99926	AIPGENE18144	AIPGENE18144
13.4452	13.0558	13.0193	13.1855	13.5533	13.7184	13.4176	13.4555	14.1403	13.6732	_S[Phospho (STY)]SSM[Oxidation (M)]IDDVHPTVR_2	>AIPGENE18144	Swiss-Prot	sp|Q9UPU5|UBP24_HUMAN	Ubiquitin carboxyl-terminal hydrolase 24 OS=Homo sapiens GN=USP24 PE=1 SV=3			K11840	01002 Peptidases [BR:ko01002]	K11840	09181 Protein families: metabolism	1.4799	0.0371575	-0.429227	-1.60756	AIPGENE18144	AIPGENE18144
13.4452	13.0651	13.0157	13.1836	13.5556	13.728	13.3674	13.4533	14.1403	13.6746	_SSS[Phospho (STY)]M[Oxidation (M)]IDDVHPTVR_2	>AIPGENE18144	Swiss-Prot	sp|Q9UPU5|UBP24_HUMAN	Ubiquitin carboxyl-terminal hydrolase 24 OS=Homo sapiens GN=USP24 PE=1 SV=3			K11840	01002 Peptidases [BR:ko01002]	K11840	09181 Protein families: metabolism	1.39704	0.0433294	-0.419695	-1.54602	AIPGENE18144	AIPGENE18144
13.383	12.9446	13.0239	13.0736	13.0044	13.3911	13.2616	13.1525	13.6332	13.0996	_SSS[Phospho (STY)]M[Oxidation (M)]IDDVHPTVR_3	>AIPGENE18144	Swiss-Prot	sp|Q9UPU5|UBP24_HUMAN	Ubiquitin carboxyl-terminal hydrolase 24 OS=Homo sapiens GN=USP24 PE=1 SV=3			K11840	01002 Peptidases [BR:ko01002]	K11840	09181 Protein families: metabolism	0.964365	0.171195	-0.221676	-0.995206	AIPGENE18144	AIPGENE18144
15.0201	15.1386	14.9059	14.6471	14.8748	14.2997	14.2729	13.9663	14.5132	13.8668	_LSS[Phospho (STY)]QSSDDDGGGGSDSDSLK_2	>AIPGENE18144	Swiss-Prot	sp|Q9UPU5|UBP24_HUMAN	Ubiquitin carboxyl-terminal hydrolase 24 OS=Homo sapiens GN=USP24 PE=1 SV=3	+	A_S	K11840	01002 Peptidases [BR:ko01002]	K11840	09181 Protein families: metabolism	3.0365	0.0021375	0.733504	3.01151	AIPGENE18144	AIPGENE18144
13.5846	14.2866	13.9051	14.1145	14.116	13.4206	14.5896	13.6764	13.6127	13.321	_LSSQSS[Phospho (STY)]DDDGGGGSDSDSLK_2	>AIPGENE18144	Swiss-Prot	sp|Q9UPU5|UBP24_HUMAN	Ubiquitin carboxyl-terminal hydrolase 24 OS=Homo sapiens GN=USP24 PE=1 SV=3			K11840	01002 Peptidases [BR:ko01002]	K11840	09181 Protein families: metabolism	0.508706	0.283705	0.277279	0.779325	AIPGENE18144	AIPGENE18144
14.1309	13.9722	13.9736	13.847	13.9448	13.8724	13.6446	13.5743	13.7263	13.5926	_KS[Phospho (STY)]TTSFEESTLGNSESDPASQR_3	>AIPGENE18161	Swiss-Prot	sp|Q69Z37|SAM9L_MOUSE	Sterile alpha motif domain-containing protein 9-like OS=Mus musculus GN=Samd9l PE=1 SV=2							2.4685	0.0299911	0.291625	1.70551	AIPGENE18161	AIPGENE18161
14.8585	15.052	15.0659	14.8541	14.821	14.4246	14.6769	14.4376	14.2068	14.47	_NS[Phospho (STY)]FEIESSGVSQETSEEK_2	>AIPGENE18190	Swiss-Prot	sp|Q63HN8|RN213_HUMAN	E3 ubiquitin-protein ligase RNF213 OS=Homo sapiens GN=RNF213 PE=1 SV=3	+	A_S	K22754	04121 Ubiquitin system [BR:ko04121]			3.14796	0.00476759	0.487136	2.54284	AIPGENE18190	AIPGENE18190
12.9297	12.8888	NaN	12.9737	NaN	11.6872	12.0144	12.4553	11.336	NaN	_YQAVNANKS[Phospho (STY)]PLR_3	>AIPGENE18344	Swiss-Prot	sp|Q3TY92|MBD6_MOUSE	Methyl-CpG-binding domain protein 6 OS=Mus musculus GN=Mbd6 PE=2 SV=2							NaN	1	0	NaN	AIPGENE18344	AIPGENE18344;AIPGENE18345;AIPGENE18346
11.6437	11.8318	11.7533	11.634	11.5196	10.9839	NaN	NaN	11.2499	NaN	_YQAVNANKS[Phospho (STY)]PLR_2	>AIPGENE18344	Swiss-Prot	sp|Q3TY92|MBD6_MOUSE	Methyl-CpG-binding domain protein 6 OS=Mus musculus GN=Mbd6 PE=2 SV=2							NaN	1	0	NaN	AIPGENE18344	AIPGENE18344;AIPGENE18345;AIPGENE18346
15.8757	16.3246	16.2632	16.2035	16.3139	15.7068	16.0952	15.5126	17.0661	16.1291	_SFTQPDSDNES[Phospho (STY)]VDSLDILR_2	>AIPGENE18393	Swiss-Prot	sp|Q9NWH7|SPAT6_HUMAN	Spermatogenesis-associated protein 6 OS=Homo sapiens GN=SPATA6 PE=1 SV=1							0.127657	0.765867	0.0942568	0.247846	AIPGENE18393	AIPGENE18393
15.0386	16.5669	16.4331	16.4299	16.0849	15.1225	16.3006	15.7387	16.8373	14.812	_SFTQPDS[Phospho (STY)]DNESVDSLDILR_2	>AIPGENE18393	Swiss-Prot	sp|Q9NWH7|SPAT6_HUMAN	Spermatogenesis-associated protein 6 OS=Homo sapiens GN=SPATA6 PE=1 SV=1							0.323333	0.407073	0.34847	0.616884	AIPGENE18393	AIPGENE18393
13.1759	13.7823	13.7248	13.7199	13.7426	13.1918	13.7041	13.0479	14.6056	13.479	_SFTQPDSDNESVDS[Phospho (STY)]LDILR_2	>AIPGENE18393	Swiss-Prot	sp|Q9NWH7|SPAT6_HUMAN	Spermatogenesis-associated protein 6 OS=Homo sapiens GN=SPATA6 PE=1 SV=1							0.0272477	0.941824	0.0234001	0.0589051	AIPGENE18393	AIPGENE18393
12.5956	13.773	13.9999	13.7593	13.7568	NaN	13.67	NaN	12.2531	13.1331	_AEPQS[Phospho (STY)]PSHTPK_2	>AIPGENE18394	Swiss-Prot	sp|Q15311|RBP1_HUMAN	RalA-binding protein 1 OS=Homo sapiens GN=RALBP1 PE=1 SV=3							NaN	1	0	NaN	AIPGENE18394	AIPGENE18394;AIPGENE18395
12.9095	12.5377	12.6731	12.4165	12.788	12.7132	12.449	12.5593	12.3818	12.9145	_RPNS[Phospho (STY)]PQTNLSISTR_3	>AIPGENE18408	Swiss-Prot	sp|Q3B7D5|RASF2_RAT	Ras association domain-containing protein 2 OS=Rattus norvegicus GN=Rassf2 PE=2 SV=1			K09851	04391 Hippo signaling pathway - fly [PATH:ko04391]	K09851	09132 Signal transduction	0.188022	0.74514	0.0614191	0.26733	AIPGENE18408	AIPGENE18408
12.176	12.2228	NaN	11.8269	12.2398	12.1393	11.8347	11.7495	12.4443	11.6769	_KYS[Phospho (STY)]DVLSYK_2	>AIPGENE18422	Swiss-Prot	sp|A4IJ05|SYT17_XENTR	Synaptotagmin-17 OS=Xenopus tropicalis GN=syt17 PE=2 SV=1			K19915	04131 Membrane trafficking [BR:ko04131]	K19915	09182 Protein families: genetic information processing	NaN	1	0	NaN	AIPGENE18422	AIPGENE18422
13.5889	13.105	13.1462	NaN	13.4581	13.1266	NaN	NaN	12.9526	12.462	_KYS[Phospho (STY)]EPPPYR_2	>AIPGENE18422	Swiss-Prot	sp|A4IJ05|SYT17_XENTR	Synaptotagmin-17 OS=Xenopus tropicalis GN=syt17 PE=2 SV=1			K19915	04131 Membrane trafficking [BR:ko04131]	K19915	09182 Protein families: genetic information processing	NaN	1	0	NaN	AIPGENE18422	AIPGENE18422
16.0207	15.9693	16.114	16.1607	16.011	16.0398	16.2889	16.4544	15.9053	16.2914	_SNFHTNTISGSLS[Phospho (STY)]PEVER_3	>AIPGENE18441	Swiss-Prot	sp|Q9UKW4|VAV3_HUMAN	Guanine nucleotide exchange factor VAV3 OS=Homo sapiens GN=VAV3 PE=1 SV=1			K05730	04024 cAMP signaling pathway [PATH:ko04024]	K05730	09130 Environmental Information Processing	0.667828	0.346845	-0.140806	-0.688444	AIPGENE18441	AIPGENE18441
11.9888	11.1085	11.4449	11.8974	11.4359	12.2271	11.8501	11.9666	11.9488	12.0959	_SNFHTNTISGSLS[Phospho (STY)]PEVER_2	>AIPGENE18441	Swiss-Prot	sp|Q9UKW4|VAV3_HUMAN	Guanine nucleotide exchange factor VAV3 OS=Homo sapiens GN=VAV3 PE=1 SV=1			K05730	04024 cAMP signaling pathway [PATH:ko04024]	K05730	09130 Environmental Information Processing	1.44933	0.0371955	-0.442587	-1.60772	AIPGENE18441	AIPGENE18441
13.8448	13.4719	13.2761	13.105	13.4949	13.7282	12.9128	13.0189	11.9601	13.6479	_QT[Phospho (STY)]SSPVMPSDWMHAR_3	>AIPGENE18441	Swiss-Prot	sp|Q9UKW4|VAV3_HUMAN	Guanine nucleotide exchange factor VAV3 OS=Homo sapiens GN=VAV3 PE=1 SV=1			K05730	04024 cAMP signaling pathway [PATH:ko04024]	K05730	09130 Environmental Information Processing	0.534186	0.231072	0.384939	0.871948	AIPGENE18441	AIPGENE18441
14.3322	14.2783	14.2826	13.957	14.1589	13.5435	13.5605	13.4372	13.4731	13.531	_S[Phospho (STY)]LSGGNSLPR_2	>AIPGENE18443	Swiss-Prot	sp|Q8NDI1|EHBP1_HUMAN	EH domain-binding protein 1 OS=Homo sapiens GN=EHBP1 PE=1 SV=3	+	A_S					4.9738	0.000387097	0.692732	4.04185	AIPGENE18443	AIPGENE18443
14.1316	14.1004	14.0231	13.7818	13.954	13.3117	13.4043	13.2247	13.2562	13.4038	_SLS[Phospho (STY)]GGNSLPR_2	>AIPGENE18443	Swiss-Prot	sp|Q8NDI1|EHBP1_HUMAN	EH domain-binding protein 1 OS=Homo sapiens GN=EHBP1 PE=1 SV=3	+	A_S					4.85644	0.000437956	0.67803	3.93134	AIPGENE18443	AIPGENE18443
11.4846	11.3405	11.329	11.2852	11.0874	12.2477	12.0029	11.9001	11.66	11.8964	_RTS[Phospho (STY)]LSYQQR_2	>AIPGENE18443	Swiss-Prot	sp|Q8NDI1|EHBP1_HUMAN	EH domain-binding protein 1 OS=Homo sapiens GN=EHBP1 PE=1 SV=3	+	A_S					3.26883	0.00224773	-0.636074	-2.96501	AIPGENE18443	AIPGENE18443
18.7959	18.9693	19.0548	18.6648	19.0387	18.801	19.2245	18.8735	19.7002	19.3603	_DEPYEDDDPFPVAQPGS[Phospho (STY)]PR_2	>AIPGENE18459	Swiss-Prot	sp|O97827|LPHN3_BOVIN	Latrophilin-3 OS=Bos taurus GN=LPHN3 PE=2 SV=1							0.819775	0.159598	-0.287208	-1.0217	AIPGENE18459	AIPGENE18459
14.5473	14.2635	14.4394	14.2068	14.5506	14.2745	14.4657	14.3215	15.084	14.8866	_DEPYEDDDPFPVAQPGS[Phospho (STY)]PR_3	>AIPGENE18459	Swiss-Prot	sp|O97827|LPHN3_BOVIN	Latrophilin-3 OS=Bos taurus GN=LPHN3 PE=2 SV=1							0.556409	0.308696	-0.20499	-0.742694	AIPGENE18459	AIPGENE18459
14.6322	14.4897	14.264	14.199	14.4802	14.0923	14.1622	13.5325	14.4419	14.4186	_S[Phospho (STY)]SLVGSTDGSGLTPIK_2	>AIPGENE1848	Swiss-Prot	sp|Q8JIR0|BMI1A_DANRE	Polycomb complex protein BMI-1-A OS=Danio rerio GN=bmi1a PE=1 SV=2			K11459	04550 Signaling pathways regulating pluripotency of stem cells [PATH:ko04550]	K11459	09144 Cellular community - eukaryotes	0.798645	0.167383	0.283524	1.00347	AIPGENE1848	AIPGENE1848;AIPGENE1896
13.7344	13.712	13.6159	13.8898	14.0747	13.4068	13.6225	13.5358	13.4679	13.8181	_ALSS[Phospho (STY)]PSLNSVDHVSTQGER_3	>AIPGENE18482	Swiss-Prot	sp|Q8IRC7|AWH_DROME	LIM/homeobox protein Awh OS=Drosophila melanogaster GN=Awh PE=1 SV=1							1.21811	0.120982	0.235114	1.13215	AIPGENE18482	AIPGENE18482
12.9503	12.9207	12.8271	13.0438	12.8943	12.63	12.7133	12.7623	12.8114	12.84	_LFHNLS[Phospho (STY)]IEK_2	>AIPGENE18496	Swiss-Prot	sp|A5D794|GAPD1_BOVIN	GTPase-activating protein and VPS9 domain-containing protein 1 OS=Bos taurus GN=GAPVD1 PE=2 SV=1							2.03791	0.113085	0.175791	1.16044	AIPGENE18496	AIPGENE18496
16.8172	16.6769	16.7321	16.8778	16.583	16.7173	16.7207	16.7187	16.7875	16.9107	_GGNGTS[Phospho (STY)]PSTSPQVK_2	>AIPGENE18514	nr	gi|156375816|ref|XP_001630275.1|	predicted protein [Nematostella vectensis] >gi|156217292|gb|EDO38212.1| predicted protein [Nematostella vectensis]							0.212363	0.805034	-0.0335735	-0.20491	AIPGENE18514	AIPGENE18514
13.8792	13.884	13.9419	13.7868	14.1138	12.8699	13.352	13.0335	13.818	13.3187	_VAVEFFDPS[Phospho (STY)]PEVQK_2	>AIPGENE18528	Swiss-Prot	sp|Q9WVA3|BUB3_MOUSE	Mitotic checkpoint protein BUB3 OS=Mus musculus GN=Bub3 PE=2 SV=2	+	A_S	K02180	04110 Cell cycle [PATH:ko04110]	K02180	09143 Cell growth and death	2.2574	0.00655335	0.642741	2.37305	AIPGENE18528	AIPGENE18528
14.1512	13.8718	14.0685	13.8279	14.03	14.0188	14.0319	13.9779	13.7566	13.9595	_NRS[Phospho (STY)]EPDIASLDLSNSLSPK_3	>AIPGENE18538	nr	gi|637264112|ref|XP_008101978.1|	PREDICTED: ral guanine nucleotide dissociation stimulator-like 3 [Anolis carolinensis]							0.209988	0.78366	0.0409575	0.229269	AIPGENE18538	AIPGENE18538
15.6347	15.653	15.7077	15.7883	15.7726	15.1404	15.2471	15.193	14.9964	15.268	_RGPGNES[Phospho (STY)]PDLDEINIK_3	>AIPGENE18569	Swiss-Prot	sp|Q9BYX4|IFIH1_HUMAN	Interferon-induced helicase C domain-containing protein 1 OS=Homo sapiens GN=IFIH1 PE=1 SV=3	+	A_S	K12647	04622 RIG-I-like receptor signaling pathway [PATH:ko04622]	K12647	09151 Immune system	4.88389	0.000761905	0.5423	3.44387	AIPGENE18569	AIPGENE18569
13.6052	13.737	13.7289	14.0067	13.4492	13.5052	13.0939	13.0064	13.5269	13.6553	_RGPGNES[Phospho (STY)]PDLDEINIK_2	>AIPGENE18569	Swiss-Prot	sp|Q9BYX4|IFIH1_HUMAN	Interferon-induced helicase C domain-containing protein 1 OS=Homo sapiens GN=IFIH1 PE=1 SV=3			K12647	04622 RIG-I-like receptor signaling pathway [PATH:ko04622]	K12647	09151 Immune system	1.2292	0.0714605	0.347846	1.34766	AIPGENE18569	AIPGENE18569
14.3061	14.8978	14.8932	14.4515	14.474	14.5467	15.2298	15.0783	15.2693	14.496	_SNAQT[Phospho (STY)]SDIETFDDETTDEVR_2	>AIPGENE18613	Swiss-Prot	sp|Q91WC1|POTE1_MOUSE	Protection of telomeres protein 1 OS=Mus musculus GN=Pot1 PE=1 SV=1			K11109	03032 DNA replication proteins [BR:ko03032]	K11109	09182 Protein families: genetic information processing	0.790103	0.153145	-0.319513	-1.03912	AIPGENE18613	AIPGENE18613
13.7298	14.2194	14.2802	13.823	13.8453	13.9735	14.5918	14.4581	14.6902	13.9028	_S[Phospho (STY)]NAQTSDIETFDDETTDEVR_2	>AIPGENE18613	Swiss-Prot	sp|Q91WC1|POTE1_MOUSE	Protection of telomeres protein 1 OS=Mus musculus GN=Pot1 PE=1 SV=1			K11109	03032 DNA replication proteins [BR:ko03032]	K11109	09182 Protein families: genetic information processing	0.923263	0.114087	-0.34373	-1.15695	AIPGENE18613	AIPGENE18613
13.6216	14.1773	14.2541	13.701	13.7119	13.9175	14.5041	14.3558	14.6185	13.8679	_SNAQTS[Phospho (STY)]DIETFDDETTDEVR_2	>AIPGENE18613	Swiss-Prot	sp|Q91WC1|POTE1_MOUSE	Protection of telomeres protein 1 OS=Mus musculus GN=Pot1 PE=1 SV=1			K11109	03032 DNA replication proteins [BR:ko03032]	K11109	09182 Protein families: genetic information processing	0.942586	0.106249	-0.359616	-1.1876	AIPGENE18613	AIPGENE18613
16.5196	16.5201	16.3113	16.4009	16.4347	15.7608	15.7192	15.4679	15.8695	15.64	_SNS[Phospho (STY)]ATTLQTQEDVTR_2	>AIPGENE18618	Swiss-Prot	sp|A0JMD4|TPC2_DANRE	Two pore calcium channel protein 2 OS=Danio rerio GN=tpcn2 PE=2 SV=1	+	A_S	K14077	04972 Pancreatic secretion [PATH:ko04972]	K14077	09154 Digestive system	4.93861	0.000321429	0.745864	4.19713	AIPGENE18618	AIPGENE18618
16.0447	16.0411	15.6322	15.5603	15.3513	15.1874	15.2454	15.0069	15.3912	14.6767	_[Acetyl (Protein N-term)]SSVEQESSSNS[Phospho (STY)]PPAK_2	>AIPGENE187	Swiss-Prot	sp|Q29504|UBA1_RABIT	Ubiquitin-like modifier-activating enzyme 1 OS=Oryctolagus cuniculus GN=UBA1 PE=2 SV=1	+	A_S	K03178	04120 Ubiquitin mediated proteolysis [PATH:ko04120]	K03178	09123 Folding, sorting and degradation	2.0216	0.00968553	0.624405	2.19669	AIPGENE187	AIPGENE187
16.0737	16.0597	15.6323	15.5486	15.3603	15.1825	14.9647	15.0851	15.406	14.6564	_[Acetyl (Protein N-term)]SSVEQESSS[Phospho (STY)]NSPPAK_2	>AIPGENE187	Swiss-Prot	sp|Q29504|UBA1_RABIT	Ubiquitin-like modifier-activating enzyme 1 OS=Oryctolagus cuniculus GN=UBA1 PE=2 SV=1	+	A_S	K03178	04120 Ubiquitin mediated proteolysis [PATH:ko04120]	K03178	09123 Folding, sorting and degradation	2.1433	0.00729701	0.675991	2.34044	AIPGENE187	AIPGENE187
13.6752	14.4944	14.4745	14.2563	14.2142	13.4326	14.2413	13.8976	14.1816	13.274	_NAS[Phospho (STY)]GDIDIDDMK_2	>AIPGENE187	Swiss-Prot	sp|Q29504|UBA1_RABIT	Ubiquitin-like modifier-activating enzyme 1 OS=Oryctolagus cuniculus GN=UBA1 PE=2 SV=1			K03178	04120 Ubiquitin mediated proteolysis [PATH:ko04120]	K03178	09123 Folding, sorting and degradation	0.897369	0.100106	0.417488	1.21042	AIPGENE187	AIPGENE187
11.3525	12.4873	11.84	12.6706	11.7302	11.7652	12.6785	12.3138	12.6715	11.8021	_NAS[Phospho (STY)]GDIDIDDM[Oxidation (M)]K_2	>AIPGENE187	Swiss-Prot	sp|Q29504|UBA1_RABIT	Ubiquitin-like modifier-activating enzyme 1 OS=Oryctolagus cuniculus GN=UBA1 PE=2 SV=1			K03178	04120 Ubiquitin mediated proteolysis [PATH:ko04120]	K03178	09123 Folding, sorting and degradation	0.311534	0.461635	-0.2301	-0.552353	AIPGENE187	AIPGENE187
17.2943	17.3035	17.4974	17.4559	17.3531	17.1675	17.2258	17.1918	17.1102	17.3351	_HS[Phospho (STY)]ITPETFR_2	>AIPGENE1870	Swiss-Prot	sp|Q91V57|CHIN_MOUSE	N-chimaerin OS=Mus musculus GN=Chn1 PE=1 SV=2			K20630	04131 Membrane trafficking [BR:ko04131]	K20630	09182 Protein families: genetic information processing	1.86963	0.123304	0.174763	1.12462	AIPGENE1870	AIPGENE1870
13.139	12.7307	13.0321	13.2814	13.4574	13.1698	12.6989	12.8394	13.0881	13.3816	_KLS[Phospho (STY)]HPGMAPR_2	>AIPGENE1870	Swiss-Prot	sp|Q91V57|CHIN_MOUSE	N-chimaerin OS=Mus musculus GN=Chn1 PE=1 SV=2			K20630	04131 Membrane trafficking [BR:ko04131]	K20630	09182 Protein families: genetic information processing	0.218214	0.671504	0.0925667	0.340353	AIPGENE1870	AIPGENE1870
12.9167	12.5624	12.5518	12.2194	12.7887	11.7351	11.4084	11.4718	12.38	11.8603	_LFGS[Phospho (STY)]GLSINDVEK_2	>AIPGENE18727	Swiss-Prot	sp|Q9MZT1|CLCN1_CANFA	Chloride channel protein 1 OS=Canis familiaris GN=CLCN1 PE=1 SV=1	+	A_S					2.38939	0.00353285	0.836687	2.69562	AIPGENE18727	AIPGENE18727
11.5868	12.7785	12.3562	12.3197	12.5632	10.2947	11.7915	11.2918	11.9057	NaN	_LFGSGLS[Phospho (STY)]INDVEK_2	>AIPGENE18727	Swiss-Prot	sp|Q9MZT1|CLCN1_CANFA	Chloride channel protein 1 OS=Canis familiaris GN=CLCN1 PE=1 SV=1							NaN	1	0	NaN	AIPGENE18727	AIPGENE18727
12.4675	11.9018	12.1109	12.169	12.2411	12.0641	NaN	NaN	11.8396	11.2884	_KS[Phospho (STY)]PLTLKPTNTPSSR_3	>AIPGENE18786	Swiss-Prot	sp|P51815|ZN75D_HUMAN	Zinc finger protein 75D OS=Homo sapiens GN=ZNF75D PE=2 SV=2					K09229	09182 Protein families: genetic information processing	NaN	1	0	NaN	AIPGENE18786	AIPGENE18786
16.6377	16.9329	16.7795	16.94	16.8527	16.6749	16.7295	16.7081	16.7891	16.847	_SSS[Phospho (STY)]FIQGSSR_2	>AIPGENE18862	Swiss-Prot	sp|Q5T197|DCST1_HUMAN	DC-STAMP domain-containing protein 1 OS=Homo sapiens GN=DCST1 PE=2 SV=1			K22375	04121 Ubiquitin system [BR:ko04121]	K22375	09182 Protein families: genetic information processing	0.598822	0.531526	0.0788227	0.481142	AIPGENE18862	AIPGENE18862
15.0034	14.5076	14.7632	14.3229	14.5276	14.5267	15.0039	14.1235	14.5319	14.2511	_SRS[Phospho (STY)]TES[Phospho (STY)]IKEAMK_3	>AIPGENE18862	Swiss-Prot	sp|Q5T197|DCST1_HUMAN	DC-STAMP domain-containing protein 1 OS=Homo sapiens GN=DCST1 PE=2 SV=1			K22375	04121 Ubiquitin system [BR:ko04121]	K22375	09182 Protein families: genetic information processing	0.306473	0.542019	0.13749	0.471248	AIPGENE18862	AIPGENE18862
14.6894	14.2683	14.5554	14.0902	14.2457	14.3261	14.8219	13.9674	14.3883	14.1111	_SRS[Phospho (STY)]T[Phospho (STY)]ESIKEAMK_3	>AIPGENE18862	Swiss-Prot	sp|Q5T197|DCST1_HUMAN	DC-STAMP domain-containing protein 1 OS=Homo sapiens GN=DCST1 PE=2 SV=1			K22375	04121 Ubiquitin system [BR:ko04121]	K22375	09182 Protein families: genetic information processing	0.0948918	0.840453	0.0468473	0.165923	AIPGENE18862	AIPGENE18862
14.4828	14.0492	14.2225	13.8343	13.8767	14.0281	14.5668	13.5009	14.0593	13.5734	_SRST[Phospho (STY)]ES[Phospho (STY)]IKEAMK_3	>AIPGENE18862	Swiss-Prot	sp|Q5T197|DCST1_HUMAN	DC-STAMP domain-containing protein 1 OS=Homo sapiens GN=DCST1 PE=2 SV=1			K22375	04121 Ubiquitin system [BR:ko04121]	K22375	09182 Protein families: genetic information processing	0.272914	0.562965	0.147404	0.451454	AIPGENE18862	AIPGENE18862
12.6858	12.7051	12.9191	12.9043	12.6865	13.0562	13.8358	13.1621	13.9727	13.2467	_SRS[Phospho (STY)]TES[Phospho (STY)]IKEAM[Oxidation (M)]K_3	>AIPGENE18862	Swiss-Prot	sp|Q5T197|DCST1_HUMAN	DC-STAMP domain-containing protein 1 OS=Homo sapiens GN=DCST1 PE=2 SV=1	+	A_S	K22375	04121 Ubiquitin system [BR:ko04121]	K22375	09182 Protein families: genetic information processing	2.06849	0.00791987	-0.674538	-2.28786	AIPGENE18862	AIPGENE18862
11.814	11.1192	11.4139	10.817	11.4701	11.5543	11.9578	10.4127	11.9722	10.8265	_SRS[Phospho (STY)]TES[Phospho (STY)]IKEAMK_2	>AIPGENE18862	Swiss-Prot	sp|Q5T197|DCST1_HUMAN	DC-STAMP domain-containing protein 1 OS=Homo sapiens GN=DCST1 PE=2 SV=1			K22375	04121 Ubiquitin system [BR:ko04121]	K22375	09182 Protein families: genetic information processing	0.0172549	0.96204	-0.0178837	-0.0393122	AIPGENE18862	AIPGENE18862
11.0815	11.3301	10.8351	11.057	12.3003	11.0143	NaN	NaN	NaN	11.6986	_S[Phospho (STY)]RSTESIKEAMK_3	>AIPGENE18862	Swiss-Prot	sp|Q5T197|DCST1_HUMAN	DC-STAMP domain-containing protein 1 OS=Homo sapiens GN=DCST1 PE=2 SV=1			K22375	04121 Ubiquitin system [BR:ko04121]	K22375	09182 Protein families: genetic information processing	NaN	1	0	NaN	AIPGENE18862	AIPGENE18862
15.0914	15.3278	15.1135	15.215	15.1732	15.2535	15.266	15.2833	15.364	15.5067	_MAS[Phospho (STY)]YESISNVGPDK_2	>AIPGENE18862	Swiss-Prot	sp|Q5T197|DCST1_HUMAN	DC-STAMP domain-containing protein 1 OS=Homo sapiens GN=DCST1 PE=2 SV=1			K22375	04121 Ubiquitin system [BR:ko04121]	K22375	09182 Protein families: genetic information processing	1.35446	0.203126	-0.150539	-0.922852	AIPGENE18862	AIPGENE18862
14.0546	NaN	13.8615	14.2159	13.9559	14.6441	14.9379	14.7116	14.8018	14.9213	_M[Oxidation (M)]AS[Phospho (STY)]YESISNVGPDK_2	>AIPGENE18862	Swiss-Prot	sp|Q5T197|DCST1_HUMAN	DC-STAMP domain-containing protein 1 OS=Homo sapiens GN=DCST1 PE=2 SV=1			K22375	04121 Ubiquitin system [BR:ko04121]	K22375	09182 Protein families: genetic information processing	NaN	1	0	NaN	AIPGENE18862	AIPGENE18862
13.776	13.9522	13.8214	13.8906	14.2314	12.6684	12.8466	12.3751	12.4398	12.7033	_S[Phospho (STY)]IKEEDGYTVAVK_2	>AIPGENE18865	Swiss-Prot	sp|Q8QHL3|VGFR1_CHICK	Vascular endothelial growth factor receptor 1 OS=Gallus gallus GN=FLT1 PE=2 SV=1	+	A_S	K05096	04014 Ras signaling pathway [PATH:ko04014]	K05096	09132 Signal transduction	5.44443	0.000909091	1.32769	6.07838	AIPGENE18865	AIPGENE18865
17.4697	17.633	17.5861	17.584	17.5601	17.4861	17.6165	17.4209	17.9665	17.4948	_AINYEPQLDDS[Phospho (STY)]PPPSK_2	>AIPGENE18914	Swiss-Prot	sp|Q9CSU0|RPR1B_MOUSE	Regulation of nuclear pre-mRNA domain-containing protein 1B OS=Mus musculus GN=Rprd1b PE=1 SV=2			K15559	03021 Transcription machinery [BR:ko03021]	K15559	09182 Protein families: genetic information processing	0.112381	0.854861	-0.0303635	-0.150842	AIPGENE18914	AIPGENE18914
18.6419	18.7613	18.6864	18.6211	18.6332	18.9755	18.8923	18.6973	19.1689	19.2376	_LAGMQLGS[Phospho (STY)]PTNSSTSASLSR_2	>AIPGENE18924	Swiss-Prot	sp|Q5R481|SEPT7_PONAB	Septin-7 OS=Pongo abelii GN=SEPT7 PE=2 SV=2			K16944	04131 Membrane trafficking [BR:ko04131]	K16944	09182 Protein families: genetic information processing	1.92593	0.0358628	-0.325526	-1.62406	AIPGENE18924	AIPGENE18924;AIPGENE18925;AIPGENE18926;AIPGENE18927
16.3337	16.6088	16.589	16.7289	16.4774	17.0646	17.3197	17.2513	17.3731	17.2007	_LAGM[Oxidation (M)]QLGS[Phospho (STY)]PTNSSTSASLSR_2	>AIPGENE18924	Swiss-Prot	sp|Q5R481|SEPT7_PONAB	Septin-7 OS=Pongo abelii GN=SEPT7 PE=2 SV=2	+	A_S	K16944	04131 Membrane trafficking [BR:ko04131]	K16944	09182 Protein families: genetic information processing	4.41439	0.000556962	-0.69435	-3.74727	AIPGENE18924	AIPGENE18924;AIPGENE18925;AIPGENE18926;AIPGENE18927
15.6987	15.4931	15.5266	15.5601	15.5763	15.8782	15.7248	15.5821	15.8767	16.1087	_LAGMQLGS[Phospho (STY)]PTNSSTSASLSR_3	>AIPGENE18924	Swiss-Prot	sp|Q5R481|SEPT7_PONAB	Septin-7 OS=Pongo abelii GN=SEPT7 PE=2 SV=2			K16944	04131 Membrane trafficking [BR:ko04131]	K16944	09182 Protein families: genetic information processing	1.62178	0.070829	-0.263148	-1.35207	AIPGENE18924	AIPGENE18924;AIPGENE18925;AIPGENE18926;AIPGENE18927
11.1637	10.9504	11.3657	11.5766	NaN	11.6357	10.4863	11.0725	11.1565	10.9299	_HYS[Phospho (STY)]FSAK_2	>AIPGENE18950	Swiss-Prot	sp|O43312|MTSS1_HUMAN	Metastasis suppressor protein 1 OS=Homo sapiens GN=MTSS1 PE=1 SV=2			K20128	04131 Membrane trafficking [BR:ko04131]	K20128	09182 Protein families: genetic information processing	NaN	1	0	NaN	AIPGENE18950	AIPGENE18950
14.5127	14.3388	14.6296	14.7961	14.735	15.1032	15.0615	15.1923	15.4214	15.3962	_ESS[Phospho (STY)]FGKVPLTR_2	>AIPGENE1897	Swiss-Prot	sp|O14490|DLGP1_HUMAN	Disks large-associated protein 1 OS=Homo sapiens GN=DLGAP1 PE=1 SV=1	+	A_S	K15008	04724 Glutamatergic synapse [PATH:ko04724]	K15008	09156 Nervous system	3.35947	0.00218069	-0.6325	-3.00745	AIPGENE1897	AIPGENE1897;AIPGENE1898;AIPGENE1899
14.4761	14.4964	14.4904	14.6074	14.5681	14.79	15.2125	14.8569	15.1301	15.0884	_LDRPIQENTAPAS[Phospho (STY)]M[Oxidation (M)]_2	>AIPGENE18985	nr	gi|156379117|ref|XP_001631305.1|	predicted protein [Nematostella vectensis] >gi|156218343|gb|EDO39242.1| predicted protein [Nematostella vectensis]	+	A_S					3.34469	0.00406452	-0.487904	-2.62973	AIPGENE18985	AIPGENE18985
14.6923	14.8859	15.1822	14.485	14.8047	13.8021	14.6783	14.0431	14.5166	14.0002	_NAPQVQQST[Phospho (STY)]PPET[Phospho (STY)]PPNAAPIAR_3	>AIPGENE19022	Swiss-Prot	sp|Q4G0P3|HYDIN_HUMAN	Hydrocephalus-inducing protein homolog OS=Homo sapiens GN=HYDIN PE=1 SV=3							1.75534	0.0154084	0.601957	1.99382	AIPGENE19022	AIPGENE19022
16.1507	16.2575	16.2159	15.999	15.9131	16.0738	16.3782	16.2032	16.2096	16.1187	_S[Phospho (STY)]DSEITVK_2	>AIPGENE19033	Swiss-Prot	sp|Q2NL57|UB10A_XENLA	Ubiquitin carboxyl-terminal hydrolase 10-A OS=Xenopus laevis GN=usp10-a PE=2 SV=1			K11841	04139 Mitophagy - yeast [PATH:ko04139]	K11841	09141 Transport and catabolism	0.500166	0.525482	-0.0894829	-0.487171	AIPGENE19033	AIPGENE19033
14.5726	14.6483	14.5947	14.8273	14.3687	14.9135	14.9985	14.8754	15.1681	14.8876	_S[Phospho (STY)]SPTSALEPSK_2	>AIPGENE19033	Swiss-Prot	sp|Q2NL57|UB10A_XENLA	Ubiquitin carboxyl-terminal hydrolase 10-A OS=Xenopus laevis GN=usp10-a PE=2 SV=1			K11841	04139 Mitophagy - yeast [PATH:ko04139]	K11841	09141 Transport and catabolism	2.40702	0.0183732	-0.366275	-1.91333	AIPGENE19033	AIPGENE19033
12.6198	12.3135	12.5014	12.4958	12.6204	13.2862	13.1112	13.2339	13.3503	13.159	_YAGS[Phospho (STY)]SVDQPQSSNVK_2	>AIPGENE1907	Swiss-Prot	sp|P47743|GRM8_MOUSE	Metabotropic glutamate receptor 8 OS=Mus musculus GN=Grm8 PE=1 SV=2	+	A_S					5.12186	0.000327273	-0.717935	-4.20629	AIPGENE1907	AIPGENE1907
12.7725	12.5902	NaN	12.9083	12.865	12.6864	12.714	12.9882	12.6176	13.0982	_GAS[Phospho (STY)]QAGDHFGRPR_3	>AIPGENE19097	Swiss-Prot	sp|P19966|TAGL_CHICK	Transgelin OS=Gallus gallus GN=TAGLN PE=1 SV=3			K20526	04131 Membrane trafficking [BR:ko04131]	K20526	09182 Protein families: genetic information processing	NaN	1	0	NaN	AIPGENE19097	AIPGENE19097
11.1507	NaN	NaN	NaN	11.0469	11.8283	11.2545	11.8039	11.6332	12.1661	_GAS[Phospho (STY)]QSGDHFGRPR_3	>AIPGENE19101	Swiss-Prot	sp|P19966|TAGL_CHICK	Transgelin OS=Gallus gallus GN=TAGLN PE=1 SV=3			K20526	04131 Membrane trafficking [BR:ko04131]	K20526	09182 Protein families: genetic information processing	NaN	1	0	NaN	AIPGENE19101	AIPGENE19101
11.2814	11.2877	11.6722	11.5114	11.3825	11.8285	11.1803	9.85852	11.4608	10.9108	_RLS[Phospho (STY)]QEQMSSER_2	>AIPGENE19104	Swiss-Prot	sp|O95104|SFR15_HUMAN	Splicing factor, arginine/serine-rich 15 OS=Homo sapiens GN=SCAF4 PE=1 SV=3			K13167	03021 Transcription machinery [BR:ko03021]	K13167	09182 Protein families: genetic information processing	0.523143	0.238488	0.379248	0.857837	AIPGENE19104	AIPGENE19104
15.0354	14.8502	15.1436	14.4992	14.5383	14.4002	14.5668	14.3751	14.6044	14.2827	_IMEVNNAS[Phospho (STY)]PEEGELIEDNNISQNTQPDNDTK_3	>AIPGENE19104	Swiss-Prot	sp|O95104|SFR15_HUMAN	Splicing factor, arginine/serine-rich 15 OS=Homo sapiens GN=SCAF4 PE=1 SV=3			K13167	03021 Transcription machinery [BR:ko03021]	K13167	09182 Protein families: genetic information processing	1.48291	0.0471248	0.367515	1.51398	AIPGENE19104	AIPGENE19104
12.5609	12.2726	14.9548	NaN	12.5226	12.0532	13.0218	12.495	13.1478	NaN	_IM[Oxidation (M)]EVNNAS[Phospho (STY)]PEEGELIEDNNISQNTQPDNDTK_3	>AIPGENE19104	Swiss-Prot	sp|O95104|SFR15_HUMAN	Splicing factor, arginine/serine-rich 15 OS=Homo sapiens GN=SCAF4 PE=1 SV=3			K13167	03021 Transcription machinery [BR:ko03021]	K13167	09182 Protein families: genetic information processing	NaN	1	0	NaN	AIPGENE19104	AIPGENE19104
14.0392	13.9093	13.9117	13.8301	13.7007	14.1834	14.2417	13.9679	14.4865	14.1529	_VISSGDDNIS[Phospho (STY)]PSVK_2	>AIPGENE19105	Swiss-Prot	sp|Q9Y6R4|M3K4_HUMAN	Mitogen-activated protein kinase kinase kinase 4 OS=Homo sapiens GN=MAP3K4 PE=1 SV=2			K04428	04010 MAPK signaling pathway [PATH:ko04010]	K04428	09132 Signal transduction	1.94326	0.0349884	-0.328245	-1.63752	AIPGENE19105	AIPGENE19105
17.215	17.1751	16.9138	16.5899	15.6903	17.0385	16.7351	16.9317	15.5077	16.8395	_AT[Phospho (STY)]SNVFAM[Oxidation (M)]FDQAQIQEFK_2	>AIPGENE1913	Swiss-Prot	sp|P40423|SQH_DROME	Myosin regulatory light chain sqh OS=Drosophila melanogaster GN=sqh PE=1 SV=1			K12757	04510 Focal adhesion [PATH:ko04510]	K12757	09144 Cellular community - eukaryotes	0.0995159	0.7973	0.106287	0.21426	AIPGENE1913	AIPGENE1913
17.029	16.9987	16.7052	16.3835	15.4999	16.8543	16.5626	16.7311	15.3277	16.6283	_ATS[Phospho (STY)]NVFAM[Oxidation (M)]FDQAQIQEFK_2	>AIPGENE1913	Swiss-Prot	sp|P40423|SQH_DROME	Myosin regulatory light chain sqh OS=Drosophila melanogaster GN=sqh PE=1 SV=1			K12757	04510 Focal adhesion [PATH:ko04510]	K12757	09144 Cellular community - eukaryotes	0.0958096	0.80474	0.102442	0.206857	AIPGENE1913	AIPGENE1913
14.7536	14.3623	14.1834	13.7783	13.0934	14.5874	13.9594	14.37	NaN	13.8549	_AT[Phospho (STY)]SNVFAM[Oxidation (M)]FDQAQIQEFK_3	>AIPGENE1913	Swiss-Prot	sp|P40423|SQH_DROME	Myosin regulatory light chain sqh OS=Drosophila melanogaster GN=sqh PE=1 SV=1			K12757	04510 Focal adhesion [PATH:ko04510]	K12757	09144 Cellular community - eukaryotes	NaN	1	0	NaN	AIPGENE1913	AIPGENE1913
14.2386	13.9536	13.7554	13.3509	12.4999	14.0806	13.452	13.8809	NaN	13.3817	_ATS[Phospho (STY)]NVFAM[Oxidation (M)]FDQAQIQEFK_3	>AIPGENE1913	Swiss-Prot	sp|P40423|SQH_DROME	Myosin regulatory light chain sqh OS=Drosophila melanogaster GN=sqh PE=1 SV=1			K12757	04510 Focal adhesion [PATH:ko04510]	K12757	09144 Cellular community - eukaryotes	NaN	1	0	NaN	AIPGENE1913	AIPGENE1913
13.7134	13.1425	12.5129	12.2002	10.4973	12.2038	12.5976	11.1936	NaN	NaN	_ATS[Phospho (STY)]NVFAMFDQAQIQEFK_2	>AIPGENE1913	Swiss-Prot	sp|P40423|SQH_DROME	Myosin regulatory light chain sqh OS=Drosophila melanogaster GN=sqh PE=1 SV=1			K12757	04510 Focal adhesion [PATH:ko04510]	K12757	09144 Cellular community - eukaryotes	NaN	1	0	NaN	AIPGENE1913	AIPGENE1913
13.5693	13.0938	12.4638	12.3632	10.1404	12.0981	12.463	11.3391	NaN	NaN	_AT[Phospho (STY)]SNVFAMFDQAQIQEFK_2	>AIPGENE1913	Swiss-Prot	sp|P40423|SQH_DROME	Myosin regulatory light chain sqh OS=Drosophila melanogaster GN=sqh PE=1 SV=1			K12757	04510 Focal adhesion [PATH:ko04510]	K12757	09144 Cellular community - eukaryotes	NaN	1	0	NaN	AIPGENE1913	AIPGENE1913
12.0718	12.8647	NaN	13.3349	12.0649	13.8574	13.2727	13.4472	13.568	13.61	_GAAVLQHNLDS[Phospho (STY)]IDKNDNTR_3	>AIPGENE19135	TrEMBL	tr|R7TT16|R7TT16_CAPTE	Uncharacterized protein OS=Capitella teleta GN=CAPTEDRAFT_215676 PE=4 SV=1							NaN	1	0	NaN	AIPGENE19135	AIPGENE19135
13.8568	13.7959	13.739	13.3992	13.7264	13.8307	13.9355	13.9828	13.9196	13.9143	_FS[Phospho (STY)]PETVR_2	>AIPGENE19181	Swiss-Prot	sp|Q63767|BCAR1_RAT	Breast cancer anti-estrogen resistance protein 1 OS=Rattus norvegicus GN=Bcar1 PE=1 SV=1			K05726	04015 Rap1 signaling pathway [PATH:ko04015]	K05726	09132 Signal transduction	1.47312	0.112397	-0.213104	-1.16297	AIPGENE19181	AIPGENE19181;AIPGENE19182
14.4048	14.1995	14.2919	14.0173	13.7387	15.3046	15.1807	14.8581	15.1027	14.6831	_STS[Phospho (STY)]VDQDESDEYR_2	>AIPGENE192	Swiss-Prot	sp|Q5ZMS6|TDRD3_CHICK	Tudor domain-containing protein 3 OS=Gallus gallus GN=TDRD3 PE=2 SV=1	+	A_S	K18404	03019 Messenger RNA biogenesis [BR:ko03019]	K18404	09182 Protein families: genetic information processing	3.25337	0.000868085	-0.895409	-3.41622	AIPGENE192	AIPGENE192
13.105	12.8094	13.1559	12.9958	NaN	13.6317	12.8604	13.0959	12.6773	13.1587	_VELLLGDTTTEEQVQQKPPAPAQS[Phospho (STY)]PPQQTR_3	>AIPGENE19227	Swiss-Prot	sp|Q5XIN9|CCD81_RAT	Coiled-coil domain-containing protein 81 OS=Rattus norvegicus GN=Ccdc81 PE=2 SV=1							NaN	1	0	NaN	AIPGENE19227	AIPGENE19227
12.6859	11.9151	12.7301	12.2109	12.4433	12.0555	12.5735	NaN	12.0476	11.743	_ATAVSYSALDQPAT[Phospho (STY)]PVRT[Phospho (STY)]PTR_3	>AIPGENE19227	Swiss-Prot	sp|Q5XIN9|CCD81_RAT	Coiled-coil domain-containing protein 81 OS=Rattus norvegicus GN=Ccdc81 PE=2 SV=1							NaN	1	0	NaN	AIPGENE19227	AIPGENE19227
14.4927	14.6198	14.6762	14.5121	14.668	13.8009	13.951	13.9209	13.8838	13.7551	_SRS[Phospho (STY)]FAEADSIVR_2	>AIPGENE19322	Swiss-Prot	sp|Q8C9S4|CJ118_MOUSE	Uncharacterized protein C10orf118 homolog OS=Mus musculus GN=Otg1 PE=2 SV=2	+	A_S					6.11415	0.000457143	0.731422	4.77057	AIPGENE19322	AIPGENE19322
17.4415	17.5307	17.3676	17.3961	17.6352	17.1209	17.3827	17.1298	18.6273	17.791	_DVLDIEQFS[Phospho (STY)]SVK_2	>AIPGENE19370	Swiss-Prot	sp|P43249|GRK5_BOVIN	G protein-coupled receptor kinase 5 OS=Bos taurus GN=GRK5 PE=1 SV=1			K08291	04341 Hedgehog signaling pathway - fly [PATH:ko04341]	K08291	09130 Environmental Information Processing	0.189123	0.659054	-0.136108	-0.352538	AIPGENE19370	AIPGENE19370
16.8313	16.948	16.77	14.4078	17.025	16.544	16.7792	16.534	18.0404	17.2024	_DVLDIEQFSS[Phospho (STY)]VK_2	>AIPGENE19370	Swiss-Prot	sp|P43249|GRK5_BOVIN	G protein-coupled receptor kinase 5 OS=Bos taurus GN=GRK5 PE=1 SV=1			K08291	04341 Hedgehog signaling pathway - fly [PATH:ko04341]	K08291	09130 Environmental Information Processing	0.51068	0.201537	-0.623593	-0.925915	AIPGENE19370	AIPGENE19370
16.5976	16.5512	16.5606	16.6868	16.6543	16.3795	16.5709	16.6045	16.3871	16.6633	_VSS[Phospho (STY)]APELGTK_2	>AIPGENE19376	Swiss-Prot	sp|Q5XI46|CJ088_RAT	Uncharacterized protein C10orf88 homolog OS=Rattus norvegicus PE=2 SV=1							0.69715	0.472235	0.0890366	0.54332	AIPGENE19376	AIPGENE19376
14.7034	14.6819	14.8415	14.407	14.5406	14.2478	14.4499	14.1077	14.4686	14.2397	_DHVGS[Phospho (STY)]PGNNESLINR_3	>AIPGENE19376	Swiss-Prot	sp|Q5XI46|CJ088_RAT	Uncharacterized protein C10orf88 homolog OS=Rattus norvegicus PE=2 SV=1							1.9534	0.0338726	0.332131	1.6511	AIPGENE19376	AIPGENE19376
13.7458	14.0515	14.1529	13.6053	13.4708	13.7727	13.5598	13.0746	13.8812	13.6397	_DHVGS[Phospho (STY)]PGNNESLINR_2	>AIPGENE19376	Swiss-Prot	sp|Q5XI46|CJ088_RAT	Uncharacterized protein C10orf88 homolog OS=Rattus norvegicus PE=2 SV=1							0.550489	0.299721	0.219704	0.756915	AIPGENE19376	AIPGENE19376
18.6675	19.2614	19.1973	18.6353	18.4884	18.8769	19.529	19.4252	19.2285	18.6771	_NKS[Phospho (STY)]DDDDDDDAEVAR_2	>AIPGENE19401	Swiss-Prot	sp|O74503|UAF30_SCHPO	Upstream activation factor subunit spp27 OS=Schizosaccharomyces pombe (strain 972 / ATCC 24843) GN=spp27 PE=1 SV=1			K15223	03021 Transcription machinery [BR:ko03021]	K15223	09182 Protein families: genetic information processing	0.647555	0.208792	-0.297383	-0.911529	AIPGENE19401	AIPGENE19401
17.606	18.0094	18.0765	17.4202	17.3237	17.6804	18.3905	18.3135	17.9519	17.46	_NKS[Phospho (STY)]DDDDDDDAEVAR_3	>AIPGENE19401	Swiss-Prot	sp|O74503|UAF30_SCHPO	Upstream activation factor subunit spp27 OS=Schizosaccharomyces pombe (strain 972 / ATCC 24843) GN=spp27 PE=1 SV=1			K15223	03021 Transcription machinery [BR:ko03021]	K15223	09182 Protein families: genetic information processing	0.552513	0.263279	-0.272092	-0.812361	AIPGENE19401	AIPGENE19401
15.3325	15.3217	15.776	15.0329	15.4345	15.8469	16.064	16.5176	16.4413	15.9032	_NKS[Phospho (STY)]DDDDDDDAEVARK_3	>AIPGENE19401	Swiss-Prot	sp|O74503|UAF30_SCHPO	Upstream activation factor subunit spp27 OS=Schizosaccharomyces pombe (strain 972 / ATCC 24843) GN=spp27 PE=1 SV=1	+	A_S	K15223	03021 Transcription machinery [BR:ko03021]	K15223	09182 Protein families: genetic information processing	2.55155	0.003	-0.775065	-2.74386	AIPGENE19401	AIPGENE19401
14.3336	14.7745	14.6965	14.3312	14.3669	13.2993	13.4915	13.2239	13.0532	13.4234	_EIPSSPITS[Phospho (STY)]YNDTS[Phospho (STY)]MK_2	>AIPGENE19488	Swiss-Prot	sp|P85521|C163A_BOVIN	Scavenger receptor cysteine-rich type 1 protein M130 OS=Bos taurus GN=CD163 PE=1 SV=2	+	A_S			K06545	09183 Protein families: signaling and cellular processes	4.97685	0.000727273	1.20228	5.37248	AIPGENE19488	AIPGENE19488;AIPGENE20913
14.1044	14.6025	14.5055	14.3031	14.1848	13.0312	13.3642	13.1765	12.9347	13.3055	_EIPS[Phospho (STY)]SPITSYNDTS[Phospho (STY)]MK_2	>AIPGENE19488	Swiss-Prot	sp|P85521|C163A_BOVIN	Scavenger receptor cysteine-rich type 1 protein M130 OS=Bos taurus GN=CD163 PE=1 SV=2	+	A_S			K06545	09183 Protein families: signaling and cellular processes	4.90327	0.000680851	1.17764	5.25622	AIPGENE19488	AIPGENE19488;AIPGENE20913
13.9942	14.3597	11.8478	12.1723	12.4129	11.9416	11.8531	11.8518	12.7128	12.597	_MVSERAELES[Phospho (STY)]QY[Phospho (STY)]SLK_2	>AIPGENE1950	Swiss-Prot	sp|Q9BY11|PACN1_HUMAN	Protein kinase C and casein kinase substrate in neurons protein 1 OS=Homo sapiens GN=PACSIN1 PE=1 SV=1					K20123	09182 Protein families: genetic information processing	0.706556	0.105573	0.766127	1.19002	AIPGENE1950	AIPGENE1950;AIPGENE1951
10.422	11.3289	NaN	NaN	NaN	10.9109	10.5902	11.4731	11.1374	10.6727	_RFS[Phospho (STY)]GSGHAETLAK_3	>AIPGENE1955	Swiss-Prot	sp|Q7TSJ6|LATS2_MOUSE	Serine/threonine-protein kinase LATS2 OS=Mus musculus GN=Lats2 PE=1 SV=1			K08791	04390 Hippo signaling pathway [PATH:ko04390]	K08791	09132 Signal transduction	NaN	1	0	NaN	AIPGENE1955	AIPGENE1955
16.9914	17.0644	17.1163	17.0081	17.2541	16.9756	17.3587	16.982	17.5138	17.1682	_S[Phospho (STY)]AGDLTYYGVR_2	>AIPGENE19577	Swiss-Prot	sp|Q9EQJ9|MAGI3_MOUSE	Membrane-associated guanylate kinase, WW and PDZ domain-containing protein 3 OS=Mus musculus GN=Magi3 PE=1 SV=2			K06112	04015 Rap1 signaling pathway [PATH:ko04015]	K06112	09130 Environmental Information Processing	0.446483	0.491795	-0.112807	-0.523239	AIPGENE19577	AIPGENE19577
13.9072	14.5401	14.5299	14.548	14.174	13.9521	14.706	14.4202	14.6761	14.0972	_GNGYVS[Phospho (STY)]DGDFYSR_2	>AIPGENE19577	Swiss-Prot	sp|Q9EQJ9|MAGI3_MOUSE	Membrane-associated guanylate kinase, WW and PDZ domain-containing protein 3 OS=Mus musculus GN=Magi3 PE=1 SV=2			K06112	04015 Rap1 signaling pathway [PATH:ko04015]	K06112	09130 Environmental Information Processing	0.0545622	0.900915	-0.0305191	-0.102055	AIPGENE19577	AIPGENE19577
17.1245	17.1523	17.0917	17.0513	16.9165	16.2182	16.4295	16.1666	16.2487	16.3037	_SAS[Phospho (STY)]DQSLSSSNSAAR_2	>AIPGENE19577	Swiss-Prot	sp|Q9EQJ9|MAGI3_MOUSE	Membrane-associated guanylate kinase, WW and PDZ domain-containing protein 3 OS=Mus musculus GN=Magi3 PE=1 SV=2	+	A_S	K06112	04015 Rap1 signaling pathway [PATH:ko04015]	K06112	09130 Environmental Information Processing	5.93876	0.0005	0.793934	4.93136	AIPGENE19577	AIPGENE19577
12.8856	12.9089	12.9287	12.457	13.4244	12.3499	12.2525	11.0622	12.3256	NaN	_SAS[Phospho (STY)]DQS[Phospho (STY)]LSSSNSAAR_2	>AIPGENE19577	Swiss-Prot	sp|Q9EQJ9|MAGI3_MOUSE	Membrane-associated guanylate kinase, WW and PDZ domain-containing protein 3 OS=Mus musculus GN=Magi3 PE=1 SV=2			K06112	04015 Rap1 signaling pathway [PATH:ko04015]	K06112	09130 Environmental Information Processing	NaN	1	0	NaN	AIPGENE19577	AIPGENE19577
17.714	17.943	17.9444	17.9011	18.1071	17.4501	17.3689	17.4678	17.4139	17.6295	_SPSGRPQS[Phospho (STY)]PGGYNHDGLLPPSTK_3	>AIPGENE19577	Swiss-Prot	sp|Q9EQJ9|MAGI3_MOUSE	Membrane-associated guanylate kinase, WW and PDZ domain-containing protein 3 OS=Mus musculus GN=Magi3 PE=1 SV=2	+	A_S	K06112	04015 Rap1 signaling pathway [PATH:ko04015]	K06112	09130 Environmental Information Processing	3.45793	0.00450766	0.455848	2.57793	AIPGENE19577	AIPGENE19577
17.5617	17.7748	17.7962	17.7828	17.9846	17.3247	17.2203	17.3162	17.2764	17.4906	_S[Phospho (STY)]PSGRPQSPGGYNHDGLLPPSTK_3	>AIPGENE19577	Swiss-Prot	sp|Q9EQJ9|MAGI3_MOUSE	Membrane-associated guanylate kinase, WW and PDZ domain-containing protein 3 OS=Mus musculus GN=Magi3 PE=1 SV=2	+	A_S	K06112	04015 Rap1 signaling pathway [PATH:ko04015]	K06112	09130 Environmental Information Processing	3.30303	0.00505	0.454366	2.51269	AIPGENE19577	AIPGENE19577
17.5773	17.8094	17.7709	17.7964	18.0126	17.3472	17.2478	17.3124	15.6459	17.5124	_SPS[Phospho (STY)]GRPQSPGGYNHDGLLPPSTK_3	>AIPGENE19577	Swiss-Prot	sp|Q9EQJ9|MAGI3_MOUSE	Membrane-associated guanylate kinase, WW and PDZ domain-containing protein 3 OS=Mus musculus GN=Magi3 PE=1 SV=2			K06112	04015 Rap1 signaling pathway [PATH:ko04015]	K06112	09130 Environmental Information Processing	1.24271	0.0283139	0.78018	1.7282	AIPGENE19577	AIPGENE19577
16.7351	15.9943	16.4551	16.2993	16.5112	16.34	16.0987	15.9986	14.9249	16.4737	_SET[Phospho (STY)]TRPLPPQPAPQQVDLPK_3	>AIPGENE19596	no_hit									0.725226	0.137702	0.431821	1.07899	AIPGENE19596	AIPGENE19596;AIPGENE5116
14.7192	14.9305	14.88	14.6765	14.9974	14.5747	14.8138	14.485	15.6593	15.2344	_GSS[Phospho (STY)]VEQVELVTFK_2	>AIPGENE19605	Swiss-Prot	sp|P98199|AT8B2_MOUSE	Probable phospholipid-transporting ATPase ID OS=Mus musculus GN=Atp8b2 PE=2 SV=2							0.198223	0.667726	-0.11275	-0.344243	AIPGENE19605	AIPGENE19605
13.3797	13.9331	13.6844	13.4641	13.3699	13.7451	13.6061	13.6569	13.2428	13.8916	_WSTPNAGS[Phospho (STY)]PDHTR_2	>AIPGENE1962	Swiss-Prot	sp|P16241|CF1A_DROME	POU domain protein CF1A OS=Drosophila melanogaster GN=vvl PE=2 SV=5			K09365	03000 Transcription factors [BR:ko03000]	K09365	09182 Protein families: genetic information processing	0.158748	0.767341	-0.0622604	-0.246555	AIPGENE1962	AIPGENE1962
17.1898	17.2322	17.0337	16.8498	16.722	13.7426	14.2775	14.1216	14.0187	13.8032	_THDVSDDEEEERPS[Phospho (STY)]SR_3	>AIPGENE19620	TrEMBL	tr|A7S1W3|A7S1W3_NEMVE	Predicted protein OS=Nematostella vectensis GN=v1g242265 PE=4 SV=1	+	A_S					7.65953	0.008	3.01276	12.5944	AIPGENE19620	AIPGENE19620
17.0781	17.1355	16.9214	16.7301	16.6088	13.5834	14.1872	13.9737	13.8787	13.6856	_THDVS[Phospho (STY)]DDEEEERPSSR_3	>AIPGENE19620	TrEMBL	tr|A7S1W3|A7S1W3_NEMVE	Predicted protein OS=Nematostella vectensis GN=v1g242265 PE=4 SV=1	+	A_S					7.51129	0.004	3.03306	12.3115	AIPGENE19620	AIPGENE19620
15.2166	15.3048	15.3689	15.0562	15.2068	15.2683	15.3462	15.3074	15.4018	15.3685	_RSS[Phospho (STY)]APNLDVVNADK_2	>AIPGENE19630	Swiss-Prot	sp|Q6VYH9|HSH2D_MOUSE	Hematopoietic SH2 domain-containing protein OS=Mus musculus GN=Hsh2d PE=2 SV=1							1.00466	0.350438	-0.107781	-0.683265	AIPGENE19630	AIPGENE19630;AIPGENE5125
14.7707	14.8649	14.8854	14.662	14.7401	14.8066	14.887	14.8345	14.9499	14.8609	_RS[Phospho (STY)]SAPNLDVVNADK_2	>AIPGENE19630	Swiss-Prot	sp|Q6VYH9|HSH2D_MOUSE	Hematopoietic SH2 domain-containing protein OS=Mus musculus GN=Hsh2d PE=2 SV=1							0.919119	0.454365	-0.0831755	-0.562505	AIPGENE19630	AIPGENE19630;AIPGENE5125
14.1349	14.2198	13.921	14.085	14.0427	13.9881	14.2042	13.9634	14.3048	14.149	_S[Phospho (STY)]SAPNLDVVNADK_2	>AIPGENE19630	Swiss-Prot	sp|Q6VYH9|HSH2D_MOUSE	Hematopoietic SH2 domain-containing protein OS=Mus musculus GN=Hsh2d PE=2 SV=1							0.202722	0.78495	-0.0412367	-0.227051	AIPGENE19630	AIPGENE19630;AIPGENE5125
13.6586	13.4446	13.2642	13.1441	13.1773	13.6716	13.6365	13.3819	13.2863	13.499	_GS[Phospho (STY)]LPANFESYISR_2	>AIPGENE19630	Swiss-Prot	sp|Q6VYH9|HSH2D_MOUSE	Hematopoietic SH2 domain-containing protein OS=Mus musculus GN=Hsh2d PE=2 SV=1							0.641771	0.328659	-0.157328	-0.713338	AIPGENE19630	AIPGENE19630;AIPGENE5125
12.6649	12.1222	12.4247	12.4042	12.7605	12.7829	12.6194	12.4437	12.786	12.9662	_RRS[Phospho (STY)]SAPNLDVVNADK_3	>AIPGENE19630	Swiss-Prot	sp|Q6VYH9|HSH2D_MOUSE	Hematopoietic SH2 domain-containing protein OS=Mus musculus GN=Hsh2d PE=2 SV=1							0.905741	0.165327	-0.244368	-1.00857	AIPGENE19630	AIPGENE19630;AIPGENE5125
13.2007	13.0055	12.6721	13.1088	12.9123	13.6606	13.1874	13.1788	13.0825	13.4399	_KGS[Phospho (STY)]LPANFESYISR_2	>AIPGENE19630	Swiss-Prot	sp|Q6VYH9|HSH2D_MOUSE	Hematopoietic SH2 domain-containing protein OS=Mus musculus GN=Hsh2d PE=2 SV=1							1.34142	0.0666549	-0.329969	-1.37781	AIPGENE19630	AIPGENE19630;AIPGENE5125
11.5471	NaN	NaN	11.2709	11.1822	12.2672	11.3448	11.7716	10.2796	11.2967	_KGS[Phospho (STY)]LPANFESYISR_3	>AIPGENE19630	Swiss-Prot	sp|Q6VYH9|HSH2D_MOUSE	Hematopoietic SH2 domain-containing protein OS=Mus musculus GN=Hsh2d PE=2 SV=1							NaN	1	0	NaN	AIPGENE19630	AIPGENE19630;AIPGENE5125
18.5755	18.4458	18.2144	18.3985	18.2094	17.7378	17.6411	17.4056	17.9505	17.429	_SGS[Phospho (STY)]GNELDHTVK_2	>AIPGENE19648	Swiss-Prot	sp|Q5VZK9|LR16A_HUMAN	Leucine-rich repeat-containing protein 16A OS=Homo sapiens GN=LRRC16A PE=1 SV=1	+	A_S					3.47549	0.00108108	0.735932	3.29598	AIPGENE19648	AIPGENE19648;AIPGENE19649;AIPGENE19650;AIPGENE19651
17.36	17.22	16.9817	17.1551	16.8646	16.585	16.287	16.1134	16.8326	16.1813	_DRSGS[Phospho (STY)]GNELDHTVK_3	>AIPGENE19648	Swiss-Prot	sp|Q5VZK9|LR16A_HUMAN	Leucine-rich repeat-containing protein 16A OS=Homo sapiens GN=LRRC16A PE=1 SV=1	+	A_S					2.67249	0.00297462	0.716405	2.74678	AIPGENE19648	AIPGENE19648;AIPGENE19649;AIPGENE19650;AIPGENE19651
17.3476	17.2108	16.9932	17.157	16.861	16.5827	16.3004	16.1265	16.8252	16.1752	_DRS[Phospho (STY)]GSGNELDHTVK_3	>AIPGENE19648	Swiss-Prot	sp|Q5VZK9|LR16A_HUMAN	Leucine-rich repeat-containing protein 16A OS=Homo sapiens GN=LRRC16A PE=1 SV=1	+	A_S					2.71605	0.00293264	0.711898	2.76861	AIPGENE19648	AIPGENE19648;AIPGENE19649;AIPGENE19650;AIPGENE19651
18.5412	18.6606	18.3212	18.2039	18.1981	18.4689	18.276	18.2496	18.4783	18.0851	_AKS[Phospho (STY)]INEETVQDK_2	>AIPGENE19652	Swiss-Prot	sp|Q5VZK9|LR16A_HUMAN	Leucine-rich repeat-containing protein 16A OS=Homo sapiens GN=LRRC16A PE=1 SV=1							0.257362	0.67521	0.0734318	0.335986	AIPGENE19652	AIPGENE19652;AIPGENE19653;AIPGENE19654;AIPGENE19655;AIPGENE19656;AIPGENE19657
16.6518	16.4977	16.1863	16.173	16.1667	16.4536	16.1304	16.3284	16.3994	16.0723	_AKS[Phospho (STY)]INEETVQDK_3	>AIPGENE19652	Swiss-Prot	sp|Q5VZK9|LR16A_HUMAN	Leucine-rich repeat-containing protein 16A OS=Homo sapiens GN=LRRC16A PE=1 SV=1							0.183648	0.755215	0.0582687	0.258237	AIPGENE19652	AIPGENE19652;AIPGENE19653;AIPGENE19654;AIPGENE19655;AIPGENE19656;AIPGENE19657
17.6956	17.626	17.3111	17.4287	16.9869	17.7945	17.0695	16.7522	17.7494	16.4853	_TSS[Phospho (STY)]QTPPKPQPK_2	>AIPGENE19652	Swiss-Prot	sp|Q5VZK9|LR16A_HUMAN	Leucine-rich repeat-containing protein 16A OS=Homo sapiens GN=LRRC16A PE=1 SV=1							0.361743	0.410678	0.239479	0.612076	AIPGENE19652	AIPGENE19652;AIPGENE19653;AIPGENE19654;AIPGENE19655;AIPGENE19656;AIPGENE19657
16.124	15.9819	15.7616	15.8947	15.3436	16.0726	15.478	15.2103	15.9469	14.9038	_TSS[Phospho (STY)]QTPPKPQPK_3	>AIPGENE19652	Swiss-Prot	sp|Q5VZK9|LR16A_HUMAN	Leucine-rich repeat-containing protein 16A OS=Homo sapiens GN=LRRC16A PE=1 SV=1							0.555595	0.250623	0.298808	0.837318	AIPGENE19652	AIPGENE19652;AIPGENE19653;AIPGENE19654;AIPGENE19655;AIPGENE19656;AIPGENE19657
16.7264	16.5654	16.7038	16.5072	16.52	16.4847	16.4959	16.4393	16.3143	16.6285	_NRLS[Phospho (STY)]SAALVSGDNTEEVPK_3	>AIPGENE19652	Swiss-Prot	sp|Q5VZK9|LR16A_HUMAN	Leucine-rich repeat-containing protein 16A OS=Homo sapiens GN=LRRC16A PE=1 SV=1							1.04436	0.281994	0.132021	0.783274	AIPGENE19652	AIPGENE19652;AIPGENE19653;AIPGENE19654;AIPGENE19655;AIPGENE19656;AIPGENE19657
16.7264	16.5654	16.7038	16.5072	16.52	16.4847	16.4959	16.4393	16.3143	16.6285	_NRLSS[Phospho (STY)]AALVSGDNTEEVPK_3	>AIPGENE19652	Swiss-Prot	sp|Q5VZK9|LR16A_HUMAN	Leucine-rich repeat-containing protein 16A OS=Homo sapiens GN=LRRC16A PE=1 SV=1							1.04436	0.282159	0.132022	0.783276	AIPGENE19652	AIPGENE19652;AIPGENE19653;AIPGENE19654;AIPGENE19655;AIPGENE19656;AIPGENE19657
14.4226	14.5469	14.4857	14.4028	14.2826	14.255	14.0441	14.1098	14.2408	14.3406	_NRLS[Phospho (STY)]SAALVSGDNTEEVPK_2	>AIPGENE19652	Swiss-Prot	sp|Q5VZK9|LR16A_HUMAN	Leucine-rich repeat-containing protein 16A OS=Homo sapiens GN=LRRC16A PE=1 SV=1							1.97595	0.0696028	0.230086	1.35871	AIPGENE19652	AIPGENE19652;AIPGENE19653;AIPGENE19654;AIPGENE19655;AIPGENE19656;AIPGENE19657
16.9943	16.914	16.8182	16.2697	16.3652	16.6367	16.636	16.5048	16.8113	16.1735	_S[Phospho (STY)]INEETVQDK_2	>AIPGENE19652	Swiss-Prot	sp|Q5VZK9|LR16A_HUMAN	Leucine-rich repeat-containing protein 16A OS=Homo sapiens GN=LRRC16A PE=1 SV=1							0.275642	0.589746	0.119817	0.424002	AIPGENE19652	AIPGENE19652;AIPGENE19653;AIPGENE19654;AIPGENE19655;AIPGENE19656;AIPGENE19657
16.042	15.9448	16.2106	15.6687	15.5533	15.8807	16.1358	15.8454	16.0926	15.6741	_DMPS[Phospho (STY)]PKRS[Phospho (STY)]PK_2	>AIPGENE19652	Swiss-Prot	sp|Q5VZK9|LR16A_HUMAN	Leucine-rich repeat-containing protein 16A OS=Homo sapiens GN=LRRC16A PE=1 SV=1							0.105845	0.839083	-0.0418594	-0.169161	AIPGENE19652	AIPGENE19652;AIPGENE19653;AIPGENE19654;AIPGENE19655;AIPGENE19656;AIPGENE19657
14.4163	14.4186	14.8149	14.3809	13.9533	14.3134	14.6369	14.3901	14.5325	14.2301	_DMPS[Phospho (STY)]PKRS[Phospho (STY)]PK_3	>AIPGENE19652	Swiss-Prot	sp|Q5VZK9|LR16A_HUMAN	Leucine-rich repeat-containing protein 16A OS=Homo sapiens GN=LRRC16A PE=1 SV=1							0.0545549	0.910435	-0.0237659	-0.0931919	AIPGENE19652	AIPGENE19652;AIPGENE19653;AIPGENE19654;AIPGENE19655;AIPGENE19656;AIPGENE19657
15.9322	15.665	15.4734	15.3227	15.3374	15.6756	15.6205	15.7048	15.6029	15.3273	_KYS[Phospho (STY)]FDEK_2	>AIPGENE19652	Swiss-Prot	sp|Q5VZK9|LR16A_HUMAN	Leucine-rich repeat-containing protein 16A OS=Homo sapiens GN=LRRC16A PE=1 SV=1							0.113219	0.835753	-0.0400673	-0.172133	AIPGENE19652	AIPGENE19652;AIPGENE19653;AIPGENE19654;AIPGENE19655;AIPGENE19656;AIPGENE19657
15.1225	15.2165	15.1302	15.0533	15.2288	15.2215	14.8231	15.019	15.2967	15.0049	_TETKPMS[Phospho (STY)]PITR_2	>AIPGENE19652	Swiss-Prot	sp|Q5VZK9|LR16A_HUMAN	Leucine-rich repeat-containing protein 16A OS=Homo sapiens GN=LRRC16A PE=1 SV=1							0.379322	0.609061	0.0772305	0.405732	AIPGENE19652	AIPGENE19652;AIPGENE19653;AIPGENE19654;AIPGENE19655;AIPGENE19656;AIPGENE19657
12.5536	12.4626	12.4621	12.5179	12.4413	13.4367	13.201	13.1726	13.5131	13.1539	_TETKPM[Oxidation (M)]S[Phospho (STY)]PITR_2	>AIPGENE19652	Swiss-Prot	sp|Q5VZK9|LR16A_HUMAN	Leucine-rich repeat-containing protein 16A OS=Homo sapiens GN=LRRC16A PE=1 SV=1	+	A_S					5.20717	0.000376471	-0.807969	-4.55226	AIPGENE19652	AIPGENE19652;AIPGENE19653;AIPGENE19654;AIPGENE19655;AIPGENE19656;AIPGENE19657
15.127	14.8679	14.7965	14.8714	14.3865	13.8826	13.8436	13.596	14.1977	13.5663	_DRS[Phospho (STY)]GSGNELDHTGTR_3	>AIPGENE19652	Swiss-Prot	sp|Q5VZK9|LR16A_HUMAN	Leucine-rich repeat-containing protein 16A OS=Homo sapiens GN=LRRC16A PE=1 SV=1	+	A_S					3.48652	0.000539877	0.992604	3.73654	AIPGENE19652	AIPGENE19652;AIPGENE19653;AIPGENE19654;AIPGENE19655;AIPGENE19656;AIPGENE19657
14.748	14.4706	14.3529	14.4201	13.9828	13.4548	13.3746	13.1395	13.7496	13.0665	_DRSGS[Phospho (STY)]GNELDHTGTR_3	>AIPGENE19652	Swiss-Prot	sp|Q5VZK9|LR16A_HUMAN	Leucine-rich repeat-containing protein 16A OS=Homo sapiens GN=LRRC16A PE=1 SV=1	+	A_S					3.49047	0.000513514	1.03786	3.80217	AIPGENE19652	AIPGENE19652;AIPGENE19653;AIPGENE19654;AIPGENE19655;AIPGENE19656;AIPGENE19657
11.8791	12.7792	12.8664	12.5814	12.6766	10.9769	12.3489	11.9518	12.7302	11.4689	_AEDQDS[Phospho (STY)]GLDTTDDVVLAAR_2	>AIPGENE19652	Swiss-Prot	sp|Q5VZK9|LR16A_HUMAN	Leucine-rich repeat-containing protein 16A OS=Homo sapiens GN=LRRC16A PE=1 SV=1							0.994552	0.0566642	0.661184	1.44638	AIPGENE19652	AIPGENE19652;AIPGENE19653;AIPGENE19654;AIPGENE19655;AIPGENE19656;AIPGENE19657
10.2469	10.5781	11.2722	10.1882	11.424	11.6993	11.5528	11.6872	11.7489	11.8292	_S[Phospho (STY)]INEETVQDKVK_2	>AIPGENE19652	Swiss-Prot	sp|Q5VZK9|LR16A_HUMAN	Leucine-rich repeat-containing protein 16A OS=Homo sapiens GN=LRRC16A PE=1 SV=1	+	A_S					2.20614	0.00384834	-0.961639	-2.66139	AIPGENE19652	AIPGENE19652;AIPGENE19653;AIPGENE19654;AIPGENE19655;AIPGENE19656;AIPGENE19657
11.0628	NaN	11.2781	12.0068	11.634	12.5457	11.468	11.6278	12.3065	11.7468	_TSS[Phospho (STY)]QTPPKPQPKPK_3	>AIPGENE19652	Swiss-Prot	sp|Q5VZK9|LR16A_HUMAN	Leucine-rich repeat-containing protein 16A OS=Homo sapiens GN=LRRC16A PE=1 SV=1							NaN	1	0	NaN	AIPGENE19652	AIPGENE19652;AIPGENE19653;AIPGENE19654;AIPGENE19655;AIPGENE19656;AIPGENE19657
12.8182	NaN	13.0764	11.3367	12.7924	12.3772	12.0154	12.3532	12.5741	11.3915	_ARPLSNVSDNTS[Phospho (STY)]L_2	>AIPGENE19652	Swiss-Prot	sp|Q5VZK9|LR16A_HUMAN	Leucine-rich repeat-containing protein 16A OS=Homo sapiens GN=LRRC16A PE=1 SV=1							NaN	1	0	NaN	AIPGENE19652	AIPGENE19652;AIPGENE19653;AIPGENE19654;AIPGENE19655;AIPGENE19656;AIPGENE19657
16.8067	16.7404	16.63	16.6569	16.3001	15.5494	15.544	15.2452	15.7156	15.224	_SGS[Phospho (STY)]GNELDHTGTR_2	>AIPGENE19652	Swiss-Prot	sp|Q5VZK9|LR16A_HUMAN	Leucine-rich repeat-containing protein 16A OS=Homo sapiens GN=LRRC16A PE=1 SV=1	+	A_S					4.74927	0.000571429	1.17119	5.10469	AIPGENE19652	AIPGENE19652;AIPGENE19653;AIPGENE19654;AIPGENE19655;AIPGENE19656;AIPGENE19657
11.0599	11.6689	12.1721	12.4911	12.282	12.4523	12.0677	12.9001	12.9141	12.8547	_AKS[Phospho (STY)]INEETVQDKVK_3	>AIPGENE19652	Swiss-Prot	sp|Q5VZK9|LR16A_HUMAN	Leucine-rich repeat-containing protein 16A OS=Homo sapiens GN=LRRC16A PE=1 SV=1							1.29466	0.0281124	-0.702998	-1.73108	AIPGENE19652	AIPGENE19652;AIPGENE19653;AIPGENE19654;AIPGENE19655;AIPGENE19656;AIPGENE19657
17.8454	17.6654	17.7305	17.8168	17.6413	17.7637	17.878	17.837	17.7039	17.9178	_RHSS[Phospho (STY)]TFNVSDNR_3	>AIPGENE19695	Swiss-Prot	sp|Q28653|2A5D_RABIT	Serine/threonine-protein phosphatase 2A 56 kDa regulatory subunit delta isoform OS=Oryctolagus cuniculus GN=PPP2R5D PE=2 SV=1			K11584	03015 mRNA surveillance pathway [PATH:ko03015]	K11584	09122 Translation	0.724747	0.499747	-0.0802017	-0.514817	AIPGENE19695	AIPGENE19695
17.8168	17.6409	17.7032	17.7964	17.6192	17.7321	17.8184	17.8042	17.6766	17.8834	_RHS[Phospho (STY)]STFNVSDNR_3	>AIPGENE19695	Swiss-Prot	sp|Q28653|2A5D_RABIT	Serine/threonine-protein phosphatase 2A 56 kDa regulatory subunit delta isoform OS=Oryctolagus cuniculus GN=PPP2R5D PE=2 SV=1			K11584	03015 mRNA surveillance pathway [PATH:ko03015]	K11584	09122 Translation	0.615335	0.572531	-0.0676601	-0.440465	AIPGENE19695	AIPGENE19695
17.8168	17.4972	17.7032	13.4523	17.5284	17.7321	17.8184	17.5046	17.6766	17.8834	_RHSST[Phospho (STY)]FNVSDNR_3	>AIPGENE19695	Swiss-Prot	sp|Q28653|2A5D_RABIT	Serine/threonine-protein phosphatase 2A 56 kDa regulatory subunit delta isoform OS=Oryctolagus cuniculus GN=PPP2R5D PE=2 SV=1			K11584	03015 mRNA surveillance pathway [PATH:ko03015]	K11584	09122 Translation	0.516661	0.176769	-0.923462	-0.980977	AIPGENE19695	AIPGENE19695
14.7911	14.712	14.8292	14.7575	14.7452	14.9424	14.7187	14.7607	14.9937	15.1457	_RHS[Phospho (STY)]STFNVSDNR_2	>AIPGENE19695	Swiss-Prot	sp|Q28653|2A5D_RABIT	Serine/threonine-protein phosphatase 2A 56 kDa regulatory subunit delta isoform OS=Oryctolagus cuniculus GN=PPP2R5D PE=2 SV=1			K11584	03015 mRNA surveillance pathway [PATH:ko03015]	K11584	09122 Translation	0.959108	0.268854	-0.145251	-0.803465	AIPGENE19695	AIPGENE19695
14.6834	13.23	13.4133	13.0529	13.2733	14.5249	14.7347	13.9518	14.2594	14.467	_RHSS[Phospho (STY)]T[Phospho (STY)]FNVSDNR_3	>AIPGENE19695	Swiss-Prot	sp|Q28653|2A5D_RABIT	Serine/threonine-protein phosphatase 2A 56 kDa regulatory subunit delta isoform OS=Oryctolagus cuniculus GN=PPP2R5D PE=2 SV=1			K11584	03015 mRNA surveillance pathway [PATH:ko03015]	K11584	09122 Translation	1.539	0.0141859	-0.856987	-2.02861	AIPGENE19695	AIPGENE19695
15.9842	16.4411	16.5165	16.2716	16.0737	16.4155	16.6294	16.5262	16.5963	16.1245	_VARLS[Phospho (STY)]DDDNDNENDAR_2	>AIPGENE19695	Swiss-Prot	sp|Q28653|2A5D_RABIT	Serine/threonine-protein phosphatase 2A 56 kDa regulatory subunit delta isoform OS=Oryctolagus cuniculus GN=PPP2R5D PE=2 SV=1			K11584	03015 mRNA surveillance pathway [PATH:ko03015]	K11584	09122 Translation	0.74291	0.244469	-0.20094	-0.847689	AIPGENE19695	AIPGENE19695
16.0552	16.3813	16.4651	16.2439	16.0826	16.2354	16.5257	16.383	16.414	16.023	_VARLS[Phospho (STY)]DDDNDNENDAR_3	>AIPGENE19695	Swiss-Prot	sp|Q28653|2A5D_RABIT	Serine/threonine-protein phosphatase 2A 56 kDa regulatory subunit delta isoform OS=Oryctolagus cuniculus GN=PPP2R5D PE=2 SV=1			K11584	03015 mRNA surveillance pathway [PATH:ko03015]	K11584	09122 Translation	0.246387	0.686774	-0.0706081	-0.323477	AIPGENE19695	AIPGENE19695
13.2048	12.9032	12.9593	13.1725	12.71	12.9458	12.692	12.6987	12.9321	12.9949	_HS[Phospho (STY)]STFNVSDNR_2	>AIPGENE19695	Swiss-Prot	sp|Q28653|2A5D_RABIT	Serine/threonine-protein phosphatase 2A 56 kDa regulatory subunit delta isoform OS=Oryctolagus cuniculus GN=PPP2R5D PE=2 SV=1			K11584	03015 mRNA surveillance pathway [PATH:ko03015]	K11584	09122 Translation	0.592854	0.38208	0.137264	0.64736	AIPGENE19695	AIPGENE19695
12.941	13.2044	13.2062	12.3055	12.5235	12.8708	13.2378	12.9541	13.064	12.4434	_LS[Phospho (STY)]DDDNDNENDAR_2	>AIPGENE19695	Swiss-Prot	sp|Q28653|2A5D_RABIT	Serine/threonine-protein phosphatase 2A 56 kDa regulatory subunit delta isoform OS=Oryctolagus cuniculus GN=PPP2R5D PE=2 SV=1			K11584	03015 mRNA surveillance pathway [PATH:ko03015]	K11584	09122 Translation	0.131705	0.774397	-0.0779102	-0.239502	AIPGENE19695	AIPGENE19695
14.7719	14.66	14.5587	14.8778	14.4049	15.2236	14.8987	15.0291	14.6241	14.9755	_S[Phospho (STY)]ESPLRGPPPPGPPGGR_3	>AIPGENE19696	Swiss-Prot	sp|O15320|CTGE5_HUMAN	cTAGE family member 5 OS=Homo sapiens GN=CTAGE5 PE=1 SV=4							1.30751	0.0809859	-0.295519	-1.29828	AIPGENE19696	AIPGENE19696;AIPGENE19697;AIPGENE19701;AIPGENE19703;AIPGENE19704;AIPGENE19705;AIPGENE19706;AIPGENE19707
14.6938	14.2793	14.2007	14.6963	14.2092	15.0999	14.7093	14.96	14.4416	14.8763	_SES[Phospho (STY)]PLRGPPPPGPPGGR_3	>AIPGENE19696	Swiss-Prot	sp|O15320|CTGE5_HUMAN	cTAGE family member 5 OS=Homo sapiens GN=CTAGE5 PE=1 SV=4							1.42579	0.0441673	-0.401528	-1.53695	AIPGENE19696	AIPGENE19696;AIPGENE19697;AIPGENE19701;AIPGENE19703;AIPGENE19704;AIPGENE19705;AIPGENE19706;AIPGENE19707
13.5351	13.6889	13.8414	13.1946	13.4362	12.621	13.467	12.9159	12.8182	11.9254	_DSHTDVINANS[Phospho (STY)]DNEESIVQNTR_3	>AIPGENE19730	no_hit									1.69951	0.0114345	0.789728	2.11964	AIPGENE19730	AIPGENE19730
21.1015	21.0469	21.2505	20.8971	20.7067	21.0732	21.4797	21.127	21.508	20.5708	_RADT[Phospho (STY)]PDAS[Phospho (STY)]PPR_2	>AIPGENE1974	Swiss-Prot	sp|Q8R149|BUD13_MOUSE	BUD13 homolog OS=Mus musculus GN=Bud13 PE=1 SV=1			K13106	03041 Spliceosome [BR:ko03041]	K13106	09182 Protein families: genetic information processing	0.339509	0.499565	-0.151191	-0.514731	AIPGENE1974	AIPGENE1974
18.4604	18.1449	18.4787	18.0628	17.9852	18.3183	18.719	18.3199	18.5932	17.7409	_RADT[Phospho (STY)]PDAS[Phospho (STY)]PPR_3	>AIPGENE1974	Swiss-Prot	sp|Q8R149|BUD13_MOUSE	BUD13 homolog OS=Mus musculus GN=Bud13 PE=1 SV=1			K13106	03041 Spliceosome [BR:ko03041]	K13106	09182 Protein families: genetic information processing	0.232068	0.636259	-0.111861	-0.376424	AIPGENE1974	AIPGENE1974
16.1387	16.0752	15.7997	16.2279	16.1313	16.2148	15.8477	15.6025	16.269	15.7979	_RADT[Phospho (STY)]PDASPPR_2	>AIPGENE1974	Swiss-Prot	sp|Q8R149|BUD13_MOUSE	BUD13 homolog OS=Mus musculus GN=Bud13 PE=1 SV=1			K13106	03041 Spliceosome [BR:ko03041]	K13106	09182 Protein families: genetic information processing	0.388501	0.49612	0.128197	0.518865	AIPGENE1974	AIPGENE1974
17.2683	17.1628	17.5509	16.9987	16.7628	16.9436	17.5577	17.1653	17.3742	16.4342	_ADT[Phospho (STY)]PDAS[Phospho (STY)]PPR_2	>AIPGENE1974	Swiss-Prot	sp|Q8R149|BUD13_MOUSE	BUD13 homolog OS=Mus musculus GN=Bud13 PE=1 SV=1			K13106	03041 Spliceosome [BR:ko03041]	K13106	09182 Protein families: genetic information processing	0.0835723	0.845976	0.0537048	0.160324	AIPGENE1974	AIPGENE1974
15.6487	15.5439	15.5058	15.9036	15.6535	16.4127	16.1023	16.1275	16.3877	15.992	_RVDTADAS[Phospho (STY)]PPRGR_3	>AIPGENE1974	Swiss-Prot	sp|Q8R149|BUD13_MOUSE	BUD13 homolog OS=Mus musculus GN=Bud13 PE=1 SV=1	+	A_S	K13106	03041 Spliceosome [BR:ko03041]	K13106	09182 Protein families: genetic information processing	3.03484	0.00389671	-0.553318	-2.65552	AIPGENE1974	AIPGENE1974
18.1303	18.0077	18.1962	17.9285	17.789	18.1004	18.5708	18.2565	18.5681	17.9091	_RADT[Phospho (STY)]PDAS[Phospho (STY)]PPRR_3	>AIPGENE1974	Swiss-Prot	sp|Q8R149|BUD13_MOUSE	BUD13 homolog OS=Mus musculus GN=Bud13 PE=1 SV=1			K13106	03041 Spliceosome [BR:ko03041]	K13106	09182 Protein families: genetic information processing	0.97329	0.135066	-0.270654	-1.08803	AIPGENE1974	AIPGENE1974
12.7197	12.6907	12.375	NaN	12.4893	13.1831	13.3093	13.1522	13.8458	12.8543	_RADT[Phospho (STY)]PDAS[Phospho (STY)]PPRR_2	>AIPGENE1974	Swiss-Prot	sp|Q8R149|BUD13_MOUSE	BUD13 homolog OS=Mus musculus GN=Bud13 PE=1 SV=1			K13106	03041 Spliceosome [BR:ko03041]	K13106	09182 Protein families: genetic information processing	NaN	1	0	NaN	AIPGENE1974	AIPGENE1974
12.643	12.2146	12.5338	12.6055	12.3893	13.5312	13.4424	NaN	13.7944	12.1635	_RRADT[Phospho (STY)]PDAS[Phospho (STY)]PPR_3	>AIPGENE1974	Swiss-Prot	sp|Q8R149|BUD13_MOUSE	BUD13 homolog OS=Mus musculus GN=Bud13 PE=1 SV=1			K13106	03041 Spliceosome [BR:ko03041]	K13106	09182 Protein families: genetic information processing	NaN	1	0	NaN	AIPGENE1974	AIPGENE1974
15.1875	15.4491	15.227	15.324	15.2307	14.6979	15.1055	14.9441	14.9996	14.8142	_LLEAAES[Phospho (STY)]PER_2	>AIPGENE19795	Swiss-Prot	sp|Q5TKR9|KAT6A_RAT	Histone acetyltransferase KAT6A OS=Rattus norvegicus GN=Kat6a PE=1 SV=2			K11305	04550 Signaling pathways regulating pluripotency of stem cells [PATH:ko04550]	K11305	09144 Cellular community - eukaryotes	2.61129	0.0150959	0.371405	2.00333	AIPGENE19795	AIPGENE19795
13.1312	13.1452	13.0313	12.4953	12.8544	13.1146	13.1485	12.6299	13.1753	12.8856	_NTIELVSNS[Phospho (STY)]PPK_2	>AIPGENE19803	Swiss-Prot	sp|B2RX14|TUT4_MOUSE	Terminal uridylyltransferase 4 OS=Mus musculus GN=Zcchc11 PE=1 SV=2			K13291	09191 Unclassified: metabolism	K13291	09191 Unclassified: metabolism	0.143088	0.78372	-0.0593	-0.228729	AIPGENE19803	AIPGENE19803
11.8656	11.8595	8.45719	11.71	11.4544	12.2235	11.2439	11.6128	11.8502	11.9648	_KT[Phospho (STY)]PEPSEPVDSLQQSSVGSK_3	>AIPGENE19803	Swiss-Prot	sp|B2RX14|TUT4_MOUSE	Terminal uridylyltransferase 4 OS=Mus musculus GN=Zcchc11 PE=1 SV=2			K13291	09191 Unclassified: metabolism	K13291	09191 Unclassified: metabolism	0.487109	0.208522	-0.709701	-0.912299	AIPGENE19803	AIPGENE19803
11.8363	11.1234	NaN	11.1797	11.8182	11.3865	NaN	11.0353	NaN	11.5869	_GLS[Phospho (STY)]ALQPDQFQK_2	>AIPGENE1981	Swiss-Prot	sp|Q17IE8|CDK8_AEDAE	Cyclin-dependent kinase 8 OS=Aedes aegypti GN=Cdk8 PE=3 SV=2							NaN	1	0	NaN	AIPGENE1981	AIPGENE1981
12.8445	12.5372	12.6871	12.7472	13.0274	12.472	12.269	11.884	13.0132	12.608	_[Acetyl (Protein N-term)]MS[Phospho (STY)]T[Phospho (STY)]T[Phospho (STY)]SQKLTVPLEQLK_2	>AIPGENE19849	no_hit									0.808686	0.148125	0.319403	1.05203	AIPGENE19849	AIPGENE19849
16.2203	16.0388	14.4186	15.9647	15.6859	17.2308	16.6914	16.8991	16.8506	16.9759	_GVS[Phospho (STY)]PPMQQTR_2	>AIPGENE19852	Swiss-Prot	sp|O60341|KDM1A_HUMAN	Lysine-specific histone demethylase 1A OS=Homo sapiens GN=KDM1A PE=1 SV=2	+	A_S	K11450	04714 Thermogenesis [PATH:ko04714]	K11450	09149 Aging	2.26201	0.00231339	-1.26392	-2.90351	AIPGENE19852	AIPGENE19852
18.1781	18.3604	18.2328	18.0634	18.3289	17.7004	18.1661	17.8982	18.7994	18.0994	_SSS[Phospho (STY)]FEDIPSMVTR_2	>AIPGENE19859	Swiss-Prot	sp|Q5R8J8|DNJB4_PONAB	DnaJ homolog subfamily B member 4 OS=Pongo abelii GN=DNAJB4 PE=2 SV=1			K09510	03110 Chaperones and folding catalysts [BR:ko03110]	K09510	09182 Protein families: genetic information processing	0.20862	0.670717	0.100006	0.341192	AIPGENE19859	AIPGENE19859
14.9959	15.2531	15.14	15.2742	15.2974	15.5302	16.0289	15.7582	16.3471	15.6695	_SSS[Phospho (STY)]FEDIPSM[Oxidation (M)]VTR_2	>AIPGENE19859	Swiss-Prot	sp|Q5R8J8|DNJB4_PONAB	DnaJ homolog subfamily B member 4 OS=Pongo abelii GN=DNAJB4 PE=2 SV=1	+	A_S	K09510	03110 Chaperones and folding catalysts [BR:ko03110]	K09510	09182 Protein families: genetic information processing	2.60459	0.00393473	-0.674632	-2.64022	AIPGENE19859	AIPGENE19859
14.7499	14.7524	14.7318	14.595	14.608	14.5454	14.4119	14.3271	14.479	14.3983	_VETSS[Phospho (STY)]PQPQQVLTK_2	>AIPGENE19862	no_hit									2.96449	0.0312962	0.255099	1.6864	AIPGENE19862	AIPGENE19862
14.1445	14.4265	14.3942	14.1443	14.3633	13.5209	13.6312	13.5155	13.3262	13.61	_SKS[Phospho (STY)]VPAPEMDNVNVSR_2	>AIPGENE19874	no_hit			+	A_S					4.87496	0.000346154	0.773801	4.24632	AIPGENE19874	AIPGENE19874
13.2777	13.3075	13.1918	13.0814	13.3531	12.6571	12.4425	12.5592	12.1362	12.7319	_SKS[Phospho (STY)]VPAPEMDNVNVSR_3	>AIPGENE19874	no_hit			+	A_S					3.6881	0.000806867	0.736931	3.43054	AIPGENE19874	AIPGENE19874
14.0301	13.7772	13.7353	13.7599	13.8622	13.9063	13.9523	14.0588	13.6603	13.9621	_NHS[Phospho (STY)]AELLDVHR_3	>AIPGENE19879	Swiss-Prot	sp|Q552M5|GEFY_DICDI	Ras guanine nucleotide exchange factor Y OS=Dictyostelium discoideum GN=gefY PE=1 SV=2			K03099	04014 Ras signaling pathway [PATH:ko04014]	K03099	09130 Environmental Information Processing	0.390732	0.610902	-0.0750055	-0.404021	AIPGENE19879	AIPGENE19879
15.0452	15.1085	15.0306	15.0008	15.1053	15.3995	15.8853	15.4664	15.3493	15.4022	_TVS[Phospho (STY)]SESVDSSK_2	>AIPGENE19917	Swiss-Prot	sp|A2AAE1|K1109_MOUSE	Uncharacterized protein KIAA1109 OS=Mus musculus GN=Kiaa1109 PE=1 SV=4	+	A_S					2.64893	0.00944992	-0.442472	-2.20969	AIPGENE19917	AIPGENE19917
13.7339	13.891	13.6905	13.8326	13.772	14.1539	14.0011	14.1843	14.0382	14.3451	_TTET[Phospho (STY)]QEKSPQPLTK_3	>AIPGENE19923	Swiss-Prot	sp|Q2LD37|K1109_HUMAN	Uncharacterized protein KIAA1109 OS=Homo sapiens GN=KIAA1109 PE=1 SV=2							3.04467	0.011437	-0.360507	-2.11626	AIPGENE19923	AIPGENE19923;AIPGENE28639
13.6738	13.8925	13.6903	13.8326	13.7717	14.1507	13.9987	14.1893	14.0384	14.3467	_TTETQEKS[Phospho (STY)]PQPLTK_3	>AIPGENE19923	Swiss-Prot	sp|Q2LD37|K1109_HUMAN	Uncharacterized protein KIAA1109 OS=Homo sapiens GN=KIAA1109 PE=1 SV=2							2.99104	0.0108537	-0.37259	-2.13946	AIPGENE19923	AIPGENE19923;AIPGENE28639
13.0134	13.0921	12.9944	13.2226	13.2114	13.6382	13.4466	13.3899	13.5703	13.8997	_TTETQEKS[Phospho (STY)]PQPLTK_2	>AIPGENE19923	Swiss-Prot	sp|Q2LD37|K1109_HUMAN	Uncharacterized protein KIAA1109 OS=Homo sapiens GN=KIAA1109 PE=1 SV=2	+	A_S					2.84618	0.00620917	-0.482155	-2.39553	AIPGENE19923	AIPGENE19923;AIPGENE28639
14.7788	14.9686	15.191	14.8147	14.7251	14.8987	15.6374	15.3054	15.4142	14.7017	_RQEEAAAQGTQEIIQT[Phospho (STY)]DEDD_2	>AIPGENE1995	Swiss-Prot	sp|Q53EV4|LRC23_HUMAN	Leucine-rich repeat-containing protein 23 OS=Homo sapiens GN=LRRC23 PE=2 SV=2							0.796333	0.161434	-0.295835	-1.01693	AIPGENE1995	AIPGENE1995;AIPGENE20237
12.1363	11.1289	11.5689	11.8676	11.5331	12.5879	13.1264	12.6182	13.0607	12.2721	_NDLS[Phospho (STY)]DADETDVKK_2	>AIPGENE19955	Swiss-Prot	sp|A2RSY1|KANL3_MOUSE	KAT8 regulatory NSL complex subunit 3 OS=Mus musculus GN=Kansl3 PE=2 SV=1	+	A_S	K16719	03036 Chromosome and associated proteins [BR:ko03036]	K16719	09182 Protein families: genetic information processing	2.79202	0.00117736	-1.0861	-3.26302	AIPGENE19955	AIPGENE19955
12.366	12.2168	12.1326	11.9781	12.4204	11.9292	11.864	11.7832	12.4982	11.8957	_SLS[Phospho (STY)]TEIGTSVGK_2	>AIPGENE19955	Swiss-Prot	sp|A2RSY1|KANL3_MOUSE	KAT8 regulatory NSL complex subunit 3 OS=Mus musculus GN=Kansl3 PE=2 SV=1			K16719	03036 Chromosome and associated proteins [BR:ko03036]	K16719	09182 Protein families: genetic information processing	0.772746	0.209076	0.228711	0.910577	AIPGENE19955	AIPGENE19955
15.0859	15.0266	15.0393	15.0525	15.116	14.9889	14.8539	14.5762	15.0955	14.514	_KDS[Phospho (STY)]GFSDSSTLPR_2	>AIPGENE19965	Swiss-Prot	sp|Q5TCZ1|SPD2A_HUMAN	SH3 and PX domain-containing protein 2A OS=Homo sapiens GN=SH3PXD2A PE=1 SV=1							1.26504	0.102065	0.25835	1.20346	AIPGENE19965	AIPGENE19965
13.3435	13.132	12.9391	12.8072	13.2889	12.5128	12.8797	12.5237	13.536	12.6672	_NAS[Phospho (STY)]FSGGIFK_2	>AIPGENE19965	Swiss-Prot	sp|Q5TCZ1|SPD2A_HUMAN	SH3 and PX domain-containing protein 2A OS=Homo sapiens GN=SH3PXD2A PE=1 SV=1							0.633012	0.225313	0.27826	0.881795	AIPGENE19965	AIPGENE19965
11.958	12.0952	12.0236	12.2951	11.4174	13.0441	13.1641	13.075	12.8147	12.6431	_QQS[Phospho (STY)]RSDIDDDTLKR_3	>AIPGENE19965	Swiss-Prot	sp|Q5TCZ1|SPD2A_HUMAN	SH3 and PX domain-containing protein 2A OS=Homo sapiens GN=SH3PXD2A PE=1 SV=1	+	A_S					3.32341	0.000597938	-0.990327	-3.60232	AIPGENE19965	AIPGENE19965
14.6169	14.232	14.3556	14.2226	14.4217	13.8649	14.2398	14.1505	14.0338	14.1839	_RNS[Phospho (STY)]APQILPYQPTEAK_3	>AIPGENE19965	Swiss-Prot	sp|Q5TCZ1|SPD2A_HUMAN	SH3 and PX domain-containing protein 2A OS=Homo sapiens GN=SH3PXD2A PE=1 SV=1							1.63406	0.0648311	0.275182	1.38767	AIPGENE19965	AIPGENE19965
11.9034	11.6289	NaN	11.7125	11.7232	11.3519	NaN	NaN	11.0485	11.0607	_RNS[Phospho (STY)]APQILPYQPTEAK_2	>AIPGENE19965	Swiss-Prot	sp|Q5TCZ1|SPD2A_HUMAN	SH3 and PX domain-containing protein 2A OS=Homo sapiens GN=SH3PXD2A PE=1 SV=1							NaN	1	0	NaN	AIPGENE19965	AIPGENE19965
15.4143	15.6355	NaN	16.4684	NaN	16.8667	15.9577	16.5374	17.9956	16.8338	_[Acetyl (Protein N-term)]S[Phospho (STY)]DEEADILEIR_2	>AIPGENE1997	no_hit									NaN	1	0	NaN	AIPGENE1997	AIPGENE1997
15.0089	14.764	14.5972	14.3405	14.5619	15.2205	15.0624	14.8245	14.8432	14.758	_DRGS[Phospho (STY)]PHVPEMAR_3	>AIPGENE20003	nr	gi|156353140|ref|XP_001622933.1|	predicted protein [Nematostella vectensis] >gi|156209569|gb|EDO30833.1| predicted protein [Nematostella vectensis]							1.11907	0.105226	-0.287199	-1.19176	AIPGENE20003	AIPGENE20003
13.9642	13.6562	14.1362	14.1834	14.2438	14.1596	14.2583	14.4656	14.1562	14.5363	_FVPVQS[Phospho (STY)]PEAKPSER_3	>AIPGENE20013	Swiss-Prot	sp|Q32TF8|EFHC2_DANRE	EF-hand domain-containing family member C2 OS=Danio rerio GN=efhc2 PE=2 SV=2							1.16785	0.103122	-0.278477	-1.20022	AIPGENE20013	AIPGENE20013
13.6013	13.4659	13.4555	13.7564	13.6058	14.0344	13.9948	14.0354	14.0843	14.3181	_FVPVQS[Phospho (STY)]PEAKPSER_2	>AIPGENE20013	Swiss-Prot	sp|Q32TF8|EFHC2_DANRE	EF-hand domain-containing family member C2 OS=Danio rerio GN=efhc2 PE=2 SV=2	+	A_S					3.70701	0.00249438	-0.516434	-2.86988	AIPGENE20013	AIPGENE20013
16.537	16.1862	16.5149	16.6747	16.1389	15.852	15.2587	15.3423	15.6071	15.4102	_IS[Phospho (STY)]SAGVERPVDNR_2	>AIPGENE20022	TrEMBL	tr|A2FD36|A2FD36_TRIVA	Viral A-type inclusion protein, putative OS=Trichomonas vaginalis GN=TVAG_355490 PE=4 SV=1	+	A_S					3.55189	0.000561798	0.916278	3.67221	AIPGENE20022	AIPGENE20022
16.2762	15.9429	16.262	16.4332	15.8914	15.6419	15.027	15.1159	15.365	15.1785	_ISS[Phospho (STY)]AGVERPVDNR_2	>AIPGENE20022	TrEMBL	tr|A2FD36|A2FD36_TRIVA	Viral A-type inclusion protein, putative OS=Trichomonas vaginalis GN=TVAG_355490 PE=4 SV=1	+	A_S					3.456	0.000568627	0.895477	3.56734	AIPGENE20022	AIPGENE20022
15.3986	15.0235	15.5083	15.5596	15.034	14.7035	14.3864	14.3884	14.3768	14.2974	_IS[Phospho (STY)]SAGVERPVDNR_3	>AIPGENE20022	TrEMBL	tr|A2FD36|A2FD36_TRIVA	Viral A-type inclusion protein, putative OS=Trichomonas vaginalis GN=TVAG_355490 PE=4 SV=1	+	A_S					3.70689	0.000517647	0.874298	3.71478	AIPGENE20022	AIPGENE20022
15.3113	15.1362	15.2196	14.92	14.792	15.6716	15.0742	14.7755	15.248	14.4286	_VS[Phospho (STY)]ETYAPSR_2	>AIPGENE20022	TrEMBL	tr|A2FD36|A2FD36_TRIVA	Viral A-type inclusion protein, putative OS=Trichomonas vaginalis GN=TVAG_355490 PE=4 SV=1							0.0558136	0.89431	0.0362621	0.109394	AIPGENE20022	AIPGENE20022
13.9913	13.834	13.7884	13.9073	13.7472	13.3522	13.3558	13.3797	13.2708	13.3205	_TVQNGSNS[Phospho (STY)]PTTPR_2	>AIPGENE20024	Swiss-Prot	sp|Q684P5|RPGP2_HUMAN	Rap1 GTPase-activating protein 2 OS=Homo sapiens GN=RAP1GAP2 PE=1 SV=2	+	A_S	K17708	99995 Signaling proteins	K17708	09193 Unclassified: signaling and cellular processes	5.36278	0.000676056	0.517852	3.51431	AIPGENE20024	AIPGENE20024
12.4269	12.0984	11.9743	12.4151	11.8651	13.3205	13.4055	13.232	12.989	13.3904	_YS[Phospho (STY)]LDQTDYGESVFVAR_2	>AIPGENE20052	Swiss-Prot	sp|Q9DA37|SAMD8_MOUSE	Sphingomyelin synthase-related protein 1 OS=Mus musculus GN=Samd8 PE=2 SV=1	+	A_S	K22697	04131 Membrane trafficking [BR:ko04131]	K22697	09182 Protein families: genetic information processing	4.39597	0.000421053	-1.11151	-4.68312	AIPGENE20052	AIPGENE20052
10.0617	10.7429	NaN	10.9731	10.1652	12.1562	11.8254	11.7945	11.038	11.4887	_KYS[Phospho (STY)]LDQTDYGESVFVAR_2	>AIPGENE20052	Swiss-Prot	sp|Q9DA37|SAMD8_MOUSE	Sphingomyelin synthase-related protein 1 OS=Mus musculus GN=Samd8 PE=2 SV=1			K22697	04131 Membrane trafficking [BR:ko04131]	K22697	09182 Protein families: genetic information processing	NaN	1	0	NaN	AIPGENE20052	AIPGENE20052
17.7222	17.9896	17.6651	17.7007	17.5453	17.2367	16.7929	17.0656	16.643	17.4992	_TGVNS[Phospho (STY)]PPAGVASWSGSR_2	>AIPGENE20076	Swiss-Prot	sp|P30051|TEAD1_MOUSE	Transcriptional enhancer factor TEF-1 OS=Mus musculus GN=Tead1 PE=2 SV=2	+	A_S	K09448	04011 MAPK signaling pathway - yeast [PATH:ko04011]	K09448	09130 Environmental Information Processing	2.39925	0.0050395	0.677089	2.51179	AIPGENE20076	AIPGENE20076
12.7315	14.582	15.1855	15.2565	13.4529	13.9166	15.332	15.5765	13.239	NaN	_WDHIEVS[Phospho (STY)]DDEDDTHPNIDTPSLFR_3	>AIPGENE20077	Swiss-Prot	sp|Q63692|CDC37_RAT	Hsp90 co-chaperone Cdc37 OS=Rattus norvegicus GN=Cdc37 PE=1 SV=2			K09554	04151 PI3K-Akt signaling pathway [PATH:ko04151]	K09554	09132 Signal transduction	NaN	1	0	NaN	AIPGENE20077	AIPGENE20077
14.3166	14.8579	14.6945	14.8324	15.0069	14.7911	14.8755	14.9507	14.9262	14.4523	_RRES[Phospho (STY)]FGDGEFAHVK_4	>AIPGENE20078	Swiss-Prot	sp|Q96K80|ZC3HA_HUMAN	Zinc finger CCCH domain-containing protein 10 OS=Homo sapiens GN=ZC3H10 PE=1 SV=1							0.149708	0.782617	-0.0575069	-0.23154	AIPGENE20078	AIPGENE20078
13.1668	13.5155	13.4792	13.6032	13.5354	13.4654	13.4744	13.6943	13.5965	13.183	_RRES[Phospho (STY)]FGDGEFAHVK_3	>AIPGENE20078	Swiss-Prot	sp|Q96K80|ZC3HA_HUMAN	Zinc finger CCCH domain-containing protein 10 OS=Homo sapiens GN=ZC3H10 PE=1 SV=1							0.0714798	0.896752	-0.0226858	-0.105627	AIPGENE20078	AIPGENE20078
13.9764	13.9409	13.8049	13.8529	13.9669	13.6622	13.7072	13.605	13.7214	13.1601	_RES[Phospho (STY)]FGDGEFAHVK_3	>AIPGENE20078	Swiss-Prot	sp|Q96K80|ZC3HA_HUMAN	Zinc finger CCCH domain-containing protein 10 OS=Homo sapiens GN=ZC3H10 PE=1 SV=1							1.80939	0.0374913	0.337188	1.60503	AIPGENE20078	AIPGENE20078
16.4583	16.2613	16.3722	16.4965	16.5173	16.3345	16.5464	16.4143	16.1525	16.531	_LTMS[Phospho (STY)]AQGR_2	>AIPGENE20089	nr	gi|156368849|ref|XP_001627904.1|	predicted protein [Nematostella vectensis] >gi|156214866|gb|EDO35841.1| predicted protein [Nematostella vectensis]							0.110344	0.869122	0.0254051	0.136462	AIPGENE20089	AIPGENE20089;AIPGENE26803
14.8531	14.0314	14.7745	14.4326	14.836	14.6909	15.6723	15.0222	15.1879	14.8064	_EIIT[Phospho (STY)]PPLS[Phospho (STY)]REK_2	>AIPGENE20089	nr	gi|156368849|ref|XP_001627904.1|	predicted protein [Nematostella vectensis] >gi|156214866|gb|EDO35841.1| predicted protein [Nematostella vectensis]							1.16046	0.0533582	-0.49041	-1.46958	AIPGENE20089	AIPGENE20089;AIPGENE26803
15.8201	15.9161	15.7789	15.4483	15.9284	15.5581	15.6197	15.4896	15.7056	15.8285	_S[Phospho (STY)]SSTTDPDFVVR_2	>AIPGENE20111	Swiss-Prot	sp|P70490|MFGM_RAT	Lactadherin OS=Rattus norvegicus GN=Mfge8 PE=2 SV=1			K17253	04147 Exosome [BR:ko04147]	K17253	09183 Protein families: signaling and cellular processes	0.645653	0.359234	0.138071	0.672568	AIPGENE20111	AIPGENE20111
15.0742	13.8604	13.7891	15.002	15.1498	15.2144	14.5118	15.2005	15.1804	15.3067	_RS[Phospho (STY)]SSTTDPDFVVR_2	>AIPGENE20111	Swiss-Prot	sp|P70490|MFGM_RAT	Lactadherin OS=Rattus norvegicus GN=Mfge8 PE=2 SV=1			K17253	04147 Exosome [BR:ko04147]	K17253	09183 Protein families: signaling and cellular processes	0.761092	0.114825	-0.507673	-1.15474	AIPGENE20111	AIPGENE20111
14.8072	14.9929	14.9607	14.8652	14.8883	14.692	14.6221	14.6628	14.6673	14.4907	_ESNVIVES[Phospho (STY)]PSSK_2	>AIPGENE20111	Swiss-Prot	sp|P70490|MFGM_RAT	Lactadherin OS=Rattus norvegicus GN=Mfge8 PE=2 SV=1			K17253	04147 Exosome [BR:ko04147]	K17253	09183 Protein families: signaling and cellular processes	3.30829	0.0208442	0.275882	1.85172	AIPGENE20111	AIPGENE20111
12.1099	12.5381	12.4135	12.6455	12.7711	12.6462	10.9885	12.5908	12.7394	12.3155	_RFS[Phospho (STY)]EDATDSDAPR_2	>AIPGENE20111	Swiss-Prot	sp|P70490|MFGM_RAT	Lactadherin OS=Rattus norvegicus GN=Mfge8 PE=2 SV=1			K17253	04147 Exosome [BR:ko04147]	K17253	09183 Protein families: signaling and cellular processes	0.296163	0.475249	0.23957	0.53983	AIPGENE20111	AIPGENE20111
10.4614	10.5287	10.0249	10.0412	10.7538	11.2486	11.1289	10.9232	11.752	10.7871	_SLTLNLNS[Phospho (STY)]SPR_2	>AIPGENE20111	Swiss-Prot	sp|P70490|MFGM_RAT	Lactadherin OS=Rattus norvegicus GN=Mfge8 PE=2 SV=1	+	A_S	K17253	04147 Exosome [BR:ko04147]	K17253	09183 Protein families: signaling and cellular processes	2.20334	0.00494958	-0.805987	-2.52425	AIPGENE20111	AIPGENE20111
15.4178	15.4115	15.4149	15.3861	15.1001	15.6419	15.743	15.4816	15.7541	15.4192	_SLS[Phospho (STY)]TGDLNK_2	>AIPGENE20122	Swiss-Prot	sp|Q08CH7|RS10B_DANRE	Radial spoke head 10 homolog B OS=Danio rerio GN=rsph10b PE=2 SV=1							1.6695	0.0686923	-0.261881	-1.36528	AIPGENE20122	AIPGENE20122;AIPGENE20123;AIPGENE20124;AIPGENE20125
13.7251	14.3738	14.5804	14.5267	NaN	14.1283	15.0201	14.9659	15.1461	14.175	_SSYSDVFDELES[Phospho (STY)]PR_2	>AIPGENE20148	Swiss-Prot	sp|Q5ZKK5|ODFP2_CHICK	Outer dense fiber protein 2 OS=Gallus gallus GN=ODF2 PE=2 SV=1			K16479	03036 Chromosome and associated proteins [BR:ko03036]	K16479	09182 Protein families: genetic information processing	NaN	1	0	NaN	AIPGENE20148	AIPGENE20148
16.3864	16.2053	16.4329	16.088	16.2226	15.2347	15.709	15.2186	15.6342	15.452	_[Acetyl (Protein N-term)]SSNNSEATS[Phospho (STY)]PPPVPSTTK_2	>AIPGENE20170	Swiss-Prot	sp|Q9JLM4|ZMYM3_MOUSE	Zinc finger MYM-type protein 3 OS=Mus musculus GN=Zmym3 PE=2 SV=1	+	A_S					3.90534	0.000553459	0.817359	3.7419	AIPGENE20170	AIPGENE20170
11.9292	12.5735	NaN	12.6001	12.3891	11.5703	12.1474	12.4512	12.2034	11.9962	_SEEEEDKNS[Phospho (STY)]EDEEEEIQK_3	>AIPGENE20223	no_hit									NaN	1	0	NaN	AIPGENE20223	AIPGENE20223
12.571	12.4569	12.6355	13.184	13.1926	13.2834	13.1681	13.6048	13.3023	13.8456	_RQS[Phospho (STY)]QELNKELVER_3	>AIPGENE2030	Swiss-Prot	sp|Q8BSS9|LIPA2_MOUSE	Liprin-alpha-2 OS=Mus musculus GN=Ppfia2 PE=1 SV=2							1.86593	0.0118184	-0.632827	-2.10274	AIPGENE2030	AIPGENE2030
14.2107	14.4798	14.3357	14.5404	14.3911	14.2614	14.3162	14.2987	14.2102	14.5749	_KS[Phospho (STY)]PSVSPDALR_2	>AIPGENE20307	Swiss-Prot	sp|Q8VE09|TT39C_MOUSE	Tetratricopeptide repeat protein 39C OS=Mus musculus GN=Ttc39c PE=2 SV=2							0.294458	0.689539	0.0592316	0.319464	AIPGENE20307	AIPGENE20307
17.3704	17.4194	17.3974	17.2881	17.2037	17.172	17.4088	17.3753	17.3061	17.1207	_TALES[Phospho (STY)]PDR_2	>AIPGENE20355	Swiss-Prot	sp|Q9DBF7|CWC25_MOUSE	Pre-mRNA-splicing factor CWC25 homolog OS=Mus musculus GN=Cwc25 PE=2 SV=2							0.381648	0.661373	0.059219	0.350548	AIPGENE20355	AIPGENE20355
15.1709	15.3929	15.5772	15.8339	15.9083	15.6916	15.8908	15.9505	15.8144	16.1981	_[Acetyl (Protein N-term)]S[Phospho (STY)]ISEDKELERK_2	>AIPGENE20437	Swiss-Prot	sp|Q6P8Y1|CAPSL_MOUSE	Calcyphosin-like protein OS=Mus musculus GN=Capsl PE=2 SV=4							1.14059	0.0854519	-0.33246	-1.27531	AIPGENE20437	AIPGENE20437
15.2076	14.9594	15.3294	15.434	15.6951	15.383	15.6249	15.6549	15.4531	15.836	_[Acetyl (Protein N-term)]S[Phospho (STY)]ISEDKELERK_3	>AIPGENE20437	Swiss-Prot	sp|Q6P8Y1|CAPSL_MOUSE	Calcyphosin-like protein OS=Mus musculus GN=Capsl PE=2 SV=4							0.975168	0.137612	-0.265268	-1.08021	AIPGENE20437	AIPGENE20437
17.9015	17.9409	17.9724	17.9053	18.1298	17.8004	18.1812	17.9168	17.928	18.0648	_[Acetyl (Protein N-term)]S[Phospho (STY)]ISEDKELER_2	>AIPGENE20437	Swiss-Prot	sp|Q6P8Y1|CAPSL_MOUSE	Calcyphosin-like protein OS=Mus musculus GN=Capsl PE=2 SV=4							0.0368964	0.954895	-0.00823822	-0.0462656	AIPGENE20437	AIPGENE20437
18.3823	18.698	18.4958	18.5659	18.8917	18.7767	18.4704	18.4054	19.013	18.5195	_SSS[Phospho (STY)]LPGIAEAR_2	>AIPGENE20447	Swiss-Prot	sp|O75762|TRPA1_HUMAN	Transient receptor potential cation channel subfamily A member 1 OS=Homo sapiens GN=TRPA1 PE=1 SV=3			K04984	04750 Inflammatory mediator regulation of TRP channels [PATH:ko04750]	K04984	09157 Sensory system	0.0767368	0.880219	-0.0302341	-0.12433	AIPGENE20447	AIPGENE20447;AIPGENE22657
18.3692	18.6826	18.4885	18.5679	18.8868	18.7726	18.4666	18.3996	19.009	18.5124	_S[Phospho (STY)]SSLPGIAEAR_2	>AIPGENE20447	Swiss-Prot	sp|O75762|TRPA1_HUMAN	Transient receptor potential cation channel subfamily A member 1 OS=Homo sapiens GN=TRPA1 PE=1 SV=3			K04984	04750 Inflammatory mediator regulation of TRP channels [PATH:ko04750]	K04984	09157 Sensory system	0.0840087	0.870166	-0.0330177	-0.135446	AIPGENE20447	AIPGENE20447;AIPGENE22657
16.0034	16.4514	16.4522	16.3188	16.4993	17.1308	17.015	17.2654	17.3807	17.3304	_KVSS[Phospho (STY)]PGDDSSVL_2	>AIPGENE20447	Swiss-Prot	sp|O75762|TRPA1_HUMAN	Transient receptor potential cation channel subfamily A member 1 OS=Homo sapiens GN=TRPA1 PE=1 SV=3	+	A_S	K04984	04750 Inflammatory mediator regulation of TRP channels [PATH:ko04750]	K04984	09157 Sensory system	4.28258	0.000297521	-0.879457	-4.13493	AIPGENE20447	AIPGENE20447;AIPGENE22657
15.9589	16.4076	16.3974	16.2705	16.4418	17.0912	16.9697	17.2366	17.3471	17.2976	_KVS[Phospho (STY)]SPGDDSSVL_2	>AIPGENE20447	Swiss-Prot	sp|O75762|TRPA1_HUMAN	Transient receptor potential cation channel subfamily A member 1 OS=Homo sapiens GN=TRPA1 PE=1 SV=3	+	A_S	K04984	04750 Inflammatory mediator regulation of TRP channels [PATH:ko04750]	K04984	09157 Sensory system	4.32447	0.000318584	-0.893188	-4.19494	AIPGENE20447	AIPGENE20447;AIPGENE22657
10.1106	NaN	NaN	10.5725	11.47	11.8842	12.0781	12.1615	13.1908	12.6795	_VS[Phospho (STY)]SPGDDSSVL_2	>AIPGENE20447	Swiss-Prot	sp|O75762|TRPA1_HUMAN	Transient receptor potential cation channel subfamily A member 1 OS=Homo sapiens GN=TRPA1 PE=1 SV=3			K04984	04750 Inflammatory mediator regulation of TRP channels [PATH:ko04750]	K04984	09157 Sensory system	NaN	1	0	NaN	AIPGENE20447	AIPGENE20447;AIPGENE22657
13.3542	13.3216	12.9775	12.7417	13.1039	13.3402	13.0418	13.103	13.0696	12.8327	_QVTS[Phospho (STY)]PGPER_2	>AIPGENE20490	Swiss-Prot	sp|O93530|WRN_XENLA	Werner syndrome ATP-dependent helicase homolog OS=Xenopus laevis GN=wrn PE=2 SV=1					K10900	09182 Protein families: genetic information processing	0.0571208	0.910766	0.022303	0.0932047	AIPGENE20490	AIPGENE20490
15.5239	15.9964	15.9422	15.6762	15.7426	15.7938	16.0247	15.6704	16.054	15.6323	_DSDS[Phospho (STY)]EDDYKPLSK_2	>AIPGENE20506	Swiss-Prot	sp|A9Q1D5|TOP1M_PANTR	DNA topoisomerase I, mitochondrial OS=Pan troglodytes GN=TOP1MT PE=2 SV=1			K03163	03032 DNA replication proteins [BR:ko03032]	K03163	09182 Protein families: genetic information processing	0.189363	0.749963	-0.0587809	-0.263104	AIPGENE20506	AIPGENE20506
10.9218	NaN	NaN	NaN	10.5526	11.2975	10.7266	10.7714	11.6692	11.3027	_KQSS[Phospho (STY)]FESAADVVK_2	>AIPGENE20553	Swiss-Prot	sp|O14981|BTAF1_HUMAN	TATA-binding protein-associated factor 172 OS=Homo sapiens GN=BTAF1 PE=1 SV=2			K15192	03021 Transcription machinery [BR:ko03021]	K15192	09182 Protein families: genetic information processing	NaN	1	0	NaN	AIPGENE20553	AIPGENE20553
12.5673	12.362	12.5518	12.374	12.499	12.3468	NaN	NaN	12.2987	NaN	_S[Phospho (STY)]KENDDDFFTK_2	>AIPGENE20563	Swiss-Prot	sp|Q495M9|USH1G_HUMAN	Usher syndrome type-1G protein OS=Homo sapiens GN=USH1G PE=1 SV=1			K21878	03036 Chromosome and associated proteins [BR:ko03036]	K21878	09182 Protein families: genetic information processing	NaN	1	0	NaN	AIPGENE20563	AIPGENE20563
[truncated: 1,982 more rows]
