# Supplementary material for: Evidence for a role of protein phosphorylation in the maintenance of the cnidarian–algal symbiosis
Source: Mol Ecol. 2019 Dec 6;28(24):5373–86. doi: 10.1111/mec.15298 (PMC6972648; doi:10.1111/mec.15298)
Supplement: Supplementary file 3 [file MEC-28-5373-s003.xlsx]

## Sheet: KEGGenrich.table
Fisher's exact test with p<0.05 and relative enrichment (multiple phosphosites from the same protein are counted only once for the enrichment analysis)
C: Selection column	C: Selection value	C: Category column	C: Category value	N: Total size	N: Selection size	N: Category size	N: Intersection size	N: Enrichment factor	N: P value	N: Benj. Hoch. FDR
Student's T-test Significant A_S	+	PATH	04072 Phospholipase D signaling pathway [PATH:ko04072]	708	227	3	3	3.1189	0.032663	0.63523
Student's T-test Significant A_S	+	PATH	04974 Protein digestion and absorption [PATH:ko04974]	708	227	5	4	2.4952	0.035454	0.63523
Student's T-test Significant A_S	+	PATH	04141 Protein processing in endoplasmic reticulum [PATH:ko04141]	708	227	10	8	2.4952	0.0021779	0.34193
Student's T-test Significant A_S	+	Processes	09123 Folding, sorting and degradation	708	227	21	12	1.7823	0.009956	0.35471
Student's T-test Significant A_S	+	Processes	09101 Carbohydrate metabolism	708	227	16	9	1.7544	0.026454	0.35471
Student's T-test Significant A_S	+	Processes	09182 Protein families: genetic information processing	708	227	162	46	0.88563	0.040535	0.35471
Student's T-test Significant A_S	+	PATH	04144 Endocytosis [PATH:ko04144]	708	227	19	2	0.32831	0.023473	0.63523

## Sheet: Phospholipase D signaling
A1	A2	A3	A4	A5	S1	S2	S3	S4	S5	C: EG.ModifiedPeptideFG.Charge	C: Query	C: Source	C: Hit accession	C: Hit description	C: Student's T-test Significant A_S	C: Student's T-test significant	C: C: KEGG	C: PATH	C: KO	C: Processes	C: KEGG	N: -Log Student's T-test p-value A_S	N: Student's T-test q-value A_S	N: Student's T-test Difference A_S	N: Student's T-test Test statistic A_S	T: Protein ID	T: PG
17.7622	18.3279	17.969	17.9455	18.0802	18.8702	18.7751	19.1196	19.3423	18.9614	_LSAPEGS[Phospho (STY)]PILTR_2	>AIPGENE24030	Swiss-Prot	sp|Q68EF4|GRM4_MOUSE	Metabotropic glutamate receptor 4 OS=Mus musculus GN=Grm4 PE=2 SV=2	+	A_S	K04607	04072 Phospholipase D signaling pathway [PATH:ko04072]	K04607	09130 Environmental Information Processing	K04607	4.07811	0.000330275	-0.996753	-4.2153	AIPGENE24030	AIPGENE24030;AIPGENE24031
13.9807	14.3275	14.5799	14.1381	14.3755	14.6382	15.9731	15.469	15.3539	14.5212	_VSERLS[Phospho (STY)]APEGS[Phospho (STY)]PILTR_3	>AIPGENE24030	Swiss-Prot	sp|Q68EF4|GRM4_MOUSE	Metabotropic glutamate receptor 4 OS=Mus musculus GN=Grm4 PE=2 SV=2	+	A_S	K04607	04072 Phospholipase D signaling pathway [PATH:ko04072]	K04607	09130 Environmental Information Processing	K04607	1.86106	0.00737063	-0.91076	-2.33591	AIPGENE24030	AIPGENE24030;AIPGENE24031
15.9178	16.1145	16.0461	16.1195	15.7923	17.0044	16.7994	16.7259	16.6003	16.3776	_GQPNPS[Phospho (STY)]PKPSR_2	>AIPGENE26789	Swiss-Prot	sp|P21575|DYN1_RAT	Dynamin-1 OS=Rattus norvegicus GN=Dnm1 PE=1 SV=2	+	A_S	K01528	04072 Phospholipase D signaling pathway [PATH:ko04072]	K01528	09130 Environmental Information Processing	K01528	3.38173	0.00137544	-0.703506	-3.17259	AIPGENE26789	AIPGENE26789
14.2307	14.2897	14.3488	14.3322	13.9967	15.2155	14.9202	14.9273	14.7574	14.5413	_GQPNPS[Phospho (STY)]PKPSR_3	>AIPGENE26789	Swiss-Prot	sp|P21575|DYN1_RAT	Dynamin-1 OS=Rattus norvegicus GN=Dnm1 PE=1 SV=2	+	A_S	K01528	04072 Phospholipase D signaling pathway [PATH:ko04072]	K01528	09130 Environmental Information Processing	K01528	2.94556	0.00289583	-0.632739	-2.77448	AIPGENE26789	AIPGENE26789
15.4692	15.5726	15.4498	15.3114	15.0722	15.7774	15.9595	15.6242	16.031	15.7338	_SSS[Phospho (STY)]SPDLSSPTLSGGSK_2	>AIPGENE9407	Swiss-Prot	sp|P49816|TSC2_RAT	Tuberin OS=Rattus norvegicus GN=Tsc2 PE=1 SV=1			K07207	04072 Phospholipase D signaling pathway [PATH:ko04072]	K07207	09132 Signal transduction	K07207	2.3688	0.0118246	-0.450176	-2.10196	AIPGENE9407	AIPGENE9407
14.7609	14.8125	14.6978	14.5093	14.6775	14.8996	15.1202	15.1832	15.1236	15.3	_S[Phospho (STY)]LELLPSEKDPK_2	>AIPGENE9407	Swiss-Prot	sp|P49816|TSC2_RAT	Tuberin OS=Rattus norvegicus GN=Tsc2 PE=1 SV=1	+	A_S	K07207	04072 Phospholipase D signaling pathway [PATH:ko04072]	K07207	09132 Signal transduction	K07207	3.09906	0.0066426	-0.433737	-2.37035	AIPGENE9407	AIPGENE9407
13.8037	13.9004	13.5375	13.5184	13.9675	13.791	13.3391	12.8029	13.7469	13.1965	_SFS[Phospho (STY)]LSSPR_2	>AIPGENE9407	Swiss-Prot	sp|P49816|TSC2_RAT	Tuberin OS=Rattus norvegicus GN=Tsc2 PE=1 SV=1			K07207	04072 Phospholipase D signaling pathway [PATH:ko04072]	K07207	09132 Signal transduction	K07207	0.962329	0.0997812	0.37023	1.21249	AIPGENE9407	AIPGENE9407
NaN	12.3965	12.1666	12.2279	12.2887	12.7146	14.058	13.539	13.8045	12.839	_VSERLS[Phospho (STY)]APEGS[Phospho (STY)]PILTR_2	>AIPGENE24030	Swiss-Prot	sp|Q68EF4|GRM4_MOUSE	Metabotropic glutamate receptor 4 OS=Mus musculus GN=Grm4 PE=2 SV=2			K04607	04072 Phospholipase D signaling pathway [PATH:ko04072]	K04607	09130 Environmental Information Processing	K04607	NaN	1	0	NaN	AIPGENE24030	AIPGENE24030;AIPGENE24031

## Sheet: ProteinDigestion&Absorption
A1	A2	A3	A4	A5	S1	S2	S3	S4	S5	C: EG.ModifiedPeptideFG.Charge	C: Query	C: Source	C: Hit accession	C: Hit description	C: Student's T-test Significant A_S	C: Student's T-test significant	C: C: KEGG	C: PATH	C: KO	C: Processes	C: KEGG	N: -Log Student's T-test p-value A_S	N: Student's T-test q-value A_S	N: Student's T-test Difference A_S	N: Student's T-test Test statistic A_S	T: Protein ID	T: PG
18.1764	18.1799	18.1531	18.1579	18.1725	19.5117	19.5574	19.3773	19.9318	19.7054	_VAILDDS[Phospho (STY)]QVK_2	>AIPGENE15008	Swiss-Prot	sp|Q9QXA6|BAT1_MOUSE	b(0,+)-type amino acid transporter 1 OS=Mus musculus GN=Slc7a9 PE=1 SV=1	+	A_S	K13868	04974 Protein digestion and absorption [PATH:ko04974]	K13868	09154 Digestive system	K13868	6.47891	0.0025	-1.44879	-7.43934	AIPGENE15008	AIPGENE15008
12.3227	12.5183	12.5946	13.1727	13.0333	14.4915	14.533	14.6283	15.0132	14.9725	_VAILDDS[Phospho (STY)]QVKLK_2	>AIPGENE15008	Swiss-Prot	sp|Q9QXA6|BAT1_MOUSE	b(0,+)-type amino acid transporter 1 OS=Mus musculus GN=Slc7a9 PE=1 SV=1	+	A_S	K13868	04974 Protein digestion and absorption [PATH:ko04974]	K13868	09154 Digestive system	K13868	5.14915	0.00153846	-1.9994	-6.7731	AIPGENE15008	AIPGENE15008
17.8379	17.9649	17.8839	17.3973	17.8365	17.829	18.1661	17.8178	18.6581	18.2033	_[Acetyl (Protein N-term)]S[Phospho (STY)]SEGDDVLAPQQEEK_2	>AIPGENE16434	Swiss-Prot	sp|P82251|BAT1_HUMAN	b(0,+)-type amino acid transporter 1 OS=Homo sapiens GN=SLC7A9 PE=1 SV=1			K13868	04974 Protein digestion and absorption [PATH:ko04974]	K13868	09154 Digestive system	K13868	1.03661	0.0933196	-0.350775	-1.23845	AIPGENE16434	AIPGENE16434
11.1163	12.2695	12.6248	12.8662	12.6699	12.9403	13.29	12.7588	13.5872	13.0128	_LNDSPDS[Phospho (STY)]SM[Oxidation (M)]ESGEEPEK_2	>AIPGENE16434	Swiss-Prot	sp|P82251|BAT1_HUMAN	b(0,+)-type amino acid transporter 1 OS=Homo sapiens GN=SLC7A9 PE=1 SV=1			K13868	04974 Protein digestion and absorption [PATH:ko04974]	K13868	09154 Digestive system	K13868	1.32451	0.0229631	-0.808441	-1.81512	AIPGENE16434	AIPGENE16434
15.3683	15.5475	15.5539	15.8763	15.6717	16.3307	16.4767	16.3901	16.4612	16.641	_RS[Phospho (STY)]PQIPR_2	>AIPGENE16474	Swiss-Prot	sp|Q9N1R6|BAT1_RABIT	b(0,+)-type amino acid transporter 1 OS=Oryctolagus cuniculus GN=SLC7A9 PE=1 SV=1	+	A_S	K13868	04974 Protein digestion and absorption [PATH:ko04974]	K13868	09154 Digestive system	K13868	4.6171	0.000367347	-0.856387	-4.31094	AIPGENE16474	AIPGENE16474
17.9115	18.189	18.2475	18.0549	17.9741	18.675	18.9851	18.8249	18.8946	18.9952	_DTNSPS[Phospho (STY)]SGEEDAPASK_2	>AIPGENE1716	Swiss-Prot	sp|Q9QXA6|BAT1_MOUSE	b(0,+)-type amino acid transporter 1 OS=Mus musculus GN=Slc7a9 PE=1 SV=1	+	A_S	K13868	04974 Protein digestion and absorption [PATH:ko04974]	K13868	09154 Digestive system	K13868	4.81885	0.00036	-0.79959	-4.28811	AIPGENE1716	AIPGENE1716
16.3173	16.571	16.6735	16.7303	16.6753	17.5695	17.6765	17.6578	17.7207	17.9893	_[Acetyl (Protein N-term)]AEKDTNSPS[Phospho (STY)]SGEEDAPASK_2	>AIPGENE1716	Swiss-Prot	sp|Q9QXA6|BAT1_MOUSE	b(0,+)-type amino acid transporter 1 OS=Mus musculus GN=Slc7a9 PE=1 SV=1	+	A_S	K13868	04974 Protein digestion and absorption [PATH:ko04974]	K13868	09154 Digestive system	K13868	5.39219	0.000512821	-1.12928	-5.58094	AIPGENE1716	AIPGENE1716
17.5409	17.8051	17.6232	17.3078	17.867	17.6373	18.1107	17.6411	19.1962	18.3396	_[Acetyl (Protein N-term)]SNAVEFNS[Phospho (STY)]LTANDEVK_2	>AIPGENE7824	Swiss-Prot	sp|Q64319|SLC31_RAT	Neutral and basic amino acid transport protein rBAT OS=Rattus norvegicus GN=Slc3a1 PE=1 SV=1			K14210	04974 Protein digestion and absorption [PATH:ko04974]	K14210	09154 Digestive system	K14210	0.980674	0.0666327	-0.556197	-1.37726	AIPGENE7824	AIPGENE7824;AIPGENE9500
15.7957	15.6641	15.6855	15.287	15.6533	16.4697	16.8539	16.3355	18.118	17.1785	_[Acetyl (Protein N-term)]S[Phospho (STY)]NAVEFNSLTANDEVK_2	>AIPGENE7824	Swiss-Prot	sp|Q64319|SLC31_RAT	Neutral and basic amino acid transport protein rBAT OS=Rattus norvegicus GN=Slc3a1 PE=1 SV=1	+	A_S	K14210	04974 Protein digestion and absorption [PATH:ko04974]	K14210	09154 Digestive system	K14210	2.50367	0.00138129	-1.37398	-3.19723	AIPGENE7824	AIPGENE7824;AIPGENE9500

## Sheet: ProteinProcessingInER
A1	A2	A3	A4	A5	S1	S2	S3	S4	S5	C: EG.ModifiedPeptideFG.Charge	C: Query	C: Source	C: Hit accession	C: Hit description	C: Student's T-test Significant A_S	C: Student's T-test significant	C: C: KEGG	C: PATH	C: KO	C: Processes	C: KEGG	N: -Log Student's T-test p-value A_S	N: Student's T-test q-value A_S	N: Student's T-test Difference A_S	N: Student's T-test Test statistic A_S	T: Protein ID	T: PG		m/z
12.671	12.6602	12.6285	13.6812	13.309	14.0997	13.9426	14.3206	14.0648	14.004	_ETTTEFVKHS[Phospho (STY)]PR_3	>AIPGENE11225	Swiss-Prot	sp|P43307|SSRA_HUMAN	Translocon-associated protein subunit alpha OS=Homo sapiens GN=SSR1 PE=1 SV=3	+	A_S	K13249	04141 Protein processing in endoplasmic reticulum [PATH:ko04141]	K13249	09123 Folding, sorting and degradation	K13249	2.91977	0.000888889	-1.09634	-3.38357	AIPGENE11225	AIPGENE11225
13.4404	14.1195	13.9359	14.1066	14.0664	14.0369	14.6227	14.5052	14.7247	14.1728	_TDVTES[Phospho (STY)]DTEGVFR_2	>AIPGENE11614	Swiss-Prot	sp|O08734|BAK_MOUSE	Bcl-2 homologous antagonist/killer OS=Mus musculus GN=Bak1 PE=1 SV=2			K14021	04141 Protein processing in endoplasmic reticulum [PATH:ko04141]	K14021	09123 Folding, sorting and degradation	K14021	1.50504	0.0311597	-0.478692	-1.68796	AIPGENE11614	AIPGENE11614;AIPGENE9882
16.2324	16.5326	16.5021	16.4032	16.4473	15.2048	15.4071	14.8995	16.0808	15.1684	_S[Phospho (STY)]ASVEDVSGQAPEIVK_2	>AIPGENE11679	Swiss-Prot	sp|Q07813|BAX_MOUSE	Apoptosis regulator BAX OS=Mus musculus GN=Bax PE=1 SV=1	+	A_S	K02159	04141 Protein processing in endoplasmic reticulum [PATH:ko04141]	K02159	09123 Folding, sorting and degradation	K02159	3.08361	0.000700461	1.0714	3.49975	AIPGENE11679	AIPGENE11679
16.2324	16.5326	16.5021	16.4032	16.4473	15.2169	15.4071	14.8946	16.0772	15.1454	_SAS[Phospho (STY)]VEDVSGQAPEIVK_2	>AIPGENE11679	Swiss-Prot	sp|Q07813|BAX_MOUSE	Apoptosis regulator BAX OS=Mus musculus GN=Bax PE=1 SV=1	+	A_S	K02159	04141 Protein processing in endoplasmic reticulum [PATH:ko04141]	K02159	09123 Folding, sorting and degradation	K02159	3.08579	0.00071028	1.07527	3.50574	AIPGENE11679	AIPGENE11679
12.1838	12.0553	12.0751	12.4057	12.6973	10.6014	11.2424	9.87619	11.719	10.2948	_RS[Phospho (STY)]ASVEDVSGQAPEIVK_3	>AIPGENE11679	Swiss-Prot	sp|Q07813|BAX_MOUSE	Apoptosis regulator BAX OS=Mus musculus GN=Bax PE=1 SV=1	+	A_S	K02159	04141 Protein processing in endoplasmic reticulum [PATH:ko04141]	K02159	09123 Folding, sorting and degradation	K02159	2.62702	0.000853556	1.53667	3.40625	AIPGENE11679	AIPGENE11679
11.742	12.2164	11.8903	12.5845	12.5655	10.7942	10.8588	10.2806	11.6895	10.585	_RSAS[Phospho (STY)]VEDVSGQAPEIVK_2	>AIPGENE11679	Swiss-Prot	sp|Q07813|BAX_MOUSE	Apoptosis regulator BAX OS=Mus musculus GN=Bax PE=1 SV=1	+	A_S	K02159	04141 Protein processing in endoplasmic reticulum [PATH:ko04141]	K02159	09123 Folding, sorting and degradation	K02159	2.79681	0.00075	1.35812	3.47665	AIPGENE11679	AIPGENE11679		926.446
11.351	11.6815	11.3842	12.0919	12.2092	10.422	10.0912	NaN	11.3621	9.99825	_RS[Phospho (STY)]ASVEDVSGQAPEIVK_2	>AIPGENE11679	Swiss-Prot	sp|Q07813|BAX_MOUSE	Apoptosis regulator BAX OS=Mus musculus GN=Bax PE=1 SV=1			K02159	04141 Protein processing in endoplasmic reticulum [PATH:ko04141]	K02159	09123 Folding, sorting and degradation	K02159	NaN	1	0	NaN	AIPGENE11679	AIPGENE11679
14.0155	14.5591	14.6331	14.3499	13.7918	14.305	14.9435	14.6452	14.1512	13.0724	_EHENDS[Phospho (STY)]DEEQGQAFYAGGSDTSGQQILGPSR_3	>AIPGENE14124	Swiss-Prot	sp|Q5ZK10|NSF1C_CHICK	NSFL1 cofactor p47 OS=Gallus gallus GN=NSFL1C PE=2 SV=1			K14012	04141 Protein processing in endoplasmic reticulum [PATH:ko04141]	K14012	09123 Folding, sorting and degradation	K14012	0.0458904	0.901066	0.0464279	0.101603	AIPGENE14124	AIPGENE14124
13.7034	13.3811	NaN	13.5794	13.245	14.0456	14.6651	14.4029	13.5816	12.7827	_AREHENDS[Phospho (STY)]DEEQGQAFYAGGSDTSGQQILGPSR_4	>AIPGENE14124	Swiss-Prot	sp|Q5ZK10|NSF1C_CHICK	NSFL1 cofactor p47 OS=Gallus gallus GN=NSFL1C PE=2 SV=1			K14012	04141 Protein processing in endoplasmic reticulum [PATH:ko04141]	K14012	09123 Folding, sorting and degradation	K14012	NaN	1	0	NaN	AIPGENE14124	AIPGENE14124
15.4141	15.7691	15.8044	15.9295	15.6508	16.1792	16.3154	16.1511	16.4548	16.1678	_APS[Phospho (STY)]PDLNR_2	>AIPGENE14825	Swiss-Prot	sp|Q9R049|AMFR_MOUSE	E3 ubiquitin-protein ligase AMFR OS=Mus musculus GN=Amfr PE=1 SV=2	+	A_S	K10636	04141 Protein processing in endoplasmic reticulum [PATH:ko04141]	K10636	09123 Folding, sorting and degradation	K10636	3.06274	0.00396279	-0.540067	-2.63835	AIPGENE14825	AIPGENE14825
18.2008	18.3867	18.1937	18.2182	18.0082	17.6072	17.8626	17.7921	17.7609	17.6287	_VEDQNEDES[Phospho (STY)]EEELSEEK_2	>AIPGENE17645	Swiss-Prot	sp|Q6DED0|TR1L1_XENLA	Translocating chain-associated membrane protein 1-like 1 OS=Xenopus laevis GN=tram1l1 PE=2 SV=1	+	A_S	K14010	04141 Protein processing in endoplasmic reticulum [PATH:ko04141]	K14010	09123 Folding, sorting and degradation	K14010	3.53405	0.00386824	0.471179	2.65666	AIPGENE17645	AIPGENE17645
16.9505	17.0952	17.2085	17.0292	16.9564	16.8475	17.2164	17.2403	17.0144	16.9692	_KVEDQNEDES[Phospho (STY)]EEELSEEK_3	>AIPGENE17645	Swiss-Prot	sp|Q6DED0|TR1L1_XENLA	Translocating chain-associated membrane protein 1-like 1 OS=Xenopus laevis GN=tram1l1 PE=2 SV=1			K14010	04141 Protein processing in endoplasmic reticulum [PATH:ko04141]	K14010	09123 Folding, sorting and degradation	K14010	0.0377791	0.949757	-0.00961456	-0.0508552	AIPGENE17645	AIPGENE17645
16.1812	16.3354	16.4636	16.2848	16.178	16.2204	16.5434	16.5177	16.4292	16.2864	_KVEDQNEDES[Phospho (STY)]EEELSEEK_2	>AIPGENE17645	Swiss-Prot	sp|Q6DED0|TR1L1_XENLA	Translocating chain-associated membrane protein 1-like 1 OS=Xenopus laevis GN=tram1l1 PE=2 SV=1			K14010	04141 Protein processing in endoplasmic reticulum [PATH:ko04141]	K14010	09123 Folding, sorting and degradation	K14010	0.662782	0.415558	-0.110814	-0.606333	AIPGENE17645	AIPGENE17645
10.9222	11.4298	12.0573	12.0537	11.5228	11.4651	11.8886	11.6467	11.9191	11.8334	_KKVEDQNEDES[Phospho (STY)]EEELSEEK_3	>AIPGENE17645	Swiss-Prot	sp|Q6DED0|TR1L1_XENLA	Translocating chain-associated membrane protein 1-like 1 OS=Xenopus laevis GN=tram1l1 PE=2 SV=1			K14010	04141 Protein processing in endoplasmic reticulum [PATH:ko04141]	K14010	09123 Folding, sorting and degradation	K14010	0.281439	0.548482	-0.15343	-0.465273	AIPGENE17645	AIPGENE17645
13.4845	13.0987	13.2708	13.3402	13.2385	13.8445	13.7435	13.7389	14.0336	14.0722	_TDEPTEDT[Phospho (STY)]QEEDAK_2	>AIPGENE23380	Swiss-Prot	sp|P35564|CALX_MOUSE	Calnexin OS=Mus musculus GN=Canx PE=1 SV=1	+	A_S	K08054	04141 Protein processing in endoplasmic reticulum [PATH:ko04141]	K08054	09123 Folding, sorting and degradation	K08054	3.6439	0.0017351	-0.599982	-3.07864	AIPGENE23380	AIPGENE23380		844.315
20.5618	20.7018	20.7064	20.4308	20.2603	20.194	20.5175	20.3584	20.374	20.0384	_DKEVS[Phospho (STY)]DDEEEEEEK_2	>AIPGENE3199	Swiss-Prot	sp|Q90474|H90A1_DANRE	Heat shock protein HSP 90-alpha 1 OS=Danio rerio GN=hsp90a.1 PE=1 SV=3			K04079	04141 Protein processing in endoplasmic reticulum [PATH:ko04141]	K04079	09123 Folding, sorting and degradation	K04079	1.08901	0.137598	0.235754	1.07983	AIPGENE3199	AIPGENE3199;AIPGENE3200
17.8519	17.8704	17.95	17.6116	17.7238	17.5225	17.882	17.8307	17.5257	17.2852	_DKEVS[Phospho (STY)]DDEEEEEEK_3	>AIPGENE3199	Swiss-Prot	sp|Q90474|H90A1_DANRE	Heat shock protein HSP 90-alpha 1 OS=Danio rerio GN=hsp90a.1 PE=1 SV=3			K04079	04141 Protein processing in endoplasmic reticulum [PATH:ko04141]	K04079	09123 Folding, sorting and degradation	K04079	0.786269	0.241281	0.192327	0.853352	AIPGENE3199	AIPGENE3199;AIPGENE3200
18.6935	18.9165	18.6589	18.9142	18.4545	19.027	19.0046	18.7099	18.7734	18.7256	_ERDKEVS[Phospho (STY)]DDEEEEEEK_3	>AIPGENE3199	Swiss-Prot	sp|Q90474|H90A1_DANRE	Heat shock protein HSP 90-alpha 1 OS=Danio rerio GN=hsp90a.1 PE=1 SV=3			K04079	04141 Protein processing in endoplasmic reticulum [PATH:ko04141]	K04079	09123 Folding, sorting and degradation	K04079	0.509127	0.447179	-0.120581	-0.57103	AIPGENE3199	AIPGENE3199;AIPGENE3200
16.5572	16.7486	16.5181	16.4512	16.1932	16.3845	16.6801	16.5872	16.6925	16.5028	_ERDKEVS[Phospho (STY)]DDEEEEEEK_2	>AIPGENE3199	Swiss-Prot	sp|Q90474|H90A1_DANRE	Heat shock protein HSP 90-alpha 1 OS=Danio rerio GN=hsp90a.1 PE=1 SV=3			K04079	04141 Protein processing in endoplasmic reticulum [PATH:ko04141]	K04079	09123 Folding, sorting and degradation	K04079	0.30258	0.647046	-0.0757565	-0.366349	AIPGENE3199	AIPGENE3199;AIPGENE3200
17.4816	17.5945	17.6353	16.8792	17.4345	15.7691	16.8634	16.3452	16.1656	15.7084	_EVS[Phospho (STY)]DDEEEEEEK_2	>AIPGENE3199	Swiss-Prot	sp|Q90474|H90A1_DANRE	Heat shock protein HSP 90-alpha 1 OS=Danio rerio GN=hsp90a.1 PE=1 SV=3	+	A_S	K04079	04141 Protein processing in endoplasmic reticulum [PATH:ko04141]	K04079	09123 Folding, sorting and degradation	K04079	2.93614	0.000603774	1.23465	3.52003	AIPGENE3199	AIPGENE3199;AIPGENE3200
16.3722	16.5191	16.3375	16.0683	16.2442	14.9403	15.5572	15.4436	15.0147	15.5462	_DKEVS[Phospho (STY)]DDEEEEEEKK_3	>AIPGENE3199	Swiss-Prot	sp|Q90474|H90A1_DANRE	Heat shock protein HSP 90-alpha 1 OS=Danio rerio GN=hsp90a.1 PE=1 SV=3	+	A_S	K04079	04141 Protein processing in endoplasmic reticulum [PATH:ko04141]	K04079	09123 Folding, sorting and degradation	K04079	3.76223	0.000451128	1.00787	3.98112	AIPGENE3199	AIPGENE3199;AIPGENE3200
15.5194	15.4138	15.5975	15.7024	15.4026	15.8994	15.9268	15.5965	16.03	15.8867	_ANNDIGKS[Phospho (STY)]QESINSDSPEKK_3	>AIPGENE7803	Swiss-Prot	sp|Q99PL5|RRBP1_MOUSE	Ribosome-binding protein 1 OS=Mus musculus GN=Rrbp1 PE=1 SV=2			K14000	04141 Protein processing in endoplasmic reticulum [PATH:ko04141]	K14000	09123 Folding, sorting and degradation	K14000	2.22396	0.0252343	-0.340741	-1.77575	AIPGENE7803	AIPGENE7803;AIPGENE7804;AIPGENE7806;AIPGENE7808
13.5454	12.7566	13.218	12.679	12.8605	13.0912	13.474	13.0106	13.1874	12.688	_ANNDIGKS[Phospho (STY)]QES[Phospho (STY)]INSDSPEKK_3	>AIPGENE7803	Swiss-Prot	sp|Q99PL5|RRBP1_MOUSE	Ribosome-binding protein 1 OS=Mus musculus GN=Rrbp1 PE=1 SV=2			K14000	04141 Protein processing in endoplasmic reticulum [PATH:ko04141]	K14000	09123 Folding, sorting and degradation	K14000	0.146332	0.758134	-0.0783468	-0.255815	AIPGENE7803	AIPGENE7803;AIPGENE7804;AIPGENE7806;AIPGENE7808
13.0029	13.0375	12.773	13.0249	12.7455	13.4401	13.4384	13.2098	13.4297	13.2467	_SQESINS[Phospho (STY)]DSPEK_2	>AIPGENE7803	Swiss-Prot	sp|Q99PL5|RRBP1_MOUSE	Ribosome-binding protein 1 OS=Mus musculus GN=Rrbp1 PE=1 SV=2	+	A_S	K14000	04141 Protein processing in endoplasmic reticulum [PATH:ko04141]	K14000	09123 Folding, sorting and degradation	K14000	3.12964	0.00629197	-0.436201	-2.38963	AIPGENE7803	AIPGENE7803;AIPGENE7804;AIPGENE7806;AIPGENE7808
17.0155	16.8167	16.9131	17.0557	16.6619	17.113	17.192	16.8877	17.2126	16.8903	_ANNDIGKS[Phospho (STY)]QESINSDSPEK_3	>AIPGENE7803	Swiss-Prot	sp|Q99PL5|RRBP1_MOUSE	Ribosome-binding protein 1 OS=Mus musculus GN=Rrbp1 PE=1 SV=2			K14000	04141 Protein processing in endoplasmic reticulum [PATH:ko04141]	K14000	09123 Folding, sorting and degradation	K14000	0.862965	0.254777	-0.166511	-0.829311	AIPGENE7803	AIPGENE7803;AIPGENE7804;AIPGENE7806;AIPGENE7808
15.7078	15.6318	15.6237	15.7823	15.4411	15.9062	15.9858	15.6581	16.2293	15.8186	_ANNDIGKS[Phospho (STY)]QESINSDSPEK_2	>AIPGENE7803	Swiss-Prot	sp|Q99PL5|RRBP1_MOUSE	Ribosome-binding protein 1 OS=Mus musculus GN=Rrbp1 PE=1 SV=2			K14000	04141 Protein processing in endoplasmic reticulum [PATH:ko04141]	K14000	09123 Folding, sorting and degradation	K14000	1.47111	0.0724038	-0.282287	-1.34172	AIPGENE7803	AIPGENE7803;AIPGENE7804;AIPGENE7806;AIPGENE7808
13.1486	12.7526	13.1004	12.6952	12.782	13.0706	13.5265	12.6532	13.1207	12.4066	_ANNDIGKS[Phospho (STY)]QES[Phospho (STY)]INSDSPEK_3	>AIPGENE7803	Swiss-Prot	sp|Q99PL5|RRBP1_MOUSE	Ribosome-binding protein 1 OS=Mus musculus GN=Rrbp1 PE=1 SV=2			K14000	04141 Protein processing in endoplasmic reticulum [PATH:ko04141]	K14000	09123 Folding, sorting and degradation	K14000	0.102569	0.821188	-0.0597656	-0.188745	AIPGENE7803	AIPGENE7803;AIPGENE7804;AIPGENE7806;AIPGENE7808
12.6138	12.4466	12.8122	12.4869	11.9665	NaN	13.0861	12.1485	12.5532	11.7676	_ANNDIGKS[Phospho (STY)]QES[Phospho (STY)]INSDSPEK_2	>AIPGENE7803	Swiss-Prot	sp|Q99PL5|RRBP1_MOUSE	Ribosome-binding protein 1 OS=Mus musculus GN=Rrbp1 PE=1 SV=2			K14000	04141 Protein processing in endoplasmic reticulum [PATH:ko04141]	K14000	09123 Folding, sorting and degradation	K14000	NaN	1	0	NaN	AIPGENE7803	AIPGENE7803;AIPGENE7804;AIPGENE7806;AIPGENE7808
17.9701	17.9711	17.9407	17.8736	17.6053	18.2375	18.245	18.2756	18.2917	18.3356	_LGS[Phospho (STY)]PTPTVK_2	>AIPGENE8167	Swiss-Prot	sp|Q5ZK10|NSF1C_CHICK	NSFL1 cofactor p47 OS=Gallus gallus GN=NSFL1C PE=2 SV=1	+	A_S	K14012	04141 Protein processing in endoplasmic reticulum [PATH:ko04141]	K14012	09123 Folding, sorting and degradation	K14012	3.33404	0.00674061	-0.40489	-2.36437	AIPGENE8167	AIPGENE8167

## Sheet: Folding-sorting-degradation
A1	A2	A3	A4	A5	S1	S2	S3	S4	S5	C: EG.ModifiedPeptideFG.Charge	C: Query	C: Source	C: Hit accession	C: Hit description	C: Student's T-test Significant A_S	C: Student's T-test significant	C: C: KEGG	C: PATH	C: KO	C: Processes	C: KEGG	N: -Log Student's T-test p-value A_S	N: Student's T-test q-value A_S	N: Student's T-test Difference A_S	N: Student's T-test Test statistic A_S	T: Protein ID	T: PG		M/z
12.671	12.6602	12.6285	13.6812	13.309	14.0997	13.9426	14.3206	14.0648	14.004	_ETTTEFVKHS[Phospho (STY)]PR_3	>AIPGENE11225	Swiss-Prot	sp|P43307|SSRA_HUMAN	Translocon-associated protein subunit alpha OS=Homo sapiens GN=SSR1 PE=1 SV=3	+	A_S	K13249	04141 Protein processing in endoplasmic reticulum [PATH:ko04141]	K13249	09123 Folding, sorting and degradation	K13249	2.91977	0.000888889	-1.09634	-3.38357	AIPGENE11225	AIPGENE11225
13.4404	14.1195	13.9359	14.1066	14.0664	14.0369	14.6227	14.5052	14.7247	14.1728	_TDVTES[Phospho (STY)]DTEGVFR_2	>AIPGENE11614	Swiss-Prot	sp|O08734|BAK_MOUSE	Bcl-2 homologous antagonist/killer OS=Mus musculus GN=Bak1 PE=1 SV=2			K14021	04141 Protein processing in endoplasmic reticulum [PATH:ko04141]	K14021	09123 Folding, sorting and degradation	K14021	1.50504	0.0311597	-0.478692	-1.68796	AIPGENE11614	AIPGENE11614;AIPGENE9882
16.2324	16.5326	16.5021	16.4032	16.4473	15.2048	15.4071	14.8995	16.0808	15.1684	_S[Phospho (STY)]ASVEDVSGQAPEIVK_2	>AIPGENE11679	Swiss-Prot	sp|Q07813|BAX_MOUSE	Apoptosis regulator BAX OS=Mus musculus GN=Bax PE=1 SV=1	+	A_S	K02159	04141 Protein processing in endoplasmic reticulum [PATH:ko04141]	K02159	09123 Folding, sorting and degradation	K02159	3.08361	0.000700461	1.0714	3.49975	AIPGENE11679	AIPGENE11679
16.2324	16.5326	16.5021	16.4032	16.4473	15.2169	15.4071	14.8946	16.0772	15.1454	_SAS[Phospho (STY)]VEDVSGQAPEIVK_2	>AIPGENE11679	Swiss-Prot	sp|Q07813|BAX_MOUSE	Apoptosis regulator BAX OS=Mus musculus GN=Bax PE=1 SV=1	+	A_S	K02159	04141 Protein processing in endoplasmic reticulum [PATH:ko04141]	K02159	09123 Folding, sorting and degradation	K02159	3.08579	0.00071028	1.07527	3.50574	AIPGENE11679	AIPGENE11679
12.1838	12.0553	12.0751	12.4057	12.6973	10.6014	11.2424	9.87619	11.719	10.2948	_RS[Phospho (STY)]ASVEDVSGQAPEIVK_3	>AIPGENE11679	Swiss-Prot	sp|Q07813|BAX_MOUSE	Apoptosis regulator BAX OS=Mus musculus GN=Bax PE=1 SV=1	+	A_S	K02159	04141 Protein processing in endoplasmic reticulum [PATH:ko04141]	K02159	09123 Folding, sorting and degradation	K02159	2.62702	0.000853556	1.53667	3.40625	AIPGENE11679	AIPGENE11679
11.742	12.2164	11.8903	12.5845	12.5655	10.7942	10.8588	10.2806	11.6895	10.585	_RSAS[Phospho (STY)]VEDVSGQAPEIVK_2	>AIPGENE11679	Swiss-Prot	sp|Q07813|BAX_MOUSE	Apoptosis regulator BAX OS=Mus musculus GN=Bax PE=1 SV=1	+	A_S	K02159	04141 Protein processing in endoplasmic reticulum [PATH:ko04141]	K02159	09123 Folding, sorting and degradation	K02159	2.79681	0.00075	1.35812	3.47665	AIPGENE11679	AIPGENE11679		926.446
11.351	11.6815	11.3842	12.0919	12.2092	10.422	10.0912	NaN	11.3621	9.99825	_RS[Phospho (STY)]ASVEDVSGQAPEIVK_2	>AIPGENE11679	Swiss-Prot	sp|Q07813|BAX_MOUSE	Apoptosis regulator BAX OS=Mus musculus GN=Bax PE=1 SV=1			K02159	04141 Protein processing in endoplasmic reticulum [PATH:ko04141]	K02159	09123 Folding, sorting and degradation	K02159	NaN	1	0	NaN	AIPGENE11679	AIPGENE11679
15.5336	15.5334	15.5211	15.689	15.6433	15.6049	15.8747	15.8309	15.7356	15.8927	_KDDS[Phospho (STY)]AQGEEQLDKETESK_3	>AIPGENE12061	Swiss-Prot	sp|Q99442|SEC62_HUMAN	Translocation protein SEC62 OS=Homo sapiens GN=SEC62 PE=1 SV=1			K12275	03060 Protein export [PATH:ko03060]	K12275	09123 Folding, sorting and degradation	K12275	1.91014	0.091352	-0.2037	-1.24721	AIPGENE12061	AIPGENE12061
11.7658	11.6766	11.1187	11.9458	11.6926	12.0925	12.0182	11.9677	12.0548	12.1318	_KDDS[Phospho (STY)]AQGEEQLDKETESK_2	>AIPGENE12061	Swiss-Prot	sp|Q99442|SEC62_HUMAN	Translocation protein SEC62 OS=Homo sapiens GN=SEC62 PE=1 SV=1			K12275	03060 Protein export [PATH:ko03060]	K12275	09123 Folding, sorting and degradation	K12275	1.71195	0.0296515	-0.413145	-1.70944	AIPGENE12061	AIPGENE12061
14.5025	14.5112	14.4112	14.4464	14.3879	14.7546	14.9744	14.7906	14.7351	14.8697	_DDS[Phospho (STY)]AQGEEQLDKETESK_3	>AIPGENE12061	Swiss-Prot	sp|Q99442|SEC62_HUMAN	Translocation protein SEC62 OS=Homo sapiens GN=SEC62 PE=1 SV=1	+	A_S	K12275	03060 Protein export [PATH:ko03060]	K12275	09123 Folding, sorting and degradation	K12275	4.13156	0.00525458	-0.373034	-2.48375	AIPGENE12061	AIPGENE12061
12.7283	12.6142	13.0147	12.8583	12.7518	13.2632	13.4423	13.195	13.3826	13.3888	_DDS[Phospho (STY)]AQGEEQLDKETESK_2	>AIPGENE12061	Swiss-Prot	sp|Q99442|SEC62_HUMAN	Translocation protein SEC62 OS=Homo sapiens GN=SEC62 PE=1 SV=1	+	A_S	K12275	03060 Protein export [PATH:ko03060]	K12275	09123 Folding, sorting and degradation	K12275	3.7893	0.00224	-0.540904	-2.98087	AIPGENE12061	AIPGENE12061		1058.95
13.6607	13.4899	13.2876	13.1778	13.5887	13.4994	13.4809	13.2224	13.5072	13.5712	_KDDS[Phospho (STY)]AQGEEQLDK_2	>AIPGENE12061	Swiss-Prot	sp|Q99442|SEC62_HUMAN	Translocation protein SEC62 OS=Homo sapiens GN=SEC62 PE=1 SV=1			K12275	03060 Protein export [PATH:ko03060]	K12275	09123 Folding, sorting and degradation	K12275	0.0495245	0.929338	-0.0152647	-0.0729872	AIPGENE12061	AIPGENE12061
12.6747	12.3715	12.4876	12.5241	11.8208	13.8084	13.8175	13.6375	13.7358	13.4634	_LQDDVDKDTGS[Phospho (STY)]DDKEDK_3	>AIPGENE12061	Swiss-Prot	sp|Q99442|SEC62_HUMAN	Translocation protein SEC62 OS=Homo sapiens GN=SEC62 PE=1 SV=1	+	A_S	K12275	03060 Protein export [PATH:ko03060]	K12275	09123 Folding, sorting and degradation	K12275	4.42935	0.000551724	-1.31679	-5.04542	AIPGENE12061	AIPGENE12061
14.0155	14.5591	14.6331	14.3499	13.7918	14.305	14.9435	14.6452	14.1512	13.0724	_EHENDS[Phospho (STY)]DEEQGQAFYAGGSDTSGQQILGPSR_3	>AIPGENE14124	Swiss-Prot	sp|Q5ZK10|NSF1C_CHICK	NSFL1 cofactor p47 OS=Gallus gallus GN=NSFL1C PE=2 SV=1			K14012	04141 Protein processing in endoplasmic reticulum [PATH:ko04141]	K14012	09123 Folding, sorting and degradation	K14012	0.0458904	0.901066	0.0464279	0.101603	AIPGENE14124	AIPGENE14124
13.7034	13.3811	NaN	13.5794	13.245	14.0456	14.6651	14.4029	13.5816	12.7827	_AREHENDS[Phospho (STY)]DEEQGQAFYAGGSDTSGQQILGPSR_4	>AIPGENE14124	Swiss-Prot	sp|Q5ZK10|NSF1C_CHICK	NSFL1 cofactor p47 OS=Gallus gallus GN=NSFL1C PE=2 SV=1			K14012	04141 Protein processing in endoplasmic reticulum [PATH:ko04141]	K14012	09123 Folding, sorting and degradation	K14012	NaN	1	0	NaN	AIPGENE14124	AIPGENE14124
15.4141	15.7691	15.8044	15.9295	15.6508	16.1792	16.3154	16.1511	16.4548	16.1678	_APS[Phospho (STY)]PDLNR_2	>AIPGENE14825	Swiss-Prot	sp|Q9R049|AMFR_MOUSE	E3 ubiquitin-protein ligase AMFR OS=Mus musculus GN=Amfr PE=1 SV=2	+	A_S	K10636	04141 Protein processing in endoplasmic reticulum [PATH:ko04141]	K10636	09123 Folding, sorting and degradation	K10636	3.06274	0.00396279	-0.540067	-2.63835	AIPGENE14825	AIPGENE14825
13.2561	13.3637	12.942	13.2471	13.3973	12.8097	12.6995	12.4535	13.061	12.9637	_VETS[Phospho (STY)]PISTTLNK_2	>AIPGENE15738	Swiss-Prot	sp|Q13309|SKP2_HUMAN	S-phase kinase-associated protein 2 OS=Homo sapiens GN=SKP2 PE=1 SV=2			K03875	04120 Ubiquitin mediated proteolysis [PATH:ko04120]	K03875	09123 Folding, sorting and degradation	K03875	1.9862	0.0186513	0.443762	1.90372	AIPGENE15738	AIPGENE15738
18.2008	18.3867	18.1937	18.2182	18.0082	17.6072	17.8626	17.7921	17.7609	17.6287	_VEDQNEDES[Phospho (STY)]EEELSEEK_2	>AIPGENE17645	Swiss-Prot	sp|Q6DED0|TR1L1_XENLA	Translocating chain-associated membrane protein 1-like 1 OS=Xenopus laevis GN=tram1l1 PE=2 SV=1	+	A_S	K14010	04141 Protein processing in endoplasmic reticulum [PATH:ko04141]	K14010	09123 Folding, sorting and degradation	K14010	3.53405	0.00386824	0.471179	2.65666	AIPGENE17645	AIPGENE17645
16.9505	17.0952	17.2085	17.0292	16.9564	16.8475	17.2164	17.2403	17.0144	16.9692	_KVEDQNEDES[Phospho (STY)]EEELSEEK_3	>AIPGENE17645	Swiss-Prot	sp|Q6DED0|TR1L1_XENLA	Translocating chain-associated membrane protein 1-like 1 OS=Xenopus laevis GN=tram1l1 PE=2 SV=1			K14010	04141 Protein processing in endoplasmic reticulum [PATH:ko04141]	K14010	09123 Folding, sorting and degradation	K14010	0.0377791	0.949757	-0.00961456	-0.0508552	AIPGENE17645	AIPGENE17645
16.1812	16.3354	16.4636	16.2848	16.178	16.2204	16.5434	16.5177	16.4292	16.2864	_KVEDQNEDES[Phospho (STY)]EEELSEEK_2	>AIPGENE17645	Swiss-Prot	sp|Q6DED0|TR1L1_XENLA	Translocating chain-associated membrane protein 1-like 1 OS=Xenopus laevis GN=tram1l1 PE=2 SV=1			K14010	04141 Protein processing in endoplasmic reticulum [PATH:ko04141]	K14010	09123 Folding, sorting and degradation	K14010	0.662782	0.415558	-0.110814	-0.606333	AIPGENE17645	AIPGENE17645
10.9222	11.4298	12.0573	12.0537	11.5228	11.4651	11.8886	11.6467	11.9191	11.8334	_KKVEDQNEDES[Phospho (STY)]EEELSEEK_3	>AIPGENE17645	Swiss-Prot	sp|Q6DED0|TR1L1_XENLA	Translocating chain-associated membrane protein 1-like 1 OS=Xenopus laevis GN=tram1l1 PE=2 SV=1			K14010	04141 Protein processing in endoplasmic reticulum [PATH:ko04141]	K14010	09123 Folding, sorting and degradation	K14010	0.281439	0.548482	-0.15343	-0.465273	AIPGENE17645	AIPGENE17645
16.0447	16.0411	15.6322	15.5603	15.3513	15.1874	15.2454	15.0069	15.3912	14.6767	_[Acetyl (Protein N-term)]SSVEQESSSNS[Phospho (STY)]PPAK_2	>AIPGENE187	Swiss-Prot	sp|Q29504|UBA1_RABIT	Ubiquitin-like modifier-activating enzyme 1 OS=Oryctolagus cuniculus GN=UBA1 PE=2 SV=1	+	A_S	K03178	04120 Ubiquitin mediated proteolysis [PATH:ko04120]	K03178	09123 Folding, sorting and degradation	K03178	2.0216	0.00968553	0.624405	2.19669	AIPGENE187	AIPGENE187
16.0737	16.0597	15.6323	15.5486	15.3603	15.1825	14.9647	15.0851	15.406	14.6564	_[Acetyl (Protein N-term)]SSVEQESSS[Phospho (STY)]NSPPAK_2	>AIPGENE187	Swiss-Prot	sp|Q29504|UBA1_RABIT	Ubiquitin-like modifier-activating enzyme 1 OS=Oryctolagus cuniculus GN=UBA1 PE=2 SV=1	+	A_S	K03178	04120 Ubiquitin mediated proteolysis [PATH:ko04120]	K03178	09123 Folding, sorting and degradation	K03178	2.1433	0.00729701	0.675991	2.34044	AIPGENE187	AIPGENE187
13.6752	14.4944	14.4745	14.2563	14.2142	13.4326	14.2413	13.8976	14.1816	13.274	_NAS[Phospho (STY)]GDIDIDDMK_2	>AIPGENE187	Swiss-Prot	sp|Q29504|UBA1_RABIT	Ubiquitin-like modifier-activating enzyme 1 OS=Oryctolagus cuniculus GN=UBA1 PE=2 SV=1			K03178	04120 Ubiquitin mediated proteolysis [PATH:ko04120]	K03178	09123 Folding, sorting and degradation	K03178	0.897369	0.100106	0.417488	1.21042	AIPGENE187	AIPGENE187
11.3525	12.4873	11.84	12.6706	11.7302	11.7652	12.6785	12.3138	12.6715	11.8021	_NAS[Phospho (STY)]GDIDIDDM[Oxidation (M)]K_2	>AIPGENE187	Swiss-Prot	sp|Q29504|UBA1_RABIT	Ubiquitin-like modifier-activating enzyme 1 OS=Oryctolagus cuniculus GN=UBA1 PE=2 SV=1			K03178	04120 Ubiquitin mediated proteolysis [PATH:ko04120]	K03178	09123 Folding, sorting and degradation	K03178	0.311534	0.461635	-0.2301	-0.552353	AIPGENE187	AIPGENE187
13.7548	13.8031	13.8351	13.7043	13.6347	13.6833	14.0929	13.8579	13.7344	13.7109	_TSGLDEDDSS[Phospho (STY)]PR_2	>AIPGENE22108	Swiss-Prot	sp|Q7Z6Z7|HUWE1_HUMAN	E3 ubiquitin-protein ligase HUWE1 OS=Homo sapiens GN=HUWE1 PE=1 SV=3			K10592	04120 Ubiquitin mediated proteolysis [PATH:ko04120]	K10592	09123 Folding, sorting and degradation	K10592	0.367365	0.634549	-0.0694578	-0.378695	AIPGENE22108	AIPGENE22108
9.73071	8.52792	8.84393	9.36975	NaN	10.6227	10.0914	10.4595	NaN	8.71145	_AAT[Phospho (STY)]PPQPEVNENNVQQLIDM[Oxidation (M)]GFTR_3	>AIPGENE22108	Swiss-Prot	sp|Q7Z6Z7|HUWE1_HUMAN	E3 ubiquitin-protein ligase HUWE1 OS=Homo sapiens GN=HUWE1 PE=1 SV=3			K10592	04120 Ubiquitin mediated proteolysis [PATH:ko04120]	K10592	09123 Folding, sorting and degradation	K10592	NaN	1	0	NaN	AIPGENE22108	AIPGENE22108
14.1362	15.4402	15.4517	15.2419	14.2261	14.1624	15.5397	15.586	14.8758	14.1562	_QWDFDS[Phospho (STY)]DEEGK_2	>AIPGENE22263	Swiss-Prot	sp|Q8VHE0|SEC63_MOUSE	Translocation protein SEC63 homolog OS=Mus musculus GN=Sec63 PE=2 SV=4			K09540	03060 Protein export [PATH:ko03060]	K09540	09123 Folding, sorting and degradation	K09540	0.028245	0.936454	0.035165	0.0661765	AIPGENE22263	AIPGENE22263;AIPGENE22279
13.4845	13.0987	13.2708	13.3402	13.2385	13.8445	13.7435	13.7389	14.0336	14.0722	_TDEPTEDT[Phospho (STY)]QEEDAK_2	>AIPGENE23380	Swiss-Prot	sp|P35564|CALX_MOUSE	Calnexin OS=Mus musculus GN=Canx PE=1 SV=1	+	A_S	K08054	04141 Protein processing in endoplasmic reticulum [PATH:ko04141]	K08054	09123 Folding, sorting and degradation	K08054	3.6439	0.0017351	-0.599982	-3.07864	AIPGENE23380	AIPGENE23380		844.315
15.7363	15.7703	15.758	15.4928	15.6811	15.0818	15.5354	14.9674	16.6592	15.7151	_[Acetyl (Protein N-term)]AS[Phospho (STY)]ETEADSPIITNYNR_2	>AIPGENE26583	Swiss-Prot	sp|Q9CYC6|DCP2_MOUSE	m7GpppN-mRNA hydrolase OS=Mus musculus GN=Dcp2 PE=1 SV=2			K12613	03018 RNA degradation [PATH:ko03018]	K12613	09123 Folding, sorting and degradation	K12613	0.118498	0.777084	0.0958944	0.236814	AIPGENE26583	AIPGENE26583
15.7301	15.5382	15.7351	15.6391	15.3854	14.4657	14.6315	14.3731	14.5061	14.3875	_MSYSFTPRPNS[Phospho (STY)]QNSR_3	>AIPGENE26583	Swiss-Prot	sp|Q9CYC6|DCP2_MOUSE	m7GpppN-mRNA hydrolase OS=Mus musculus GN=Dcp2 PE=1 SV=2	+	A_S	K12613	03018 RNA degradation [PATH:ko03018]	K12613	09123 Folding, sorting and degradation	K12613	6.19481	0.00105263	1.1328	6.27192	AIPGENE26583	AIPGENE26583
14.1073	14.1924	14.1503	14.1497	13.947	13.5015	13.8517	13.7654	13.7522	13.8523	_M[Oxidation (M)]SYSFTPRPNS[Phospho (STY)]QNSR_3	>AIPGENE26583	Swiss-Prot	sp|Q9CYC6|DCP2_MOUSE	m7GpppN-mRNA hydrolase OS=Mus musculus GN=Dcp2 PE=1 SV=2			K12613	03018 RNA degradation [PATH:ko03018]	K12613	09123 Folding, sorting and degradation	K12613	2.82561	0.013093	0.364722	2.05821	AIPGENE26583	AIPGENE26583
20.5618	20.7018	20.7064	20.4308	20.2603	20.194	20.5175	20.3584	20.374	20.0384	_DKEVS[Phospho (STY)]DDEEEEEEK_2	>AIPGENE3199	Swiss-Prot	sp|Q90474|H90A1_DANRE	Heat shock protein HSP 90-alpha 1 OS=Danio rerio GN=hsp90a.1 PE=1 SV=3			K04079	04141 Protein processing in endoplasmic reticulum [PATH:ko04141]	K04079	09123 Folding, sorting and degradation	K04079	1.08901	0.137598	0.235754	1.07983	AIPGENE3199	AIPGENE3199;AIPGENE3200
17.8519	17.8704	17.95	17.6116	17.7238	17.5225	17.882	17.8307	17.5257	17.2852	_DKEVS[Phospho (STY)]DDEEEEEEK_3	>AIPGENE3199	Swiss-Prot	sp|Q90474|H90A1_DANRE	Heat shock protein HSP 90-alpha 1 OS=Danio rerio GN=hsp90a.1 PE=1 SV=3			K04079	04141 Protein processing in endoplasmic reticulum [PATH:ko04141]	K04079	09123 Folding, sorting and degradation	K04079	0.786269	0.241281	0.192327	0.853352	AIPGENE3199	AIPGENE3199;AIPGENE3200
18.6935	18.9165	18.6589	18.9142	18.4545	19.027	19.0046	18.7099	18.7734	18.7256	_ERDKEVS[Phospho (STY)]DDEEEEEEK_3	>AIPGENE3199	Swiss-Prot	sp|Q90474|H90A1_DANRE	Heat shock protein HSP 90-alpha 1 OS=Danio rerio GN=hsp90a.1 PE=1 SV=3			K04079	04141 Protein processing in endoplasmic reticulum [PATH:ko04141]	K04079	09123 Folding, sorting and degradation	K04079	0.509127	0.447179	-0.120581	-0.57103	AIPGENE3199	AIPGENE3199;AIPGENE3200
16.5572	16.7486	16.5181	16.4512	16.1932	16.3845	16.6801	16.5872	16.6925	16.5028	_ERDKEVS[Phospho (STY)]DDEEEEEEK_2	>AIPGENE3199	Swiss-Prot	sp|Q90474|H90A1_DANRE	Heat shock protein HSP 90-alpha 1 OS=Danio rerio GN=hsp90a.1 PE=1 SV=3			K04079	04141 Protein processing in endoplasmic reticulum [PATH:ko04141]	K04079	09123 Folding, sorting and degradation	K04079	0.30258	0.647046	-0.0757565	-0.366349	AIPGENE3199	AIPGENE3199;AIPGENE3200
17.4816	17.5945	17.6353	16.8792	17.4345	15.7691	16.8634	16.3452	16.1656	15.7084	_EVS[Phospho (STY)]DDEEEEEEK_2	>AIPGENE3199	Swiss-Prot	sp|Q90474|H90A1_DANRE	Heat shock protein HSP 90-alpha 1 OS=Danio rerio GN=hsp90a.1 PE=1 SV=3	+	A_S	K04079	04141 Protein processing in endoplasmic reticulum [PATH:ko04141]	K04079	09123 Folding, sorting and degradation	K04079	2.93614	0.000603774	1.23465	3.52003	AIPGENE3199	AIPGENE3199;AIPGENE3200
16.3722	16.5191	16.3375	16.0683	16.2442	14.9403	15.5572	15.4436	15.0147	15.5462	_DKEVS[Phospho (STY)]DDEEEEEEKK_3	>AIPGENE3199	Swiss-Prot	sp|Q90474|H90A1_DANRE	Heat shock protein HSP 90-alpha 1 OS=Danio rerio GN=hsp90a.1 PE=1 SV=3	+	A_S	K04079	04141 Protein processing in endoplasmic reticulum [PATH:ko04141]	K04079	09123 Folding, sorting and degradation	K04079	3.76223	0.000451128	1.00787	3.98112	AIPGENE3199	AIPGENE3199;AIPGENE3200
13.5818	13.2483	13.3143	12.9391	13.0185	12.7684	12.9363	12.2863	13.0966	12.3306	_SHSTDSVLDDSSSQNNTGS[Phospho (STY)]SPEISSK_3	>AIPGENE3433	Swiss-Prot	sp|Q6NRE7|CBLBB_XENLA	E3 ubiquitin-protein ligase CBL-B-B OS=Xenopus laevis GN=cblb-b PE=2 SV=1			K22517	04120 Ubiquitin mediated proteolysis [PATH:ko04120]	K22517	09123 Folding, sorting and degradation	K22517	1.57462	0.0237133	0.536746	1.80108	AIPGENE3433	AIPGENE3433
13.2974	13.3168	13.5831	13.2423	12.8979	12.7661	12.7334	12.4963	12.5798	12.6364	_S[Phospho (STY)]HSTDSVLDDSSSQNNTGSSPEISSK_3	>AIPGENE3433	Swiss-Prot	sp|Q6NRE7|CBLBB_XENLA	E3 ubiquitin-protein ligase CBL-B-B OS=Xenopus laevis GN=cblb-b PE=2 SV=1	+	A_S	K22517	04120 Ubiquitin mediated proteolysis [PATH:ko04120]	K22517	09123 Folding, sorting and degradation	K22517	3.08495	0.00252973	0.625109	2.83867	AIPGENE3433	AIPGENE3433
13.5716	13.5985	13.3203	13.2152	13.6006	13.6941	13.5995	13.3543	13.3271	13.7146	_AESLDHS[Phospho (STY)]AQTFQR_3	>AIPGENE6455	Swiss-Prot	sp|Q9LFP1|VA713_ARATH	Vesicle-associated membrane protein 713 OS=Arabidopsis thaliana GN=VAMP713 PE=2 SV=1			K08515	04130 SNARE interactions in vesicular transport [PATH:ko04130]	K08515	09123 Folding, sorting and degradation	K08515	0.278488	0.656201	-0.0766697	-0.355227	AIPGENE6455	AIPGENE6455
14.5052	14.3853	14.4541	14.4668	14.4913	14.5956	14.5199	14.5115	14.4341	14.439	_GVGEQDPLRVS[Phospho (STY)]PR_3	>AIPGENE7319	Swiss-Prot	sp|Q92530|PSMF1_HUMAN	Proteasome inhibitor PI31 subunit OS=Homo sapiens GN=PSMF1 PE=1 SV=2			K06700	03050 Proteasome [PATH:ko03050]	K06700	09123 Folding, sorting and degradation	K06700	0.509482	0.722503	-0.0394495	-0.289329	AIPGENE7319	AIPGENE7319
13.6144	13.5532	13.4665	13.5847	13.6053	13.6944	13.2646	13.5858	13.7258	13.7841	_GVGEQDPLRVS[Phospho (STY)]PR_2	>AIPGENE7319	Swiss-Prot	sp|Q92530|PSMF1_HUMAN	Proteasome inhibitor PI31 subunit OS=Homo sapiens GN=PSMF1 PE=1 SV=2			K06700	03050 Proteasome [PATH:ko03050]	K06700	09123 Folding, sorting and degradation	K06700	0.190842	0.778797	-0.0461161	-0.235081	AIPGENE7319	AIPGENE7319
15.5194	15.4138	15.5975	15.7024	15.4026	15.8994	15.9268	15.5965	16.03	15.8867	_ANNDIGKS[Phospho (STY)]QESINSDSPEKK_3	>AIPGENE7803	Swiss-Prot	sp|Q99PL5|RRBP1_MOUSE	Ribosome-binding protein 1 OS=Mus musculus GN=Rrbp1 PE=1 SV=2			K14000	04141 Protein processing in endoplasmic reticulum [PATH:ko04141]	K14000	09123 Folding, sorting and degradation	K14000	2.22396	0.0252343	-0.340741	-1.77575	AIPGENE7803	AIPGENE7803;AIPGENE7804;AIPGENE7806;AIPGENE7808
13.5454	12.7566	13.218	12.679	12.8605	13.0912	13.474	13.0106	13.1874	12.688	_ANNDIGKS[Phospho (STY)]QES[Phospho (STY)]INSDSPEKK_3	>AIPGENE7803	Swiss-Prot	sp|Q99PL5|RRBP1_MOUSE	Ribosome-binding protein 1 OS=Mus musculus GN=Rrbp1 PE=1 SV=2			K14000	04141 Protein processing in endoplasmic reticulum [PATH:ko04141]	K14000	09123 Folding, sorting and degradation	K14000	0.146332	0.758134	-0.0783468	-0.255815	AIPGENE7803	AIPGENE7803;AIPGENE7804;AIPGENE7806;AIPGENE7808
13.0029	13.0375	12.773	13.0249	12.7455	13.4401	13.4384	13.2098	13.4297	13.2467	_SQESINS[Phospho (STY)]DSPEK_2	>AIPGENE7803	Swiss-Prot	sp|Q99PL5|RRBP1_MOUSE	Ribosome-binding protein 1 OS=Mus musculus GN=Rrbp1 PE=1 SV=2	+	A_S	K14000	04141 Protein processing in endoplasmic reticulum [PATH:ko04141]	K14000	09123 Folding, sorting and degradation	K14000	3.12964	0.00629197	-0.436201	-2.38963	AIPGENE7803	AIPGENE7803;AIPGENE7804;AIPGENE7806;AIPGENE7808
17.0155	16.8167	16.9131	17.0557	16.6619	17.113	17.192	16.8877	17.2126	16.8903	_ANNDIGKS[Phospho (STY)]QESINSDSPEK_3	>AIPGENE7803	Swiss-Prot	sp|Q99PL5|RRBP1_MOUSE	Ribosome-binding protein 1 OS=Mus musculus GN=Rrbp1 PE=1 SV=2			K14000	04141 Protein processing in endoplasmic reticulum [PATH:ko04141]	K14000	09123 Folding, sorting and degradation	K14000	0.862965	0.254777	-0.166511	-0.829311	AIPGENE7803	AIPGENE7803;AIPGENE7804;AIPGENE7806;AIPGENE7808
15.7078	15.6318	15.6237	15.7823	15.4411	15.9062	15.9858	15.6581	16.2293	15.8186	_ANNDIGKS[Phospho (STY)]QESINSDSPEK_2	>AIPGENE7803	Swiss-Prot	sp|Q99PL5|RRBP1_MOUSE	Ribosome-binding protein 1 OS=Mus musculus GN=Rrbp1 PE=1 SV=2			K14000	04141 Protein processing in endoplasmic reticulum [PATH:ko04141]	K14000	09123 Folding, sorting and degradation	K14000	1.47111	0.0724038	-0.282287	-1.34172	AIPGENE7803	AIPGENE7803;AIPGENE7804;AIPGENE7806;AIPGENE7808
13.1486	12.7526	13.1004	12.6952	12.782	13.0706	13.5265	12.6532	13.1207	12.4066	_ANNDIGKS[Phospho (STY)]QES[Phospho (STY)]INSDSPEK_3	>AIPGENE7803	Swiss-Prot	sp|Q99PL5|RRBP1_MOUSE	Ribosome-binding protein 1 OS=Mus musculus GN=Rrbp1 PE=1 SV=2			K14000	04141 Protein processing in endoplasmic reticulum [PATH:ko04141]	K14000	09123 Folding, sorting and degradation	K14000	0.102569	0.821188	-0.0597656	-0.188745	AIPGENE7803	AIPGENE7803;AIPGENE7804;AIPGENE7806;AIPGENE7808
12.6138	12.4466	12.8122	12.4869	11.9665	NaN	13.0861	12.1485	12.5532	11.7676	_ANNDIGKS[Phospho (STY)]QES[Phospho (STY)]INSDSPEK_2	>AIPGENE7803	Swiss-Prot	sp|Q99PL5|RRBP1_MOUSE	Ribosome-binding protein 1 OS=Mus musculus GN=Rrbp1 PE=1 SV=2			K14000	04141 Protein processing in endoplasmic reticulum [PATH:ko04141]	K14000	09123 Folding, sorting and degradation	K14000	NaN	1	0	NaN	AIPGENE7803	AIPGENE7803;AIPGENE7804;AIPGENE7806;AIPGENE7808
14.6276	14.7392	14.4606	14.8427	14.8122	14.8667	14.7934	14.7828	15.0349	14.862	_SNS[Phospho (STY)]PIVSTPSR_2	>AIPGENE7967	Swiss-Prot	sp|Q80TP3|UBR5_MOUSE	E3 ubiquitin-protein ligase UBR5 OS=Mus musculus GN=Ubr5 PE=1 SV=2			K10593	04120 Ubiquitin mediated proteolysis [PATH:ko04120]	K10593	09123 Folding, sorting and degradation	K10593	1.13876	0.195602	-0.171449	-0.937005	AIPGENE7967	AIPGENE7967
17.9701	17.9711	17.9407	17.8736	17.6053	18.2375	18.245	18.2756	18.2917	18.3356	_LGS[Phospho (STY)]PTPTVK_2	>AIPGENE8167	Swiss-Prot	sp|Q5ZK10|NSF1C_CHICK	NSFL1 cofactor p47 OS=Gallus gallus GN=NSFL1C PE=2 SV=1	+	A_S	K14012	04141 Protein processing in endoplasmic reticulum [PATH:ko04141]	K14012	09123 Folding, sorting and degradation	K14012	3.33404	0.00674061	-0.40489	-2.36437	AIPGENE8167	AIPGENE8167
15.7362	15.6521	15.8036	15.6792	15.7015	15.6308	15.73	15.5619	15.6761	15.5213	_SPS[Phospho (STY)]STNVGAGR_2	>AIPGENE8392	Swiss-Prot	sp|Q5RB31|SC61B_PONAB	Protein transport protein Sec61 subunit beta OS=Pongo abelii GN=SEC61B PE=3 SV=3			K09481	03060 Protein export [PATH:ko03060]	K09481	09123 Folding, sorting and degradation	K09481	1.07574	0.40452	0.0905087	0.620427	AIPGENE8392	AIPGENE8392

## Sheet: CarbohydrateMetabolism
A1	A2	A3	A4	A5	S1	S2	S3	S4	S5	C: EG.ModifiedPeptideFG.Charge	C: Query	C: Source	C: Hit accession	C: Hit description	C: Student's T-test Significant A_S	C: Student's T-test significant	C: C: KEGG	C: PATH	C: KO	C: Processes	C: KEGG	N: -Log Student's T-test p-value A_S	N: Student's T-test q-value A_S	N: Student's T-test Difference A_S	N: Student's T-test Test statistic A_S	T: Protein ID	T: PG
16.6324	16.669	16.9259	17.079	17.2119	16.5118	16.5881	16.4584	16.2696	16.2329	_YYGHS[Phospho (STY)]MSDPGTSYR_3	>AIPGENE10188	Swiss-Prot	sp|A7MB35|ODPA_BOVIN	Pyruvate dehydrogenase E1 component subunit alpha, somatic form, mitochondrial OS=Bos taurus GN=PDHA1 PE=2 SV=1			K00161	00010 Glycolysis / Gluconeogenesis [PATH:ko00010]	K00161	09101 Carbohydrate metabolism	K00161	2.22705	0.011421	0.491514	2.11524	AIPGENE10188	AIPGENE10188
15.3451	15.5381	15.7048	16.0675	15.9283	15.6467	16.0418	15.8977	15.7562	15.5768	_YYGHS[Phospho (STY)]M[Oxidation (M)]SDPGTSYR_3	>AIPGENE10188	Swiss-Prot	sp|A7MB35|ODPA_BOVIN	Pyruvate dehydrogenase E1 component subunit alpha, somatic form, mitochondrial OS=Bos taurus GN=PDHA1 PE=2 SV=1			K00161	00010 Glycolysis / Gluconeogenesis [PATH:ko00010]	K00161	09101 Carbohydrate metabolism	K00161	0.169748	0.750272	-0.0670715	-0.263117	AIPGENE10188	AIPGENE10188
15.2529	15.1624	15.1301	15.6175	15.7665	15.4044	15.2372	15.0087	15.3206	15.0911	_YYGHS[Phospho (STY)]MSDPGTSYR_2	>AIPGENE10188	Swiss-Prot	sp|A7MB35|ODPA_BOVIN	Pyruvate dehydrogenase E1 component subunit alpha, somatic form, mitochondrial OS=Bos taurus GN=PDHA1 PE=2 SV=1			K00161	00010 Glycolysis / Gluconeogenesis [PATH:ko00010]	K00161	09101 Carbohydrate metabolism	K00161	0.561777	0.337848	0.173475	0.700029	AIPGENE10188	AIPGENE10188
14.6844	14.9194	14.8974	14.7534	14.5911	15.1924	14.9215	15.0814	15.0817	15.2562	_GQS[Phospho (STY)]AEEYLEEKPK_2	>AIPGENE11382	Swiss-Prot	sp|O13395|CHS6_USTMA	Chitin synthase 6 OS=Ustilago maydis (strain 521 / FGSC 9021) GN=CHS6 PE=3 SV=2			K00698	00520 Amino sugar and nucleotide sugar metabolism [PATH:ko00520]	K00698	09101 Carbohydrate metabolism	K00698	2.39466	0.0221998	-0.33751	-1.8275	AIPGENE11382	AIPGENE11382;AIPGENE11383
13.4055	NaN	13.6679	13.4295	13.3972	13.8051	13.7521	14.0453	13.5887	13.975	_GQS[Phospho (STY)]AEEYLEEKPK_3	>AIPGENE11382	Swiss-Prot	sp|O13395|CHS6_USTMA	Chitin synthase 6 OS=Ustilago maydis (strain 521 / FGSC 9021) GN=CHS6 PE=3 SV=2			K00698	00520 Amino sugar and nucleotide sugar metabolism [PATH:ko00520]	K00698	09101 Carbohydrate metabolism	K00698	NaN	1	0	NaN	AIPGENE11382	AIPGENE11382;AIPGENE11383
15.7664	15.8799	15.8369	15.8137	15.6998	16.3307	16.0523	16.1693	16.1012	16.122	_RGQS[Phospho (STY)]AEEYLEEKPK_3	>AIPGENE11382	Swiss-Prot	sp|O13395|CHS6_USTMA	Chitin synthase 6 OS=Ustilago maydis (strain 521 / FGSC 9021) GN=CHS6 PE=3 SV=2	+	A_S	K00698	00520 Amino sugar and nucleotide sugar metabolism [PATH:ko00520]	K00698	09101 Carbohydrate metabolism	K00698	3.61152	0.00821854	-0.355744	-2.2676	AIPGENE11382	AIPGENE11382;AIPGENE11383
13.3604	13.5223	13.5101	13.5418	13.6252	13.5737	13.6804	12.7021	15.4769	12.3197	_ALS[Phospho (STY)]DLLSTSSENK_2	>AIPGENE11471	Swiss-Prot	sp|O43426|SYNJ1_HUMAN	Synaptojanin-1 OS=Homo sapiens GN=SYNJ1 PE=1 SV=2			K20279	00562 Inositol phosphate metabolism [PATH:ko00562]	K20279	09101 Carbohydrate metabolism	K20279	0.0243237	0.942107	-0.0386095	-0.0596091	AIPGENE11471	AIPGENE11471
16.9304	17.0068	16.8716	16.9431	16.7239	15.8746	16.0492	15.9069	15.8697	16.0491	_ANS[Phospho (STY)]GSSFEDLKK_2	>AIPGENE11605	Swiss-Prot	sp|P11029|ACAC_CHICK	Acetyl-CoA carboxylase OS=Gallus gallus GN=ACAC PE=1 SV=1	+	A_S	K11262	00620 Pyruvate metabolism [PATH:ko00620]	K11262	09101 Carbohydrate metabolism	K11262	6.4121	0.000606061	0.945298	5.7973	AIPGENE11605	AIPGENE11605
13.8369	13.5367	13.5399	13.6202	13.5281	12.5834	12.3161	12.2867	12.3954	12.4499	_ANS[Phospho (STY)]GSSFEDLKK_3	>AIPGENE11605	Swiss-Prot	sp|P11029|ACAC_CHICK	Acetyl-CoA carboxylase OS=Gallus gallus GN=ACAC PE=1 SV=1	+	A_S	K11262	00620 Pyruvate metabolism [PATH:ko00620]	K11262	09101 Carbohydrate metabolism	K11262	6.4796	0.00133333	1.20606	6.74315	AIPGENE11605	AIPGENE11605
16.1756	16.0761	15.9623	16.4373	16.4104	15.6497	15.6402	15.6817	15.5782	15.7575	_RANS[Phospho (STY)]GSSFEDLKK_3	>AIPGENE11605	Swiss-Prot	sp|P11029|ACAC_CHICK	Acetyl-CoA carboxylase OS=Gallus gallus GN=ACAC PE=1 SV=1	+	A_S	K11262	00620 Pyruvate metabolism [PATH:ko00620]	K11262	09101 Carbohydrate metabolism	K11262	3.32331	0.0026911	0.550908	2.79215	AIPGENE11605	AIPGENE11605
15.1623	15.2427	14.9604	15.1727	15.4271	14.674	14.6397	14.5577	14.8697	14.623	_APVEVPRS[Phospho (STY)]PK_2	>AIPGENE11605	Swiss-Prot	sp|P11029|ACAC_CHICK	Acetyl-CoA carboxylase OS=Gallus gallus GN=ACAC PE=1 SV=1	+	A_S	K11262	00620 Pyruvate metabolism [PATH:ko00620]	K11262	09101 Carbohydrate metabolism	K11262	3.32843	0.00342998	0.520259	2.71353	AIPGENE11605	AIPGENE11605
15.2331	15.1449	14.9987	15.0126	14.8571	13.912	13.9979	13.9329	14.0451	13.9191	_ANS[Phospho (STY)]GSSFEDLK_2	>AIPGENE11605	Swiss-Prot	sp|P11029|ACAC_CHICK	Acetyl-CoA carboxylase OS=Gallus gallus GN=ACAC PE=1 SV=1	+	A_S	K11262	00620 Pyruvate metabolism [PATH:ko00620]	K11262	09101 Carbohydrate metabolism	K11262	6.54799	0.00111111	1.08787	6.41047	AIPGENE11605	AIPGENE11605
14.7742	14.1651	14.6649	15.0022	15.0629	14.1716	14.155	14.1003	14.3432	14.211	_FRAPVEVPRS[Phospho (STY)]PK_3	>AIPGENE11605	Swiss-Prot	sp|P11029|ACAC_CHICK	Acetyl-CoA carboxylase OS=Gallus gallus GN=ACAC PE=1 SV=1			K11262	00620 Pyruvate metabolism [PATH:ko00620]	K11262	09101 Carbohydrate metabolism	K11262	1.93913	0.01415	0.537619	2.02993	AIPGENE11605	AIPGENE11605
18.0483	18.1346	18.2546	18.3412	18.1424	18.3066	18.4441	18.3599	18.3021	18.3742	_IGHHS[Phospho (STY)]TSDDSSVYR_3	>AIPGENE11908	Swiss-Prot	sp|P12694|ODBA_HUMAN	2-oxoisovalerate dehydrogenase subunit alpha, mitochondrial OS=Homo sapiens GN=BCKDHA PE=1 SV=2			K00166	00640 Propanoate metabolism [PATH:ko00640]	K00166	09101 Carbohydrate metabolism	K00166	1.78104	0.130701	-0.173178	-1.10065	AIPGENE11908	AIPGENE11908
18.0368	18.1109	18.2454	18.3234	18.1347	18.2882	18.4383	18.3509	18.291	18.3619	_IGHHSTS[Phospho (STY)]DDSSVYR_3	>AIPGENE11908	Swiss-Prot	sp|P12694|ODBA_HUMAN	2-oxoisovalerate dehydrogenase subunit alpha, mitochondrial OS=Homo sapiens GN=BCKDHA PE=1 SV=2			K00166	00640 Propanoate metabolism [PATH:ko00640]	K00166	09101 Carbohydrate metabolism	K00166	1.7947	0.126369	-0.175817	-1.11404	AIPGENE11908	AIPGENE11908
16.8346	16.6293	16.5203	17.259	17.8938	17.0007	16.5621	16.5625	18.0495	17.1121	_IGHHST[Phospho (STY)]SDDSSVYR_3	>AIPGENE11908	Swiss-Prot	sp|P12694|ODBA_HUMAN	2-oxoisovalerate dehydrogenase subunit alpha, mitochondrial OS=Homo sapiens GN=BCKDHA PE=1 SV=2			K00166	00640 Propanoate metabolism [PATH:ko00640]	K00166	09101 Carbohydrate metabolism	K00166	0.0280698	0.938873	-0.0299789	-0.0637864	AIPGENE11908	AIPGENE11908
16.7096	16.7934	16.9311	16.9848	16.7797	16.9497	17.0986	17.029	16.945	17.0332	_IGHHSTSDDS[Phospho (STY)]SVYR_3	>AIPGENE11908	Swiss-Prot	sp|P12694|ODBA_HUMAN	2-oxoisovalerate dehydrogenase subunit alpha, mitochondrial OS=Homo sapiens GN=BCKDHA PE=1 SV=2			K00166	00640 Propanoate metabolism [PATH:ko00640]	K00166	09101 Carbohydrate metabolism	K00166	1.7179	0.137539	-0.171386	-1.08065	AIPGENE11908	AIPGENE11908
17.2355	16.204	16.4878	16.1868	16.3643	17.0954	17.3776	16.7026	16.6004	16.3439	_IGHHS[Phospho (STY)]T[Phospho (STY)]SDDSSVYR_3	>AIPGENE11908	Swiss-Prot	sp|P12694|ODBA_HUMAN	2-oxoisovalerate dehydrogenase subunit alpha, mitochondrial OS=Homo sapiens GN=BCKDHA PE=1 SV=2			K00166	00640 Propanoate metabolism [PATH:ko00640]	K00166	09101 Carbohydrate metabolism	K00166	0.596948	0.217849	-0.328318	-0.895795	AIPGENE11908	AIPGENE11908
14.6144	13.6873	13.9021	13.5569	13.5287	14.4601	14.8134	13.809	14.2863	13.712	_IGHHS[Phospho (STY)]T[Phospho (STY)]SDDSSVYR_2	>AIPGENE11908	Swiss-Prot	sp|P12694|ODBA_HUMAN	2-oxoisovalerate dehydrogenase subunit alpha, mitochondrial OS=Homo sapiens GN=BCKDHA PE=1 SV=2			K00166	00640 Propanoate metabolism [PATH:ko00640]	K00166	09101 Carbohydrate metabolism	K00166	0.607909	0.201241	-0.358283	-0.926643	AIPGENE11908	AIPGENE11908
13.3021	12.5801	13.0275	12.8614	12.6934	12.158	11.9161	10.181	11.4247	NaN	_IGHHSTS[Phospho (STY)]DDSS[Phospho (STY)]VYR_3	>AIPGENE11908	Swiss-Prot	sp|P12694|ODBA_HUMAN	2-oxoisovalerate dehydrogenase subunit alpha, mitochondrial OS=Homo sapiens GN=BCKDHA PE=1 SV=2			K00166	00640 Propanoate metabolism [PATH:ko00640]	K00166	09101 Carbohydrate metabolism	K00166	NaN	1	0	NaN	AIPGENE11908	AIPGENE11908
13.1761	13.3998	13.3818	12.6645	13.1057	11.9787	12.2264	11.6409	12.85	11.212	_SGS[Phospho (STY)]YDNDEREEIRPR_3	>AIPGENE13693	Swiss-Prot	sp|P29070|CHS1_NEUCR	Chitin synthase 1 OS=Neurospora crassa (strain ATCC 24698 / 74-OR23-1A / CBS 708.71 / DSM 1257 / FGSC 987) GN=chs-1 PE=3 SV=2	+	A_S	K00698	00520 Amino sugar and nucleotide sugar metabolism [PATH:ko00520]	K00698	09101 Carbohydrate metabolism	K00698	2.28073	0.00248045	1.16397	2.86455	AIPGENE13693	AIPGENE13693
13.1438	13.0324	12.7174	12.8591	12.8756	12.8829	12.748	12.883	12.9649	13.337	_KIEES[Phospho (STY)]PTGKEPETK_3	>AIPGENE17555	Swiss-Prot	sp|P21913|SDHB_RAT	Succinate dehydrogenase [ubiquinone] iron-sulfur subunit, mitochondrial OS=Rattus norvegicus GN=Sdhb PE=2 SV=2			K00235	00020 Citrate cycle (TCA cycle) [PATH:ko00020]	K00235	09101 Carbohydrate metabolism	K00235	0.113425	0.839985	-0.0375219	-0.167411	AIPGENE17555	AIPGENE17555;AIPGENE17556
16.0947	16.2877	16.1511	16.2157	15.8435	15.3986	15.0383	15.1961	14.2722	15.1118	_KES[Phospho (STY)]WTFK_2	>AIPGENE17943	Swiss-Prot	sp|O55044|G6PD_CRIGR	Glucose-6-phosphate 1-dehydrogenase OS=Cricetulus griseus GN=G6PD PE=2 SV=3	+	A_S	K00036	00030 Pentose phosphate pathway [PATH:ko00030]	K00036	09101 Carbohydrate metabolism	K00036	3.18423	0.000595745	1.11516	3.6334	AIPGENE17943	AIPGENE17943
16.4735	16.403	16.2591	16.382	16.4047	15.6979	15.2788	15.3118	15.4143	15.7732	_VES[Phospho (STY)]SSPPPLPAK_2	>AIPGENE20677	Swiss-Prot	sp|O15357|SHIP2_HUMAN	Phosphatidylinositol 3,4,5-trisphosphate 5-phosphatase 2 OS=Homo sapiens GN=INPPL1 PE=1 SV=2	+	A_S	K15909	00562 Inositol phosphate metabolism [PATH:ko00562]	K15909	09101 Carbohydrate metabolism	K15909	4.47364	0.000363636	0.88926	4.29185	AIPGENE20677	AIPGENE20677
16.4165	16.3033	16.1333	16.3045	16.319	15.5824	15.1371	15.1959	15.3378	15.6931	_VESSS[Phospho (STY)]PPPLPAK_2	>AIPGENE20677	Swiss-Prot	sp|O15357|SHIP2_HUMAN	Phosphatidylinositol 3,4,5-trisphosphate 5-phosphatase 2 OS=Homo sapiens GN=INPPL1 PE=1 SV=2	+	A_S	K15909	00562 Inositol phosphate metabolism [PATH:ko00562]	K15909	09101 Carbohydrate metabolism	K15909	4.25251	0.000305085	0.906076	4.17106	AIPGENE20677	AIPGENE20677
13.3389	12.8038	13.4377	13.6509	13.3659	15.0869	14.8183	14.7904	14.4356	15.2822	_S[Phospho (STY)]IENIVQAEMENR_2	>AIPGENE25687	Swiss-Prot	sp|P40954|CHI3_CANAL	Chitinase 3 OS=Candida albicans (strain SC5314 / ATCC MYA-2876) GN=CHT3 PE=3 SV=2	+	A_S	K01183	00520 Amino sugar and nucleotide sugar metabolism [PATH:ko00520]	K01183	09101 Carbohydrate metabolism	K01183	4.27558	0.000653061	-1.56326	-5.1977	AIPGENE25687	AIPGENE25687;AIPGENE25688
16.5806	16.5765	16.5181	16.4996	16.881	15.9263	16.2017	16.2593	16.7478	16.7571	_LLNGLNVNMT[Phospho (STY)]PK_2	>AIPGENE26339	Swiss-Prot	sp|Q4R6L3|PLCD4_MACFA	1-phosphatidylinositol 4,5-bisphosphate phosphodiesterase delta-4 OS=Macaca fascicularis GN=PLCD4 PE=2 SV=1			K05857	00562 Inositol phosphate metabolism [PATH:ko00562]	K05857	09101 Carbohydrate metabolism	K05857	0.648481	0.248558	0.232749	0.840637	AIPGENE26339	AIPGENE26339
14.8927	15.8538	16.1575	15.8068	15.6783	15.9211	15.7127	15.6218	15.5912	15.5653	_LLNGLNVNM[Oxidation (M)]T[Phospho (STY)]PK_2	>AIPGENE26339	Swiss-Prot	sp|Q4R6L3|PLCD4_MACFA	1-phosphatidylinositol 4,5-bisphosphate phosphodiesterase delta-4 OS=Macaca fascicularis GN=PLCD4 PE=2 SV=1			K05857	00562 Inositol phosphate metabolism [PATH:ko00562]	K05857	09101 Carbohydrate metabolism	K05857	0.00706911	0.986392	-0.00461597	-0.0143757	AIPGENE26339	AIPGENE26339
14.92	16.189	16.5304	16.2352	15.7885	14.7933	16.34	16.3201	15.6191	15.1854	_LKPEQEAEDTGEGDVS[Phospho (STY)]DEDEAGDIDPDLIK_3	>AIPGENE26339	Swiss-Prot	sp|Q4R6L3|PLCD4_MACFA	1-phosphatidylinositol 4,5-bisphosphate phosphodiesterase delta-4 OS=Macaca fascicularis GN=PLCD4 PE=2 SV=1			K05857	00562 Inositol phosphate metabolism [PATH:ko00562]	K05857	09101 Carbohydrate metabolism	K05857	0.286544	0.469303	0.281012	0.546149	AIPGENE26339	AIPGENE26339
11.8822	13.5182	14.0799	14.048	13.4541	12.4406	13.9587	14.4267	13.2401	12.7177	_KLKPEQEAEDTGEGDVS[Phospho (STY)]DEDEAGDIDPDLIK_3	>AIPGENE26339	Swiss-Prot	sp|Q4R6L3|PLCD4_MACFA	1-phosphatidylinositol 4,5-bisphosphate phosphodiesterase delta-4 OS=Macaca fascicularis GN=PLCD4 PE=2 SV=1			K05857	00562 Inositol phosphate metabolism [PATH:ko00562]	K05857	09101 Carbohydrate metabolism	K05857	0.0251206	0.940595	0.0397461	0.0614872	AIPGENE26339	AIPGENE26339
13.5528	13.8098	13.6668	13.947	13.5958	13.9909	13.67	13.9272	12.2002	13.8076	_EGQAIGVVITAS[Phospho (STY)]HNPVYDNGVK_3	>AIPGENE26566	Swiss-Prot	sp|O95394|AGM1_HUMAN	Phosphoacetylglucosamine mutase OS=Homo sapiens GN=PGM3 PE=1 SV=1			K01836	00520 Amino sugar and nucleotide sugar metabolism [PATH:ko00520]	K01836	09101 Carbohydrate metabolism	K01836	0.233693	0.57115	0.195235	0.441625	AIPGENE26566	AIPGENE26566
13.9526	14.2314	13.8074	13.8464	14.2074	14.1931	14.8289	14.5213	14.9951	15.1263	_ADS[Phospho (STY)]LTPSDVILSQR_2	>AIPGENE26754	Swiss-Prot	sp|P10894|PLCB1_BOVIN	1-phosphatidylinositol 4,5-bisphosphate phosphodiesterase beta-1 OS=Bos taurus GN=PLCB1 PE=1 SV=1	+	A_S	K05858	00562 Inositol phosphate metabolism [PATH:ko00562]	K05858	09101 Carbohydrate metabolism	K05858	2.27751	0.00526789	-0.723912	-2.48953	AIPGENE26754	AIPGENE26754
14.0564	14.198	14.1746	14.0368	14.2691	13.8739	14.2566	14.2174	14.6926	14.5878	_TTS[Phospho (STY)]LIIISEADEK_2	>AIPGENE26754	Swiss-Prot	sp|P10894|PLCB1_BOVIN	1-phosphatidylinositol 4,5-bisphosphate phosphodiesterase beta-1 OS=Bos taurus GN=PLCB1 PE=1 SV=1			K05858	00562 Inositol phosphate metabolism [PATH:ko00562]	K05858	09101 Carbohydrate metabolism	K05858	0.562539	0.331862	-0.178672	-0.708807	AIPGENE26754	AIPGENE26754
12.7942	12.5754	12.5709	12.5618	12.4064	12.7964	12.4275	12.4037	11.7268	12.4973	_ETYSTGIKPQLQHQVS[Phospho (STY)]SPYPQSGR_3	>AIPGENE26754	Swiss-Prot	sp|P10894|PLCB1_BOVIN	1-phosphatidylinositol 4,5-bisphosphate phosphodiesterase beta-1 OS=Bos taurus GN=PLCB1 PE=1 SV=1			K05858	00562 Inositol phosphate metabolism [PATH:ko00562]	K05858	09101 Carbohydrate metabolism	K05858	0.539284	0.311283	0.211381	0.738859	AIPGENE26754	AIPGENE26754
12.2187	12.0762	11.8423	12.2905	11.9314	12.3648	12.2521	12.0757	11.1559	12.2794	_ETYSTGIKPQLQHQVS[Phospho (STY)]SPYPQSGR_4	>AIPGENE26754	Swiss-Prot	sp|P10894|PLCB1_BOVIN	1-phosphatidylinositol 4,5-bisphosphate phosphodiesterase beta-1 OS=Bos taurus GN=PLCB1 PE=1 SV=1			K05858	00562 Inositol phosphate metabolism [PATH:ko00562]	K05858	09101 Carbohydrate metabolism	K05858	0.0702146	0.869252	0.0462378	0.136853	AIPGENE26754	AIPGENE26754
13.0267	12.9031	12.6599	12.4953	12.63	11.8612	11.7094	11.9262	11.9504	11.5955	_SVS[Phospho (STY)]DSNVNETHAQK_2	>AIPGENE27914	Swiss-Prot	sp|Q9Y2I7|FYV1_HUMAN	1-phosphatidylinositol 3-phosphate 5-kinase OS=Homo sapiens GN=PIKFYVE PE=1 SV=3	+	A_S	K00921	00562 Inositol phosphate metabolism [PATH:ko00562]	K00921	09101 Carbohydrate metabolism	K00921	4.3249	0.000356436	0.934464	4.28413	AIPGENE27914	AIPGENE27914;AIPGENE27915
12.3597	12.1527	12.3867	12.4943	12.2046	12.1724	12.2444	12.3557	11.8419	12.1732	_NDAHGLRES[Phospho (STY)]IR_3	>AIPGENE4824	Swiss-Prot	sp|Q9SLG9|PI5K5_ARATH	Phosphatidylinositol 4-phosphate 5-kinase 5 OS=Arabidopsis thaliana GN=PIP5K5 PE=2 SV=1			K00889	00562 Inositol phosphate metabolism [PATH:ko00562]	K00889	09101 Carbohydrate metabolism	K00889	0.783448	0.279906	0.162097	0.786977	AIPGENE4824	AIPGENE4824
12.7649	12.8803	13.0663	12.6662	12.8816	12.7638	12.6375	12.8667	12.8567	12.7313	_TTELNS[Phospho (STY)]QSDEEIDDKIPK_3	>AIPGENE4824	Swiss-Prot	sp|Q9SLG9|PI5K5_ARATH	Phosphatidylinositol 4-phosphate 5-kinase 5 OS=Arabidopsis thaliana GN=PIP5K5 PE=2 SV=1			K00889	00562 Inositol phosphate metabolism [PATH:ko00562]	K00889	09101 Carbohydrate metabolism	K00889	0.470008	0.564069	0.0806381	0.449799	AIPGENE4824	AIPGENE4824
17.6419	17.6776	17.4759	17.6996	17.6976	16.375	16.3019	16.1373	16.6164	16.1762	_TLS[Phospho (STY)]LSDASQPSLTKPSNSSK_3	>AIPGENE6154	Swiss-Prot	sp|Q91V92|ACLY_MOUSE	ATP-citrate synthase OS=Mus musculus GN=Acly PE=1 SV=1	+	A_S	K01648	00020 Citrate cycle (TCA cycle) [PATH:ko00020]	K01648	09101 Carbohydrate metabolism	K01648	6.15057	0.00142857	1.31715	6.75534	AIPGENE6154	AIPGENE6154
16.598	16.8264	16.3005	16.7144	16.5418	15.4547	15.1103	14.7946	15.8325	15.0951	_TLS[Phospho (STY)]LSDASQPSLTKPSNSSK_2	>AIPGENE6154	Swiss-Prot	sp|Q91V92|ACLY_MOUSE	ATP-citrate synthase OS=Mus musculus GN=Acly PE=1 SV=1	+	A_S	K01648	00020 Citrate cycle (TCA cycle) [PATH:ko00020]	K01648	09101 Carbohydrate metabolism	K01648	3.83376	0.000409091	1.33879	4.48281	AIPGENE6154	AIPGENE6154
15.0308	15.0521	14.5684	14.5734	14.9042	13.356	13.1248	12.2746	13.7761	12.8278	_TLS[Phospho (STY)]LSDASQPSLTK_2	>AIPGENE6154	Swiss-Prot	sp|Q91V92|ACLY_MOUSE	ATP-citrate synthase OS=Mus musculus GN=Acly PE=1 SV=1	+	A_S	K01648	00020 Citrate cycle (TCA cycle) [PATH:ko00020]	K01648	09101 Carbohydrate metabolism	K01648	3.67758	0.000426667	1.75389	4.68666	AIPGENE6154	AIPGENE6154
NaN	11.9729	12.3571	12.2855	12.149	11.9036	12.0056	11.6702	11.4742	NaN	_RNS[Phospho (STY)]EIQTADNENDKR_3	>AIPGENE13693	Swiss-Prot	sp|P29070|CHS1_NEUCR	Chitin synthase 1 OS=Neurospora crassa (strain ATCC 24698 / 74-OR23-1A / CBS 708.71 / DSM 1257 / FGSC 987) GN=chs-1 PE=3 SV=2			K00698	00520 Amino sugar and nucleotide sugar metabolism [PATH:ko00520]	K00698	09101 Carbohydrate metabolism	K00698	NaN	1	0	NaN	AIPGENE13693	AIPGENE13693

## Sheet: ProteinFamilies-GeneticInfoProc
A1	A2	A3	A4	A5	S1	S2	S3	S4	S5	C: EG.ModifiedPeptideFG.Charge	C: Query	C: Source	C: Hit accession	C: Hit description	C: Student's T-test Significant A_S	C: Student's T-test significant	C: C: KEGG	C: PATH	C: KO	C: Processes	C: KEGG	N: -Log Student's T-test p-value A_S	N: Student's T-test q-value A_S	N: Student's T-test Difference A_S	N: Student's T-test Test statistic A_S	T: Protein ID	T: PG		M/z
11.7874	NaN	NaN	11.9436	NaN	12.6082	11.9887	12.1294	12.5616	12.0974	_RPS[Phospho (STY)]SGNVIPQADSLK_2	>AIPGENE10673	Swiss-Prot	sp|Q8R3B7|BRD8_MOUSE	Bromodomain-containing protein 8 OS=Mus musculus GN=Brd8 PE=1 SV=2			K11321	03036 Chromosome and associated proteins [BR:ko03036]	K11321	09182 Protein families: genetic information processing	K11321	NaN	1	0	NaN	AIPGENE10673	AIPGENE10673
13.8239	13.7276	13.5189	13.6144	13.4531	13.3383	13.4247	13.4521	13.3945	13.3153	_VSS[Phospho (STY)]VDLDPR_2	>AIPGENE11531	Swiss-Prot	sp|Q92738|US6NL_HUMAN	USP6 N-terminal-like protein OS=Homo sapiens GN=USP6NL PE=1 SV=3			K20133	04131 Membrane trafficking [BR:ko04131]	K20133	09182 Protein families: genetic information processing	K20133	2.00396	0.0620054	0.242619	1.40914	AIPGENE11531	AIPGENE11531;AIPGENE11532;AIPGENE11553
13.1938	12.4525	12.8625	12.3763	12.7946	12.9187	13.0388	12.9575	13.4157	13.1855	_S[Phospho (STY)]DGTELEEPGFNSIPSK_2	>AIPGENE11531	Swiss-Prot	sp|Q92738|US6NL_HUMAN	USP6 N-terminal-like protein OS=Homo sapiens GN=USP6NL PE=1 SV=3			K20133	04131 Membrane trafficking [BR:ko04131]	K20133	09182 Protein families: genetic information processing	K20133	1.17234	0.0723253	-0.367293	-1.34254	AIPGENE11531	AIPGENE11531;AIPGENE11532;AIPGENE11553
13.1701	12.7819	12.8635	12.7272	12.8788	13.025	13.1169	12.8737	12.6608	12.9088	_KS[Phospho (STY)]DGTELEEPGFNSIPSK_3	>AIPGENE11531	Swiss-Prot	sp|Q92738|US6NL_HUMAN	USP6 N-terminal-like protein OS=Homo sapiens GN=USP6NL PE=1 SV=3			K20133	04131 Membrane trafficking [BR:ko04131]	K20133	09182 Protein families: genetic information processing	K20133	0.112923	0.848539	-0.0327423	-0.156846	AIPGENE11531	AIPGENE11531;AIPGENE11532;AIPGENE11553
16.2453	16.3068	16.3125	16.1302	15.9819	16.07	16.4202	16.1812	16.6888	16.0209	_[Acetyl (Protein N-term)]SLNS[Phospho (STY)]LDNDDHENNK_2	>AIPGENE11531	Swiss-Prot	sp|Q92738|US6NL_HUMAN	USP6 N-terminal-like protein OS=Homo sapiens GN=USP6NL PE=1 SV=3			K20133	04131 Membrane trafficking [BR:ko04131]	K20133	09182 Protein families: genetic information processing	K20133	0.23923	0.673105	-0.0808975	-0.338556	AIPGENE11531	AIPGENE11531;AIPGENE11532;AIPGENE11553
16.1918	16.2298	15.4028	16.0583	14.8927	15.9819	16.337	16.1083	15.9228	15.5199	_[Acetyl (Protein N-term)]S[Phospho (STY)]LNSLDNDDHENNK_2	>AIPGENE11531	Swiss-Prot	sp|Q92738|US6NL_HUMAN	USP6 N-terminal-like protein OS=Homo sapiens GN=USP6NL PE=1 SV=3			K20133	04131 Membrane trafficking [BR:ko04131]	K20133	09182 Protein families: genetic information processing	K20133	0.320073	0.459302	-0.218902	-0.554893	AIPGENE11531	AIPGENE11531;AIPGENE11532;AIPGENE11553
15.1494	14.929	14.8629	14.9672	15.0421	14.9476	14.8199	14.9117	14.5934	15.1202	_IITVPVERPPS[Phospho (STY)]PESPVR_3	>AIPGENE11531	Swiss-Prot	sp|Q92738|US6NL_HUMAN	USP6 N-terminal-like protein OS=Homo sapiens GN=USP6NL PE=1 SV=3			K20133	04131 Membrane trafficking [BR:ko04131]	K20133	09182 Protein families: genetic information processing	K20133	0.531383	0.456407	0.11155	0.55951	AIPGENE11531	AIPGENE11531;AIPGENE11532;AIPGENE11553
11.9446	11.7156	11.8756	12.0768	12.2812	12.229	12.1643	12.3795	12.7475	12.5284	_[Acetyl (Protein N-term)]SLNS[Phospho (STY)]LDNDDHENNKAR_3	>AIPGENE11531	Swiss-Prot	sp|Q92738|US6NL_HUMAN	USP6 N-terminal-like protein OS=Homo sapiens GN=USP6NL PE=1 SV=3			K20133	04131 Membrane trafficking [BR:ko04131]	K20133	09182 Protein families: genetic information processing	K20133	1.78877	0.0249919	-0.430977	-1.77978	AIPGENE11531	AIPGENE11531;AIPGENE11532;AIPGENE11553
14.9127	15.1104	15.0426	15.2607	15.2443	15.7075	15.9225	16.1347	15.7122	16.1952	_DEIELGS[Phospho (STY)]PGKGK_2	>AIPGENE11578	Swiss-Prot	sp|Q8NC69|KCTD6_HUMAN	BTB/POZ domain-containing protein KCTD6 OS=Homo sapiens GN=KCTD6 PE=2 SV=2	+	A_S	K21916	04121 Ubiquitin system [BR:ko04121]	K21916	09182 Protein families: genetic information processing	K21916	3.84909	0.00051462	-0.820277	-3.71008	AIPGENE11578	AIPGENE11578;AIPGENE4159
14.3511	14.3302	14.2223	14.0503	14.1823	14.6854	15.0348	14.9209	14.7884	14.8914	_DEIELGS[Phospho (STY)]PGK_2	>AIPGENE11578	Swiss-Prot	sp|Q8NC69|KCTD6_HUMAN	BTB/POZ domain-containing protein KCTD6 OS=Homo sapiens GN=KCTD6 PE=2 SV=2	+	A_S	K21916	04121 Ubiquitin system [BR:ko04121]	K21916	09182 Protein families: genetic information processing	K21916	4.31981	0.000606635	-0.636943	-3.52594	AIPGENE11578	AIPGENE11578;AIPGENE4159
13.0498	13.6088	13.3622	13.7707	13.3627	13.8894	13.709	13.7408	13.7198	13.7573	_YSDSDYS[Phospho (STY)]PGAQR_2	>AIPGENE11804	Swiss-Prot	sp|Q17RD7|SYT16_HUMAN	Synaptotagmin-16 OS=Homo sapiens GN=SYT16 PE=2 SV=2			K19328	04131 Membrane trafficking [BR:ko04131]	K19328	09182 Protein families: genetic information processing	K19328	1.51078	0.0541058	-0.332444	-1.46395	AIPGENE11804	AIPGENE11804;AIPGENE11805
13.4676	13.6461	13.872	13.0213	13.3627	12.5151	13.284	12.3394	13.1942	11.9247	_TSPS[Phospho (STY)]S[Phospho (STY)]SSIKELAK_2	>AIPGENE11902	Swiss-Prot	sp|B3EAE7|IF2_GEOLS	Translation initiation factor IF-2 OS=Geobacter lovleyi (strain ATCC BAA-1151 / DSM 17278 / SZ) GN=infB PE=3 SV=1			K02519	03012 Translation factors [BR:ko03012]	K02519	09182 Protein families: genetic information processing	K02519	1.62462	0.0124058	0.822474	2.08061	AIPGENE11902	AIPGENE11902;AIPGENE11903
13.2159	13.3063	12.9116	12.978	13.1887	12.7009	13.369	12.9079	13.824	12.4661	_DTDTGS[Phospho (STY)]DQLAESSLITK_2	>AIPGENE12055	Swiss-Prot	sp|Q9NUU7|DD19A_HUMAN	ATP-dependent RNA helicase DDX19A OS=Homo sapiens GN=DDX19A PE=1 SV=1			K18655	03019 Messenger RNA biogenesis [BR:ko03019]	K18655	09182 Protein families: genetic information processing	K18655	0.0967056	0.821997	0.066543	0.187683	AIPGENE12055	AIPGENE12055
12.8835	13.0682	12.7263	12.5826	12.8368	12.4569	13.1679	12.5755	13.5456	12.1997	_DTDT[Phospho (STY)]GSDQLAESSLITK_2	>AIPGENE12055	Swiss-Prot	sp|Q9NUU7|DD19A_HUMAN	ATP-dependent RNA helicase DDX19A OS=Homo sapiens GN=DDX19A PE=1 SV=1			K18655	03019 Messenger RNA biogenesis [BR:ko03019]	K18655	09182 Protein families: genetic information processing	K18655	0.0410152	0.919459	0.0303528	0.0843548	AIPGENE12055	AIPGENE12055
10.9148	NaN	NaN	11.0689	11.3762	11.3976	11.3482	11.427	10.595	11.6236	_LQVPRS[Phospho (STY)]PQFR_3	>AIPGENE12065	Swiss-Prot	sp|Q7TN84|SYT14_MOUSE	Synaptotagmin-14 OS=Mus musculus GN=Syt14 PE=2 SV=1			K19328	04131 Membrane trafficking [BR:ko04131]	K19328	09182 Protein families: genetic information processing	K19328	NaN	1	0	NaN	AIPGENE12065	AIPGENE12065
16.6877	16.5001	16.4326	16.6358	16.7921	16.5123	16.5871	16.4869	16.5566	16.8263	_GS[Phospho (STY)]ALLKDPIKLNK_2	>AIPGENE12165	Swiss-Prot	sp|O13161|VEGTB_XENLA	T-box protein VegT-B OS=Xenopus laevis GN=vegt-b PE=2 SV=1			K10180	03000 Transcription factors [BR:ko03000]	K10180	09182 Protein families: genetic information processing	K10180	0.0640876	0.919044	0.0158092	0.0838282	AIPGENE12165	AIPGENE12165
15.0757	15.1288	15.2096	14.5122	14.7396	14.3626	14.4521	14.1006	14.4936	14.1916	_NS[Phospho (STY)]SGEDQEIEKEENDNR_3	>AIPGENE12543	Swiss-Prot	sp|B2RYG1|FA32A_RAT	Protein FAM32A OS=Rattus norvegicus GN=Fam32a PE=3 SV=1	+	A_S	K13120	03041 Spliceosome [BR:ko03041]	K13120	09182 Protein families: genetic information processing	K13120	2.41955	0.00581958	0.613089	2.4304	AIPGENE12543	AIPGENE12543;AIPGENE16955
15.6753	16.025	16.0493	15.9418	15.9694	15.2824	16.03	16.0194	15.5673	15.0811	_ESSDMSSFDES[Phospho (STY)]DEEAGIPEKK_3	>AIPGENE12570	Swiss-Prot	sp|P38116|ARL1_YEAST	ADP-ribosylation factor-like protein 1 OS=Saccharomyces cerevisiae (strain ATCC 204508 / S288c) GN=ARL1 PE=1 SV=4			K07942	04131 Membrane trafficking [BR:ko04131]	K07942	09182 Protein families: genetic information processing	K07942	0.866887	0.127495	0.336106	1.11038	AIPGENE12570	AIPGENE12570
13.8752	14.6138	14.5206	14.5699	14.3587	14.1226	15.1388	15.0812	15.0016	14.3661	_ESSDM[Oxidation (M)]SSFDES[Phospho (STY)]DEEAGIPEKK_3	>AIPGENE12570	Swiss-Prot	sp|P38116|ARL1_YEAST	ADP-ribosylation factor-like protein 1 OS=Saccharomyces cerevisiae (strain ATCC 204508 / S288c) GN=ARL1 PE=1 SV=4			K07942	04131 Membrane trafficking [BR:ko04131]	K07942	09182 Protein families: genetic information processing	K07942	0.719267	0.160994	-0.35442	-1.01839	AIPGENE12570	AIPGENE12570
14.6358	15.3213	15.3192	14.6245	14.8333	13.9005	14.845	14.6215	14.851	13.8892	_ESSDMSSFDES[Phospho (STY)]DEEAGIPEK_2	>AIPGENE12570	Swiss-Prot	sp|P38116|ARL1_YEAST	ADP-ribosylation factor-like protein 1 OS=Saccharomyces cerevisiae (strain ATCC 204508 / S288c) GN=ARL1 PE=1 SV=4			K07942	04131 Membrane trafficking [BR:ko04131]	K07942	09182 Protein families: genetic information processing	K07942	1.06087	0.0599056	0.525393	1.42244	AIPGENE12570	AIPGENE12570
14.5288	14.7984	14.9641	14.7545	14.6608	14.8122	14.9308	15.0313	14.8338	14.8208	_TS[Phospho (STY)]SVEIK_2	>AIPGENE1276	Swiss-Prot	sp|Q92614|MY18A_HUMAN	Unconventional myosin-XVIIIa OS=Homo sapiens GN=MYO18A PE=1 SV=3			K10362	04131 Membrane trafficking [BR:ko04131]	K10362	09182 Protein families: genetic information processing	K10362	0.910994	0.280204	-0.144463	-0.78628	AIPGENE1276	AIPGENE1276;AIPGENE1277;AIPGENE1278
14.3114	14.4068	14.3333	14.2038	14.4452	14.9214	14.8992	14.7232	14.747	15.0086	_QKS[Phospho (STY)]SDSM[Oxidation (M)]SPPSSAEATPER_3	>AIPGENE1276	Swiss-Prot	sp|Q92614|MY18A_HUMAN	Unconventional myosin-XVIIIa OS=Homo sapiens GN=MYO18A PE=1 SV=3	+	A_S	K10362	04131 Membrane trafficking [BR:ko04131]	K10362	09182 Protein families: genetic information processing	K10362	4.19617	0.00164	-0.519786	-3.08506	AIPGENE1276	AIPGENE1276;AIPGENE1277;AIPGENE1278
11.8542	12.3758	12.7989	12.1635	11.7842	12.983	13.8789	13.2176	13.8469	12.2916	_S[Phospho (STY)]IEDLENDDELELK_2	>AIPGENE1276	Swiss-Prot	sp|Q92614|MY18A_HUMAN	Unconventional myosin-XVIIIa OS=Homo sapiens GN=MYO18A PE=1 SV=3	+	A_S	K10362	04131 Membrane trafficking [BR:ko04131]	K10362	09182 Protein families: genetic information processing	K10362	1.77428	0.00731349	-1.04825	-2.33845	AIPGENE1276	AIPGENE1276;AIPGENE1277;AIPGENE1278
12.6955	12.8607	12.3328	12.3124	12.3683	12.3783	12.3544	12.3638	12.4967	12.1987	_GST[Phospho (STY)]LDLK_2	>AIPGENE1276	Swiss-Prot	sp|Q92614|MY18A_HUMAN	Unconventional myosin-XVIIIa OS=Homo sapiens GN=MYO18A PE=1 SV=3			K10362	04131 Membrane trafficking [BR:ko04131]	K10362	09182 Protein families: genetic information processing	K10362	0.629757	0.33525	0.155585	0.703929	AIPGENE1276	AIPGENE1276;AIPGENE1277;AIPGENE1278
11.982	11.3729	11.4876	12.1765	11.9756	12.3047	12.1813	12.186	12.264	12.1759	_GTRFS[Phospho (STY)]FR_2	>AIPGENE1276	Swiss-Prot	sp|Q92614|MY18A_HUMAN	Unconventional myosin-XVIIIa OS=Homo sapiens GN=MYO18A PE=1 SV=3			K10362	04131 Membrane trafficking [BR:ko04131]	K10362	09182 Protein families: genetic information processing	K10362	1.55379	0.0346245	-0.423438	-1.64113	AIPGENE1276	AIPGENE1276;AIPGENE1277;AIPGENE1278
15.959	15.796	15.8251	15.6719	15.8896	15.7563	15.516	15.3383	15.6429	15.8218	_S[Phospho (STY)]SDSMSPPSSAEATPER_2	>AIPGENE1276	Swiss-Prot	sp|Q92614|MY18A_HUMAN	Unconventional myosin-XVIIIa OS=Homo sapiens GN=MYO18A PE=1 SV=3			K10362	04131 Membrane trafficking [BR:ko04131]	K10362	09182 Protein families: genetic information processing	K10362	1.19686	0.140729	0.21322	1.07109	AIPGENE1276	AIPGENE1276;AIPGENE1277;AIPGENE1278
15.8691	16.1164	15.9395	15.6741	15.8174	15.507	15.6912	15.408	15.6952	15.0876	_SDS[Phospho (STY)]DRDRPYPAER_3	>AIPGENE1276	Swiss-Prot	sp|Q92614|MY18A_HUMAN	Unconventional myosin-XVIIIa OS=Homo sapiens GN=MYO18A PE=1 SV=3			K10362	04131 Membrane trafficking [BR:ko04131]	K10362	09182 Protein families: genetic information processing	K10362	1.79234	0.0278462	0.405552	1.73664	AIPGENE1276	AIPGENE1276;AIPGENE1277;AIPGENE1278
11.0106	11.118	10.7315	12.1755	10.6164	12.0359	NaN	12.2444	NaN	10.9017	_RMS[Phospho (STY)]GDFGFALR_2	>AIPGENE1276	Swiss-Prot	sp|Q92614|MY18A_HUMAN	Unconventional myosin-XVIIIa OS=Homo sapiens GN=MYO18A PE=1 SV=3			K10362	04131 Membrane trafficking [BR:ko04131]	K10362	09182 Protein families: genetic information processing	K10362	NaN	1	0	NaN	AIPGENE1276	AIPGENE1276;AIPGENE1277;AIPGENE1278
13.6872	12.8833	12.3021	13.2272	13.7739	12.2948	11.8139	12.2798	12.4508	12.3876	_SVPTS[Phospho (STY)]PLGSANSLHK_2	>AIPGENE12809	Swiss-Prot	sp|F1LQX4|RHG44_RAT	Rho GTPase-activating protein 44 OS=Rattus norvegicus GN=Arhgap44 PE=1 SV=2	+	A_S	K21067	04131 Membrane trafficking [BR:ko04131]	K21067	09182 Protein families: genetic information processing	K21067	1.87717	0.00677798	0.929356	2.36167	AIPGENE12809	AIPGENE12809
13.4813	13.4621	12.9795	13.4054	13.9457	12.0289	11.7013	12.0327	11.8797	12.2013	_SVPTS[Phospho (STY)]PLGSANSLHK_3	>AIPGENE12809	Swiss-Prot	sp|F1LQX4|RHG44_RAT	Rho GTPase-activating protein 44 OS=Rattus norvegicus GN=Arhgap44 PE=1 SV=2	+	A_S	K21067	04131 Membrane trafficking [BR:ko04131]	K21067	09182 Protein families: genetic information processing	K21067	4.55032	0.000651163	1.48601	5.40697	AIPGENE12809	AIPGENE12809
13.4677	13.4628	12.9796	13.43	13.9526	11.9627	11.7092	12.0242	11.8591	12.1801	_SVPT[Phospho (STY)]SPLGSANSLHK_3	>AIPGENE12809	Swiss-Prot	sp|F1LQX4|RHG44_RAT	Rho GTPase-activating protein 44 OS=Rattus norvegicus GN=Arhgap44 PE=1 SV=2	+	A_S	K21067	04131 Membrane trafficking [BR:ko04131]	K21067	09182 Protein families: genetic information processing	K21067	4.63574	0.000487805	1.51149	5.53453	AIPGENE12809	AIPGENE12809
10.0413	11.3905	11.758	12.2025	NaN	11.5387	12.2244	12.6886	NaN	NaN	_FNILLEES[Phospho (STY)]NDDDEIAGPVR_2	>AIPGENE12914	Swiss-Prot	sp|P40201|CHD1_MOUSE	Chromodomain-helicase-DNA-binding protein 1 OS=Mus musculus GN=Chd1 PE=1 SV=3			K11367	03021 Transcription machinery [BR:ko03021]	K11367	09182 Protein families: genetic information processing	K11367	NaN	1	0	NaN	AIPGENE12914	AIPGENE12914;AIPGENE12915
13.9495	14.2238	14.1567	14.2353	14.098	14.1142	14.6298	14.8558	14.2584	14.3835	_DGEIVLES[Phospho (STY)]DEEHDDKIK_3	>AIPGENE13007	Swiss-Prot	sp|Q9BRS8|LARP6_HUMAN	La-related protein 6 OS=Homo sapiens GN=LARP6 PE=1 SV=1			K18733	03019 Messenger RNA biogenesis [BR:ko03019]	K18733	09182 Protein families: genetic information processing	K18733	1.24146	0.0801668	-0.315662	-1.30271	AIPGENE13007	AIPGENE13007;AIPGENE13008
12.0998	12.5122	12.4837	12.7045	12.317	11.917	12.564	13.0497	11.9061	12.4584	_DGEIVLES[Phospho (STY)]DEEHDDKIKR_3	>AIPGENE13007	Swiss-Prot	sp|Q9BRS8|LARP6_HUMAN	La-related protein 6 OS=Homo sapiens GN=LARP6 PE=1 SV=1			K18733	03019 Messenger RNA biogenesis [BR:ko03019]	K18733	09182 Protein families: genetic information processing	K18733	0.0671792	0.873577	0.044413	0.131352	AIPGENE13007	AIPGENE13007;AIPGENE13008
11.9452	12.5226	12.7124	12.0968	11.8066	11.6743	12.894	12.8178	11.982	12.2175	_DGEIVLES[Phospho (STY)]DEEHDDK_3	>AIPGENE13007	Swiss-Prot	sp|Q9BRS8|LARP6_HUMAN	La-related protein 6 OS=Homo sapiens GN=LARP6 PE=1 SV=1			K18733	03019 Messenger RNA biogenesis [BR:ko03019]	K18733	09182 Protein families: genetic information processing	K18733	0.130497	0.757748	-0.100412	-0.255647	AIPGENE13007	AIPGENE13007;AIPGENE13008
12.526	NaN	NaN	12.4836	12.9661	12.638	13.1469	12.5596	13.59	12.5072	_DLPEVYS[Phospho (STY)]PPNDELK_2	>AIPGENE13007	Swiss-Prot	sp|Q9BRS8|LARP6_HUMAN	La-related protein 6 OS=Homo sapiens GN=LARP6 PE=1 SV=1			K18733	03019 Messenger RNA biogenesis [BR:ko03019]	K18733	09182 Protein families: genetic information processing	K18733	NaN	1	0	NaN	AIPGENE13007	AIPGENE13007;AIPGENE13008
12.1479	11.7375	NaN	11.8052	11.837	11.5459	11.2518	11.343	11.6535	11.6895	_HNESDSTTDEGGYS[Phospho (STY)]PTRPNIQYGSK_3	>AIPGENE13391	Swiss-Prot	sp|Q5R789|ZCHC8_PONAB	Zinc finger CCHC domain-containing protein 8 OS=Pongo abelii GN=ZCCHC8 PE=2 SV=1			K13128	03041 Spliceosome [BR:ko03041]	K13128	09182 Protein families: genetic information processing	K13128	NaN	1	0	NaN	AIPGENE13391	AIPGENE13391
15.8652	15.7911	15.8502	15.6696	15.4301	14.5154	15.1347	14.9611	14.9709	14.8717	_DS[Phospho (STY)]PSPNSSSNLGR_2	>AIPGENE13481	Swiss-Prot	sp|P70610|DOC2B_RAT	Double C2-like domain-containing protein beta OS=Rattus norvegicus GN=Doc2b PE=1 SV=2	+	A_S	K19917	04131 Membrane trafficking [BR:ko04131]	K19917	09182 Protein families: genetic information processing	K19917	3.65769	0.000588832	0.830469	3.5994	AIPGENE13481	AIPGENE13481;AIPGENE13482
14.2672	14.3672	14.2015	14.4344	14.526	10.9682	13.5682	13.7623	NaN	11.4103	_AFIDTGKDS[Phospho (STY)]PSPNSSSNLGR_3	>AIPGENE13481	Swiss-Prot	sp|P70610|DOC2B_RAT	Double C2-like domain-containing protein beta OS=Rattus norvegicus GN=Doc2b PE=1 SV=2			K19917	04131 Membrane trafficking [BR:ko04131]	K19917	09182 Protein families: genetic information processing	K19917	NaN	1	0	NaN	AIPGENE13481	AIPGENE13481;AIPGENE13482
13.2088	13.2851	12.9392	13.0717	13.4142	13.3524	13.021	12.9973	12.8872	13.1038	_GNQPTS[Phospho (STY)]PPYENQLHPLREPR_3	>AIPGENE13637	Swiss-Prot	sp|Q99081|HTF4_HUMAN	Transcription factor 12 OS=Homo sapiens GN=TCF12 PE=1 SV=1			K15603	03000 Transcription factors [BR:ko03000]	K15603	09182 Protein families: genetic information processing	K15603	0.449235	0.493393	0.111467	0.521716	AIPGENE13637	AIPGENE13637;AIPGENE13638;AIPGENE13639;AIPGENE13640;AIPGENE13641;AIPGENE13642;AIPGENE13643;AIPGENE13644;AIPGENE13645;AIPGENE13646;AIPGENE13647;AIPGENE13648;AIPGENE13649;AIPGENE13650;AIPGENE13651;AIPGENE13652
16.7734	16.5514	16.5938	16.4744	16.703	16.5994	16.3828	16.2173	16.5751	16.4249	_S[Phospho (STY)]RENLVDSTGEPADPVK_2	>AIPGENE13655	Swiss-Prot	sp|Q8WXD9|CSKI1_HUMAN	Caskin-1 OS=Homo sapiens GN=CASKIN1 PE=1 SV=1			K21952	04131 Membrane trafficking [BR:ko04131]	K21952	09182 Protein families: genetic information processing	K21952	1.12407	0.187424	0.179269	0.955162	AIPGENE13655	AIPGENE13655
15.5759	15.2177	15.2204	15.2152	15.3876	15.1951	15.1594	14.9181	15.043	14.9838	_S[Phospho (STY)]RENLVDSTGEPADPVK_3	>AIPGENE13655	Swiss-Prot	sp|Q8WXD9|CSKI1_HUMAN	Caskin-1 OS=Homo sapiens GN=CASKIN1 PE=1 SV=1			K21952	04131 Membrane trafficking [BR:ko04131]	K21952	09182 Protein families: genetic information processing	K21952	1.75835	0.0631155	0.263479	1.39968	AIPGENE13655	AIPGENE13655
13.1774	13.2862	13.4446	13.1522	13.125	12.8958	12.4729	12.3534	13.1102	12.1025	_GLS[Phospho (STY)]FDSK_2	>AIPGENE13655	Swiss-Prot	sp|Q8WXD9|CSKI1_HUMAN	Caskin-1 OS=Homo sapiens GN=CASKIN1 PE=1 SV=1	+	A_S	K21952	04131 Membrane trafficking [BR:ko04131]	K21952	09182 Protein families: genetic information processing	K21952	2.01535	0.00911182	0.650101	2.22347	AIPGENE13655	AIPGENE13655
8.81213	8.55858	8.22242	10.1485	8.03399	10.0839	9.17562	9.27848	NaN	NaN	_HGSVHS[Phospho (STY)]TSSDGSIDSVIEELEQQK_3	>AIPGENE13655	Swiss-Prot	sp|Q8WXD9|CSKI1_HUMAN	Caskin-1 OS=Homo sapiens GN=CASKIN1 PE=1 SV=1			K21952	04131 Membrane trafficking [BR:ko04131]	K21952	09182 Protein families: genetic information processing	K21952	NaN	1	0	NaN	AIPGENE13655	AIPGENE13655
9.49083	NaN	9.76095	10.074	8.99699	10.8267	9.63959	10.1855	NaN	NaN	_HGS[Phospho (STY)]VHSTSSDGSIDSVIEELEQQK_3	>AIPGENE13655	Swiss-Prot	sp|Q8WXD9|CSKI1_HUMAN	Caskin-1 OS=Homo sapiens GN=CASKIN1 PE=1 SV=1			K21952	04131 Membrane trafficking [BR:ko04131]	K21952	09182 Protein families: genetic information processing	K21952	NaN	1	0	NaN	AIPGENE13655	AIPGENE13655
15.0934	14.9708	15.0643	15.0893	15.2054	14.9066	15.1197	14.8711	15.2411	15.1728	_[Acetyl (Protein N-term)]S[Phospho (STY)]SDFGNPLRK_2	>AIPGENE13835	Swiss-Prot	sp|O18334|RAB6_DROME	Ras-related protein Rab6 OS=Drosophila melanogaster GN=Rab6 PE=1 SV=1			K07893	04131 Membrane trafficking [BR:ko04131]	K07893	09182 Protein families: genetic information processing	K07893	0.10057	0.880816	0.0223703	0.122536	AIPGENE13835	AIPGENE13835
12.9854	12.5035	12.3579	12.0247	12.9386	11.6891	12.1828	NaN	13.2098	12.296	_[Acetyl (Protein N-term)]S[Phospho (STY)]SDFGNPLR_2	>AIPGENE13835	Swiss-Prot	sp|O18334|RAB6_DROME	Ras-related protein Rab6 OS=Drosophila melanogaster GN=Rab6 PE=1 SV=1			K07893	04131 Membrane trafficking [BR:ko04131]	K07893	09182 Protein families: genetic information processing	K07893	NaN	1	0	NaN	AIPGENE13835	AIPGENE13835
8.8801	13.6532	14.1056	12.9283	13.5604	10.3092	12.4227	NaN	11.439	NaN	_DDS[Phospho (STY)]DDENTSNPIESFLK_2	>AIPGENE14234	Swiss-Prot	sp|Q5ZIJ9|MIB2_CHICK	E3 ubiquitin-protein ligase MIB2 OS=Gallus gallus GN=MIB2 PE=2 SV=1			K10645	04121 Ubiquitin system [BR:ko04121]	K10645	09182 Protein families: genetic information processing	K10645	NaN	1	0	NaN	AIPGENE14234	AIPGENE14234
13.986	13.965	13.8779	13.6537	14.0449	13.1688	13.2244	12.7469	13.6415	13.2312	_SSS[Phospho (STY)]NISTEDILK_2	>AIPGENE14439	Swiss-Prot	sp|Q92609|TBCD5_HUMAN	TBC1 domain family member 5 OS=Homo sapiens GN=TBC1D5 PE=1 SV=1	+	A_S	K18469	04131 Membrane trafficking [BR:ko04131]	K18469	09182 Protein families: genetic information processing	K18469	2.67683	0.00313433	0.70295	2.72958	AIPGENE14439	AIPGENE14439
15.1451	14.9575	15.035	14.6756	14.8433	15.0532	15.2702	15.0655	15.071	14.8507	_STNS[Phospho (STY)]EDDSPQEPK_2	>AIPGENE14875	Swiss-Prot	sp|O75179|ANR17_HUMAN	Ankyrin repeat domain-containing protein 17 OS=Homo sapiens GN=ANKRD17 PE=1 SV=3			K16726	03036 Chromosome and associated proteins [BR:ko03036]	K16726	09182 Protein families: genetic information processing	K16726	0.608987	0.389116	-0.130829	-0.63968	AIPGENE14875	AIPGENE14875;AIPGENE5434
16.703	16.8723	16.8568	16.8154	16.8618	16.5821	16.6583	16.6438	16.5605	16.8791	_ES[Phospho (STY)]MPTSFGGGK_2	>AIPGENE14999	Swiss-Prot	sp|Q9HC10|OTOF_HUMAN	Otoferlin OS=Homo sapiens GN=OTOF PE=1 SV=3			K19949	04131 Membrane trafficking [BR:ko04131]	K19949	09182 Protein families: genetic information processing	K19949	1.38465	0.187834	0.15711	0.954083	AIPGENE14999	AIPGENE14999
16.6833	16.6693	16.4537	16.4738	16.4785	16.3563	16.2324	16.2281	15.9864	16.3153	_KES[Phospho (STY)]MPTSFGGGK_2	>AIPGENE14999	Swiss-Prot	sp|Q9HC10|OTOF_HUMAN	Otoferlin OS=Homo sapiens GN=OTOF PE=1 SV=3			K19949	04131 Membrane trafficking [BR:ko04131]	K19949	09182 Protein families: genetic information processing	K19949	2.40305	0.0236985	0.328024	1.80215	AIPGENE14999	AIPGENE14999
13.6077	13.7421	13.4187	13.6515	13.5449	13.708	13.9548	13.819	13.6668	13.7834	_KES[Phospho (STY)]M[Oxidation (M)]PTSFGGGK_2	>AIPGENE14999	Swiss-Prot	sp|Q9HC10|OTOF_HUMAN	Otoferlin OS=Homo sapiens GN=OTOF PE=1 SV=3			K19949	04131 Membrane trafficking [BR:ko04131]	K19949	09182 Protein families: genetic information processing	K19949	1.51868	0.126353	-0.193466	-1.11425	AIPGENE14999	AIPGENE14999
15.8454	15.8612	15.8446	15.7563	15.7303	15.7287	15.7767	15.6812	15.9067	15.8573	_SSFVS[Phospho (STY)]LNSK_2	>AIPGENE14999	Swiss-Prot	sp|Q9HC10|OTOF_HUMAN	Otoferlin OS=Homo sapiens GN=OTOF PE=1 SV=3			K19949	04131 Membrane trafficking [BR:ko04131]	K19949	09182 Protein families: genetic information processing	K19949	0.135675	0.88718	0.017429	0.11691	AIPGENE14999	AIPGENE14999
13.2462	13.3958	13.4	13.6928	13.4229	13.3986	13.3101	13.5451	13.0395	13.5681	_SDRKES[Phospho (STY)]MPTSFGGGK_3	>AIPGENE14999	Swiss-Prot	sp|Q9HC10|OTOF_HUMAN	Otoferlin OS=Homo sapiens GN=OTOF PE=1 SV=3			K19949	04131 Membrane trafficking [BR:ko04131]	K19949	09182 Protein families: genetic information processing	K19949	0.19724	0.744582	0.0592548	0.269228	AIPGENE14999	AIPGENE14999
15.0667	15.2324	15.2216	15.1751	15.2349	14.8545	15.1356	15.0139	14.9034	14.8747	_[Acetyl (Protein N-term)]ADTEKPVQNAEEDAEES[Phospho (STY)]PKDDEK_3	>AIPGENE1525	Swiss-Prot	sp|Q6AXS3|DEK_RAT	Protein DEK OS=Rattus norvegicus GN=Dek PE=2 SV=1			K17046	03036 Chromosome and associated proteins [BR:ko03036]	K17046	09182 Protein families: genetic information processing	K17046	2.24386	0.0598909	0.229737	1.4232	AIPGENE1525	AIPGENE1525
10.4978	NaN	13.2389	NaN	12.1945	10.6546	10.0266	10.706	12.3218	NaN	_ETIYSVIAGDS[Phospho (STY)]TD_2	>AIPGENE1525	Swiss-Prot	sp|Q6AXS3|DEK_RAT	Protein DEK OS=Rattus norvegicus GN=Dek PE=2 SV=1			K17046	03036 Chromosome and associated proteins [BR:ko03036]	K17046	09182 Protein families: genetic information processing	K17046	NaN	1	0	NaN	AIPGENE1525	AIPGENE1525
14.7066	14.5758	14.4434	14.4673	14.7086	14.7301	14.606	14.6349	14.7878	14.9161	_IVTAS[Phospho (STY)]SPVKEK_2	>AIPGENE15675	Swiss-Prot	sp|Q96MU7|YTDC1_HUMAN	YTH domain-containing protein 1 OS=Homo sapiens GN=YTHDC1 PE=1 SV=3			K20100	03041 Spliceosome [BR:ko03041]	K20100	09182 Protein families: genetic information processing	K20100	1.05817	0.236143	-0.15463	-0.861736	AIPGENE15675	AIPGENE15675
13.8132	13.7154	13.4892	13.5492	13.8162	13.796	13.7153	13.7032	13.8464	13.9948	_IVTASS[Phospho (STY)]PVKEK_2	>AIPGENE15675	Swiss-Prot	sp|Q96MU7|YTDC1_HUMAN	YTH domain-containing protein 1 OS=Homo sapiens GN=YTHDC1 PE=1 SV=3			K20100	03041 Spliceosome [BR:ko03041]	K20100	09182 Protein families: genetic information processing	K20100	0.808419	0.320242	-0.134475	-0.723974	AIPGENE15675	AIPGENE15675
12.6113	12.3961	12.2177	12.5759	12.8134	12.9627	12.7487	13.0423	12.97	13.2073	_IVTAS[Phospho (STY)]SPVKEKEEVSK_3	>AIPGENE15675	Swiss-Prot	sp|Q96MU7|YTDC1_HUMAN	YTH domain-containing protein 1 OS=Homo sapiens GN=YTHDC1 PE=1 SV=3			K20100	03041 Spliceosome [BR:ko03041]	K20100	09182 Protein families: genetic information processing	K20100	2.21941	0.0130728	-0.463359	-2.05757	AIPGENE15675	AIPGENE15675
12.2009	11.9873	11.6408	12.0735	12.205	12.3687	12.2338	12.5305	12.4253	12.6869	_IVTASS[Phospho (STY)]PVKEKEEVSK_3	>AIPGENE15675	Swiss-Prot	sp|Q96MU7|YTDC1_HUMAN	YTH domain-containing protein 1 OS=Homo sapiens GN=YTHDC1 PE=1 SV=3			K20100	03041 Spliceosome [BR:ko03041]	K20100	09182 Protein families: genetic information processing	K20100	1.97852	0.0201391	-0.427509	-1.86942	AIPGENE15675	AIPGENE15675
13.6308	13.9942	14.0043	13.9847	14.548	14.5782	14.6022	14.4829	14.3903	14.4861	_SMS[Phospho (STY)]DSDKKPYLEK_3	>AIPGENE157	Swiss-Prot	sp|Q32L31|HMGB3_BOVIN	High mobility group protein B3 OS=Bos taurus GN=HMGB3 PE=2 SV=2			K11296	03036 Chromosome and associated proteins [BR:ko03036]	K11296	09182 Protein families: genetic information processing	K11296	1.85614	0.0195482	-0.475531	-1.8891	AIPGENE157	AIPGENE157
11.3079	11.9888	11.939	12.0517	11.9401	12.3193	11.8186	12.0336	12.181	12.0077	_RFS[Phospho (STY)]ESSGGNINDDRFSK_3	>AIPGENE15942	Swiss-Prot	sp|P55201|BRPF1_HUMAN	Peregrin OS=Homo sapiens GN=BRPF1 PE=1 SV=2			K11348	03036 Chromosome and associated proteins [BR:ko03036]	K11348	09182 Protein families: genetic information processing	K11348	0.71045	0.231586	-0.22654	-0.87099	AIPGENE15942	AIPGENE15942
11.5327	NaN	10.5129	11.1176	11.0549	11.2016	NaN	10.774	11.2258	10.7947	_SSSLNS[Phospho (STY)]SKEDLNQTEETNPISK_3	>AIPGENE16157	Swiss-Prot	sp|Q6PCS4|RHG29_DANRE	Rho GTPase-activating protein 29 OS=Danio rerio GN=arhgap29 PE=2 SV=1			K20644	04131 Membrane trafficking [BR:ko04131]	K20644	09182 Protein families: genetic information processing	K20644	NaN	1	0	NaN	AIPGENE16157	AIPGENE16157
11.9374	11.0513	NaN	NaN	NaN	12.4366	11.6778	11.234	12.0808	12.0131	_S[Phospho (STY)]SSLNSSKEDLNQTEETNPISK_3	>AIPGENE16157	Swiss-Prot	sp|Q6PCS4|RHG29_DANRE	Rho GTPase-activating protein 29 OS=Danio rerio GN=arhgap29 PE=2 SV=1			K20644	04131 Membrane trafficking [BR:ko04131]	K20644	09182 Protein families: genetic information processing	K20644	NaN	1	0	NaN	AIPGENE16157	AIPGENE16157
17.2102	17.1403	17.0377	17.174	16.7681	17.0473	17.0054	16.8524	17.2466	16.5812	_DNEGTPEGDS[Phospho (STY)]PAKDEK_2	>AIPGENE16179	Swiss-Prot	sp|Q8NC51|PAIRB_HUMAN	Plasminogen activator inhibitor 1 RNA-binding protein OS=Homo sapiens GN=SERBP1 PE=1 SV=2			K13199	03041 Spliceosome [BR:ko03041]	K13199	09182 Protein families: genetic information processing	K13199	0.389935	0.50822	0.119492	0.50488	AIPGENE16179	AIPGENE16179;AIPGENE16180
15.6316	15.5231	15.5411	15.6095	15.0343	15.4085	15.3405	15.2435	15.5551	14.9521	_DNEGTPEGDS[Phospho (STY)]PAKDEK_3	>AIPGENE16179	Swiss-Prot	sp|Q8NC51|PAIRB_HUMAN	Plasminogen activator inhibitor 1 RNA-binding protein OS=Homo sapiens GN=SERBP1 PE=1 SV=2			K13199	03041 Spliceosome [BR:ko03041]	K13199	09182 Protein families: genetic information processing	K13199	0.532758	0.35871	0.167959	0.67369	AIPGENE16179	AIPGENE16179;AIPGENE16180
15.2937	15.8498	15.8967	15.7214	15.7938	15.8639	16.0058	15.9921	15.9513	15.141	_KS[Phospho (STY)]VGDDDRQQLYEER_3	>AIPGENE16179	Swiss-Prot	sp|Q8NC51|PAIRB_HUMAN	Plasminogen activator inhibitor 1 RNA-binding protein OS=Homo sapiens GN=SERBP1 PE=1 SV=2			K13199	03041 Spliceosome [BR:ko03041]	K13199	09182 Protein families: genetic information processing	K13199	0.157321	0.744569	-0.0797159	-0.268546	AIPGENE16179	AIPGENE16179;AIPGENE16180
12.8805	12.402	12.7255	12.1374	12.413	12.6387	12.5493	12.5779	12.7422	12.5236	_DNEGT[Phospho (STY)]PEGDSPAK_2	>AIPGENE16179	Swiss-Prot	sp|Q8NC51|PAIRB_HUMAN	Plasminogen activator inhibitor 1 RNA-binding protein OS=Homo sapiens GN=SERBP1 PE=1 SV=2			K13199	03041 Spliceosome [BR:ko03041]	K13199	09182 Protein families: genetic information processing	K13199	0.293805	0.615182	-0.0946594	-0.399833	AIPGENE16179	AIPGENE16179;AIPGENE16180
11.7505	11.9899	12.3469	11.9559	10.4051	11.8468	11.6201	11.127	NaN	10.6611	_EGGGS[Phospho (STY)]FNWGNPTDPHEGEVFDEK_3	>AIPGENE16179	Swiss-Prot	sp|Q8NC51|PAIRB_HUMAN	Plasminogen activator inhibitor 1 RNA-binding protein OS=Homo sapiens GN=SERBP1 PE=1 SV=2			K13199	03041 Spliceosome [BR:ko03041]	K13199	09182 Protein families: genetic information processing	K13199	NaN	1	0	NaN	AIPGENE16179	AIPGENE16179;AIPGENE16180
16.5289	16.76	16.7112	16.3595	16.4849	16.1674	16.2588	16.122	16.4262	16.2772	_DVSTS[Phospho (STY)]ETETTNK_2	>AIPGENE16850	Swiss-Prot	sp|P17480|UBF1_HUMAN	Nucleolar transcription factor 1 OS=Homo sapiens GN=UBTF PE=1 SV=1			K09273	03000 Transcription factors [BR:ko03000]	K09273	09182 Protein families: genetic information processing	K09273	2.10171	0.0320862	0.318607	1.67107	AIPGENE16850	AIPGENE16850
13.7567	12.8712	12.893	12.8596	12.4336	13.7308	14.3504	13.3197	NaN	NaN	_TGELGIPENPEDRS[Phospho (STY)]PS[Phospho (STY)]PEPIYNTEGK_3	>AIPGENE16882	Swiss-Prot	sp|Q15637|SF01_HUMAN	Splicing factor 1 OS=Homo sapiens GN=SF1 PE=1 SV=4			K13095	03041 Spliceosome [BR:ko03041]	K13095	09182 Protein families: genetic information processing	K13095	NaN	1	0	NaN	AIPGENE16882	AIPGENE16882
13.4703	13.4248	13.0031	12.7796	13.1471	13.4736	13.0105	12.9967	12.9013	13.2023	_RPAPSPS[Phospho (STY)]PHTQPSK_3	>AIPGENE16966	Swiss-Prot	sp|Q5ZLM0|CDC73_CHICK	Parafibromin OS=Gallus gallus GN=CDC73 PE=2 SV=1			K15175	03021 Transcription machinery [BR:ko03021]	K15175	09182 Protein families: genetic information processing	K15175	0.109173	0.827815	0.048089	0.181675	AIPGENE16966	AIPGENE16966
13.3608	13.2074	12.7633	12.5591	12.9613	13.2579	12.665	12.7584	12.6899	13.0154	_RPAPS[Phospho (STY)]PSPHTQPSK_3	>AIPGENE16966	Swiss-Prot	sp|Q5ZLM0|CDC73_CHICK	Parafibromin OS=Gallus gallus GN=CDC73 PE=2 SV=1			K15175	03021 Transcription machinery [BR:ko03021]	K15175	09182 Protein families: genetic information processing	K15175	0.20264	0.682847	0.0930599	0.327381	AIPGENE16966	AIPGENE16966
15.7745	15.6936	15.7842	15.8053	15.7331	15.4482	15.7162	15.6259	15.593	15.6775	_EQGTTGQGSSPDDS[Phospho (STY)]PATK_2	>AIPGENE16983	Swiss-Prot	sp|Q8AVG0|ABR_XENLA	Active breakpoint cluster region-related protein OS=Xenopus laevis GN=abr PE=2 SV=1			K20629	04131 Membrane trafficking [BR:ko04131]	K20629	09182 Protein families: genetic information processing	K20629	1.70538	0.180942	0.146009	0.971824	AIPGENE16983	AIPGENE16983
15.5697	15.5748	15.4749	15.7388	15.7001	14.3101	14.3572	13.8683	14.5576	14.482	_EQGTTGQGSS[Phospho (STY)]PDDSPATK_2	>AIPGENE16983	Swiss-Prot	sp|Q8AVG0|ABR_XENLA	Active breakpoint cluster region-related protein OS=Xenopus laevis GN=abr PE=2 SV=1	+	A_S	K20629	04131 Membrane trafficking [BR:ko04131]	K20629	09182 Protein families: genetic information processing	K20629	5.08274	0.000555556	1.29663	5.65716	AIPGENE16983	AIPGENE16983
16.3127	16.4498	16.3423	16.4182	16.3865	16.5352	16.7822	16.6	16.6159	16.6543	_SGLAEAGPS[Phospho (STY)]PSSK_2	>AIPGENE17113	Swiss-Prot	sp|Q04678|SSRP1_CHICK	FACT complex subunit SSRP1 OS=Gallus gallus GN=SSRP1 PE=2 SV=2			K09272	03000 Transcription factors [BR:ko03000]	K09272	09182 Protein families: genetic information processing	K09272	3.15807	0.0282963	-0.25565	-1.72873	AIPGENE17113	AIPGENE17113
11.5197	11.8046	NaN	12.42	12.1977	12.5512	12.0544	12.6669	12.5129	12.6811	_SGLAEAGPS[Phospho (STY)]PSSKK_2	>AIPGENE17113	Swiss-Prot	sp|Q04678|SSRP1_CHICK	FACT complex subunit SSRP1 OS=Gallus gallus GN=SSRP1 PE=2 SV=2			K09272	03000 Transcription factors [BR:ko03000]	K09272	09182 Protein families: genetic information processing	K09272	NaN	1	0	NaN	AIPGENE17113	AIPGENE17113
16.2922	16.2797	16.0171	15.7891	15.8931	16.4334	15.891	16.0486	16.2021	16.0156	_VS[Phospho (STY)]PEPESKPTR_2	>AIPGENE17114	Swiss-Prot	sp|Q15776|ZKSC8_HUMAN	Zinc finger protein with KRAB and SCAN domains 8 OS=Homo sapiens GN=ZKSCAN8 PE=1 SV=2			K09229	03000 Transcription factors [BR:ko03000]	K09229	09182 Protein families: genetic information processing	K09229	0.184057	0.744498	-0.0639198	-0.26907	AIPGENE17114	AIPGENE17114
15.9016	15.8323	15.9176	15.496	15.5767	15.4491	15.6488	15.5049	15.3171	15.3665	_DAAEAESNIS[Phospho (STY)]PK_2	>AIPGENE17114	Swiss-Prot	sp|Q15776|ZKSC8_HUMAN	Zinc finger protein with KRAB and SCAN domains 8 OS=Homo sapiens GN=ZKSCAN8 PE=1 SV=2			K09229	03000 Transcription factors [BR:ko03000]	K09229	09182 Protein families: genetic information processing	K09229	1.59911	0.0624544	0.287568	1.40497	AIPGENE17114	AIPGENE17114
15.3872	15.7102	15.5426	15.4481	15.2968	15.3327	15.3041	15.4183	15.29	15.1904	_TNKPS[Phospho (STY)]PEDAAK_2	>AIPGENE17114	Swiss-Prot	sp|Q15776|ZKSC8_HUMAN	Zinc finger protein with KRAB and SCAN domains 8 OS=Homo sapiens GN=ZKSCAN8 PE=1 SV=2			K09229	03000 Transcription factors [BR:ko03000]	K09229	09182 Protein families: genetic information processing	K09229	1.18269	0.191381	0.169871	0.945287	AIPGENE17114	AIPGENE17114
12.3059	13.0943	13.3497	12.6514	12.4369	12.7322	13.1594	13.1584	12.7371	11.7369	_RPVDDEEEDDEDS[Phospho (STY)]DEEVKNNSK_3	>AIPGENE17137	Swiss-Prot	sp|Q7ZW86|CWC27_DANRE	Peptidyl-prolyl cis-trans isomerase CWC27 homolog OS=Danio rerio GN=cwc27 PE=2 SV=1			K12737	03041 Spliceosome [BR:ko03041]	K12737	09182 Protein families: genetic information processing	K12737	0.069469	0.857781	0.0628456	0.147337	AIPGENE17137	AIPGENE17137
11.5435	12.2991	12.1851	11.9017	11.4955	11.6079	11.9922	12.3373	11.9325	NaN	_KRPVDDEEEDDEDS[Phospho (STY)]DEEVK_3	>AIPGENE17137	Swiss-Prot	sp|Q7ZW86|CWC27_DANRE	Peptidyl-prolyl cis-trans isomerase CWC27 homolog OS=Danio rerio GN=cwc27 PE=2 SV=1			K12737	03041 Spliceosome [BR:ko03041]	K12737	09182 Protein families: genetic information processing	K12737	NaN	1	0	NaN	AIPGENE17137	AIPGENE17137
14.3279	14.3658	14.4037	14.1554	14.5572	14.1139	14.5046	14.284	15.2282	14.6375	_NSNLVPIPS[Phospho (STY)]VEQISPR_2	>AIPGENE17227	Swiss-Prot	sp|Q0V9A9|LACB2_XENTR	Beta-lactamase-like protein 2 OS=Xenopus tropicalis GN=lactb2 PE=2 SV=1			K16639	03029 Mitochondrial biogenesis [BR:ko03029]	K16639	09182 Protein families: genetic information processing	K16639	0.431856	0.391418	-0.191671	-0.635155	AIPGENE17227	AIPGENE17227
13.084	12.9412	12.7896	12.6753	13.1608	13.0049	12.7686	12.0615	12.9644	13.0047	_S[Phospho (STY)]PPVLPEPTAAIHER_2	>AIPGENE1766	Swiss-Prot	sp|Q9QZM9|FBX16_MOUSE	F-box only protein 16 OS=Mus musculus GN=Fbxo16 PE=2 SV=1			K10299	04121 Ubiquitin system [BR:ko04121]	K10299	09182 Protein families: genetic information processing	K10299	0.371743	0.454909	0.16935	0.561853	AIPGENE1766	AIPGENE1766
14.6645	14.8537	15.0676	14.561	14.6972	13.9636	14.6282	14.5123	14.5248	14.5359	_NS[Phospho (STY)]PSILGQDK_2	>AIPGENE17707	Swiss-Prot	sp|Q9W751|PITX1_XENLA	Pituitary homeobox 1 OS=Xenopus laevis GN=pitx1 PE=2 SV=1			K09356	03000 Transcription factors [BR:ko03000]	K09356	09182 Protein families: genetic information processing	K09356	1.27373	0.0706932	0.335838	1.35296	AIPGENE17707	AIPGENE17707
15.572	16.0247	15.871	15.7102	16.0384	14.87	15.6755	15.2609	16.5304	15.426	_VSDSEST[Phospho (STY)]SDDTIPVDILEAR_2	>AIPGENE17731	Swiss-Prot	sp|Q08509|EPS8_MOUSE	Epidermal growth factor receptor kinase substrate 8 OS=Mus musculus GN=Eps8 PE=1 SV=2			K17277	04131 Membrane trafficking [BR:ko04131]	K17277	09182 Protein families: genetic information processing	K17277	0.458261	0.308714	0.290686	0.742175	AIPGENE17731	AIPGENE17731
15.572	16.0247	15.871	15.7102	16.0384	14.87	15.6755	15.2609	16.5304	15.426	_VS[Phospho (STY)]DSESTSDDTIPVDILEAR_2	>AIPGENE17731	Swiss-Prot	sp|Q08509|EPS8_MOUSE	Epidermal growth factor receptor kinase substrate 8 OS=Mus musculus GN=Eps8 PE=1 SV=2			K17277	04131 Membrane trafficking [BR:ko04131]	K17277	09182 Protein families: genetic information processing	K17277	0.458265	0.308889	0.290688	0.742181	AIPGENE17731	AIPGENE17731
15.55	16.0122	15.8673	15.6812	16.008	14.8671	15.6403	15.1871	16.5128	15.4174	_VSDSESTS[Phospho (STY)]DDTIPVDILEAR_2	>AIPGENE17731	Swiss-Prot	sp|Q08509|EPS8_MOUSE	Epidermal growth factor receptor kinase substrate 8 OS=Mus musculus GN=Eps8 PE=1 SV=2			K17277	04131 Membrane trafficking [BR:ko04131]	K17277	09182 Protein families: genetic information processing	K17277	0.472001	0.297097	0.298808	0.76079	AIPGENE17731	AIPGENE17731
15.7325	16.4251	16.3428	15.9888	15.6153	16.3063	16.6159	16.7271	16.6508	16.2988	_EQSGGDS[Phospho (STY)]DGNEDAETEISR_2	>AIPGENE17941	Swiss-Prot	sp|Q9JIY2|HAKAI_MOUSE	E3 ubiquitin-protein ligase Hakai OS=Mus musculus GN=Cbll1 PE=1 SV=1			K15685	03019 Messenger RNA biogenesis [BR:ko03019]	K15685	09182 Protein families: genetic information processing	K15685	1.57191	0.0265839	-0.498889	-1.75467	AIPGENE17941	AIPGENE17941
15.5825	16.3259	16.1952	15.8346	15.4341	16.168	16.4851	16.605	16.5302	16.1503	_EQS[Phospho (STY)]GGDSDGNEDAETEISR_2	>AIPGENE17941	Swiss-Prot	sp|Q9JIY2|HAKAI_MOUSE	E3 ubiquitin-protein ligase Hakai OS=Mus musculus GN=Cbll1 PE=1 SV=1			K15685	03019 Messenger RNA biogenesis [BR:ko03019]	K15685	09182 Protein families: genetic information processing	K15685	1.51182	0.028009	-0.513263	-1.73344	AIPGENE17941	AIPGENE17941
12.176	12.2228	NaN	11.8269	12.2398	12.1393	11.8347	11.7495	12.4443	11.6769	_KYS[Phospho (STY)]DVLSYK_2	>AIPGENE18422	Swiss-Prot	sp|A4IJ05|SYT17_XENTR	Synaptotagmin-17 OS=Xenopus tropicalis GN=syt17 PE=2 SV=1			K19915	04131 Membrane trafficking [BR:ko04131]	K19915	09182 Protein families: genetic information processing	K19915	NaN	1	0	NaN	AIPGENE18422	AIPGENE18422
13.5889	13.105	13.1462	NaN	13.4581	13.1266	NaN	NaN	12.9526	12.462	_KYS[Phospho (STY)]EPPPYR_2	>AIPGENE18422	Swiss-Prot	sp|A4IJ05|SYT17_XENTR	Synaptotagmin-17 OS=Xenopus tropicalis GN=syt17 PE=2 SV=1			K19915	04131 Membrane trafficking [BR:ko04131]	K19915	09182 Protein families: genetic information processing	K19915	NaN	1	0	NaN	AIPGENE18422	AIPGENE18422
14.3061	14.8978	14.8932	14.4515	14.474	14.5467	15.2298	15.0783	15.2693	14.496	_SNAQT[Phospho (STY)]SDIETFDDETTDEVR_2	>AIPGENE18613	Swiss-Prot	sp|Q91WC1|POTE1_MOUSE	Protection of telomeres protein 1 OS=Mus musculus GN=Pot1 PE=1 SV=1			K11109	03032 DNA replication proteins [BR:ko03032]	K11109	09182 Protein families: genetic information processing	K11109	0.790103	0.153145	-0.319513	-1.03912	AIPGENE18613	AIPGENE18613
13.7298	14.2194	14.2802	13.823	13.8453	13.9735	14.5918	14.4581	14.6902	13.9028	_S[Phospho (STY)]NAQTSDIETFDDETTDEVR_2	>AIPGENE18613	Swiss-Prot	sp|Q91WC1|POTE1_MOUSE	Protection of telomeres protein 1 OS=Mus musculus GN=Pot1 PE=1 SV=1			K11109	03032 DNA replication proteins [BR:ko03032]	K11109	09182 Protein families: genetic information processing	K11109	0.923263	0.114087	-0.34373	-1.15695	AIPGENE18613	AIPGENE18613
13.6216	14.1773	14.2541	13.701	13.7119	13.9175	14.5041	14.3558	14.6185	13.8679	_SNAQTS[Phospho (STY)]DIETFDDETTDEVR_2	>AIPGENE18613	Swiss-Prot	sp|Q91WC1|POTE1_MOUSE	Protection of telomeres protein 1 OS=Mus musculus GN=Pot1 PE=1 SV=1			K11109	03032 DNA replication proteins [BR:ko03032]	K11109	09182 Protein families: genetic information processing	K11109	0.942586	0.106249	-0.359616	-1.1876	AIPGENE18613	AIPGENE18613
17.2943	17.3035	17.4974	17.4559	17.3531	17.1675	17.2258	17.1918	17.1102	17.3351	_HS[Phospho (STY)]ITPETFR_2	>AIPGENE1870	Swiss-Prot	sp|Q91V57|CHIN_MOUSE	N-chimaerin OS=Mus musculus GN=Chn1 PE=1 SV=2			K20630	04131 Membrane trafficking [BR:ko04131]	K20630	09182 Protein families: genetic information processing	K20630	1.86963	0.123304	0.174763	1.12462	AIPGENE1870	AIPGENE1870
13.139	12.7307	13.0321	13.2814	13.4574	13.1698	12.6989	12.8394	13.0881	13.3816	_KLS[Phospho (STY)]HPGMAPR_2	>AIPGENE1870	Swiss-Prot	sp|Q91V57|CHIN_MOUSE	N-chimaerin OS=Mus musculus GN=Chn1 PE=1 SV=2			K20630	04131 Membrane trafficking [BR:ko04131]	K20630	09182 Protein families: genetic information processing	K20630	0.218214	0.671504	0.0925667	0.340353	AIPGENE1870	AIPGENE1870
12.4675	11.9018	12.1109	12.169	12.2411	12.0641	NaN	NaN	11.8396	11.2884	_KS[Phospho (STY)]PLTLKPTNTPSSR_3	>AIPGENE18786	Swiss-Prot	sp|P51815|ZN75D_HUMAN	Zinc finger protein 75D OS=Homo sapiens GN=ZNF75D PE=2 SV=2					K09229	09182 Protein families: genetic information processing	K09229	NaN	1	0	NaN	AIPGENE18786	AIPGENE18786
16.6377	16.9329	16.7795	16.94	16.8527	16.6749	16.7295	16.7081	16.7891	16.847	_SSS[Phospho (STY)]FIQGSSR_2	>AIPGENE18862	Swiss-Prot	sp|Q5T197|DCST1_HUMAN	DC-STAMP domain-containing protein 1 OS=Homo sapiens GN=DCST1 PE=2 SV=1			K22375	04121 Ubiquitin system [BR:ko04121]	K22375	09182 Protein families: genetic information processing	K22375	0.598822	0.531526	0.0788227	0.481142	AIPGENE18862	AIPGENE18862
15.0034	14.5076	14.7632	14.3229	14.5276	14.5267	15.0039	14.1235	14.5319	14.2511	_SRS[Phospho (STY)]TES[Phospho (STY)]IKEAMK_3	>AIPGENE18862	Swiss-Prot	sp|Q5T197|DCST1_HUMAN	DC-STAMP domain-containing protein 1 OS=Homo sapiens GN=DCST1 PE=2 SV=1			K22375	04121 Ubiquitin system [BR:ko04121]	K22375	09182 Protein families: genetic information processing	K22375	0.306473	0.542019	0.13749	0.471248	AIPGENE18862	AIPGENE18862
14.6894	14.2683	14.5554	14.0902	14.2457	14.3261	14.8219	13.9674	14.3883	14.1111	_SRS[Phospho (STY)]T[Phospho (STY)]ESIKEAMK_3	>AIPGENE18862	Swiss-Prot	sp|Q5T197|DCST1_HUMAN	DC-STAMP domain-containing protein 1 OS=Homo sapiens GN=DCST1 PE=2 SV=1			K22375	04121 Ubiquitin system [BR:ko04121]	K22375	09182 Protein families: genetic information processing	K22375	0.0948918	0.840453	0.0468473	0.165923	AIPGENE18862	AIPGENE18862
14.4828	14.0492	14.2225	13.8343	13.8767	14.0281	14.5668	13.5009	14.0593	13.5734	_SRST[Phospho (STY)]ES[Phospho (STY)]IKEAMK_3	>AIPGENE18862	Swiss-Prot	sp|Q5T197|DCST1_HUMAN	DC-STAMP domain-containing protein 1 OS=Homo sapiens GN=DCST1 PE=2 SV=1			K22375	04121 Ubiquitin system [BR:ko04121]	K22375	09182 Protein families: genetic information processing	K22375	0.272914	0.562965	0.147404	0.451454	AIPGENE18862	AIPGENE18862
12.6858	12.7051	12.9191	12.9043	12.6865	13.0562	13.8358	13.1621	13.9727	13.2467	_SRS[Phospho (STY)]TES[Phospho (STY)]IKEAM[Oxidation (M)]K_3	>AIPGENE18862	Swiss-Prot	sp|Q5T197|DCST1_HUMAN	DC-STAMP domain-containing protein 1 OS=Homo sapiens GN=DCST1 PE=2 SV=1	+	A_S	K22375	04121 Ubiquitin system [BR:ko04121]	K22375	09182 Protein families: genetic information processing	K22375	2.06849	0.00791987	-0.674538	-2.28786	AIPGENE18862	AIPGENE18862		514.881
11.814	11.1192	11.4139	10.817	11.4701	11.5543	11.9578	10.4127	11.9722	10.8265	_SRS[Phospho (STY)]TES[Phospho (STY)]IKEAMK_2	>AIPGENE18862	Swiss-Prot	sp|Q5T197|DCST1_HUMAN	DC-STAMP domain-containing protein 1 OS=Homo sapiens GN=DCST1 PE=2 SV=1			K22375	04121 Ubiquitin system [BR:ko04121]	K22375	09182 Protein families: genetic information processing	K22375	0.0172549	0.96204	-0.0178837	-0.0393122	AIPGENE18862	AIPGENE18862
11.0815	11.3301	10.8351	11.057	12.3003	11.0143	NaN	NaN	NaN	11.6986	_S[Phospho (STY)]RSTESIKEAMK_3	>AIPGENE18862	Swiss-Prot	sp|Q5T197|DCST1_HUMAN	DC-STAMP domain-containing protein 1 OS=Homo sapiens GN=DCST1 PE=2 SV=1			K22375	04121 Ubiquitin system [BR:ko04121]	K22375	09182 Protein families: genetic information processing	K22375	NaN	1	0	NaN	AIPGENE18862	AIPGENE18862
15.0914	15.3278	15.1135	15.215	15.1732	15.2535	15.266	15.2833	15.364	15.5067	_MAS[Phospho (STY)]YESISNVGPDK_2	>AIPGENE18862	Swiss-Prot	sp|Q5T197|DCST1_HUMAN	DC-STAMP domain-containing protein 1 OS=Homo sapiens GN=DCST1 PE=2 SV=1			K22375	04121 Ubiquitin system [BR:ko04121]	K22375	09182 Protein families: genetic information processing	K22375	1.35446	0.203126	-0.150539	-0.922852	AIPGENE18862	AIPGENE18862
14.0546	NaN	13.8615	14.2159	13.9559	14.6441	14.9379	14.7116	14.8018	14.9213	_M[Oxidation (M)]AS[Phospho (STY)]YESISNVGPDK_2	>AIPGENE18862	Swiss-Prot	sp|Q5T197|DCST1_HUMAN	DC-STAMP domain-containing protein 1 OS=Homo sapiens GN=DCST1 PE=2 SV=1			K22375	04121 Ubiquitin system [BR:ko04121]	K22375	09182 Protein families: genetic information processing	K22375	NaN	1	0	NaN	AIPGENE18862	AIPGENE18862
17.4697	17.633	17.5861	17.584	17.5601	17.4861	17.6165	17.4209	17.9665	17.4948	_AINYEPQLDDS[Phospho (STY)]PPPSK_2	>AIPGENE18914	Swiss-Prot	sp|Q9CSU0|RPR1B_MOUSE	Regulation of nuclear pre-mRNA domain-containing protein 1B OS=Mus musculus GN=Rprd1b PE=1 SV=2			K15559	03021 Transcription machinery [BR:ko03021]	K15559	09182 Protein families: genetic information processing	K15559	0.112381	0.854861	-0.0303635	-0.150842	AIPGENE18914	AIPGENE18914
18.6419	18.7613	18.6864	18.6211	18.6332	18.9755	18.8923	18.6973	19.1689	19.2376	_LAGMQLGS[Phospho (STY)]PTNSSTSASLSR_2	>AIPGENE18924	Swiss-Prot	sp|Q5R481|SEPT7_PONAB	Septin-7 OS=Pongo abelii GN=SEPT7 PE=2 SV=2			K16944	04131 Membrane trafficking [BR:ko04131]	K16944	09182 Protein families: genetic information processing	K16944	1.92593	0.0358628	-0.325526	-1.62406	AIPGENE18924	AIPGENE18924;AIPGENE18925;AIPGENE18926;AIPGENE18927
16.3337	16.6088	16.589	16.7289	16.4774	17.0646	17.3197	17.2513	17.3731	17.2007	_LAGM[Oxidation (M)]QLGS[Phospho (STY)]PTNSSTSASLSR_2	>AIPGENE18924	Swiss-Prot	sp|Q5R481|SEPT7_PONAB	Septin-7 OS=Pongo abelii GN=SEPT7 PE=2 SV=2	+	A_S	K16944	04131 Membrane trafficking [BR:ko04131]	K16944	09182 Protein families: genetic information processing	K16944	4.41439	0.000556962	-0.69435	-3.74727	AIPGENE18924	AIPGENE18924;AIPGENE18925;AIPGENE18926;AIPGENE18927
15.6987	15.4931	15.5266	15.5601	15.5763	15.8782	15.7248	15.5821	15.8767	16.1087	_LAGMQLGS[Phospho (STY)]PTNSSTSASLSR_3	>AIPGENE18924	Swiss-Prot	sp|Q5R481|SEPT7_PONAB	Septin-7 OS=Pongo abelii GN=SEPT7 PE=2 SV=2			K16944	04131 Membrane trafficking [BR:ko04131]	K16944	09182 Protein families: genetic information processing	K16944	1.62178	0.070829	-0.263148	-1.35207	AIPGENE18924	AIPGENE18924;AIPGENE18925;AIPGENE18926;AIPGENE18927
11.1637	10.9504	11.3657	11.5766	NaN	11.6357	10.4863	11.0725	11.1565	10.9299	_HYS[Phospho (STY)]FSAK_2	>AIPGENE18950	Swiss-Prot	sp|O43312|MTSS1_HUMAN	Metastasis suppressor protein 1 OS=Homo sapiens GN=MTSS1 PE=1 SV=2			K20128	04131 Membrane trafficking [BR:ko04131]	K20128	09182 Protein families: genetic information processing	K20128	NaN	1	0	NaN	AIPGENE18950	AIPGENE18950
12.7725	12.5902	NaN	12.9083	12.865	12.6864	12.714	12.9882	12.6176	13.0982	_GAS[Phospho (STY)]QAGDHFGRPR_3	>AIPGENE19097	Swiss-Prot	sp|P19966|TAGL_CHICK	Transgelin OS=Gallus gallus GN=TAGLN PE=1 SV=3			K20526	04131 Membrane trafficking [BR:ko04131]	K20526	09182 Protein families: genetic information processing	K20526	NaN	1	0	NaN	AIPGENE19097	AIPGENE19097
11.1507	NaN	NaN	NaN	11.0469	11.8283	11.2545	11.8039	11.6332	12.1661	_GAS[Phospho (STY)]QSGDHFGRPR_3	>AIPGENE19101	Swiss-Prot	sp|P19966|TAGL_CHICK	Transgelin OS=Gallus gallus GN=TAGLN PE=1 SV=3			K20526	04131 Membrane trafficking [BR:ko04131]	K20526	09182 Protein families: genetic information processing	K20526	NaN	1	0	NaN	AIPGENE19101	AIPGENE19101
11.2814	11.2877	11.6722	11.5114	11.3825	11.8285	11.1803	9.85852	11.4608	10.9108	_RLS[Phospho (STY)]QEQMSSER_2	>AIPGENE19104	Swiss-Prot	sp|O95104|SFR15_HUMAN	Splicing factor, arginine/serine-rich 15 OS=Homo sapiens GN=SCAF4 PE=1 SV=3			K13167	03021 Transcription machinery [BR:ko03021]	K13167	09182 Protein families: genetic information processing	K13167	0.523143	0.238488	0.379248	0.857837	AIPGENE19104	AIPGENE19104
15.0354	14.8502	15.1436	14.4992	14.5383	14.4002	14.5668	14.3751	14.6044	14.2827	_IMEVNNAS[Phospho (STY)]PEEGELIEDNNISQNTQPDNDTK_3	>AIPGENE19104	Swiss-Prot	sp|O95104|SFR15_HUMAN	Splicing factor, arginine/serine-rich 15 OS=Homo sapiens GN=SCAF4 PE=1 SV=3			K13167	03021 Transcription machinery [BR:ko03021]	K13167	09182 Protein families: genetic information processing	K13167	1.48291	0.0471248	0.367515	1.51398	AIPGENE19104	AIPGENE19104
12.5609	12.2726	14.9548	NaN	12.5226	12.0532	13.0218	12.495	13.1478	NaN	_IM[Oxidation (M)]EVNNAS[Phospho (STY)]PEEGELIEDNNISQNTQPDNDTK_3	>AIPGENE19104	Swiss-Prot	sp|O95104|SFR15_HUMAN	Splicing factor, arginine/serine-rich 15 OS=Homo sapiens GN=SCAF4 PE=1 SV=3			K13167	03021 Transcription machinery [BR:ko03021]	K13167	09182 Protein families: genetic information processing	K13167	NaN	1	0	NaN	AIPGENE19104	AIPGENE19104
14.4048	14.1995	14.2919	14.0173	13.7387	15.3046	15.1807	14.8581	15.1027	14.6831	_STS[Phospho (STY)]VDQDESDEYR_2	>AIPGENE192	Swiss-Prot	sp|Q5ZMS6|TDRD3_CHICK	Tudor domain-containing protein 3 OS=Gallus gallus GN=TDRD3 PE=2 SV=1	+	A_S	K18404	03019 Messenger RNA biogenesis [BR:ko03019]	K18404	09182 Protein families: genetic information processing	K18404	3.25337	0.000868085	-0.895409	-3.41622	AIPGENE192	AIPGENE192
18.6675	19.2614	19.1973	18.6353	18.4884	18.8769	19.529	19.4252	19.2285	18.6771	_NKS[Phospho (STY)]DDDDDDDAEVAR_2	>AIPGENE19401	Swiss-Prot	sp|O74503|UAF30_SCHPO	Upstream activation factor subunit spp27 OS=Schizosaccharomyces pombe (strain 972 / ATCC 24843) GN=spp27 PE=1 SV=1			K15223	03021 Transcription machinery [BR:ko03021]	K15223	09182 Protein families: genetic information processing	K15223	0.647555	0.208792	-0.297383	-0.911529	AIPGENE19401	AIPGENE19401
17.606	18.0094	18.0765	17.4202	17.3237	17.6804	18.3905	18.3135	17.9519	17.46	_NKS[Phospho (STY)]DDDDDDDAEVAR_3	>AIPGENE19401	Swiss-Prot	sp|O74503|UAF30_SCHPO	Upstream activation factor subunit spp27 OS=Schizosaccharomyces pombe (strain 972 / ATCC 24843) GN=spp27 PE=1 SV=1			K15223	03021 Transcription machinery [BR:ko03021]	K15223	09182 Protein families: genetic information processing	K15223	0.552513	0.263279	-0.272092	-0.812361	AIPGENE19401	AIPGENE19401
15.3325	15.3217	15.776	15.0329	15.4345	15.8469	16.064	16.5176	16.4413	15.9032	_NKS[Phospho (STY)]DDDDDDDAEVARK_3	>AIPGENE19401	Swiss-Prot	sp|O74503|UAF30_SCHPO	Upstream activation factor subunit spp27 OS=Schizosaccharomyces pombe (strain 972 / ATCC 24843) GN=spp27 PE=1 SV=1	+	A_S	K15223	03021 Transcription machinery [BR:ko03021]	K15223	09182 Protein families: genetic information processing	K15223	2.55155	0.003	-0.775065	-2.74386	AIPGENE19401	AIPGENE19401
13.9942	14.3597	11.8478	12.1723	12.4129	11.9416	11.8531	11.8518	12.7128	12.597	_MVSERAELES[Phospho (STY)]QY[Phospho (STY)]SLK_2	>AIPGENE1950	Swiss-Prot	sp|Q9BY11|PACN1_HUMAN	Protein kinase C and casein kinase substrate in neurons protein 1 OS=Homo sapiens GN=PACSIN1 PE=1 SV=1					K20123	09182 Protein families: genetic information processing	K20123	0.706556	0.105573	0.766127	1.19002	AIPGENE1950	AIPGENE1950;AIPGENE1951
13.3797	13.9331	13.6844	13.4641	13.3699	13.7451	13.6061	13.6569	13.2428	13.8916	_WSTPNAGS[Phospho (STY)]PDHTR_2	>AIPGENE1962	Swiss-Prot	sp|P16241|CF1A_DROME	POU domain protein CF1A OS=Drosophila melanogaster GN=vvl PE=2 SV=5			K09365	03000 Transcription factors [BR:ko03000]	K09365	09182 Protein families: genetic information processing	K09365	0.158748	0.767341	-0.0622604	-0.246555	AIPGENE1962	AIPGENE1962
21.1015	21.0469	21.2505	20.8971	20.7067	21.0732	21.4797	21.127	21.508	20.5708	_RADT[Phospho (STY)]PDAS[Phospho (STY)]PPR_2	>AIPGENE1974	Swiss-Prot	sp|Q8R149|BUD13_MOUSE	BUD13 homolog OS=Mus musculus GN=Bud13 PE=1 SV=1			K13106	03041 Spliceosome [BR:ko03041]	K13106	09182 Protein families: genetic information processing	K13106	0.339509	0.499565	-0.151191	-0.514731	AIPGENE1974	AIPGENE1974
18.4604	18.1449	18.4787	18.0628	17.9852	18.3183	18.719	18.3199	18.5932	17.7409	_RADT[Phospho (STY)]PDAS[Phospho (STY)]PPR_3	>AIPGENE1974	Swiss-Prot	sp|Q8R149|BUD13_MOUSE	BUD13 homolog OS=Mus musculus GN=Bud13 PE=1 SV=1			K13106	03041 Spliceosome [BR:ko03041]	K13106	09182 Protein families: genetic information processing	K13106	0.232068	0.636259	-0.111861	-0.376424	AIPGENE1974	AIPGENE1974
16.1387	16.0752	15.7997	16.2279	16.1313	16.2148	15.8477	15.6025	16.269	15.7979	_RADT[Phospho (STY)]PDASPPR_2	>AIPGENE1974	Swiss-Prot	sp|Q8R149|BUD13_MOUSE	BUD13 homolog OS=Mus musculus GN=Bud13 PE=1 SV=1			K13106	03041 Spliceosome [BR:ko03041]	K13106	09182 Protein families: genetic information processing	K13106	0.388501	0.49612	0.128197	0.518865	AIPGENE1974	AIPGENE1974
17.2683	17.1628	17.5509	16.9987	16.7628	16.9436	17.5577	17.1653	17.3742	16.4342	_ADT[Phospho (STY)]PDAS[Phospho (STY)]PPR_2	>AIPGENE1974	Swiss-Prot	sp|Q8R149|BUD13_MOUSE	BUD13 homolog OS=Mus musculus GN=Bud13 PE=1 SV=1			K13106	03041 Spliceosome [BR:ko03041]	K13106	09182 Protein families: genetic information processing	K13106	0.0835723	0.845976	0.0537048	0.160324	AIPGENE1974	AIPGENE1974
15.6487	15.5439	15.5058	15.9036	15.6535	16.4127	16.1023	16.1275	16.3877	15.992	_RVDTADAS[Phospho (STY)]PPRGR_3	>AIPGENE1974	Swiss-Prot	sp|Q8R149|BUD13_MOUSE	BUD13 homolog OS=Mus musculus GN=Bud13 PE=1 SV=1	+	A_S	K13106	03041 Spliceosome [BR:ko03041]	K13106	09182 Protein families: genetic information processing	K13106	3.03484	0.00389671	-0.553318	-2.65552	AIPGENE1974	AIPGENE1974
18.1303	18.0077	18.1962	17.9285	17.789	18.1004	18.5708	18.2565	18.5681	17.9091	_RADT[Phospho (STY)]PDAS[Phospho (STY)]PPRR_3	>AIPGENE1974	Swiss-Prot	sp|Q8R149|BUD13_MOUSE	BUD13 homolog OS=Mus musculus GN=Bud13 PE=1 SV=1			K13106	03041 Spliceosome [BR:ko03041]	K13106	09182 Protein families: genetic information processing	K13106	0.97329	0.135066	-0.270654	-1.08803	AIPGENE1974	AIPGENE1974
12.7197	12.6907	12.375	NaN	12.4893	13.1831	13.3093	13.1522	13.8458	12.8543	_RADT[Phospho (STY)]PDAS[Phospho (STY)]PPRR_2	>AIPGENE1974	Swiss-Prot	sp|Q8R149|BUD13_MOUSE	BUD13 homolog OS=Mus musculus GN=Bud13 PE=1 SV=1			K13106	03041 Spliceosome [BR:ko03041]	K13106	09182 Protein families: genetic information processing	K13106	NaN	1	0	NaN	AIPGENE1974	AIPGENE1974
12.643	12.2146	12.5338	12.6055	12.3893	13.5312	13.4424	NaN	13.7944	12.1635	_RRADT[Phospho (STY)]PDAS[Phospho (STY)]PPR_3	>AIPGENE1974	Swiss-Prot	sp|Q8R149|BUD13_MOUSE	BUD13 homolog OS=Mus musculus GN=Bud13 PE=1 SV=1			K13106	03041 Spliceosome [BR:ko03041]	K13106	09182 Protein families: genetic information processing	K13106	NaN	1	0	NaN	AIPGENE1974	AIPGENE1974
18.1781	18.3604	18.2328	18.0634	18.3289	17.7004	18.1661	17.8982	18.7994	18.0994	_SSS[Phospho (STY)]FEDIPSMVTR_2	>AIPGENE19859	Swiss-Prot	sp|Q5R8J8|DNJB4_PONAB	DnaJ homolog subfamily B member 4 OS=Pongo abelii GN=DNAJB4 PE=2 SV=1			K09510	03110 Chaperones and folding catalysts [BR:ko03110]	K09510	09182 Protein families: genetic information processing	K09510	0.20862	0.670717	0.100006	0.341192	AIPGENE19859	AIPGENE19859
14.9959	15.2531	15.14	15.2742	15.2974	15.5302	16.0289	15.7582	16.3471	15.6695	_SSS[Phospho (STY)]FEDIPSM[Oxidation (M)]VTR_2	>AIPGENE19859	Swiss-Prot	sp|Q5R8J8|DNJB4_PONAB	DnaJ homolog subfamily B member 4 OS=Pongo abelii GN=DNAJB4 PE=2 SV=1	+	A_S	K09510	03110 Chaperones and folding catalysts [BR:ko03110]	K09510	09182 Protein families: genetic information processing	K09510	2.60459	0.00393473	-0.674632	-2.64022	AIPGENE19859	AIPGENE19859
12.1363	11.1289	11.5689	11.8676	11.5331	12.5879	13.1264	12.6182	13.0607	12.2721	_NDLS[Phospho (STY)]DADETDVKK_2	>AIPGENE19955	Swiss-Prot	sp|A2RSY1|KANL3_MOUSE	KAT8 regulatory NSL complex subunit 3 OS=Mus musculus GN=Kansl3 PE=2 SV=1	+	A_S	K16719	03036 Chromosome and associated proteins [BR:ko03036]	K16719	09182 Protein families: genetic information processing	K16719	2.79202	0.00117736	-1.0861	-3.26302	AIPGENE19955	AIPGENE19955
12.366	12.2168	12.1326	11.9781	12.4204	11.9292	11.864	11.7832	12.4982	11.8957	_SLS[Phospho (STY)]TEIGTSVGK_2	>AIPGENE19955	Swiss-Prot	sp|A2RSY1|KANL3_MOUSE	KAT8 regulatory NSL complex subunit 3 OS=Mus musculus GN=Kansl3 PE=2 SV=1			K16719	03036 Chromosome and associated proteins [BR:ko03036]	K16719	09182 Protein families: genetic information processing	K16719	0.772746	0.209076	0.228711	0.910577	AIPGENE19955	AIPGENE19955
12.4269	12.0984	11.9743	12.4151	11.8651	13.3205	13.4055	13.232	12.989	13.3904	_YS[Phospho (STY)]LDQTDYGESVFVAR_2	>AIPGENE20052	Swiss-Prot	sp|Q9DA37|SAMD8_MOUSE	Sphingomyelin synthase-related protein 1 OS=Mus musculus GN=Samd8 PE=2 SV=1	+	A_S	K22697	04131 Membrane trafficking [BR:ko04131]	K22697	09182 Protein families: genetic information processing	K22697	4.39597	0.000421053	-1.11151	-4.68312	AIPGENE20052	AIPGENE20052
10.0617	10.7429	NaN	10.9731	10.1652	12.1562	11.8254	11.7945	11.038	11.4887	_KYS[Phospho (STY)]LDQTDYGESVFVAR_2	>AIPGENE20052	Swiss-Prot	sp|Q9DA37|SAMD8_MOUSE	Sphingomyelin synthase-related protein 1 OS=Mus musculus GN=Samd8 PE=2 SV=1			K22697	04131 Membrane trafficking [BR:ko04131]	K22697	09182 Protein families: genetic information processing	K22697	NaN	1	0	NaN	AIPGENE20052	AIPGENE20052
13.7251	14.3738	14.5804	14.5267	NaN	14.1283	15.0201	14.9659	15.1461	14.175	_SSYSDVFDELES[Phospho (STY)]PR_2	>AIPGENE20148	Swiss-Prot	sp|Q5ZKK5|ODFP2_CHICK	Outer dense fiber protein 2 OS=Gallus gallus GN=ODF2 PE=2 SV=1			K16479	03036 Chromosome and associated proteins [BR:ko03036]	K16479	09182 Protein families: genetic information processing	K16479	NaN	1	0	NaN	AIPGENE20148	AIPGENE20148
13.3542	13.3216	12.9775	12.7417	13.1039	13.3402	13.0418	13.103	13.0696	12.8327	_QVTS[Phospho (STY)]PGPER_2	>AIPGENE20490	Swiss-Prot	sp|O93530|WRN_XENLA	Werner syndrome ATP-dependent helicase homolog OS=Xenopus laevis GN=wrn PE=2 SV=1					K10900	09182 Protein families: genetic information processing	K10900	0.0571208	0.910766	0.022303	0.0932047	AIPGENE20490	AIPGENE20490
15.5239	15.9964	15.9422	15.6762	15.7426	15.7938	16.0247	15.6704	16.054	15.6323	_DSDS[Phospho (STY)]EDDYKPLSK_2	>AIPGENE20506	Swiss-Prot	sp|A9Q1D5|TOP1M_PANTR	DNA topoisomerase I, mitochondrial OS=Pan troglodytes GN=TOP1MT PE=2 SV=1			K03163	03032 DNA replication proteins [BR:ko03032]	K03163	09182 Protein families: genetic information processing	K03163	0.189363	0.749963	-0.0587809	-0.263104	AIPGENE20506	AIPGENE20506
10.9218	NaN	NaN	NaN	10.5526	11.2975	10.7266	10.7714	11.6692	11.3027	_KQSS[Phospho (STY)]FESAADVVK_2	>AIPGENE20553	Swiss-Prot	sp|O14981|BTAF1_HUMAN	TATA-binding protein-associated factor 172 OS=Homo sapiens GN=BTAF1 PE=1 SV=2			K15192	03021 Transcription machinery [BR:ko03021]	K15192	09182 Protein families: genetic information processing	K15192	NaN	1	0	NaN	AIPGENE20553	AIPGENE20553
12.5673	12.362	12.5518	12.374	12.499	12.3468	NaN	NaN	12.2987	NaN	_S[Phospho (STY)]KENDDDFFTK_2	>AIPGENE20563	Swiss-Prot	sp|Q495M9|USH1G_HUMAN	Usher syndrome type-1G protein OS=Homo sapiens GN=USH1G PE=1 SV=1			K21878	03036 Chromosome and associated proteins [BR:ko03036]	K21878	09182 Protein families: genetic information processing	K21878	NaN	1	0	NaN	AIPGENE20563	AIPGENE20563
13.1769	12.736	12.5914	12.6777	12.535	13.9153	13.3478	13.2086	13.4763	13.2661	_VS[Phospho (STY)]PTADQPNPQAPKPVGAAGLQGTNAK_3	>AIPGENE20598	Swiss-Prot	sp|Q3UHK8|TNR6A_MOUSE	Trinucleotide repeat-containing gene 6A protein OS=Mus musculus GN=Tnrc6a PE=2 SV=1	+	A_S	K18412	03019 Messenger RNA biogenesis [BR:ko03019]	K18412	09182 Protein families: genetic information processing	K18412	2.47169	0.00444444	-0.699452	-2.59011	AIPGENE20598	AIPGENE20598
12.9097	12.7434	12.599	12.558	12.6424	12.6192	12.7323	12.8957	12.868	12.105	_PSIDGEES[Phospho (STY)]AEEDVER_2	>AIPGENE20945	Swiss-Prot	sp|Q4V8V1|BM1LA_DANRE	Breast cancer metastasis-suppressor 1-like protein-A OS=Danio rerio GN=brms1la PE=2 SV=1			K19196	03036 Chromosome and associated proteins [BR:ko03036]	K19196	09182 Protein families: genetic information processing	K19196	0.111002	0.828339	0.0464682	0.180976	AIPGENE20945	AIPGENE20945
15.2467	15.4133	15.0415	14.7277	14.8739	15.3005	15.2496	15.2042	15.3516	15.3294	_GS[Phospho (STY)]PPTSPGLTVTSPAR_2	>AIPGENE21044	Swiss-Prot	sp|Q62599|MTA1_RAT	Metastasis-associated protein MTA1 OS=Rattus norvegicus GN=Mta1 PE=1 SV=1			K11660	03036 Chromosome and associated proteins [BR:ko03036]	K11660	09182 Protein families: genetic information processing	K11660	0.954509	0.168858	-0.226379	-0.999964	AIPGENE21044	AIPGENE21044
12.0729	NaN	13.0568	13.1193	12.6919	12.9627	12.2685	12.7578	11.3701	NaN	_T[Phospho (STY)]RSSHDLFIPAYVPR_3	>AIPGENE21138	Swiss-Prot	sp|Q9R0N3|SYT11_MOUSE	Synaptotagmin-11 OS=Mus musculus GN=Syt11 PE=2 SV=2			K19911	04131 Membrane trafficking [BR:ko04131]	K19911	09182 Protein families: genetic information processing	K19911	NaN	1	0	NaN	AIPGENE21138	AIPGENE21138
13.0116	12.9336	12.6706	11.0577	10.8939	12.7765	11.7835	11.7235	13.2402	11.1652	_SAVFGNES[Phospho (STY)]SDEEDAPK_2	>AIPGENE21262	Swiss-Prot	sp|Q9H0G5|NSRP1_HUMAN	Nuclear speckle splicing regulatory protein 1 OS=Homo sapiens GN=NSRP1 PE=1 SV=1			K13206	03041 Spliceosome [BR:ko03041]	K13206	09182 Protein families: genetic information processing	K13206	0.0137725	0.966018	-0.0243214	-0.0346252	AIPGENE21262	AIPGENE21262
14.2987	13.8677	14.2078	14.2309	14.1072	14.3323	14.3173	14.0902	14.4899	14.4231	_NQTVINEEKGS[Phospho (STY)]PPR_3	>AIPGENE21441	Swiss-Prot	sp|O75691|UTP20_HUMAN	Small subunit processome component 20 homolog OS=Homo sapiens GN=UTP20 PE=1 SV=3			K14772	03009 Ribosome biogenesis [BR:ko03009]	K14772	09182 Protein families: genetic information processing	K14772	0.998653	0.196612	-0.188107	-0.934612	AIPGENE21441	AIPGENE21441
13.9408	14.2194	13.8861	14.126	13.8352	14.0698	14.2655	14.108	14.1472	14.0038	_NQTVINEEKGS[Phospho (STY)]PPR_2	>AIPGENE21441	Swiss-Prot	sp|O75691|UTP20_HUMAN	Small subunit processome component 20 homolog OS=Homo sapiens GN=UTP20 PE=1 SV=3			K14772	03009 Ribosome biogenesis [BR:ko03009]	K14772	09182 Protein families: genetic information processing	K14772	0.684859	0.39278	-0.117313	-0.632894	AIPGENE21441	AIPGENE21441
15.1156	14.8406	14.882	14.9889	14.6755	15.3491	15.2874	15.3571	15.2569	15.4118	_FSDKS[Phospho (STY)]PAMGR_2	>AIPGENE21487	Swiss-Prot	sp|Q9BZF1|OSBL8_HUMAN	Oxysterol-binding protein-related protein 8 OS=Homo sapiens GN=OSBPL8 PE=1 SV=3	+	A_S	K22285	04131 Membrane trafficking [BR:ko04131]	K22285	09182 Protein families: genetic information processing	K22285	3.23946	0.00595455	-0.431956	-2.41873	AIPGENE21487	AIPGENE21487;AIPGENE21488
16.5033	16.6893	16.5563	16.6284	16.5957	16.4597	16.3619	16.2487	16.8067	16.6059	_TTS[Phospho (STY)]ILSVNTPGASK_2	>AIPGENE21487	Swiss-Prot	sp|Q9BZF1|OSBL8_HUMAN	Oxysterol-binding protein-related protein 8 OS=Homo sapiens GN=OSBPL8 PE=1 SV=3			K22285	04131 Membrane trafficking [BR:ko04131]	K22285	09182 Protein families: genetic information processing	K22285	0.436791	0.528002	0.0980064	0.484639	AIPGENE21487	AIPGENE21487;AIPGENE21488
12.7771	12.6503	NaN	12.3366	12.5109	9.24	NaN	NaN	13.1252	10.6028	_TTS[Phospho (STY)]ILS[Phospho (STY)]VNTPGASK_2	>AIPGENE21487	Swiss-Prot	sp|Q9BZF1|OSBL8_HUMAN	Oxysterol-binding protein-related protein 8 OS=Homo sapiens GN=OSBPL8 PE=1 SV=3			K22285	04131 Membrane trafficking [BR:ko04131]	K22285	09182 Protein families: genetic information processing	K22285	NaN	1	0	NaN	AIPGENE21487	AIPGENE21487;AIPGENE21488
16.4889	16.3134	16.2197	16.2598	16.2186	16.3688	16.2225	16.1267	16.2383	16.2026	_EEQVSSS[Phospho (STY)]PGSTPR_2	>AIPGENE22035	Swiss-Prot	sp|Q767L8|MDC1_PIG	Mediator of DNA damage checkpoint protein 1 OS=Sus scrofa GN=MDC1 PE=3 SV=1			K20780	03400 DNA repair and recombination proteins [BR:ko03400]	K20780	09182 Protein families: genetic information processing	K20780	0.501006	0.597971	0.0682938	0.41699	AIPGENE22035	AIPGENE22035
14.7533	14.5265	14.3104	14.391	14.1311	15.5904	15.1302	14.8582	14.9475	14.7963	_KEEKS[Phospho (STY)]PENEDLSTR_3	>AIPGENE22035	Swiss-Prot	sp|Q767L8|MDC1_PIG	Mediator of DNA damage checkpoint protein 1 OS=Sus scrofa GN=MDC1 PE=3 SV=1	+	A_S	K20780	03400 DNA repair and recombination proteins [BR:ko03400]	K20780	09182 Protein families: genetic information processing	K20780	2.17121	0.00762134	-0.642072	-2.31657	AIPGENE22035	AIPGENE22035
13.9816	14.8639	14.7385	14.562	13.9766	12.5324	12.6261	12.7803	NaN	12.1282	_AT[Phospho (STY)]ESQEDIAIGQESIVLNR_2	>AIPGENE22207	Swiss-Prot	sp|Q99102|MUC4_HUMAN	Mucin-4 OS=Homo sapiens GN=MUC4 PE=1 SV=4			K22017	04131 Membrane trafficking [BR:ko04131]	K22017	09182 Protein families: genetic information processing	K22017	NaN	1	0	NaN	AIPGENE22207	AIPGENE22207
14.8438	14.8972	14.7159	14.539	14.7525	14.3425	14.3427	14.2805	14.243	14.2789	_SNSGPVS[Phospho (STY)]PIQR_2	>AIPGENE2234	Swiss-Prot	sp|Q61818|RAI1_MOUSE	Retinoic acid-induced protein 1 OS=Mus musculus GN=Rai1 PE=1 SV=3	+	A_S	K19749	03000 Transcription factors [BR:ko03000]	K19749	09182 Protein families: genetic information processing	K19749	3.94153	0.00300759	0.452166	2.74473	AIPGENE2234	AIPGENE2234
11.2119	11.6527	11.589	11.0767	NaN	11.3662	12.5333	12.468	11.5892	NaN	_TRYDEDS[Phospho (STY)]EDELRGEVDGK_3	>AIPGENE2234	Swiss-Prot	sp|Q61818|RAI1_MOUSE	Retinoic acid-induced protein 1 OS=Mus musculus GN=Rai1 PE=1 SV=3			K19749	03000 Transcription factors [BR:ko03000]	K19749	09182 Protein families: genetic information processing	K19749	NaN	1	0	NaN	AIPGENE2234	AIPGENE2234
13.7104	13.223	13.3426	NaN	12.9175	13.0475	NaN	13.027	13.1113	NaN	_DNSQSEPQNNES[Phospho (STY)]PSEK_2	>AIPGENE2234	Swiss-Prot	sp|Q61818|RAI1_MOUSE	Retinoic acid-induced protein 1 OS=Mus musculus GN=Rai1 PE=1 SV=3			K19749	03000 Transcription factors [BR:ko03000]	K19749	09182 Protein families: genetic information processing	K19749	NaN	1	0	NaN	AIPGENE2234	AIPGENE2234
13.977	14.2485	14.1512	14.2085	14.2426	13.7994	13.8159	13.7698	13.8355	13.8266	_AGLSS[Phospho (STY)]PVNNHLK_2	>AIPGENE22464	Swiss-Prot	sp|Q9UL03|INT6_HUMAN	Integrator complex subunit 6 OS=Homo sapiens GN=INTS6 PE=1 SV=1	+	A_S	K13143	03041 Spliceosome [BR:ko03041]	K13143	09182 Protein families: genetic information processing	K13143	3.90981	0.00708834	0.35617	2.35046	AIPGENE22464	AIPGENE22464
11.8227	11.0115	11.0991	11.8723	11.847	12.397	11.4891	11.8281	11.4955	11.5275	_GGDQS[Phospho (STY)]PTDARPSLVGMLSSK_3	>AIPGENE22540	Swiss-Prot	sp|Q5F415|TBC23_CHICK	TBC1 domain family member 23 OS=Gallus gallus GN=TBC1D23 PE=2 SV=1			K22555	04131 Membrane trafficking [BR:ko04131]	K22555	09182 Protein families: genetic information processing	K22555	0.366154	0.419864	-0.216945	-0.600554	AIPGENE22540	AIPGENE22540
13.4655	13.6111	13.514	13.5647	13.5507	13.3305	13.2838	13.5022	13.228	13.2926	_RS[Phospho (STY)]SEPSEVNSESIK_2	>AIPGENE22597	Swiss-Prot	sp|Q9P2F6|RHG20_HUMAN	Rho GTPase-activating protein 20 OS=Homo sapiens GN=ARHGAP20 PE=1 SV=2			K20641	04131 Membrane trafficking [BR:ko04131]	K20641	09182 Protein families: genetic information processing	K20641	2.43796	0.063089	0.213807	1.40019	AIPGENE22597	AIPGENE22597
13.4386	13.5177	13.503	13.6003	13.5731	13.2811	13.3174	13.4333	13.2063	13.2178	_RSS[Phospho (STY)]EPSEVNSESIK_2	>AIPGENE22597	Swiss-Prot	sp|Q9P2F6|RHG20_HUMAN	Rho GTPase-activating protein 20 OS=Homo sapiens GN=ARHGAP20 PE=1 SV=2			K20641	04131 Membrane trafficking [BR:ko04131]	K20641	09182 Protein families: genetic information processing	K20641	2.82808	0.0409102	0.235345	1.57137	AIPGENE22597	AIPGENE22597
11.8037	12.4663	12.8284	11.9644	11.8526	11.5298	12.7748	11.967	13.7874	NaN	_EDENDAS[Phospho (STY)]DDEGPISFAAVK_2	>AIPGENE22690	Swiss-Prot	sp|Q9Y5B6|PAXB1_HUMAN	PAX3- and PAX7-binding protein 1 OS=Homo sapiens GN=PAXBP1 PE=1 SV=2			K13211	03041 Spliceosome [BR:ko03041]	K13211	09182 Protein families: genetic information processing	K13211	NaN	1	0	NaN	AIPGENE22690	AIPGENE22690
17.0933	16.8988	17.0429	17.1081	17.0274	16.7661	16.742	16.2796	17.027	16.6471	_VS[Phospho (STY)]VNNANKPAIK_2	>AIPGENE22827	Swiss-Prot	sp|Q2KHP8|TYW1_XENLA	S-adenosyl-L-methionine-dependent tRNA 4-demethylwyosine synthase OS=Xenopus laevis GN=tyw1 PE=2 SV=1			K15449	03016 Transfer RNA biogenesis [BR:ko03016]	K15449	09182 Protein families: genetic information processing	K15449	1.56933	0.0479885	0.341742	1.5092	AIPGENE22827	AIPGENE22827
12.5043	12.4292	12.3483	12.2719	12.5936	12.8777	12.2446	12.4076	12.7159	12.6046	_SSSINGSTLQS[Phospho (STY)]SVVRPASPQNAQR_3	>AIPGENE22885	Swiss-Prot	sp|Q05A36|MEX3C_MOUSE	RNA-binding E3 ubiquitin-protein ligase MEX3C OS=Mus musculus GN=Mex3c PE=2 SV=2			K15686	03019 Messenger RNA biogenesis [BR:ko03019]	K15686	09182 Protein families: genetic information processing	K15686	0.532094	0.400566	-0.140658	-0.624683	AIPGENE22885	AIPGENE22885
12.3298	12.3825	12.2774	12.1126	12.4218	12.6879	12.0962	12.492	12.6176	12.4717	_SSSINGSTLQSSVVRPAS[Phospho (STY)]PQNAQR_3	>AIPGENE22885	Swiss-Prot	sp|Q05A36|MEX3C_MOUSE	RNA-binding E3 ubiquitin-protein ligase MEX3C OS=Mus musculus GN=Mex3c PE=2 SV=2			K15686	03019 Messenger RNA biogenesis [BR:ko03019]	K15686	09182 Protein families: genetic information processing	K15686	0.735785	0.283309	-0.168267	-0.780299	AIPGENE22885	AIPGENE22885
12.4659	11.574	12.3373	11.971	12.3622	12.7064	12.6893	12.5831	13.2862	12.8829	_PSS[Phospho (STY)]IILDMER_2	>AIPGENE22885	Swiss-Prot	sp|Q05A36|MEX3C_MOUSE	RNA-binding E3 ubiquitin-protein ligase MEX3C OS=Mus musculus GN=Mex3c PE=2 SV=2	+	A_S	K15686	03019 Messenger RNA biogenesis [BR:ko03019]	K15686	09182 Protein families: genetic information processing	K15686	1.98632	0.00863844	-0.687475	-2.24526	AIPGENE22885	AIPGENE22885
16.0428	16.0016	15.8621	15.8589	15.8802	16.2989	16.3542	16.1888	16.4147	16.0446	_PSS[Phospho (STY)]DSEGVVQTSR_2	>AIPGENE2310	Swiss-Prot	sp|Q52KN9|CWC22_XENLA	Pre-mRNA-splicing factor CWC22 homolog OS=Xenopus laevis GN=cwc22 PE=2 SV=1			K13100	03041 Spliceosome [BR:ko03041]	K13100	09182 Protein families: genetic information processing	K13100	2.61299	0.019869	-0.331139	-1.88057	AIPGENE2310	AIPGENE2310
15.3603	15.5948	15.4017	15.6166	15.7281	16.1328	16.139	16.0403	15.7986	15.8719	_PSSDS[Phospho (STY)]EGVVQTSR_2	>AIPGENE2310	Swiss-Prot	sp|Q52KN9|CWC22_XENLA	Pre-mRNA-splicing factor CWC22 homolog OS=Xenopus laevis GN=cwc22 PE=2 SV=1	+	A_S	K13100	03041 Spliceosome [BR:ko03041]	K13100	09182 Protein families: genetic information processing	K13100	2.79358	0.00764007	-0.456207	-2.307	AIPGENE2310	AIPGENE2310
12.3495	11.9326	11.8025	12.1261	11.9028	13.1622	12.8791	12.6201	13.1896	12.743	_VNDDISPIRPDS[Phospho (STY)]PK_2	>AIPGENE23359	Swiss-Prot	sp|Q9ULJ7|ANR50_HUMAN	Ankyrin repeat domain-containing protein 50 OS=Homo sapiens GN=ANKRD50 PE=1 SV=4	+	A_S	K21440	04131 Membrane trafficking [BR:ko04131]	K21440	09182 Protein families: genetic information processing	K21440	3.50135	0.000594872	-0.896084	-3.60193	AIPGENE23359	AIPGENE23359		816.885
10.8228	10.3871	10.6278	11.4341	11.2219	12.1525	11.8352	11.9128	12.1314	11.7315	_VNDDISPIRPDS[Phospho (STY)]PK_3	>AIPGENE23359	Swiss-Prot	sp|Q9ULJ7|ANR50_HUMAN	Ankyrin repeat domain-containing protein 50 OS=Homo sapiens GN=ANKRD50 PE=1 SV=4	+	A_S	K21440	04131 Membrane trafficking [BR:ko04131]	K21440	09182 Protein families: genetic information processing	K21440	3.00932	0.000803419	-1.05392	-3.41801	AIPGENE23359	AIPGENE23359
15.7275	15.548	15.5662	15.5671	15.5287	15.3628	15.0702	14.5749	15.4763	14.8333	_DRSQS[Phospho (STY)]GVSSFSENTIFLGPK_3	>AIPGENE23374	Swiss-Prot	sp|Q9GZQ3|COMD5_HUMAN	COMM domain-containing protein 5 OS=Homo sapiens GN=COMMD5 PE=1 SV=1			K22561	04121 Ubiquitin system [BR:ko04121]	K22561	09182 Protein families: genetic information processing	K22561	1.82325	0.0172654	0.523987	1.94143	AIPGENE23374	AIPGENE23374
15.7275	15.548	15.5662	15.5671	15.5287	15.3628	15.0702	14.5749	15.4763	14.8333	_DRS[Phospho (STY)]QSGVSSFSENTIFLGPK_3	>AIPGENE23374	Swiss-Prot	sp|Q9GZQ3|COMD5_HUMAN	COMM domain-containing protein 5 OS=Homo sapiens GN=COMMD5 PE=1 SV=1			K22561	04121 Ubiquitin system [BR:ko04121]	K22561	09182 Protein families: genetic information processing	K22561	1.82325	0.0172428	0.523986	1.94142	AIPGENE23374	AIPGENE23374
17.7595	17.4511	17.5441	17.314	17.2205	16.6679	16.7223	16.0915	17.3191	16.5141	_SQS[Phospho (STY)]GVSSFSENTIFLGPK_2	>AIPGENE23374	Swiss-Prot	sp|Q9GZQ3|COMD5_HUMAN	COMM domain-containing protein 5 OS=Homo sapiens GN=COMMD5 PE=1 SV=1	+	A_S	K22561	04121 Ubiquitin system [BR:ko04121]	K22561	09182 Protein families: genetic information processing	K22561	2.17558	0.0052623	0.794872	2.49249	AIPGENE23374	AIPGENE23374
13.5508	13.4192	13.1863	13.7237	13.8149	13.3244	13.2694	13.3729	13.5792	13.5703	_HSS[Phospho (STY)]ELHLPK_2	>AIPGENE23379	Swiss-Prot	sp|Q8R3S6|EXOC1_MOUSE	Exocyst complex component 1 OS=Mus musculus GN=Exoc1 PE=1 SV=4			K19983	04131 Membrane trafficking [BR:ko04131]	K19983	09182 Protein families: genetic information processing	K19983	0.403882	0.507911	0.115751	0.506219	AIPGENE23379	AIPGENE23379
15.543	15.3448	15.4492	15.553	15.6033	15.7929	15.6735	15.5765	15.8368	15.6236	_ATATRPPS[Phospho (STY)]PPHAR_3	>AIPGENE23734	Swiss-Prot	sp|Q7Z460|CLAP1_HUMAN	CLIP-associating protein 1 OS=Homo sapiens GN=CLASP1 PE=1 SV=1			K16578	03036 Chromosome and associated proteins [BR:ko03036]	K16578	09182 Protein families: genetic information processing	K16578	1.76256	0.10138	-0.201973	-1.20581	AIPGENE23734	AIPGENE23734
15.4531	15.5247	15.3021	15.1717	15.3667	15.6436	15.7867	15.5296	15.9772	15.2765	_DPS[Phospho (STY)]PDPLR_2	>AIPGENE23734	Swiss-Prot	sp|Q7Z460|CLAP1_HUMAN	CLIP-associating protein 1 OS=Homo sapiens GN=CLASP1 PE=1 SV=1			K16578	03036 Chromosome and associated proteins [BR:ko03036]	K16578	09182 Protein families: genetic information processing	K16578	1.15955	0.10374	-0.279017	-1.19723	AIPGENE23734	AIPGENE23734
14.3617	14.1654	14.192	14.0023	13.8599	14.5296	14.393	14.1843	14.4409	13.825	_GYVS[Phospho (STY)]QPSSR_2	>AIPGENE23734	Swiss-Prot	sp|Q7Z460|CLAP1_HUMAN	CLIP-associating protein 1 OS=Homo sapiens GN=CLASP1 PE=1 SV=1			K16578	03036 Chromosome and associated proteins [BR:ko03036]	K16578	09182 Protein families: genetic information processing	K16578	0.482639	0.397852	-0.15829	-0.627318	AIPGENE23734	AIPGENE23734
12.7257	12.3906	12.7693	11.4122	11.0427	11.8999	12.7287	NaN	NaN	NaN	_GYVS[Phospho (STY)]QPS[Phospho (STY)]SR_2	>AIPGENE23734	Swiss-Prot	sp|Q7Z460|CLAP1_HUMAN	CLIP-associating protein 1 OS=Homo sapiens GN=CLASP1 PE=1 SV=1			K16578	03036 Chromosome and associated proteins [BR:ko03036]	K16578	09182 Protein families: genetic information processing	K16578	NaN	1	0	NaN	AIPGENE23734	AIPGENE23734
17.4718	17.5944	17.4683	17.5117	17.5963	17.1947	17.1153	17.0507	17.2976	17.2557	_SYS[Phospho (STY)]PVGENFR_2	>AIPGENE24178	Swiss-Prot	sp|Q6PHZ5|RB15B_MOUSE	Putative RNA-binding protein 15B OS=Mus musculus GN=Rbm15b PE=1 SV=2	+	A_S	K13190	03019 Messenger RNA biogenesis [BR:ko03019]	K13190	09182 Protein families: genetic information processing	K13190	3.72177	0.00848684	0.345656	2.25556	AIPGENE24178	AIPGENE24178
14.8514	14.7556	15.2147	14.8778	14.7067	14.5861	15.0846	14.5774	14.3881	14.2068	_RGPQT[Phospho (STY)]PPNDFSSFENS[Phospho (STY)]PAHVTDEER_3	>AIPGENE24178	Swiss-Prot	sp|Q6PHZ5|RB15B_MOUSE	Putative RNA-binding protein 15B OS=Mus musculus GN=Rbm15b PE=1 SV=2			K13190	03019 Messenger RNA biogenesis [BR:ko03019]	K13190	09182 Protein families: genetic information processing	K13190	0.97536	0.115537	0.312633	1.15135	AIPGENE24178	AIPGENE24178
14.7729	14.6414	15.1995	14.7675	14.6034	14.5726	15.0252	14.447	14.3366	14.1964	_RGPQT[Phospho (STY)]PPNDFS[Phospho (STY)]SFENSPAHVTDEER_3	>AIPGENE24178	Swiss-Prot	sp|Q6PHZ5|RB15B_MOUSE	Putative RNA-binding protein 15B OS=Mus musculus GN=Rbm15b PE=1 SV=2			K13190	03019 Messenger RNA biogenesis [BR:ko03019]	K13190	09182 Protein families: genetic information processing	K13190	0.822219	0.161858	0.281387	1.01578	AIPGENE24178	AIPGENE24178
13.2294	13.2611	13.101	13.1546	13.2924	12.9076	12.7074	12.8875	12.0857	13.0004	_RGPQT[Phospho (STY)]PPNDFSSFENSPAHVTDEER_3	>AIPGENE24178	Swiss-Prot	sp|Q6PHZ5|RB15B_MOUSE	Putative RNA-binding protein 15B OS=Mus musculus GN=Rbm15b PE=1 SV=2			K13190	03019 Messenger RNA biogenesis [BR:ko03019]	K13190	09182 Protein families: genetic information processing	K13190	1.70446	0.0224766	0.489991	1.82364	AIPGENE24178	AIPGENE24178
13.5187	13.48	13.5082	13.5385	13.6548	13.3753	13.6197	13.5976	13.6205	13.6173	_GGSINVAEDDDKHKSS[Phospho (STY)]DER_4	>AIPGENE24178	Swiss-Prot	sp|Q6PHZ5|RB15B_MOUSE	Putative RNA-binding protein 15B OS=Mus musculus GN=Rbm15b PE=1 SV=2			K13190	03019 Messenger RNA biogenesis [BR:ko03019]	K13190	09182 Protein families: genetic information processing	K13190	0.182225	0.840311	-0.0260805	-0.166524	AIPGENE24178	AIPGENE24178
13.4309	13.477	13.5061	13.5289	13.6548	13.3741	13.6211	13.6008	13.6179	13.6224	_GGSINVAEDDDKHKS[Phospho (STY)]SDER_4	>AIPGENE24178	Swiss-Prot	sp|Q6PHZ5|RB15B_MOUSE	Putative RNA-binding protein 15B OS=Mus musculus GN=Rbm15b PE=1 SV=2			K13190	03019 Messenger RNA biogenesis [BR:ko03019]	K13190	09182 Protein families: genetic information processing	K13190	0.338373	0.716395	-0.0477024	-0.295751	AIPGENE24178	AIPGENE24178
13.7771	13.5999	13.8578	13.1932	13.6617	13.3336	13.717	13.1883	13.7329	12.7646	_GGS[Phospho (STY)]INVAEDDDKHKS[Phospho (STY)]SDER_3	>AIPGENE24178	Swiss-Prot	sp|Q6PHZ5|RB15B_MOUSE	Putative RNA-binding protein 15B OS=Mus musculus GN=Rbm15b PE=1 SV=2			K13190	03019 Messenger RNA biogenesis [BR:ko03019]	K13190	09182 Protein families: genetic information processing	K13190	0.61698	0.23616	0.270664	0.861973	AIPGENE24178	AIPGENE24178
13.2009	13.0401	13.3006	13.0608	12.9708	13.0896	13.2563	13.1952	13.2823	13.1055	_GGSINVAEDDDKHKS[Phospho (STY)]SDER_3	>AIPGENE24178	Swiss-Prot	sp|Q6PHZ5|RB15B_MOUSE	Putative RNA-binding protein 15B OS=Mus musculus GN=Rbm15b PE=1 SV=2			K13190	03019 Messenger RNA biogenesis [BR:ko03019]	K13190	09182 Protein families: genetic information processing	K13190	0.460104	0.599472	-0.0711382	-0.415654	AIPGENE24178	AIPGENE24178
13.7969	13.7783	14.0391	13.5617	13.6774	13.1891	13.4663	12.9224	13.0587	12.4104	_GPQT[Phospho (STY)]PPNDFSSFENS[Phospho (STY)]PAHVTDEER_3	>AIPGENE24178	Swiss-Prot	sp|Q6PHZ5|RB15B_MOUSE	Putative RNA-binding protein 15B OS=Mus musculus GN=Rbm15b PE=1 SV=2	+	A_S	K13190	03019 Messenger RNA biogenesis [BR:ko03019]	K13190	09182 Protein families: genetic information processing	K13190	2.38598	0.00425397	0.76128	2.60983	AIPGENE24178	AIPGENE24178
13.5488	13.6992	13.4606	13.4232	13.509	13.0167	12.5905	12.7784	12.3719	12.797	_GPQT[Phospho (STY)]PPNDFSSFENSPAHVTDEER_3	>AIPGENE24178	Swiss-Prot	sp|Q6PHZ5|RB15B_MOUSE	Putative RNA-binding protein 15B OS=Mus musculus GN=Rbm15b PE=1 SV=2	+	A_S	K13190	03019 Messenger RNA biogenesis [BR:ko03019]	K13190	09182 Protein families: genetic information processing	K13190	3.90493	0.00055	0.817252	3.74141	AIPGENE24178	AIPGENE24178
13.5917	13.4641	13.3327	13.4371	13.5736	13.3562	13.2495	13.0899	13.4617	13.375	_GGS[Phospho (STY)]INVAEDDDKHK_3	>AIPGENE24178	Swiss-Prot	sp|Q6PHZ5|RB15B_MOUSE	Putative RNA-binding protein 15B OS=Mus musculus GN=Rbm15b PE=1 SV=2			K13190	03019 Messenger RNA biogenesis [BR:ko03019]	K13190	09182 Protein families: genetic information processing	K13190	1.21607	0.183805	0.173377	0.965845	AIPGENE24178	AIPGENE24178
13.5666	12.5575	13.0997	12.4677	13.27	12.2648	12.1307	NaN	11.7029	NaN	_TRSPS[Phospho (STY)]PT[Phospho (STY)]HGAHPQSIS[Phospho (STY)]PDAR_3	>AIPGENE24178	Swiss-Prot	sp|Q6PHZ5|RB15B_MOUSE	Putative RNA-binding protein 15B OS=Mus musculus GN=Rbm15b PE=1 SV=2			K13190	03019 Messenger RNA biogenesis [BR:ko03019]	K13190	09182 Protein families: genetic information processing	K13190	NaN	1	0	NaN	AIPGENE24178	AIPGENE24178
14.6402	12.0939	13.0832	12.2457	11.8697	NaN	13.7725	NaN	13.3263	NaN	_TRS[Phospho (STY)]PS[Phospho (STY)]PTHGAHPQS[Phospho (STY)]ISPDAR_3	>AIPGENE24178	Swiss-Prot	sp|Q6PHZ5|RB15B_MOUSE	Putative RNA-binding protein 15B OS=Mus musculus GN=Rbm15b PE=1 SV=2			K13190	03019 Messenger RNA biogenesis [BR:ko03019]	K13190	09182 Protein families: genetic information processing	K13190	NaN	1	0	NaN	AIPGENE24178	AIPGENE24178
16.6149	16.5005	16.4157	16.5215	16.3333	17.1597	17.0351	16.9593	17.3156	16.9356	_LNLNQPSVS[Phospho (STY)]PDQSR_2	>AIPGENE2449	Swiss-Prot	sp|Q9NRL2|BAZ1A_HUMAN	Bromodomain adjacent to zinc finger domain protein 1A OS=Homo sapiens GN=BAZ1A PE=1 SV=2	+	A_S	K11655	03036 Chromosome and associated proteins [BR:ko03036]	K11655	09182 Protein families: genetic information processing	K11655	3.9853	0.00121805	-0.603877	-3.26024	AIPGENE2449	AIPGENE2449
15.1116	14.5676	14.6479	14.2571	14.6011	14.0824	14.8283	13.4012	15.2337	13.9295	_NST[Phospho (STY)]PS[Phospho (STY)]PDLLNQSEVK_2	>AIPGENE24517	Swiss-Prot	sp|Q5R4R4|LS14A_PONAB	Protein LSM14 homolog A OS=Pongo abelii GN=LSM14A PE=2 SV=1			K18749	03019 Messenger RNA biogenesis [BR:ko03019]	K18749	09182 Protein families: genetic information processing	K18749	0.439646	0.302415	0.342043	0.751921	AIPGENE24517	AIPGENE24517
13.9893	14.2711	13.6823	13.9396	14.07	13.7937	13.4194	13.0064	14.0301	13.5205	_NSTPS[Phospho (STY)]PDLLNQSEVK_2	>AIPGENE24517	Swiss-Prot	sp|Q5R4R4|LS14A_PONAB	Protein LSM14 homolog A OS=Pongo abelii GN=LSM14A PE=2 SV=1			K18749	03019 Messenger RNA biogenesis [BR:ko03019]	K18749	09182 Protein families: genetic information processing	K18749	1.23041	0.0540538	0.43645	1.46349	AIPGENE24517	AIPGENE24517
12.2809	13.5746	14.1626	14.2031	14.0663	12.8637	13.5569	14.054	13.7005	13.5562	_NS[Phospho (STY)]ADKTFEK_2	>AIPGENE24517	Swiss-Prot	sp|Q5R4R4|LS14A_PONAB	Protein LSM14 homolog A OS=Pongo abelii GN=LSM14A PE=2 SV=1			K18749	03019 Messenger RNA biogenesis [BR:ko03019]	K18749	09182 Protein families: genetic information processing	K18749	0.100564	0.794113	0.111209	0.217861	AIPGENE24517	AIPGENE24517
15.3027	15.3228	15.2446	14.9808	15.0258	14.7375	15.02	14.9142	14.8527	14.7365	_LTSEYSSS[Phospho (STY)]NSK_2	>AIPGENE25058	Swiss-Prot	sp|Q9XSC3|WDR44_BOVIN	WD repeat-containing protein 44 OS=Bos taurus GN=WDR44 PE=1 SV=1			K20241	04131 Membrane trafficking [BR:ko04131]	K20241	09182 Protein families: genetic information processing	K20241	2.1536	0.0302566	0.323159	1.70208	AIPGENE25058	AIPGENE25058
15.2977	15.3228	15.2446	14.9808	15.0258	14.7375	15.02	14.9142	14.8527	14.7365	_LTSEYS[Phospho (STY)]SSNSK_2	>AIPGENE25058	Swiss-Prot	sp|Q9XSC3|WDR44_BOVIN	WD repeat-containing protein 44 OS=Bos taurus GN=WDR44 PE=1 SV=1			K20241	04131 Membrane trafficking [BR:ko04131]	K20241	09182 Protein families: genetic information processing	K20241	2.15538	0.0303267	0.32215	1.6999	AIPGENE25058	AIPGENE25058
15.2977	15.3228	15.2341	14.9808	15.0258	14.7375	15.02	14.9142	14.8527	14.7365	_LTSEYSS[Phospho (STY)]SNSK_2	>AIPGENE25058	Swiss-Prot	sp|Q9XSC3|WDR44_BOVIN	WD repeat-containing protein 44 OS=Bos taurus GN=WDR44 PE=1 SV=1			K20241	04131 Membrane trafficking [BR:ko04131]	K20241	09182 Protein families: genetic information processing	K20241	2.15041	0.0308791	0.320042	1.69227	AIPGENE25058	AIPGENE25058
15.3608	15.1788	14.8769	14.6626	15.3721	14.4624	14.2045	13.413	15.973	14.3056	_S[Phospho (STY)]SSTPLSPVSEVLK_2	>AIPGENE25058	Swiss-Prot	sp|Q9XSC3|WDR44_BOVIN	WD repeat-containing protein 44 OS=Bos taurus GN=WDR44 PE=1 SV=1			K20241	04131 Membrane trafficking [BR:ko04131]	K20241	09182 Protein families: genetic information processing	K20241	0.705655	0.116871	0.618517	1.14654	AIPGENE25058	AIPGENE25058
15.1537	14.9784	14.6724	14.4553	15.1767	14.2545	13.9841	13.2274	15.7862	14.0924	_SSS[Phospho (STY)]TPLSPVSEVLK_2	>AIPGENE25058	Swiss-Prot	sp|Q9XSC3|WDR44_BOVIN	WD repeat-containing protein 44 OS=Bos taurus GN=WDR44 PE=1 SV=1			K20241	04131 Membrane trafficking [BR:ko04131]	K20241	09182 Protein families: genetic information processing	K20241	0.70171	0.118237	0.618361	1.14233	AIPGENE25058	AIPGENE25058
15.5254	15.4523	15.2463	15.0523	15.4593	15.8437	15.7974	15.5598	16.8843	15.8288	_ASS[Phospho (STY)]TEVIPAFSLDAR_2	>AIPGENE25058	Swiss-Prot	sp|Q9XSC3|WDR44_BOVIN	WD repeat-containing protein 44 OS=Bos taurus GN=WDR44 PE=1 SV=1			K20241	04131 Membrane trafficking [BR:ko04131]	K20241	09182 Protein families: genetic information processing	K20241	1.48132	0.0220895	-0.635686	-1.83124	AIPGENE25058	AIPGENE25058
14.6049	15.1483	15.0858	15.0416	14.9598	13.7564	14.651	14.1184	14.9122	13.5046	_LEILYNAES[Phospho (STY)]QNDVDR_2	>AIPGENE25606	Swiss-Prot	sp|Q8VI56|LRP4_MOUSE	Low-density lipoprotein receptor-related protein 4 OS=Mus musculus GN=Lrp4 PE=1 SV=3			K20051	04131 Membrane trafficking [BR:ko04131]	K20051	09182 Protein families: genetic information processing	K20051	1.61648	0.0135112	0.779571	2.04543	AIPGENE25606	AIPGENE25606;AIPGENE25607
11.653	12.3863	12.1953	NaN	11.6829	11.5521	12.7022	12.6484	12.222	9.61633	_IVIEDS[Phospho (STY)]DTEEAR_2	>AIPGENE25632	Swiss-Prot	sp|Q6A078|CE290_MOUSE	Centrosomal protein of 290 kDa OS=Mus musculus GN=Cep290 PE=1 SV=2					K16533	09182 Protein families: genetic information processing	K16533	NaN	1	0	NaN	AIPGENE25632	AIPGENE25632;AIPGENE3786
15.4559	15.4057	15.4262	15.4206	15.5438	15.3477	15.61	15.5905	15.5851	15.6449	_TGS[Phospho (STY)]GLLDK_2	>AIPGENE25682	Swiss-Prot	sp|Q9ULT0|TTC7A_HUMAN	Tetratricopeptide repeat protein 7A OS=Homo sapiens GN=TTC7A PE=1 SV=3			K21843	04131 Membrane trafficking [BR:ko04131]	K21843	09182 Protein families: genetic information processing	K21843	0.958897	0.367042	-0.105206	-0.663677	AIPGENE25682	AIPGENE25682
14.6592	14.6895	14.5642	14.8797	14.8818	14.7563	14.8441	15.0756	14.8458	15.1231	_RT[Phospho (STY)]GSGLLDK_2	>AIPGENE25682	Swiss-Prot	sp|Q9ULT0|TTC7A_HUMAN	Tetratricopeptide repeat protein 7A OS=Homo sapiens GN=TTC7A PE=1 SV=3			K21843	04131 Membrane trafficking [BR:ko04131]	K21843	09182 Protein families: genetic information processing	K21843	1.11527	0.172299	-0.194099	-0.992585	AIPGENE25682	AIPGENE25682
16.0949	16.2652	16.3871	16.0817	15.9039	15.4848	15.6991	15.3201	15.7604	15.3633	_IIASDDGNS[Phospho (STY)]DGDNDPSPK_2	>AIPGENE2569	Swiss-Prot	sp|Q6DEU9|CTR9_XENTR	RNA polymerase-associated protein CTR9 homolog OS=Xenopus tropicalis GN=ctr9 PE=2 SV=1	+	A_S	K15176	03021 Transcription machinery [BR:ko03021]	K15176	09182 Protein families: genetic information processing	K15176	3.0475	0.00269867	0.621037	2.80928	AIPGENE2569	AIPGENE2569
15.3348	15.5942	15.7696	15.5365	15.3886	15.0279	15.139	14.6903	15.3143	15.042	_IIAS[Phospho (STY)]DDGNSDGDNDPSPK_2	>AIPGENE2569	Swiss-Prot	sp|Q6DEU9|CTR9_XENTR	RNA polymerase-associated protein CTR9 homolog OS=Xenopus tropicalis GN=ctr9 PE=2 SV=1			K15176	03021 Transcription machinery [BR:ko03021]	K15176	09182 Protein families: genetic information processing	K15176	2.26205	0.0114379	0.482037	2.11533	AIPGENE2569	AIPGENE2569
14.1936	14.3709	14.1037	13.8618	14.3145	13.4628	13.6468	13.5	14.2774	14.034	_ATTNSFGGIGSFAPAS[Phospho (STY)]PR_2	>AIPGENE25702	Swiss-Prot	sp|Q5ZI08|SPT5H_CHICK	Transcription elongation factor SPT5 OS=Gallus gallus GN=SUPT5H PE=2 SV=1			K15172	03021 Transcription machinery [BR:ko03021]	K15172	09182 Protein families: genetic information processing	K15172	1.16311	0.0695778	0.384706	1.35943	AIPGENE25702	AIPGENE25702
15.6229	15.6249	15.4363	15.4507	15.6279	15.3238	15.217	15.1582	15.2141	15.1956	_RAS[Phospho (STY)]EPVTSTPVK_2	>AIPGENE25746	Swiss-Prot	sp|Q8IZQ1|WDFY3_HUMAN	WD repeat and FYVE domain-containing protein 3 OS=Homo sapiens GN=WDFY3 PE=1 SV=2			K22262	04131 Membrane trafficking [BR:ko04131]	K22262	09182 Protein families: genetic information processing	K22262	3.63777	0.0102892	0.330783	2.17019	AIPGENE25746	AIPGENE25746
15.1509	14.9105	14.8727	15.0811	15.1528	15.6883	15.3787	15.3505	15.6932	15.4446	_KLS[Phospho (STY)]DAITR_2	>AIPGENE25746	Swiss-Prot	sp|Q8IZQ1|WDFY3_HUMAN	WD repeat and FYVE domain-containing protein 3 OS=Homo sapiens GN=WDFY3 PE=1 SV=2	+	A_S	K22262	04131 Membrane trafficking [BR:ko04131]	K22262	09182 Protein families: genetic information processing	K22262	2.96888	0.00572763	-0.477456	-2.43848	AIPGENE25746	AIPGENE25746
14.5974	14.189	14.2823	14.2999	14.5942	14.6733	14.5809	14.249	14.8298	14.5826	_S[Phospho (STY)]VSELSPVK_2	>AIPGENE25755	Swiss-Prot	sp|Q8IZQ1|WDFY3_HUMAN	WD repeat and FYVE domain-containing protein 3 OS=Homo sapiens GN=WDFY3 PE=1 SV=2			K22262	04131 Membrane trafficking [BR:ko04131]	K22262	09182 Protein families: genetic information processing	K22262	0.760621	0.250683	-0.19057	-0.83746	AIPGENE25755	AIPGENE25755
17.9646	18.01	17.962	17.8689	17.6902	17.8643	18.144	18.0956	18.0208	17.8745	_SSS[Phospho (STY)]LDLNK_2	>AIPGENE25847	Swiss-Prot	sp|Q96D71|REPS1_HUMAN	RalBP1-associated Eps domain-containing protein 1 OS=Homo sapiens GN=REPS1 PE=1 SV=3			K20068	04131 Membrane trafficking [BR:ko04131]	K20068	09182 Protein families: genetic information processing	K20068	0.608592	0.457837	-0.100698	-0.557908	AIPGENE25847	AIPGENE25847
12.7872	12.3807	12.9297	12.7324	12.3892	13.7385	13.1818	13.292	13.6668	13.1172	_VDEEGRTQS[Phospho (STY)]PDQNVK_3	>AIPGENE25847	Swiss-Prot	sp|Q96D71|REPS1_HUMAN	RalBP1-associated Eps domain-containing protein 1 OS=Homo sapiens GN=REPS1 PE=1 SV=3	+	A_S	K20068	04131 Membrane trafficking [BR:ko04131]	K20068	09182 Protein families: genetic information processing	K20068	2.68563	0.00268449	-0.755394	-2.81123	AIPGENE25847	AIPGENE25847
12.3348	12.2301	12.6249	12.6135	12.25	13.5824	13.0091	13.0344	13.4974	12.95	_VDEEGRT[Phospho (STY)]QSPDQNVK_3	>AIPGENE25847	Swiss-Prot	sp|Q96D71|REPS1_HUMAN	RalBP1-associated Eps domain-containing protein 1 OS=Homo sapiens GN=REPS1 PE=1 SV=3	+	A_S	K20068	04131 Membrane trafficking [BR:ko04131]	K20068	09182 Protein families: genetic information processing	K20068	2.9933	0.00165657	-0.804003	-3.09379	AIPGENE25847	AIPGENE25847
12.3496	12.2644	12.6177	12.5497	12.3387	13.389	13.0762	12.9424	13.3353	12.8087	_VDEEGRTQS[Phospho (STY)]PDQNVK_2	>AIPGENE25847	Swiss-Prot	sp|Q96D71|REPS1_HUMAN	RalBP1-associated Eps domain-containing protein 1 OS=Homo sapiens GN=REPS1 PE=1 SV=3	+	A_S	K20068	04131 Membrane trafficking [BR:ko04131]	K20068	09182 Protein families: genetic information processing	K20068	3.11777	0.00221951	-0.686318	-2.97849	AIPGENE25847	AIPGENE25847
12.5203	11.1111	NaN	11.6652	11.7549	13.3701	12.6788	12.2889	12.2757	13.1697	_SLS[Phospho (STY)]LDHAQDYWPK_2	>AIPGENE25847	Swiss-Prot	sp|Q96D71|REPS1_HUMAN	RalBP1-associated Eps domain-containing protein 1 OS=Homo sapiens GN=REPS1 PE=1 SV=3			K20068	04131 Membrane trafficking [BR:ko04131]	K20068	09182 Protein families: genetic information processing	K20068	NaN	1	0	NaN	AIPGENE25847	AIPGENE25847
13.361	13.3296	13.1965	13.2752	13.2337	12.6604	12.7804	12.5757	13.1479	12.9695	_NLS[Phospho (STY)]PTITEEK_2	>AIPGENE26033	Swiss-Prot	sp|O60506|HNRPQ_HUMAN	Heterogeneous nuclear ribonucleoprotein Q OS=Homo sapiens GN=SYNCRIP PE=1 SV=2			K13160	03041 Spliceosome [BR:ko03041]	K13160	09182 Protein families: genetic information processing	K13160	2.51029	0.010284	0.452403	2.17206	AIPGENE26033	AIPGENE26033
16.8402	16.9717	16.8272	16.7251	16.6551	16.8852	16.6742	16.6609	16.8084	16.8466	_SAPVS[Phospho (STY)]PTHGLPNR_2	>AIPGENE26052	Swiss-Prot	sp|P42128|FOXK1_MOUSE	Forkhead box protein K1 OS=Mus musculus GN=Foxk1 PE=1 SV=2			K09404	03000 Transcription factors [BR:ko03000]	K09404	09182 Protein families: genetic information processing	K09404	0.158577	0.838689	0.0288273	0.168891	AIPGENE26052	AIPGENE26052
16.7097	15.8745	16.2322	15.5407	16.0479	15.7766	16.1622	15.4578	15.9791	15.6409	_S[Phospho (STY)]APVS[Phospho (STY)]PTHGLPNR_2	>AIPGENE26052	Swiss-Prot	sp|P42128|FOXK1_MOUSE	Forkhead box protein K1 OS=Mus musculus GN=Foxk1 PE=1 SV=2			K09404	03000 Transcription factors [BR:ko03000]	K09404	09182 Protein families: genetic information processing	K09404	0.581407	0.24847	0.27769	0.840957	AIPGENE26052	AIPGENE26052
15.2958	15.3964	15.2163	15.0142	15.2487	15.1844	15.1211	15.2241	15.0579	15.1477	_SAPVS[Phospho (STY)]PTHGLPNR_3	>AIPGENE26052	Swiss-Prot	sp|P42128|FOXK1_MOUSE	Forkhead box protein K1 OS=Mus musculus GN=Foxk1 PE=1 SV=2			K09404	03000 Transcription factors [BR:ko03000]	K09404	09182 Protein families: genetic information processing	K09404	0.617723	0.49817	0.0872471	0.516508	AIPGENE26052	AIPGENE26052
14.4152	13.114	13.4684	12.9552	13.5507	13.2028	13.9245	12.7842	13.3179	12.6682	_S[Phospho (STY)]APVS[Phospho (STY)]PTHGLPNR_3	>AIPGENE26052	Swiss-Prot	sp|P42128|FOXK1_MOUSE	Forkhead box protein K1 OS=Mus musculus GN=Foxk1 PE=1 SV=2			K09404	03000 Transcription factors [BR:ko03000]	K09404	09182 Protein families: genetic information processing	K09404	0.432658	0.314085	0.321172	0.733962	AIPGENE26052	AIPGENE26052
13.7618	13.9091	13.7661	13.708	13.8453	13.4273	13.7808	13.843	13.9197	13.8724	_TSSS[Phospho (STY)]SSTVVDGITK_2	>AIPGENE26112	Swiss-Prot	sp|P82094|TMF1_HUMAN	TATA element modulatory factor OS=Homo sapiens GN=TMF1 PE=1 SV=2			K20286	04131 Membrane trafficking [BR:ko04131]	K20286	09182 Protein families: genetic information processing	K20286	0.116501	0.855053	0.0294441	0.150935	AIPGENE26112	AIPGENE26112
13.7362	13.8873	13.6196	13.8139	13.8672	13.3926	13.6798	13.7524	13.9109	13.8512	_TSS[Phospho (STY)]SSSTVVDGITK_2	>AIPGENE26112	Swiss-Prot	sp|P82094|TMF1_HUMAN	TATA element modulatory factor OS=Homo sapiens GN=TMF1 PE=1 SV=2			K20286	04131 Membrane trafficking [BR:ko04131]	K20286	09182 Protein families: genetic information processing	K20286	0.275969	0.678596	0.067511	0.332933	AIPGENE26112	AIPGENE26112
14.7563	14.858	15.0467	14.9221	14.9153	15.0311	15.154	14.9516	15.7729	15.3045	_DLPDDTVS[Phospho (STY)]EQEAEYQIR_2	>AIPGENE26185	Swiss-Prot	sp|Q9R0L6|PCM1_MOUSE	Pericentriolar material 1 protein OS=Mus musculus GN=Pcm1 PE=1 SV=2			K16537	03036 Chromosome and associated proteins [BR:ko03036]	K16537	09182 Protein families: genetic information processing	K16537	1.26021	0.0698925	-0.343163	-1.35743	AIPGENE26185	AIPGENE26185
14.0092	14.2073	13.934	13.7279	13.7717	14.3279	14.3217	14.1065	14.6078	14.1718	_AGLDDVS[Phospho (STY)]EGGTYSLR_2	>AIPGENE26185	Swiss-Prot	sp|Q9R0L6|PCM1_MOUSE	Pericentriolar material 1 protein OS=Mus musculus GN=Pcm1 PE=1 SV=2			K16537	03036 Chromosome and associated proteins [BR:ko03036]	K16537	09182 Protein families: genetic information processing	K16537	1.82407	0.0304978	-0.377082	-1.69691	AIPGENE26185	AIPGENE26185
13.1562	13.2624	13.1601	12.7687	12.972	12.8189	12.9484	12.9969	13.2317	12.8164	_IS[Phospho (STY)]SPQINGAIR_2	>AIPGENE26341	Swiss-Prot	sp|O95402|MED26_HUMAN	Mediator of RNA polymerase II transcription subunit 26 OS=Homo sapiens GN=MED26 PE=1 SV=2			K15169	03021 Transcription machinery [BR:ko03021]	K15169	09182 Protein families: genetic information processing	K15169	0.390412	0.543686	0.10142	0.469781	AIPGENE26341	AIPGENE26341
13.7706	13.5181	13.4308	13.4389	13.7915	13.8068	13.74	13.8604	13.6966	13.9029	_SAS[Phospho (STY)]EVDLHDTHLTR_3	>AIPGENE27005	Swiss-Prot	sp|Q9C0H6|KLHL4_HUMAN	Kelch-like protein 4 OS=Homo sapiens GN=KLHL4 PE=1 SV=2			K10442	04121 Ubiquitin system [BR:ko04121]	K10442	09182 Protein families: genetic information processing	K10442	1.36464	0.123376	-0.211354	-1.12381	AIPGENE27005	AIPGENE27005
13.6319	13.4042	13.3765	13.352	13.6324	13.7947	13.698	13.7717	13.6316	13.8522	_S[Phospho (STY)]ASEVDLHDTHLTR_3	>AIPGENE27005	Swiss-Prot	sp|Q9C0H6|KLHL4_HUMAN	Kelch-like protein 4 OS=Homo sapiens GN=KLHL4 PE=1 SV=2			K10442	04121 Ubiquitin system [BR:ko04121]	K10442	09182 Protein families: genetic information processing	K10442	2.19649	0.0422739	-0.270248	-1.55538	AIPGENE27005	AIPGENE27005
14.3861	14.5332	14.2957	14.2863	14.446	14.1529	14.3484	14.2593	14.2688	14.236	_IQAGES[Phospho (STY)]PVPSGLK_2	>AIPGENE27105	Swiss-Prot	sp|Q5VWX1|KHDR2_HUMAN	KH domain-containing, RNA-binding, signal transduction-associated protein 2 OS=Homo sapiens GN=KHDRBS2 PE=1 SV=1			K17843	03041 Spliceosome [BR:ko03041]	K17843	09182 Protein families: genetic information processing	K17843	1.38505	0.23021	0.136378	0.873527	AIPGENE27105	AIPGENE27105
13.8034	13.5845	13.5159	13.6691	13.7093	13.7979	13.6663	13.3364	13.3044	13.7882	_S[Phospho (STY)]NSAPLPEGAGIIGSHIETR_3	>AIPGENE27259	Swiss-Prot	sp|Q1MSJ5|CSPP1_HUMAN	Centrosome and spindle pole-associated protein 1 OS=Homo sapiens GN=CSPP1 PE=1 SV=4			K16771	03036 Chromosome and associated proteins [BR:ko03036]	K16771	09182 Protein families: genetic information processing	K16771	0.274556	0.65634	0.0778137	0.355359	AIPGENE27259	AIPGENE27259
13.8035	13.5852	13.5165	13.67	13.7104	13.7979	13.6663	13.3372	13.3033	13.788	_SNS[Phospho (STY)]APLPEGAGIIGSHIETR_3	>AIPGENE27259	Swiss-Prot	sp|Q1MSJ5|CSPP1_HUMAN	Centrosome and spindle pole-associated protein 1 OS=Homo sapiens GN=CSPP1 PE=1 SV=4			K16771	03036 Chromosome and associated proteins [BR:ko03036]	K16771	09182 Protein families: genetic information processing	K16771	0.277799	0.652634	0.0785831	0.358875	AIPGENE27259	AIPGENE27259
10.9406	11.1305	11.0768	11.3101	11.0569	10.9009	NaN	11.0099	10.5446	11.7118	_NSQVHSAKPS[Phospho (STY)]SPALSTVPTR_3	>AIPGENE27259	Swiss-Prot	sp|Q1MSJ5|CSPP1_HUMAN	Centrosome and spindle pole-associated protein 1 OS=Homo sapiens GN=CSPP1 PE=1 SV=4			K16771	03036 Chromosome and associated proteins [BR:ko03036]	K16771	09182 Protein families: genetic information processing	K16771	NaN	1	0	NaN	AIPGENE27259	AIPGENE27259
15.6383	15.3846	15.277	15.3164	15.0552	15.477	15.4209	15.5781	15.4169	15.6469	_SANLTNESS[Phospho (STY)]PKDQR_2	>AIPGENE27279	Swiss-Prot	sp|Q9Z254|GIPC1_RAT	PDZ domain-containing protein GIPC1 OS=Rattus norvegicus GN=Gipc1 PE=1 SV=2			K20056	04131 Membrane trafficking [BR:ko04131]	K20056	09182 Protein families: genetic information processing	K20056	0.871757	0.243221	-0.173682	-0.850239	AIPGENE27279	AIPGENE27279
15.1822	14.9459	14.9047	14.8703	14.6235	15.1272	15.0045	15.1757	14.9943	15.2321	_SANLTNES[Phospho (STY)]SPKDQR_2	>AIPGENE27279	Swiss-Prot	sp|Q9Z254|GIPC1_RAT	PDZ domain-containing protein GIPC1 OS=Rattus norvegicus GN=Gipc1 PE=1 SV=2			K20056	04131 Membrane trafficking [BR:ko04131]	K20056	09182 Protein families: genetic information processing	K20056	1.09378	0.167302	-0.201423	-1.00342	AIPGENE27279	AIPGENE27279
14.5479	14.1685	14.0306	13.9277	13.7368	14.3307	14.2832	14.4003	14.1488	14.4199	_SANLTNESS[Phospho (STY)]PKDQR_3	>AIPGENE27279	Swiss-Prot	sp|Q9Z254|GIPC1_RAT	PDZ domain-containing protein GIPC1 OS=Rattus norvegicus GN=Gipc1 PE=1 SV=2			K20056	04131 Membrane trafficking [BR:ko04131]	K20056	09182 Protein families: genetic information processing	K20056	0.843157	0.1859	-0.23427	-0.958365	AIPGENE27279	AIPGENE27279
14.3035	13.968	13.7511	13.6486	13.4827	14.0676	13.9827	14.1176	13.8358	14.0584	_SANLTNES[Phospho (STY)]SPKDQR_3	>AIPGENE27279	Swiss-Prot	sp|Q9Z254|GIPC1_RAT	PDZ domain-containing protein GIPC1 OS=Rattus norvegicus GN=Gipc1 PE=1 SV=2			K20056	04131 Membrane trafficking [BR:ko04131]	K20056	09182 Protein families: genetic information processing	K20056	0.583066	0.319051	-0.181611	-0.72582	AIPGENE27279	AIPGENE27279
13.9064	13.4885	13.4955	13.4221	13.1795	13.4454	13.6156	13.6786	13.4305	13.5561	_SANLTNESS[Phospho (STY)]PK_2	>AIPGENE27279	Swiss-Prot	sp|Q9Z254|GIPC1_RAT	PDZ domain-containing protein GIPC1 OS=Rattus norvegicus GN=Gipc1 PE=1 SV=2			K20056	04131 Membrane trafficking [BR:ko04131]	K20056	09182 Protein families: genetic information processing	K20056	0.142196	0.804464	-0.0468424	-0.206806	AIPGENE27279	AIPGENE27279
17.7417	17.7407	17.7691	17.608	17.5006	16.8743	17.2929	16.9544	16.9887	16.888	_ALS[Phospho (STY)]DNDDGTPK_2	>AIPGENE27286	Swiss-Prot	sp|O01159|RSP7_CAEEL	Probable splicing factor, arginine/serine-rich 7 OS=Caenorhabditis elegans GN=rsp-7 PE=3 SV=3	+	A_S	K13165	03041 Spliceosome [BR:ko03041]	K13165	09182 Protein families: genetic information processing	K13165	4.08393	0.000703704	0.672355	3.50414	AIPGENE27286	AIPGENE27286
15.9976	15.9885	16.0095	16.1445	15.9381	15.2313	15.5623	15.2305	15.2991	15.4681	_ALS[Phospho (STY)]DNDDGTPKK_2	>AIPGENE27286	Swiss-Prot	sp|O01159|RSP7_CAEEL	Probable splicing factor, arginine/serine-rich 7 OS=Caenorhabditis elegans GN=rsp-7 PE=3 SV=3	+	A_S	K13165	03041 Spliceosome [BR:ko03041]	K13165	09182 Protein families: genetic information processing	K13165	4.63553	0.00056051	0.65738	3.75022	AIPGENE27286	AIPGENE27286
13.8172	14.0134	13.9427	13.4588	13.4991	12.9046	13.4232	13.1948	13.185	12.4913	_ALS[Phospho (STY)]DNDDGT[Phospho (STY)]PKK_2	>AIPGENE27286	Swiss-Prot	sp|O01159|RSP7_CAEEL	Probable splicing factor, arginine/serine-rich 7 OS=Caenorhabditis elegans GN=rsp-7 PE=3 SV=3	+	A_S	K13165	03041 Spliceosome [BR:ko03041]	K13165	09182 Protein families: genetic information processing	K13165	2.15635	0.00631694	0.706456	2.385	AIPGENE27286	AIPGENE27286
14.6247	16.2105	15.304	15.1192	14.5413	14.4908	14.9884	14.7437	15.7306	15.3248	_KKPVSAEDYDSDS[Phospho (STY)]N_2	>AIPGENE27286	Swiss-Prot	sp|O01159|RSP7_CAEEL	Probable splicing factor, arginine/serine-rich 7 OS=Caenorhabditis elegans GN=rsp-7 PE=3 SV=3			K13165	03041 Spliceosome [BR:ko03041]	K13165	09182 Protein families: genetic information processing	K13165	0.104884	0.790736	0.104283	0.221686	AIPGENE27286	AIPGENE27286
13.9322	13.6696	13.4664	13.3523	13.1238	14.395	14.4002	14.1888	14.2895	14.2966	_S[Phospho (STY)]DADENEEEEEKPR_2	>AIPGENE27286	Swiss-Prot	sp|O01159|RSP7_CAEEL	Probable splicing factor, arginine/serine-rich 7 OS=Caenorhabditis elegans GN=rsp-7 PE=3 SV=3	+	A_S	K13165	03041 Spliceosome [BR:ko03041]	K13165	09182 Protein families: genetic information processing	K13165	3.30361	0.00103125	-0.805191	-3.31071	AIPGENE27286	AIPGENE27286
11.9911	11.9843	11.9157	11.5075	11.939	13.449	13.1989	13.2255	13.0289	13.023	_S[Phospho (STY)]DADENEEEEEKPRK_3	>AIPGENE27286	Swiss-Prot	sp|O01159|RSP7_CAEEL	Probable splicing factor, arginine/serine-rich 7 OS=Caenorhabditis elegans GN=rsp-7 PE=3 SV=3	+	A_S	K13165	03041 Spliceosome [BR:ko03041]	K13165	09182 Protein families: genetic information processing	K13165	5.37559	0.000833333	-1.31754	-5.98845	AIPGENE27286	AIPGENE27286
15.2688	15.1585	15.1439	14.6924	14.7889	14.7893	14.9639	14.6138	14.6978	14.5045	_S[Phospho (STY)]DSSLSSVPEK_2	>AIPGENE27298	Swiss-Prot	sp|Q0IJ05|OSBL9_XENTR	Oxysterol-binding protein-related protein 9 OS=Xenopus tropicalis GN=osbpl9 PE=2 SV=1			K20465	04131 Membrane trafficking [BR:ko04131]	K20465	09182 Protein families: genetic information processing	K20465	1.19866	0.0912646	0.296668	1.24823	AIPGENE27298	AIPGENE27298
11.164	10.4418	10.493	11.1888	11.2508	11.6148	11.4191	11.4883	11.8473	11.814	_RHS[Phospho (STY)]ASSLNQPYPK_3	>AIPGENE27641	Swiss-Prot	sp|O43182|RHG06_HUMAN	Rho GTPase-activating protein 6 OS=Homo sapiens GN=ARHGAP6 PE=1 SV=3	+	A_S	K20631	04131 Membrane trafficking [BR:ko04131]	K20631	09182 Protein families: genetic information processing	K20631	2.18869	0.00575629	-0.729023	-2.43312	AIPGENE27641	AIPGENE27641;AIPGENE27642
16.7657	17.008	16.9228	16.9401	16.5495	18.2727	17.9516	17.9851	17.8326	18.0795	_MHTEGS[Phospho (STY)]GDEDSTPSR_2	>AIPGENE28156	Swiss-Prot	sp|A8MUV8|ZN727_HUMAN	Putative zinc finger protein 727 OS=Homo sapiens GN=ZNF727 PE=5 SV=3	+	A_S	K09228	03000 Transcription factors [BR:ko03000]	K09228	09182 Protein families: genetic information processing	K09228	5.31046	0.000540541	-1.18708	-5.64468	AIPGENE28156	AIPGENE28156
15.524	15.8833	14.991	14.3962	14.5451	16.6105	16.4242	16.4783	16.1454	16.5877	_M[Oxidation (M)]HTEGS[Phospho (STY)]GDEDSTPSR_2	>AIPGENE28156	Swiss-Prot	sp|A8MUV8|ZN727_HUMAN	Putative zinc finger protein 727 OS=Homo sapiens GN=ZNF727 PE=5 SV=3	+	A_S	K09228	03000 Transcription factors [BR:ko03000]	K09228	09182 Protein families: genetic information processing	K09228	2.80086	0.000715596	-1.38131	-3.49568	AIPGENE28156	AIPGENE28156
15.1205	15.0857	15.1657	15.1313	14.9449	16.4839	15.9902	16.0748	15.8039	16.4847	_MHTEGS[Phospho (STY)]GDEDSTPSR_3	>AIPGENE28156	Swiss-Prot	sp|A8MUV8|ZN727_HUMAN	Putative zinc finger protein 727 OS=Homo sapiens GN=ZNF727 PE=5 SV=3	+	A_S	K09228	03000 Transcription factors [BR:ko03000]	K09228	09182 Protein families: genetic information processing	K09228	4.19992	0.000395604	-1.07786	-4.45688	AIPGENE28156	AIPGENE28156
14.801	14.7244	14.7987	14.7309	14.419	15.8709	16.0298	15.4444	15.6665	15.6044	_M[Oxidation (M)]HT[Phospho (STY)]EGSGDEDSTPSR_3	>AIPGENE28156	Swiss-Prot	sp|A8MUV8|ZN727_HUMAN	Putative zinc finger protein 727 OS=Homo sapiens GN=ZNF727 PE=5 SV=3	+	A_S	K09228	03000 Transcription factors [BR:ko03000]	K09228	09182 Protein families: genetic information processing	K09228	4.45419	0.000385542	-1.02839	-4.57596	AIPGENE28156	AIPGENE28156
14.801	14.7244	14.7987	14.7309	14.419	15.8709	16.0298	15.4444	15.6665	15.6044	_M[Oxidation (M)]HTEGS[Phospho (STY)]GDEDSTPSR_3	>AIPGENE28156	Swiss-Prot	sp|A8MUV8|ZN727_HUMAN	Putative zinc finger protein 727 OS=Homo sapiens GN=ZNF727 PE=5 SV=3	+	A_S	K09228	03000 Transcription factors [BR:ko03000]	K09228	09182 Protein families: genetic information processing	K09228	4.45419	0.000380952	-1.02839	-4.57596	AIPGENE28156	AIPGENE28156
11.4546	NaN	NaN	11.3589	11.0722	11.9236	10.7656	11.2936	11.302	NaN	_RTS[Phospho (STY)]LTADFITEENRR_3	>AIPGENE28280	Swiss-Prot	sp|Q6PGZ0|CEP63_DANRE	Centrosomal protein of 63 kDa OS=Danio rerio GN=cep63 PE=2 SV=2			K16763	03036 Chromosome and associated proteins [BR:ko03036]	K16763	09182 Protein families: genetic information processing	K16763	NaN	1	0	NaN	AIPGENE28280	AIPGENE28280
13.0122	13.1297	12.9219	12.8493	13.0581	12.771	12.7546	12.3108	13.0319	12.7311	_S[Phospho (STY)]NSEPDVFSASIRPR_2	>AIPGENE2833	Swiss-Prot	sp|Q99NH3|R3GEF_RAT	Guanine nucleotide exchange factor for Rab-3A OS=Rattus norvegicus GN=Rab3il1 PE=1 SV=1			K16779	04131 Membrane trafficking [BR:ko04131]	K16779	09182 Protein families: genetic information processing	K16779	1.21372	0.0998024	0.274383	1.21393	AIPGENE2833	AIPGENE2833
13.0331	13.1297	12.9219	12.8458	13.0624	12.7717	12.7346	12.2244	13.005	12.7033	_SNS[Phospho (STY)]EPDVFSASIRPR_2	>AIPGENE2833	Swiss-Prot	sp|Q99NH3|R3GEF_RAT	Guanine nucleotide exchange factor for Rab-3A OS=Rattus norvegicus GN=Rab3il1 PE=1 SV=1			K16779	04131 Membrane trafficking [BR:ko04131]	K16779	09182 Protein families: genetic information processing	K16779	1.27311	0.0787058	0.310775	1.31008	AIPGENE2833	AIPGENE2833
12.9997	12.4286	12.297	12.4106	12.7211	12.6129	12.069	11.7656	11.8641	12.5355	_SNS[Phospho (STY)]EPDVFSASIRPR_3	>AIPGENE2833	Swiss-Prot	sp|Q99NH3|R3GEF_RAT	Guanine nucleotide exchange factor for Rab-3A OS=Rattus norvegicus GN=Rab3il1 PE=1 SV=1			K16779	04131 Membrane trafficking [BR:ko04131]	K16779	09182 Protein families: genetic information processing	K16779	1.00664	0.0853627	0.401943	1.27601	AIPGENE2833	AIPGENE2833
12.9002	13.2597	13.0404	12.9443	13.5403	12.6136	13.268	13.0176	13.4955	13.0003	_SLDS[Phospho (STY)]DPELSLSGSSFK_2	>AIPGENE2833	Swiss-Prot	sp|Q99NH3|R3GEF_RAT	Guanine nucleotide exchange factor for Rab-3A OS=Rattus norvegicus GN=Rab3il1 PE=1 SV=1			K16779	04131 Membrane trafficking [BR:ko04131]	K16779	09182 Protein families: genetic information processing	K16779	0.115155	0.809255	0.0579805	0.200485	AIPGENE2833	AIPGENE2833
16.1381	16.3652	16.2292	16.1948	16.1044	16.1403	16.4432	16.351	16.464	16.1451	_S[Phospho (STY)]LDYEHYEGK_2	>AIPGENE28367	Swiss-Prot	sp|O15027|SC16A_HUMAN	Protein transport protein Sec16A OS=Homo sapiens GN=SEC16A PE=1 SV=3			K20353	04131 Membrane trafficking [BR:ko04131]	K20353	09182 Protein families: genetic information processing	K20353	0.591954	0.457098	-0.102402	-0.557492	AIPGENE28367	AIPGENE28367
12.4647	12.7287	12.671	12.8063	12.9422	13.1854	13.1816	13.357	12.8512	13.4573	_RS[Phospho (STY)]ESPYGAYQDNPQHK_3	>AIPGENE28367	Swiss-Prot	sp|O15027|SC16A_HUMAN	Protein transport protein Sec16A OS=Homo sapiens GN=SEC16A PE=1 SV=3			K20353	04131 Membrane trafficking [BR:ko04131]	K20353	09182 Protein families: genetic information processing	K20353	2.23516	0.0116774	-0.483904	-2.10518	AIPGENE28367	AIPGENE28367
10.3196	NaN	11.2034	11.2023	11.1195	11.4624	11.4634	11.5839	10.7251	11.3985	_KDS[Phospho (STY)]QMSVHSHPVLSR_4	>AIPGENE28367	Swiss-Prot	sp|O15027|SC16A_HUMAN	Protein transport protein Sec16A OS=Homo sapiens GN=SEC16A PE=1 SV=3			K20353	04131 Membrane trafficking [BR:ko04131]	K20353	09182 Protein families: genetic information processing	K20353	NaN	1	0	NaN	AIPGENE28367	AIPGENE28367
14.435	14.9233	14.505	14.1684	14.4538	14.3389	13.9819	14.0405	13.9463	14.0004	_ETTS[Phospho (STY)]SPALSQGK_2	>AIPGENE28555	Swiss-Prot	sp|A6H6W9|SDS3_BOVIN	Sin3 histone deacetylase corepressor complex component SDS3 OS=Bos taurus GN=SUDS3 PE=2 SV=1			K19201	03036 Chromosome and associated proteins [BR:ko03036]	K19201	09182 Protein families: genetic information processing	K19201	1.82963	0.0234076	0.435474	1.80878	AIPGENE28555	AIPGENE28555
14.4975	14.962	14.6012	14.187	14.4992	14.2476	13.6214	14.1155	13.8467	13.7759	_ETTSS[Phospho (STY)]PALSQGK_2	>AIPGENE28555	Swiss-Prot	sp|A6H6W9|SDS3_BOVIN	Sin3 histone deacetylase corepressor complex component SDS3 OS=Bos taurus GN=SUDS3 PE=2 SV=1	+	A_S	K19201	03036 Chromosome and associated proteins [BR:ko03036]	K19201	09182 Protein families: genetic information processing	K19201	2.23058	0.00738569	0.627966	2.33568	AIPGENE28555	AIPGENE28555
14.0223	12.4427	13.4601	NaN	13.3899	13.6427	14.5171	13.6573	13.9925	13.341	_RS[Phospho (STY)]PS[Phospho (STY)]PLKDLDR_3	>AIPGENE28800	Swiss-Prot	sp|Q9NRA8|4ET_HUMAN	Eukaryotic translation initiation factor 4E transporter OS=Homo sapiens GN=EIF4ENIF1 PE=1 SV=2			K18728	03019 Messenger RNA biogenesis [BR:ko03019]	K18728	09182 Protein families: genetic information processing	K18728	NaN	1	0	NaN	AIPGENE28800	AIPGENE28800
16.1143	16.0929	16.0533	15.7477	15.7919	16.2735	16.7106	16.3896	16.3351	16.2546	_SSS[Phospho (STY)]DNTLTPTK_2	>AIPGENE29031	Swiss-Prot	sp|Q9BXW6|OSBL1_HUMAN	Oxysterol-binding protein-related protein 1 OS=Homo sapiens GN=OSBPL1A PE=1 SV=2			K20174	04131 Membrane trafficking [BR:ko04131]	K20174	09182 Protein families: genetic information processing	K20174	2.27244	0.0145118	-0.432665	-2.01923	AIPGENE29031	AIPGENE29031
15.4107	16.1477	16.0984	15.6586	15.5898	15.4646	16.1316	15.7863	16.2356	15.7673	_DNEVLGVEQATSS[Phospho (STY)]QEELSTEK_2	>AIPGENE2922	Swiss-Prot	sp|Q6PD24|AN13D_MOUSE	Ankyrin repeat domain-containing protein 13D OS=Mus musculus GN=Ankrd13d PE=2 SV=2			K21437	04131 Membrane trafficking [BR:ko04131]	K21437	09182 Protein families: genetic information processing	K21437	0.190182	0.689545	-0.0960712	-0.319225	AIPGENE2922	AIPGENE2922
14.474	14.3267	14.4799	14.2626	14.4712	14.6796	14.8728	14.3736	15.1257	15.1929	_DNEVLGVEQATS[Phospho (STY)]SQEELSTEK_2	>AIPGENE2922	Swiss-Prot	sp|Q6PD24|AN13D_MOUSE	Ankyrin repeat domain-containing protein 13D OS=Mus musculus GN=Ankrd13d PE=2 SV=2			K21437	04131 Membrane trafficking [BR:ko04131]	K21437	09182 Protein families: genetic information processing	K21437	1.66537	0.0278367	-0.446055	-1.73748	AIPGENE2922	AIPGENE2922
13.3494	13.2462	13.379	13.2	13.1493	13.4401	13.7213	13.2557	13.8025	13.8483	_DNEVLGVEQATS[Phospho (STY)]SQEELSTEK_3	>AIPGENE2922	Swiss-Prot	sp|Q6PD24|AN13D_MOUSE	Ankyrin repeat domain-containing protein 13D OS=Mus musculus GN=Ankrd13d PE=2 SV=2			K21437	04131 Membrane trafficking [BR:ko04131]	K21437	09182 Protein families: genetic information processing	K21437	1.67088	0.0410956	-0.348793	-1.56974	AIPGENE2922	AIPGENE2922
17.1195	17.281	17.2031	17.3025	16.9258	17.5442	17.4974	17.4826	17.6456	17.223	_STS[Phospho (STY)]PALSTK_2	>AIPGENE2946	Swiss-Prot	sp|P23193|TCEA1_HUMAN	Transcription elongation factor A protein 1 OS=Homo sapiens GN=TCEA1 PE=1 SV=2			K03145	03021 Transcription machinery [BR:ko03021]	K03145	09182 Protein families: genetic information processing	K03145	1.89565	0.040205	-0.312197	-1.57892	AIPGENE2946	AIPGENE2946
12.3389	11.7203	12.2056	12.3375	11.1581	13.4266	12.5459	13.2982	11.1267	12.1401	_RTSTS[Phospho (STY)]TAQIDIIGDLLTAGANR_3	>AIPGENE350	Swiss-Prot	sp|Q6GPE5|FEM1B_XENLA	Protein fem-1 homolog B OS=Xenopus laevis GN=fem1b PE=2 SV=1			K10349	04121 Ubiquitin system [BR:ko04121]	K10349	09182 Protein families: genetic information processing	K10349	0.555598	0.184905	-0.555441	-0.961853	AIPGENE350	AIPGENE350
12.3389	11.7203	12.2056	12.3387	11.1461	13.4266	12.5459	13.2952	11.1267	12.1401	_RT[Phospho (STY)]STSTAQIDIIGDLLTAGANR_3	>AIPGENE350	Swiss-Prot	sp|Q6GPE5|FEM1B_XENLA	Protein fem-1 homolog B OS=Xenopus laevis GN=fem1b PE=2 SV=1			K10349	04121 Ubiquitin system [BR:ko04121]	K10349	09182 Protein families: genetic information processing	K10349	0.556365	0.184514	-0.556985	-0.963193	AIPGENE350	AIPGENE350
12.3403	11.6777	12.2119	12.3419	11.1574	13.4263	12.5459	13.2726	11.1268	12.1401	_RTST[Phospho (STY)]STAQIDIIGDLLTAGANR_3	>AIPGENE350	Swiss-Prot	sp|Q6GPE5|FEM1B_XENLA	Protein fem-1 homolog B OS=Xenopus laevis GN=fem1b PE=2 SV=1			K10349	04121 Ubiquitin system [BR:ko04121]	K10349	09182 Protein families: genetic information processing	K10349	0.557708	0.184018	-0.556478	-0.964577	AIPGENE350	AIPGENE350
12.3389	11.7203	12.2056	12.3374	11.158	13.4266	12.5459	13.2982	11.1267	11.9898	_RTS[Phospho (STY)]TSTAQIDIIGDLLTAGANR_3	>AIPGENE350	Swiss-Prot	sp|Q6GPE5|FEM1B_XENLA	Protein fem-1 homolog B OS=Xenopus laevis GN=fem1b PE=2 SV=1			K10349	04121 Ubiquitin system [BR:ko04121]	K10349	09182 Protein families: genetic information processing	K10349	0.50937	0.21603	-0.525373	-0.89937	AIPGENE350	AIPGENE350
13.5835	13.4984	13.4046	13.3069	14.1003	13.1595	13.3329	12.7834	14.5585	13.782	_[Acetyl (Protein N-term)]AS[Phospho (STY)]TGNEPLTLAR_2	>AIPGENE3889	Swiss-Prot	sp|Q9HAP6|LIN7B_HUMAN	Protein lin-7 homolog B OS=Homo sapiens GN=LIN7B PE=1 SV=1			K19931	04131 Membrane trafficking [BR:ko04131]	K19931	09182 Protein families: genetic information processing	K19931	0.0592975	0.876775	0.0554771	0.127692	AIPGENE3889	AIPGENE3889
10.649	NaN	11.4281	10.6167	10.9989	11.7646	NaN	10.849	10.739	11.9596	_HSISAPSSANAS[Phospho (STY)]PTGSFHGSPR_3	>AIPGENE3934	Swiss-Prot	sp|Q7Z401|MYCPP_HUMAN	C-myc promoter-binding protein OS=Homo sapiens GN=DENND4A PE=1 SV=2			K20163	04131 Membrane trafficking [BR:ko04131]	K20163	09182 Protein families: genetic information processing	K20163	NaN	1	0	NaN	AIPGENE3934	AIPGENE3934
13.1708	13.1039	12.9472	13.2836	13.7212	13.418	13.3862	13.0848	14.2203	13.5801	_S[Phospho (STY)]LNLIIDK_2	>AIPGENE4926	Swiss-Prot	sp|A2AWA9|RBGP1_MOUSE	Rab GTPase-activating protein 1 OS=Mus musculus GN=Rabgap1 PE=1 SV=1			K20284	04131 Membrane trafficking [BR:ko04131]	K20284	09182 Protein families: genetic information processing	K20284	0.623439	0.222106	-0.292546	-0.888131	AIPGENE4926	AIPGENE4926
12.5737	12.0173	12.1254	12.0068	11.9503	12.5984	12.4148	12.1883	11.4627	11.9078	_HS[Phospho (STY)]DAEHENIDEEEPNPQDFPDIYQEK_3	>AIPGENE5301	Swiss-Prot	sp|Q9D842|APLF_MOUSE	Aprataxin and PNK-like factor OS=Mus musculus GN=Aplf PE=2 SV=2			K13295	03400 DNA repair and recombination proteins [BR:ko03400]	K13295	09182 Protein families: genetic information processing	K13295	0.0306784	0.940938	0.0202772	0.0615201	AIPGENE5301	AIPGENE5301
13.3376	13.6718	13.9457	13.7522	13.4413	12.0223	12.0895	NaN	12.245	11.9035	_DIS[Phospho (STY)]DSEEEQEPSKEEEEGNGEIETDPSK_3	>AIPGENE5301	Swiss-Prot	sp|Q9D842|APLF_MOUSE	Aprataxin and PNK-like factor OS=Mus musculus GN=Aplf PE=2 SV=2			K13295	03400 DNA repair and recombination proteins [BR:ko03400]	K13295	09182 Protein families: genetic information processing	K13295	NaN	1	0	NaN	AIPGENE5301	AIPGENE5301
10.4073	9.77621	11.7822	11.4046	12.3671	10.2357	NaN	10.9127	9.77522	11.443	_RKES[Phospho (STY)]DGHVDEGSTPK_4	>AIPGENE5374	Swiss-Prot	sp|Q9Y2W6|TDRKH_HUMAN	Tudor and KH domain-containing protein OS=Homo sapiens GN=TDRKH PE=1 SV=2			K18406	03036 Chromosome and associated proteins [BR:ko03036]	K18406	09182 Protein families: genetic information processing	K18406	NaN	1	0	NaN	AIPGENE5374	AIPGENE5374
11.9135	12.5406	11.8229	12.259	12.0752	NaN	11.3102	NaN	11.5573	NaN	_ES[Phospho (STY)]DGHVDEGSTPK_2	>AIPGENE5374	Swiss-Prot	sp|Q9Y2W6|TDRKH_HUMAN	Tudor and KH domain-containing protein OS=Homo sapiens GN=TDRKH PE=1 SV=2			K18406	03036 Chromosome and associated proteins [BR:ko03036]	K18406	09182 Protein families: genetic information processing	K18406	NaN	1	0	NaN	AIPGENE5374	AIPGENE5374
15.6172	15.5052	15.4515	14.9402	15.2388	15.2671	15.3952	15.2561	15.2324	15.0524	_S[Phospho (STY)]VGDENEPNLK_2	>AIPGENE5784	Swiss-Prot	sp|Q6DFV3|RHG21_MOUSE	Rho GTPase-activating protein 21 OS=Mus musculus GN=Arhgap21 PE=1 SV=1			K20315	04131 Membrane trafficking [BR:ko04131]	K20315	09182 Protein families: genetic information processing	K20315	0.368807	0.538072	0.109944	0.474691	AIPGENE5784	AIPGENE5784
11.9907	12.0609	11.5039	NaN	12.1327	12.0769	11.7025	11.7036	NaN	12.0582	_RRPS[Phospho (STY)]TEESSSFLVK_3	>AIPGENE5784	Swiss-Prot	sp|Q6DFV3|RHG21_MOUSE	Rho GTPase-activating protein 21 OS=Mus musculus GN=Arhgap21 PE=1 SV=1			K20315	04131 Membrane trafficking [BR:ko04131]	K20315	09182 Protein families: genetic information processing	K20315	NaN	1	0	NaN	AIPGENE5784	AIPGENE5784
15.2109	14.9437	14.7007	14.9126	14.8329	15.3232	14.9311	15.0386	15.0532	15.1062	_YRT[Phospho (STY)]PPPEGSQQSR_2	>AIPGENE5827	Swiss-Prot	sp|A2AR02|PPIG_MOUSE	Peptidyl-prolyl cis-trans isomerase G OS=Mus musculus GN=Ppig PE=2 SV=1			K09566	03041 Spliceosome [BR:ko03041]	K09566	09182 Protein families: genetic information processing	K09566	0.833178	0.255824	-0.170326	-0.826731	AIPGENE5827	AIPGENE5827
14.9491	14.8274	14.3402	14.6953	14.4283	14.833	14.6391	14.8153	14.5765	14.7492	_YRT[Phospho (STY)]PPPEGSQQSR_3	>AIPGENE5827	Swiss-Prot	sp|A2AR02|PPIG_MOUSE	Peptidyl-prolyl cis-trans isomerase G OS=Mus musculus GN=Ppig PE=2 SV=1			K09566	03041 Spliceosome [BR:ko03041]	K09566	09182 Protein families: genetic information processing	K09566	0.243674	0.681609	-0.0745567	-0.329792	AIPGENE5827	AIPGENE5827
14.0618	14.5274	13.9627	13.4272	14.1921	14.0788	14.5583	14.1608	13.9181	14.1478	_TES[Phospho (STY)]ADESNRAEENEK_3	>AIPGENE5827	Swiss-Prot	sp|A2AR02|PPIG_MOUSE	Peptidyl-prolyl cis-trans isomerase G OS=Mus musculus GN=Ppig PE=2 SV=1			K09566	03041 Spliceosome [BR:ko03041]	K09566	09182 Protein families: genetic information processing	K09566	0.2805	0.5639	-0.138538	-0.449735	AIPGENE5827	AIPGENE5827
14.0408	NaN	13.2416	13.5405	12.9522	13.9236	13.3825	13.6157	13.7738	NaN	_TES[Phospho (STY)]ADESNRAEENEK_2	>AIPGENE5827	Swiss-Prot	sp|A2AR02|PPIG_MOUSE	Peptidyl-prolyl cis-trans isomerase G OS=Mus musculus GN=Ppig PE=2 SV=1			K09566	03041 Spliceosome [BR:ko03041]	K09566	09182 Protein families: genetic information processing	K09566	NaN	1	0	NaN	AIPGENE5827	AIPGENE5827
12.9543	12.7277	12.6438	12.6901	12.9339	11.5718	11.6214	11.4579	11.3733	10.9023	_EQNS[Phospho (STY)]DDEKMNNSTNTTIHNQQPNQSNEK_3	>AIPGENE5827	Swiss-Prot	sp|A2AR02|PPIG_MOUSE	Peptidyl-prolyl cis-trans isomerase G OS=Mus musculus GN=Ppig PE=2 SV=1	+	A_S	K09566	03041 Spliceosome [BR:ko03041]	K09566	09182 Protein families: genetic information processing	K09566	5.00054	0.000588235	1.4046	5.767	AIPGENE5827	AIPGENE5827
13.7848	13.373	13.7776	13.0081	13.1883	12.6785	12.5647	12.5287	12.4841	NaN	_EQNS[Phospho (STY)]DDEKMNNSTNTTIHNQQPNQSNEK_4	>AIPGENE5827	Swiss-Prot	sp|A2AR02|PPIG_MOUSE	Peptidyl-prolyl cis-trans isomerase G OS=Mus musculus GN=Ppig PE=2 SV=1			K09566	03041 Spliceosome [BR:ko03041]	K09566	09182 Protein families: genetic information processing	K09566	NaN	1	0	NaN	AIPGENE5827	AIPGENE5827
11.7542	11.6057	11.4687	11.6	10.9851	10.3644	11.116	10.9163	11.0535	NaN	_EQNS[Phospho (STY)]DDEKM[Oxidation (M)]NNSTNTTIHNQQPNQSNEK_3	>AIPGENE5827	Swiss-Prot	sp|A2AR02|PPIG_MOUSE	Peptidyl-prolyl cis-trans isomerase G OS=Mus musculus GN=Ppig PE=2 SV=1			K09566	03041 Spliceosome [BR:ko03041]	K09566	09182 Protein families: genetic information processing	K09566	NaN	1	0	NaN	AIPGENE5827	AIPGENE5827
12.5216	12.0621	11.7105	12.1118	11.7105	11.399	11.6349	NaN	NaN	NaN	_EQNS[Phospho (STY)]DDEKM[Oxidation (M)]NNSTNTTIHNQQPNQSNEK_4	>AIPGENE5827	Swiss-Prot	sp|A2AR02|PPIG_MOUSE	Peptidyl-prolyl cis-trans isomerase G OS=Mus musculus GN=Ppig PE=2 SV=1			K09566	03041 Spliceosome [BR:ko03041]	K09566	09182 Protein families: genetic information processing	K09566	NaN	1	0	NaN	AIPGENE5827	AIPGENE5827
16.0604	16.0122	15.691	15.9054	15.8267	15.8357	15.3773	15.34	15.8346	15.2403	_TGSNS[Phospho (STY)]PPIAQR_2	>AIPGENE5827	Swiss-Prot	sp|A2AR02|PPIG_MOUSE	Peptidyl-prolyl cis-trans isomerase G OS=Mus musculus GN=Ppig PE=2 SV=1			K09566	03041 Spliceosome [BR:ko03041]	K09566	09182 Protein families: genetic information processing	K09566	1.49148	0.0452364	0.373531	1.52853	AIPGENE5827	AIPGENE5827
14.9741	14.9269	15.0895	14.9443	14.4733	15.2459	15.5874	15.3189	15.5354	15.1459	_[Acetyl (Protein N-term)]S[Phospho (STY)]SNGDEGEGAVR_2	>AIPGENE5851	Swiss-Prot	sp|P57721|PCBP3_HUMAN	Poly(rC)-binding protein 3 OS=Homo sapiens GN=PCBP3 PE=2 SV=2			K21444	03019 Messenger RNA biogenesis [BR:ko03019]	K21444	09182 Protein families: genetic information processing	K21444	2.14315	0.0130716	-0.485082	-2.0597	AIPGENE5851	AIPGENE5851
14.9741	14.9269	15.0895	14.9443	14.4733	15.2459	15.5874	15.3189	15.5354	15.1459	_[Acetyl (Protein N-term)]SS[Phospho (STY)]NGDEGEGAVR_2	>AIPGENE5851	Swiss-Prot	sp|P57721|PCBP3_HUMAN	Poly(rC)-binding protein 3 OS=Homo sapiens GN=PCBP3 PE=2 SV=2			K21444	03019 Messenger RNA biogenesis [BR:ko03019]	K21444	09182 Protein families: genetic information processing	K21444	2.14316	0.0130904	-0.485083	-2.0597	AIPGENE5851	AIPGENE5851
13.7107	13.439	13.5695	13.3116	13.2929	13.0946	13.8042	13.2247	13.3683	12.7953	_HDS[Phospho (STY)]PAVS[Phospho (STY)]LHEEHVSVTK_3	>AIPGENE5894	Swiss-Prot	sp|Q9QXV3|ING1_MOUSE	Inhibitor of growth protein 1 OS=Mus musculus GN=Ing1 PE=2 SV=1			K19197	03036 Chromosome and associated proteins [BR:ko03036]	K19197	09182 Protein families: genetic information processing	K19197	0.533647	0.316259	0.207306	0.729836	AIPGENE5894	AIPGENE5894
12.7656	11.3949	12.5654	11.6051	12.0147	11.8632	12.8371	11.7458	12.2851	11.0437	_HDS[Phospho (STY)]PAVS[Phospho (STY)]LHEEHVSVTK_4	>AIPGENE5894	Swiss-Prot	sp|Q9QXV3|ING1_MOUSE	Inhibitor of growth protein 1 OS=Mus musculus GN=Ing1 PE=2 SV=1			K19197	03036 Chromosome and associated proteins [BR:ko03036]	K19197	09182 Protein families: genetic information processing	K19197	0.106912	0.783689	0.114125	0.228999	AIPGENE5894	AIPGENE5894
17.3149	17.1506	17.2147	16.822	16.6066	17.5317	17.5538	17.6758	17.2033	17.6298	_LAPPPGSSGSAS[Phospho (STY)]PLSQR_2	>AIPGENE5976	Swiss-Prot	sp|Q3T093|NECP1_BOVIN	Adaptin ear-binding coat-associated protein 1 OS=Bos taurus GN=NECAP1 PE=2 SV=1			K20069	04131 Membrane trafficking [BR:ko04131]	K20069	09182 Protein families: genetic information processing	K20069	1.88354	0.01729	-0.497103	-1.93789	AIPGENE5976	AIPGENE5976
17.2596	17.1279	17.2008	16.7869	16.5517	17.4718	17.5142	17.6397	17.1623	17.5699	_LAPPPGS[Phospho (STY)]SGSASPLSQR_2	>AIPGENE5976	Swiss-Prot	sp|Q3T093|NECP1_BOVIN	Adaptin ear-binding coat-associated protein 1 OS=Bos taurus GN=NECAP1 PE=2 SV=1			K20069	04131 Membrane trafficking [BR:ko04131]	K20069	09182 Protein families: genetic information processing	K20069	1.80763	0.019995	-0.48619	-1.87817	AIPGENE5976	AIPGENE5976
17.1967	17.0667	17.1225	16.7089	16.5033	17.3976	17.4705	17.5818	17.1223	17.5011	_LAPPPGSS[Phospho (STY)]GSASPLSQR_2	>AIPGENE5976	Swiss-Prot	sp|Q3T093|NECP1_BOVIN	Adaptin ear-binding coat-associated protein 1 OS=Bos taurus GN=NECAP1 PE=2 SV=1			K20069	04131 Membrane trafficking [BR:ko04131]	K20069	09182 Protein families: genetic information processing	K20069	1.89286	0.0171979	-0.49504	-1.94003	AIPGENE5976	AIPGENE5976
17.1929	17.0623	17.1225	16.7089	16.493	17.3969	17.4648	17.5778	17.1223	17.5017	_LAPPPGSSGS[Phospho (STY)]ASPLSQR_2	>AIPGENE5976	Swiss-Prot	sp|Q3T093|NECP1_BOVIN	Adaptin ear-binding coat-associated protein 1 OS=Bos taurus GN=NECAP1 PE=2 SV=1			K20069	04131 Membrane trafficking [BR:ko04131]	K20069	09182 Protein families: genetic information processing	K20069	1.89266	0.0172425	-0.496746	-1.94253	AIPGENE5976	AIPGENE5976
13.7145	13.2179	13.5524	13.2447	13.2081	13.9399	13.7347	14.0444	13.4482	13.9387	_LAPPPGS[Phospho (STY)]SGSASPLSQR_3	>AIPGENE5976	Swiss-Prot	sp|Q3T093|NECP1_BOVIN	Adaptin ear-binding coat-associated protein 1 OS=Bos taurus GN=NECAP1 PE=2 SV=1			K20069	04131 Membrane trafficking [BR:ko04131]	K20069	09182 Protein families: genetic information processing	K20069	1.71758	0.0271945	-0.433674	-1.74661	AIPGENE5976	AIPGENE5976
16.0654	16.1546	16.104	16.0378	15.9301	16.207	16.2934	16.1668	16.3332	15.9699	_SLS[Phospho (STY)]DGSVK_2	>AIPGENE5984	Swiss-Prot	sp|Q8C033|ARHGA_MOUSE	Rho guanine nucleotide exchange factor 10 OS=Mus musculus GN=Arhgef10 PE=2 SV=2			K16727	04131 Membrane trafficking [BR:ko04131]	K16727	09182 Protein families: genetic information processing	K16727	0.987516	0.283019	-0.135684	-0.781102	AIPGENE5984	AIPGENE5984
13.2244	13.766	13.5051	13.1316	13.2877	13.2111	13.7292	13.3168	14.1518	12.9563	_TEFVNNS[Phospho (STY)]DDEILGK_2	>AIPGENE5984	Swiss-Prot	sp|Q8C033|ARHGA_MOUSE	Rho guanine nucleotide exchange factor 10 OS=Mus musculus GN=Arhgef10 PE=2 SV=2			K16727	04131 Membrane trafficking [BR:ko04131]	K16727	09182 Protein families: genetic information processing	K16727	0.144855	0.74719	-0.0900913	-0.265499	AIPGENE5984	AIPGENE5984
11.113	11.5226	11.8288	11.5397	11.5786	11.9409	12.1409	11.9806	12.3652	11.3658	_TEFVNNS[Phospho (STY)]DDEILGKR_3	>AIPGENE5984	Swiss-Prot	sp|Q8C033|ARHGA_MOUSE	Rho guanine nucleotide exchange factor 10 OS=Mus musculus GN=Arhgef10 PE=2 SV=2			K16727	04131 Membrane trafficking [BR:ko04131]	K16727	09182 Protein families: genetic information processing	K16727	1.22213	0.0541227	-0.442143	-1.46438	AIPGENE5984	AIPGENE5984
12.9305	12.7385	12.8234	12.6922	13.245	12.3659	11.9418	NaN	12.8796	NaN	_LAS[Phospho (STY)]QGTYVK_2	>AIPGENE5984	Swiss-Prot	sp|Q8C033|ARHGA_MOUSE	Rho guanine nucleotide exchange factor 10 OS=Mus musculus GN=Arhgef10 PE=2 SV=2			K16727	04131 Membrane trafficking [BR:ko04131]	K16727	09182 Protein families: genetic information processing	K16727	NaN	1	0	NaN	AIPGENE5984	AIPGENE5984
15.5393	15.4057	15.5065	15.5082	15.5566	15.39	15.0744	15.2	15.4762	15.6416	_AQS[Phospho (STY)]APSVLK_2	>AIPGENE6019	Swiss-Prot	sp|Q6XYQ8|SYT10_HUMAN	Synaptotagmin-10 OS=Homo sapiens GN=SYT10 PE=2 SV=1			K19910	04131 Membrane trafficking [BR:ko04131]	K19910	09182 Protein families: genetic information processing	K19910	0.712056	0.322262	0.146811	0.721202	AIPGENE6019	AIPGENE6019;AIPGENE6020
18.4662	18.4139	18.329	18.3566	18.2532	18.8941	19.003	18.9272	18.6997	19.0246	_YNSPGETT[Phospho (STY)]PPTQR_2	>AIPGENE6108	Swiss-Prot	sp|Q58A65|JIP4_MOUSE	C-Jun-amino-terminal kinase-interacting protein 4 OS=Mus musculus GN=Spag9 PE=1 SV=2	+	A_S	K20317	04131 Membrane trafficking [BR:ko04131]	K20317	09182 Protein families: genetic information processing	K20317	4.36153	0.0013037	-0.545927	-3.24563	AIPGENE6108	AIPGENE6108
15.6846	15.7038	15.5136	15.697	15.223	15.468	15.4005	15.4044	14.3684	15.4994	_RNS[Phospho (STY)]LSSLNTGSGSALSGGFGSENFDR_3	>AIPGENE6108	Swiss-Prot	sp|Q58A65|JIP4_MOUSE	C-Jun-amino-terminal kinase-interacting protein 4 OS=Mus musculus GN=Spag9 PE=1 SV=2			K20317	04131 Membrane trafficking [BR:ko04131]	K20317	09182 Protein families: genetic information processing	K20317	0.721717	0.166902	0.336292	1.00476	AIPGENE6108	AIPGENE6108
15.5707	15.6039	15.3859	15.5643	15.1021	15.345	15.2777	15.3	14.2399	15.3807	_RNSLSS[Phospho (STY)]LNTGSGSALSGGFGSENFDR_3	>AIPGENE6108	Swiss-Prot	sp|Q58A65|JIP4_MOUSE	C-Jun-amino-terminal kinase-interacting protein 4 OS=Mus musculus GN=Spag9 PE=1 SV=2			K20317	04131 Membrane trafficking [BR:ko04131]	K20317	09182 Protein families: genetic information processing	K20317	0.712973	0.169688	0.336712	0.998308	AIPGENE6108	AIPGENE6108
12.8453	12.2557	12.0456	11.9509	12.0304	11.8631	11.6498	11.5944	0	11.7445	_NSLSSLNTGS[Phospho (STY)]GSALSGGFGSENFDR_3	>AIPGENE6108	Swiss-Prot	sp|Q58A65|JIP4_MOUSE	C-Jun-amino-terminal kinase-interacting protein 4 OS=Mus musculus GN=Spag9 PE=1 SV=2			K20317	04131 Membrane trafficking [BR:ko04131]	K20317	09182 Protein families: genetic information processing	K20317	0.587083	0.111876	2.85519	1.166	AIPGENE6108	AIPGENE6108
14.0562	14.1245	13.861	14.3956	13.4599	14.5346	14.1852	14.5023	13.4246	14.6421	_RRNS[Phospho (STY)]LSSLNTGSGSALSGGFGSENFDR_3	>AIPGENE6108	Swiss-Prot	sp|Q58A65|JIP4_MOUSE	C-Jun-amino-terminal kinase-interacting protein 4 OS=Mus musculus GN=Spag9 PE=1 SV=2			K20317	04131 Membrane trafficking [BR:ko04131]	K20317	09182 Protein families: genetic information processing	K20317	0.475897	0.303225	-0.278328	-0.750422	AIPGENE6108	AIPGENE6108
13.5681	13.6953	13.4355	13.9562	13.0739	14.0236	13.7441	14.0354	13.0483	14.1989	_RRNSLSS[Phospho (STY)]LNTGSGSALSGGFGSENFDR_3	>AIPGENE6108	Swiss-Prot	sp|Q58A65|JIP4_MOUSE	C-Jun-amino-terminal kinase-interacting protein 4 OS=Mus musculus GN=Spag9 PE=1 SV=2			K20317	04131 Membrane trafficking [BR:ko04131]	K20317	09182 Protein families: genetic information processing	K20317	0.490921	0.30196	-0.264244	-0.753184	AIPGENE6108	AIPGENE6108
12.2659	12.2114	12.3024	12.591	12.1154	12.6161	12.4435	12.5926	11.2759	12.8493	_RRNSLSSLNTGSGS[Phospho (STY)]ALSGGFGSENFDR_4	>AIPGENE6108	Swiss-Prot	sp|Q58A65|JIP4_MOUSE	C-Jun-amino-terminal kinase-interacting protein 4 OS=Mus musculus GN=Spag9 PE=1 SV=2			K20317	04131 Membrane trafficking [BR:ko04131]	K20317	09182 Protein families: genetic information processing	K20317	0.0730721	0.855476	-0.0582861	-0.14988	AIPGENE6108	AIPGENE6108
12.5136	12.4791	12.6772	12.7765	12.3254	12.6288	12.6191	12.5019	NaN	12.8658	_RRNS[Phospho (STY)]LSSLNTGSGSALSGGFGSENFDR_4	>AIPGENE6108	Swiss-Prot	sp|Q58A65|JIP4_MOUSE	C-Jun-amino-terminal kinase-interacting protein 4 OS=Mus musculus GN=Spag9 PE=1 SV=2			K20317	04131 Membrane trafficking [BR:ko04131]	K20317	09182 Protein families: genetic information processing	K20317	NaN	1	0	NaN	AIPGENE6108	AIPGENE6108
15.9075	16.3349	16.2061	16.0792	15.9337	16.2831	16.8919	16.7539	16.6402	16.0823	_DDTATLS[Phospho (STY)]DTEGYSK_2	>AIPGENE6122	Swiss-Prot	sp|Q7KW14|CCDCX_DROME	Coiled-coil domain-containing protein CG32809 OS=Drosophila melanogaster GN=CG32809 PE=2 SV=1			K19930	04131 Membrane trafficking [BR:ko04131]	K19930	09182 Protein families: genetic information processing	K19930	1.47234	0.0366729	-0.438016	-1.61528	AIPGENE6122	AIPGENE6122;AIPGENE6123
14.914	14.9336	14.8888	14.9969	14.9731	15.1551	15.1955	15.1056	15.1112	15.0707	_RRT[Phospho (STY)]TGGAEIDNDLQK_3	>AIPGENE6122	Swiss-Prot	sp|Q7KW14|CCDCX_DROME	Coiled-coil domain-containing protein CG32809 OS=Drosophila melanogaster GN=CG32809 PE=2 SV=1			K19930	04131 Membrane trafficking [BR:ko04131]	K19930	09182 Protein families: genetic information processing	K19930	3.67302	0.057196	-0.186329	-1.44241	AIPGENE6122	AIPGENE6122;AIPGENE6123
15.3016	15.3675	14.9169	14.6252	15.3345	14.1801	14.1192	13.9647	14.7491	14.0331	_TES[Phospho (STY)]LDSLPIR_2	>AIPGENE6122	Swiss-Prot	sp|Q7KW14|CCDCX_DROME	Coiled-coil domain-containing protein CG32809 OS=Drosophila melanogaster GN=CG32809 PE=2 SV=1	+	A_S	K19930	04131 Membrane trafficking [BR:ko04131]	K19930	09182 Protein families: genetic information processing	K19930	2.67111	0.0022263	0.899908	2.97866	AIPGENE6122	AIPGENE6122;AIPGENE6123
12.7908	13.4799	13.1212	13.2528	13.3771	NaN	10.6929	10.6753	11.1158	12.3674	_SESQIS[Phospho (STY)]FSSLDEVDK_2	>AIPGENE6122	Swiss-Prot	sp|Q7KW14|CCDCX_DROME	Coiled-coil domain-containing protein CG32809 OS=Drosophila melanogaster GN=CG32809 PE=2 SV=1			K19930	04131 Membrane trafficking [BR:ko04131]	K19930	09182 Protein families: genetic information processing	K19930	NaN	1	0	NaN	AIPGENE6122	AIPGENE6122;AIPGENE6123
11.1112	NaN	10.8389	NaN	11.468	12.4647	11.4634	12.0485	11.076	11.87	_NHS[Phospho (STY)]ETLSSLLSDETLKK_3	>AIPGENE6130	Swiss-Prot	sp|Q4KMD7|STPAP_DANRE	Speckle targeted PIP5K1A-regulated poly(A) polymerase OS=Danio rerio GN=tut1 PE=2 SV=1			K18709	03019 Messenger RNA biogenesis [BR:ko03019]	K18709	09182 Protein families: genetic information processing	K18709	NaN	1	0	NaN	AIPGENE6130	AIPGENE6130
13.929	13.7323	13.2656	13.2245	13.3396	13.2873	12.7199	12.43	13.3101	12.2858	_S[Phospho (STY)]QSLAGSVAPNDAR_2	>AIPGENE6134	Swiss-Prot	sp|Q6I6G8|HECW2_MOUSE	E3 ubiquitin-protein ligase HECW2 OS=Mus musculus GN=Hecw2 PE=2 SV=1			K12168	04121 Ubiquitin system [BR:ko04121]	K12168	09182 Protein families: genetic information processing	K12168	1.57599	0.0171873	0.69157	1.94843	AIPGENE6134	AIPGENE6134
13.5661	13.6336	13.3833	13.477	13.382	12.7877	12.9519	12.503	13.1396	11.6766	_SES[Phospho (STY)]FDGLR_2	>AIPGENE6134	Swiss-Prot	sp|Q6I6G8|HECW2_MOUSE	E3 ubiquitin-protein ligase HECW2 OS=Mus musculus GN=Hecw2 PE=2 SV=1	+	A_S	K12168	04121 Ubiquitin system [BR:ko04121]	K12168	09182 Protein families: genetic information processing	K12168	2.00317	0.00582375	0.876649	2.42917	AIPGENE6134	AIPGENE6134
14.4254	14.1677	14.2212	13.7698	14.4378	12.9665	13.2464	12.8486	13.7263	13.1502	_LLS[Phospho (STY)]GSNDNNIPK_2	>AIPGENE6572	Swiss-Prot	sp|Q62824|EXOC4_RAT	Exocyst complex component 4 OS=Rattus norvegicus GN=Exoc4 PE=1 SV=1	+	A_S	K06111	04131 Membrane trafficking [BR:ko04131]	K06111	09182 Protein families: genetic information processing	K06111	3.10678	0.000768559	1.0168	3.45854	AIPGENE6572	AIPGENE6572
15.3803	15.0247	15.2985	15.1442	15.2346	15.3382	15.805	15.3973	15.6339	15.3995	_LLSKS[Phospho (STY)]PNVT[Phospho (STY)]PTSSGR_2	>AIPGENE6878	Swiss-Prot	sp|Q9WVE9|ITSN1_RAT	Intersectin-1 OS=Rattus norvegicus GN=Itsn1 PE=1 SV=1			K20045	04131 Membrane trafficking [BR:ko04131]	K20045	09182 Protein families: genetic information processing	K20045	1.61194	0.0581982	-0.298309	-1.43529	AIPGENE6878	AIPGENE6878
14.7132	14.3951	14.74	14.5327	14.4619	14.2385	14.9135	14.5079	14.4175	14.3916	_LLSKS[Phospho (STY)]PNVT[Phospho (STY)]PTSSGR_3	>AIPGENE6878	Swiss-Prot	sp|Q9WVE9|ITSN1_RAT	Intersectin-1 OS=Rattus norvegicus GN=Itsn1 PE=1 SV=1			K20045	04131 Membrane trafficking [BR:ko04131]	K20045	09182 Protein families: genetic information processing	K20045	0.230788	0.6876	0.0747854	0.32174	AIPGENE6878	AIPGENE6878
14.3713	14.1519	13.9194	14.3326	14.1711	14.4815	14.5226	14.538	14.4486	14.7958	_LLS[Phospho (STY)]KSPNVTPTSSGR_2	>AIPGENE6878	Swiss-Prot	sp|Q9WVE9|ITSN1_RAT	Intersectin-1 OS=Rattus norvegicus GN=Itsn1 PE=1 SV=1			K20045	04131 Membrane trafficking [BR:ko04131]	K20045	09182 Protein families: genetic information processing	K20045	2.18219	0.0221208	-0.36805	-1.83047	AIPGENE6878	AIPGENE6878
11.3445	11.4069	11.3075	11.3477	11.5752	12.3769	12.1068	11.8055	12.1021	11.8526	_HSS[Phospho (STY)]PRDDVTSSKPIK_3	>AIPGENE689	Swiss-Prot	sp|Q86VM9|ZCH18_HUMAN	Zinc finger CCCH domain-containing protein 18 OS=Homo sapiens GN=ZC3H18 PE=1 SV=2	+	A_S	K13092	03041 Spliceosome [BR:ko03041]	K13092	09182 Protein families: genetic information processing	K13092	3.37254	0.00178502	-0.652441	-3.05922	AIPGENE689	AIPGENE689
15.6007	15.6614	15.5306	15.4802	15.4151	15.789	15.7788	15.6633	16.3293	15.9697	_ASSSSS[Phospho (STY)]LNEGDGDAAQALLR_2	>AIPGENE7062	Swiss-Prot	sp|Q13439|GOGA4_HUMAN	Golgin subfamily A member 4 OS=Homo sapiens GN=GOLGA4 PE=1 SV=1			K20283	04131 Membrane trafficking [BR:ko04131]	K20283	09182 Protein families: genetic information processing	K20283	1.74154	0.0346272	-0.368419	-1.64146	AIPGENE7062	AIPGENE7062
15.5933	15.6513	15.5266	15.4844	15.4204	15.7844	15.7657	15.6552	16.3296	15.9819	_ASSSS[Phospho (STY)]SLNEGDGDAAQALLR_2	>AIPGENE7062	Swiss-Prot	sp|Q13439|GOGA4_HUMAN	Golgin subfamily A member 4 OS=Homo sapiens GN=GOLGA4 PE=1 SV=1			K20283	04131 Membrane trafficking [BR:ko04131]	K20283	09182 Protein families: genetic information processing	K20283	1.723	0.0352495	-0.368149	-1.63232	AIPGENE7062	AIPGENE7062
15.6007	15.6614	15.5306	15.4802	15.243	15.789	15.7788	15.6633	16.3293	15.9697	_AS[Phospho (STY)]SSSSLNEGDGDAAQALLR_2	>AIPGENE7062	Swiss-Prot	sp|Q13439|GOGA4_HUMAN	Golgin subfamily A member 4 OS=Homo sapiens GN=GOLGA4 PE=1 SV=1			K20283	04131 Membrane trafficking [BR:ko04131]	K20283	09182 Protein families: genetic information processing	K20283	1.72765	0.0303153	-0.402831	-1.69944	AIPGENE7062	AIPGENE7062
15.4156	15.4886	15.3196	15.2843	15.2085	15.5862	15.5686	15.4591	16.1318	15.7698	_ASS[Phospho (STY)]SSSLNEGDGDAAQALLR_2	>AIPGENE7062	Swiss-Prot	sp|Q13439|GOGA4_HUMAN	Golgin subfamily A member 4 OS=Homo sapiens GN=GOLGA4 PE=1 SV=1			K20283	04131 Membrane trafficking [BR:ko04131]	K20283	09182 Protein families: genetic information processing	K20283	1.64063	0.0404092	-0.359779	-1.57744	AIPGENE7062	AIPGENE7062
13.6219	13.847	13.9442	13.9331	14.0162	13.3541	13.6402	13.6314	13.5067	13.4261	_RDS[Phospho (STY)]DDDSFIHK_3	>AIPGENE7195	Swiss-Prot	sp|D2J0Y4|CJ090_MOUSE	Centrosomal protein C10orf90 homolog OS=Mus musculus GN=D7Ertd443e PE=1 SV=1			K16773	03036 Chromosome and associated proteins [BR:ko03036]	K16773	09182 Protein families: genetic information processing	K16773	2.45494	0.0182423	0.360777	1.91587	AIPGENE7195	AIPGENE7195
16.8912	17.7802	18.0183	17.6743	17.3529	15.2345	16.1253	15.7728	15.9861	15.3092	_TDEDESKENDS[Phospho (STY)]DTDENQLGNESIELVK_3	>AIPGENE7305	Swiss-Prot	sp|Q5ZIJ9|MIB2_CHICK	E3 ubiquitin-protein ligase MIB2 OS=Gallus gallus GN=MIB2 PE=2 SV=1	+	A_S	K10645	04121 Ubiquitin system [BR:ko04121]	K10645	09182 Protein families: genetic information processing	K10645	3.96105	0.000561404	1.85777	5.09978	AIPGENE7305	AIPGENE7305
16.8622	17.2884	17.326	16.7777	17.0644	14.8054	15.3609	14.8773	15.4693	14.9698	_SEENES[Phospho (STY)]DGDENDTSGLSALAK_2	>AIPGENE7305	Swiss-Prot	sp|Q5ZIJ9|MIB2_CHICK	E3 ubiquitin-protein ligase MIB2 OS=Gallus gallus GN=MIB2 PE=2 SV=1	+	A_S	K10645	04121 Ubiquitin system [BR:ko04121]	K10645	09182 Protein families: genetic information processing	K10645	5.48868	0.002	1.96723	7.20253	AIPGENE7305	AIPGENE7305
17.4341	17.5353	17.4073	17.4586	17.4136	17.1867	17.325	17.1453	17.2683	17.144	_LTGSAVTGS[Phospho (STY)]PPSNSGEK_2	>AIPGENE7418	Swiss-Prot	sp|Q9NUQ8|ABCF3_HUMAN	ATP-binding cassette sub-family F member 3 OS=Homo sapiens GN=ABCF3 PE=1 SV=2			K06158	03012 Translation factors [BR:ko03012]	K06158	09182 Protein families: genetic information processing	K06158	3.25781	0.0336333	0.235939	1.654	AIPGENE7418	AIPGENE7418
13.802	13.8864	13.7619	13.8618	13.5305	13.9877	13.8608	14.1555	13.4438	13.8929	_NEIKPS[Phospho (STY)]KSDEDLINAINQTK_3	>AIPGENE7528	Swiss-Prot	sp|B2RTY4|MYO9A_HUMAN	Unconventional myosin-IXa OS=Homo sapiens GN=MYO9A PE=1 SV=2			K10360	04131 Membrane trafficking [BR:ko04131]	K10360	09182 Protein families: genetic information processing	K10360	0.320804	0.587337	-0.0996336	-0.426173	AIPGENE7528	AIPGENE7528
13.8048	13.8864	13.7542	13.8619	13.5305	13.9877	13.8591	14.1419	13.434	13.896	_NEIKPSKS[Phospho (STY)]DEDLINAINQTK_3	>AIPGENE7528	Swiss-Prot	sp|B2RTY4|MYO9A_HUMAN	Unconventional myosin-IXa OS=Homo sapiens GN=MYO9A PE=1 SV=2			K10360	04131 Membrane trafficking [BR:ko04131]	K10360	09182 Protein families: genetic information processing	K10360	0.306702	0.604044	-0.0961563	-0.410879	AIPGENE7528	AIPGENE7528
12.6801	12.7322	12.5307	11.7251	12.4557	12.8054	13.2157	12.4624	13.6048	12.7136	_S[Phospho (STY)]DEDLINAINQTK_2	>AIPGENE7528	Swiss-Prot	sp|B2RTY4|MYO9A_HUMAN	Unconventional myosin-IXa OS=Homo sapiens GN=MYO9A PE=1 SV=2			K10360	04131 Membrane trafficking [BR:ko04131]	K10360	09182 Protein families: genetic information processing	K10360	1.07559	0.0572941	-0.535622	-1.44158	AIPGENE7528	AIPGENE7528
13.4616	13.5577	13.9305	13.7178	13.8075	13.3898	14.1752	13.9648	13.7548	13.4839	_MLES[Phospho (STY)]DEEEEEPFEDIKPLSSK_3	>AIPGENE7629	Swiss-Prot	sp|P16258|OSBP1_RABIT	Oxysterol-binding protein 1 OS=Oryctolagus cuniculus GN=OSBP PE=1 SV=1			K20456	04131 Membrane trafficking [BR:ko04131]	K20456	09182 Protein families: genetic information processing	K20456	0.132561	0.793749	-0.0586884	-0.218389	AIPGENE7629	AIPGENE7629
13.0786	13.3205	13.4482	13.289	13.297	13.5814	14.4908	14.2335	14.2686	13.4143	_M[Oxidation (M)]LES[Phospho (STY)]DEEEEEPFEDIKPLSSK_3	>AIPGENE7629	Swiss-Prot	sp|P16258|OSBP1_RABIT	Oxysterol-binding protein 1 OS=Oryctolagus cuniculus GN=OSBP PE=1 SV=1	+	A_S	K20456	04131 Membrane trafficking [BR:ko04131]	K20456	09182 Protein families: genetic information processing	K20456	1.93283	0.00894042	-0.711072	-2.23129	AIPGENE7629	AIPGENE7629
13.9973	14.4532	15.1164	15.4715	15.2781	14.2817	14.6029	14.1337	14.9587	13.6833	_SRADS[Phospho (STY)]LRNER_3	>AIPGENE8094	Swiss-Prot	sp|Q9UJU6|DBNL_HUMAN	Drebrin-like protein OS=Homo sapiens GN=DBNL PE=1 SV=1			K20520	04131 Membrane trafficking [BR:ko04131]	K20520	09182 Protein families: genetic information processing	K20520	0.77531	0.108585	0.531244	1.17999	AIPGENE8094	AIPGENE8094
14.4891	15.1286	15.2948	15.3193	15.0036	14.4779	15.1805	14.9885	15.0761	14.6628	_ANEPALSDS[Phospho (STY)]DQEELEVER_2	>AIPGENE8103	Swiss-Prot	sp|Q9P0J7|KCMF1_HUMAN	E3 ubiquitin-protein ligase KCMF1 OS=Homo sapiens GN=KCMF1 PE=1 SV=2			K22376	04121 Ubiquitin system [BR:ko04121]	K22376	09182 Protein families: genetic information processing	K22376	0.375065	0.452409	0.169882	0.565181	AIPGENE8103	AIPGENE8103
14.9356	14.9662	14.9033	14.9739	14.889	14.6823	14.7176	14.8832	14.6776	15.0344	_NARPAS[Phospho (STY)]PFVNSSTDK_3	>AIPGENE8314	Swiss-Prot	sp|Q7Z6E9|RBBP6_HUMAN	E3 ubiquitin-protein ligase RBBP6 OS=Homo sapiens GN=RBBP6 PE=1 SV=1			K10624	04121 Ubiquitin system [BR:ko04121]	K10624	09182 Protein families: genetic information processing	K10624	1.01028	0.282274	0.134595	0.783505	AIPGENE8314	AIPGENE8314
14.449	14.6235	14.3308	14.661	14.4064	14.2771	14.3024	14.4946	14.2138	14.5685	_NARPAS[Phospho (STY)]PFVNSSTDK_2	>AIPGENE8314	Swiss-Prot	sp|Q7Z6E9|RBBP6_HUMAN	E3 ubiquitin-protein ligase RBBP6 OS=Homo sapiens GN=RBBP6 PE=1 SV=1			K10624	04121 Ubiquitin system [BR:ko04121]	K10624	09182 Protein families: genetic information processing	K10624	0.650406	0.391156	0.122865	0.636119	AIPGENE8314	AIPGENE8314
15.9881	15.7476	15.7003	15.5964	15.4584	15.3024	15.3891	15.2275	15.4358	15.3201	_SATSTVDS[Phospho (STY)]PAQNNDK_2	>AIPGENE8314	Swiss-Prot	sp|Q7Z6E9|RBBP6_HUMAN	E3 ubiquitin-protein ligase RBBP6 OS=Homo sapiens GN=RBBP6 PE=1 SV=1			K10624	04121 Ubiquitin system [BR:ko04121]	K10624	09182 Protein families: genetic information processing	K10624	2.29646	0.0204296	0.363188	1.86299	AIPGENE8314	AIPGENE8314
13.0986	12.8865	12.4493	12.5995	13.107	12.6986	12.4212	12.4206	12.682	12.9605	_SIS[Phospho (STY)]SPSLSVVLPDVR_2	>AIPGENE8314	Swiss-Prot	sp|Q7Z6E9|RBBP6_HUMAN	E3 ubiquitin-protein ligase RBBP6 OS=Homo sapiens GN=RBBP6 PE=1 SV=1			K10624	04121 Ubiquitin system [BR:ko04121]	K10624	09182 Protein families: genetic information processing	K10624	0.548429	0.323926	0.191602	0.71916	AIPGENE8314	AIPGENE8314
13.0986	12.8866	12.4397	12.5995	13.1091	12.6986	12.4098	12.4206	12.682	12.9605	_S[Phospho (STY)]ISSPSLSVVLPDVR_2	>AIPGENE8314	Swiss-Prot	sp|Q7Z6E9|RBBP6_HUMAN	E3 ubiquitin-protein ligase RBBP6 OS=Homo sapiens GN=RBBP6 PE=1 SV=1			K10624	04121 Ubiquitin system [BR:ko04121]	K10624	09182 Protein families: genetic information processing	K10624	0.542938	0.32589	0.192382	0.716634	AIPGENE8314	AIPGENE8314
14.1627	14.0434	14.1884	14.3831	14.6261	14.2966	14.4357	14.2595	14.4185	14.6017	_DKS[Phospho (STY)]PSRLETLVK_3	>AIPGENE8606	Swiss-Prot	sp|Q66GS9|CP135_HUMAN	Centrosomal protein of 135 kDa OS=Homo sapiens GN=CEP135 PE=1 SV=2			K16461	03036 Chromosome and associated proteins [BR:ko03036]	K16461	09182 Protein families: genetic information processing	K16461	0.474971	0.457632	-0.121649	-0.556527	AIPGENE8606	AIPGENE8606
11.8382	11.2837	11.6723	12.6382	12.1937	12.4497	11.9907	12.4045	12.8251	12.877	_DKS[Phospho (STY)]PSRLETLVK_2	>AIPGENE8606	Swiss-Prot	sp|Q66GS9|CP135_HUMAN	Centrosomal protein of 135 kDa OS=Homo sapiens GN=CEP135 PE=1 SV=2			K16461	03036 Chromosome and associated proteins [BR:ko03036]	K16461	09182 Protein families: genetic information processing	K16461	1.1461	0.0447495	-0.584172	-1.53229	AIPGENE8606	AIPGENE8606
10.827	8.4147	10.9325	9.95217	8.25002	11.6283	11.4407	11.2255	NaN	NaN	_S[Phospho (STY)]LDQEQLQELLEDAK_2	>AIPGENE8606	Swiss-Prot	sp|Q66GS9|CP135_HUMAN	Centrosomal protein of 135 kDa OS=Homo sapiens GN=CEP135 PE=1 SV=2			K16461	03036 Chromosome and associated proteins [BR:ko03036]	K16461	09182 Protein families: genetic information processing	K16461	NaN	1	0	NaN	AIPGENE8606	AIPGENE8606
15.3644	15.4514	15.3184	15.546	15.5164	15.7274	15.8559	15.8889	15.8424	15.8835	_AQVIS[Phospho (STY)]PGPDGER_2	>AIPGENE8666	Swiss-Prot	sp|Q2LE08|FXP1B_DANRE	Forkhead box protein P1-B OS=Danio rerio GN=foxp1b PE=2 SV=1	+	A_S	K09409	03000 Transcription factors [BR:ko03000]	K09409	09182 Protein families: genetic information processing	K09409	4.21638	0.00410115	-0.400328	-2.62679	AIPGENE8666	AIPGENE8666;AIPGENE8667
14.9903	15.5651	15.7188	15.6971	15.6429	15.76	16.144	16.1602	15.6068	15.8319	_LKESEEEASS[Phospho (STY)]DLENALIR_3	>AIPGENE9243	Swiss-Prot	sp|Q5TZA2|CROCC_HUMAN	Rootletin OS=Homo sapiens GN=CROCC PE=1 SV=1			K16469	03036 Chromosome and associated proteins [BR:ko03036]	K16469	09182 Protein families: genetic information processing	K16469	1.20888	0.0666749	-0.377755	-1.37826	AIPGENE9243	AIPGENE9243
15.014	15.5316	15.684	15.6574	15.6271	15.7326	16.115	16.1385	15.5888	15.8149	_LKESEEEAS[Phospho (STY)]SDLENALIR_3	>AIPGENE9243	Swiss-Prot	sp|Q5TZA2|CROCC_HUMAN	Rootletin OS=Homo sapiens GN=CROCC PE=1 SV=1			K16469	03036 Chromosome and associated proteins [BR:ko03036]	K16469	09182 Protein families: genetic information processing	K16469	1.27878	0.0611186	-0.375133	-1.41546	AIPGENE9243	AIPGENE9243
11.1432	12.3255	12.6082	12.7933	12.1966	12.9106	13.2368	13.2626	12.7033	13.0158	_LKESEEEAS[Phospho (STY)]SDLENALIR_2	>AIPGENE9243	Swiss-Prot	sp|Q5TZA2|CROCC_HUMAN	Rootletin OS=Homo sapiens GN=CROCC PE=1 SV=1			K16469	03036 Chromosome and associated proteins [BR:ko03036]	K16469	09182 Protein families: genetic information processing	K16469	1.53938	0.0150971	-0.812462	-2.00295	AIPGENE9243	AIPGENE9243
15.7739	15.9607	15.9549	15.7365	15.7449	15.9359	16.1246	16.0526	16.0214	16.2322	_SAAS[Phospho (STY)]YEQENQELQR_2	>AIPGENE9243	Swiss-Prot	sp|Q5TZA2|CROCC_HUMAN	Rootletin OS=Homo sapiens GN=CROCC PE=1 SV=1			K16469	03036 Chromosome and associated proteins [BR:ko03036]	K16469	09182 Protein families: genetic information processing	K16469	1.99991	0.0635847	-0.239151	-1.39628	AIPGENE9243	AIPGENE9243
13.8405	13.9165	13.8582	13.8391	13.6559	14.1741	14.6147	14.4918	14.5236	14.4564	_STLDQNLS[Phospho (STY)]LQESGR_2	>AIPGENE9243	Swiss-Prot	sp|Q5TZA2|CROCC_HUMAN	Rootletin OS=Homo sapiens GN=CROCC PE=1 SV=1	+	A_S	K16469	03036 Chromosome and associated proteins [BR:ko03036]	K16469	09182 Protein families: genetic information processing	K16469	4.07744	0.000885246	-0.630094	-3.38247	AIPGENE9243	AIPGENE9243
13.2476	13.9308	14.0254	14.1468	14.2027	13.5313	14.3805	14.0687	14.5999	14.2231	_ESEEEAS[Phospho (STY)]SDLENALIR_2	>AIPGENE9243	Swiss-Prot	sp|Q5TZA2|CROCC_HUMAN	Rootletin OS=Homo sapiens GN=CROCC PE=1 SV=1			K16469	03036 Chromosome and associated proteins [BR:ko03036]	K16469	09182 Protein families: genetic information processing	K16469	0.461652	0.326702	-0.250037	-0.715632	AIPGENE9243	AIPGENE9243
13.8584	14.0219	13.8324	13.9523	13.9278	13.8145	14.126	14.1958	13.9355	14.2248	_EKDLST[Phospho (STY)]SLDESR_2	>AIPGENE9243	Swiss-Prot	sp|Q5TZA2|CROCC_HUMAN	Rootletin OS=Homo sapiens GN=CROCC PE=1 SV=1			K16469	03036 Chromosome and associated proteins [BR:ko03036]	K16469	09182 Protein families: genetic information processing	K16469	0.849958	0.300398	-0.140742	-0.755765	AIPGENE9243	AIPGENE9243
13.7503	14.0099	13.6155	14.0479	13.9307	13.9644	13.6261	13.8342	14.1626	14.1865	_LEESLVDGS[Phospho (STY)]YASPSR_2	>AIPGENE9243	Swiss-Prot	sp|Q5TZA2|CROCC_HUMAN	Rootletin OS=Homo sapiens GN=CROCC PE=1 SV=1			K16469	03036 Chromosome and associated proteins [BR:ko03036]	K16469	09182 Protein families: genetic information processing	K16469	0.263056	0.653001	-0.0838865	-0.360093	AIPGENE9243	AIPGENE9243
13.1911	13.086	12.883	12.8569	13.0557	13.7373	13.686	13.5688	13.7383	13.2212	_NKLEDS[Phospho (STY)]LNTVAR_2	>AIPGENE9243	Swiss-Prot	sp|Q5TZA2|CROCC_HUMAN	Rootletin OS=Homo sapiens GN=CROCC PE=1 SV=1	+	A_S	K16469	03036 Chromosome and associated proteins [BR:ko03036]	K16469	09182 Protein families: genetic information processing	K16469	2.95576	0.00385748	-0.575776	-2.66452	AIPGENE9243	AIPGENE9243
13.3854	13.6721	13.3735	13.3688	13.7335	12.3804	12.856	12.6063	12.6499	13.4997	_LS[Phospho (STY)]SAQTALMLQEETIR_2	>AIPGENE9243	Swiss-Prot	sp|Q5TZA2|CROCC_HUMAN	Rootletin OS=Homo sapiens GN=CROCC PE=1 SV=1	+	A_S	K16469	03036 Chromosome and associated proteins [BR:ko03036]	K16469	09182 Protein families: genetic information processing	K16469	2.03967	0.00772203	0.708226	2.30498	AIPGENE9243	AIPGENE9243
11.3042	11.4097	11.2592	10.9397	11.7859	12.3905	12.6177	12.485	12.6186	12.3084	_LDRSAAS[Phospho (STY)]YEQENQELQR_3	>AIPGENE9243	Swiss-Prot	sp|Q5TZA2|CROCC_HUMAN	Rootletin OS=Homo sapiens GN=CROCC PE=1 SV=1	+	A_S	K16469	03036 Chromosome and associated proteins [BR:ko03036]	K16469	09182 Protein families: genetic information processing	K16469	4.2214	0.000390244	-1.14433	-4.58561	AIPGENE9243	AIPGENE9243
17.8352	17.939	17.7144	17.4437	17.3437	17.7711	17.5801	17.5689	17.0457	17.5871	_QTEEWETQS[Phospho (STY)]EAGMAAVR_2	>AIPGENE9243	Swiss-Prot	sp|Q5TZA2|CROCC_HUMAN	Rootletin OS=Homo sapiens GN=CROCC PE=1 SV=1			K16469	03036 Chromosome and associated proteins [BR:ko03036]	K16469	09182 Protein families: genetic information processing	K16469	0.385978	0.473114	0.144591	0.542018	AIPGENE9243	AIPGENE9243
15.5986	15.4112	15.172	14.9429	14.9356	15.3081	15.0263	15.1077	14.4018	15.1828	_QTEEWETQS[Phospho (STY)]EAGMAAVR_3	>AIPGENE9243	Swiss-Prot	sp|Q5TZA2|CROCC_HUMAN	Rootletin OS=Homo sapiens GN=CROCC PE=1 SV=1			K16469	03036 Chromosome and associated proteins [BR:ko03036]	K16469	09182 Protein families: genetic information processing	K16469	0.465907	0.354394	0.206736	0.678526	AIPGENE9243	AIPGENE9243
14.7313	14.887	14.9231	14.6935	14.4547	15.0408	15.2973	15.1409	14.5798	14.9224	_QTEEWETQS[Phospho (STY)]EAGM[Oxidation (M)]AAVR_2	>AIPGENE9243	Swiss-Prot	sp|Q5TZA2|CROCC_HUMAN	Rootletin OS=Homo sapiens GN=CROCC PE=1 SV=1			K16469	03036 Chromosome and associated proteins [BR:ko03036]	K16469	09182 Protein families: genetic information processing	K16469	0.933426	0.150169	-0.258314	-1.04654	AIPGENE9243	AIPGENE9243
12.9717	12.5482	12.5804	12.8222	12.617	13.0808	13.3396	13.2523	12.7512	12.9218	_QTEEWETQS[Phospho (STY)]EAGM[Oxidation (M)]AAVR_3	>AIPGENE9243	Swiss-Prot	sp|Q5TZA2|CROCC_HUMAN	Rootletin OS=Homo sapiens GN=CROCC PE=1 SV=1			K16469	03036 Chromosome and associated proteins [BR:ko03036]	K16469	09182 Protein families: genetic information processing	K16469	1.5569	0.0437858	-0.361255	-1.54001	AIPGENE9243	AIPGENE9243
15.4593	NaN	NaN	NaN	11.5766	15.8025	12.4213	15.651	15.1701	15.6374	_QTEEWET[Phospho (STY)]QSEAGM[Oxidation (M)]AAVR_2	>AIPGENE9243	Swiss-Prot	sp|Q5TZA2|CROCC_HUMAN	Rootletin OS=Homo sapiens GN=CROCC PE=1 SV=1			K16469	03036 Chromosome and associated proteins [BR:ko03036]	K16469	09182 Protein families: genetic information processing	K16469	NaN	1	0	NaN	AIPGENE9243	AIPGENE9243
15.1572	15.4297	15.4482	15.2215	15.2722	15.0861	15.7038	15.5415	15.4993	15.6051	_DLSTS[Phospho (STY)]LDESR_2	>AIPGENE9243	Swiss-Prot	sp|Q5TZA2|CROCC_HUMAN	Rootletin OS=Homo sapiens GN=CROCC PE=1 SV=1			K16469	03036 Chromosome and associated proteins [BR:ko03036]	K16469	09182 Protein families: genetic information processing	K16469	0.7674	0.257907	-0.181402	-0.822439	AIPGENE9243	AIPGENE9243
18.1821	18.2	18.2663	17.9734	18.1711	18.5346	18.8534	18.2445	18.9275	18.4152	_LARS[Phospho (STY)]PS[Phospho (STY)]PSR_2	>AIPGENE9345	Swiss-Prot	sp|Q9UQ35|SRRM2_HUMAN	Serine/arginine repetitive matrix protein 2 OS=Homo sapiens GN=SRRM2 PE=1 SV=2			K13172	03041 Spliceosome [BR:ko03041]	K13172	09182 Protein families: genetic information processing	K13172	1.86496	0.022152	-0.436443	-1.82874	AIPGENE9345	AIPGENE9345
18.4776	17.8203	18.1255	17.7692	18.0014	18.1636	18.4965	17.784	18.5487	18.2802	_VVRS[Phospho (STY)]PS[Phospho (STY)]PPR_2	>AIPGENE9345	Swiss-Prot	sp|Q9UQ35|SRRM2_HUMAN	Serine/arginine repetitive matrix protein 2 OS=Homo sapiens GN=SRRM2 PE=1 SV=2			K13172	03041 Spliceosome [BR:ko03041]	K13172	09182 Protein families: genetic information processing	K13172	0.550922	0.302191	-0.215755	-0.75248	AIPGENE9345	AIPGENE9345
16.7367	16.4753	16.5329	16.551	16.5062	17.0855	16.9376	16.7657	16.9957	16.6964	_S[Phospho (STY)]PDHFDHFR_3	>AIPGENE9345	Swiss-Prot	sp|Q9UQ35|SRRM2_HUMAN	Serine/arginine repetitive matrix protein 2 OS=Homo sapiens GN=SRRM2 PE=1 SV=2			K13172	03041 Spliceosome [BR:ko03041]	K13172	09182 Protein families: genetic information processing	K13172	2.35655	0.0233499	-0.335783	-1.80923	AIPGENE9345	AIPGENE9345
15.0112	14.7037	14.7615	14.6639	14.63	15.3724	15.147	15.0004	15.3716	14.9969	_S[Phospho (STY)]PDHFDHFR_2	>AIPGENE9345	Swiss-Prot	sp|Q9UQ35|SRRM2_HUMAN	Serine/arginine repetitive matrix protein 2 OS=Homo sapiens GN=SRRM2 PE=1 SV=2			K13172	03041 Spliceosome [BR:ko03041]	K13172	09182 Protein families: genetic information processing	K13172	2.35846	0.0137908	-0.423606	-2.0376	AIPGENE9345	AIPGENE9345
16.3336	16.2324	16.2093	16.1442	16.5654	16.3814	16.2909	16.4595	16.9269	16.595	_DFPLS[Phospho (STY)]PLRR_2	>AIPGENE9345	Swiss-Prot	sp|Q9UQ35|SRRM2_HUMAN	Serine/arginine repetitive matrix protein 2 OS=Homo sapiens GN=SRRM2 PE=1 SV=2			K13172	03041 Spliceosome [BR:ko03041]	K13172	09182 Protein families: genetic information processing	K13172	0.931136	0.167478	-0.233766	-1.00271	AIPGENE9345	AIPGENE9345
16.0641	16.2022	16.3143	15.8255	15.7929	15.8894	16.2068	15.9711	16.0935	15.6307	_QRS[Phospho (STY)]PEQQYS[Phospho (STY)]PQR_2	>AIPGENE9345	Swiss-Prot	sp|Q9UQ35|SRRM2_HUMAN	Serine/arginine repetitive matrix protein 2 OS=Homo sapiens GN=SRRM2 PE=1 SV=2			K13172	03041 Spliceosome [BR:ko03041]	K13172	09182 Protein families: genetic information processing	K13172	0.23584	0.674289	0.0814932	0.337193	AIPGENE9345	AIPGENE9345
15.7818	12.5465	13.48	12.813	15.0063	15.372	15.3457	13.4978	13.8679	15.0562	_KLS[Phospho (STY)]KS[Phospho (STY)]PLPPR_3	>AIPGENE9345	Swiss-Prot	sp|Q9UQ35|SRRM2_HUMAN	Serine/arginine repetitive matrix protein 2 OS=Homo sapiens GN=SRRM2 PE=1 SV=2			K13172	03041 Spliceosome [BR:ko03041]	K13172	09182 Protein families: genetic information processing	K13172	0.428849	0.253438	-0.702395	-0.832614	AIPGENE9345	AIPGENE9345
15.2254	14.236	14.3226	14.2327	13.91	13.0391	14.6228	13.0969	14.3569	14.8067	_KLS[Phospho (STY)]KS[Phospho (STY)]PLPPR_2	>AIPGENE9345	Swiss-Prot	sp|Q9UQ35|SRRM2_HUMAN	Serine/arginine repetitive matrix protein 2 OS=Homo sapiens GN=SRRM2 PE=1 SV=2			K13172	03041 Spliceosome [BR:ko03041]	K13172	09182 Protein families: genetic information processing	K13172	0.409313	0.30923	0.400848	0.741308	AIPGENE9345	AIPGENE9345
14.7141	15.0157	15.4444	15.119	15.3648	15.1863	15.5711	15.1881	15.6386	15.0101	_RS[Phospho (STY)]PS[Phospho (STY)]PSYHR_3	>AIPGENE9345	Swiss-Prot	sp|Q9UQ35|SRRM2_HUMAN	Serine/arginine repetitive matrix protein 2 OS=Homo sapiens GN=SRRM2 PE=1 SV=2			K13172	03041 Spliceosome [BR:ko03041]	K13172	09182 Protein families: genetic information processing	K13172	0.488937	0.359166	-0.187259	-0.672779	AIPGENE9345	AIPGENE9345
15.3151	14.7262	15.0552	14.4814	14.7787	14.8796	15.3612	14.6151	15.5047	14.0623	_RRES[Phospho (STY)]PIS[Phospho (STY)]PNHLQDR_3	>AIPGENE9345	Swiss-Prot	sp|Q9UQ35|SRRM2_HUMAN	Serine/arginine repetitive matrix protein 2 OS=Homo sapiens GN=SRRM2 PE=1 SV=2			K13172	03041 Spliceosome [BR:ko03041]	K13172	09182 Protein families: genetic information processing	K13172	0.0152253	0.967434	-0.0132673	-0.033357	AIPGENE9345	AIPGENE9345
15.0969	14.1807	14.3264	14.0164	14.2298	15.4774	15.4175	14.7199	15.395	14.8724	_QLARS[Phospho (STY)]PS[Phospho (STY)]PSR_2	>AIPGENE9345	Swiss-Prot	sp|Q9UQ35|SRRM2_HUMAN	Serine/arginine repetitive matrix protein 2 OS=Homo sapiens GN=SRRM2 PE=1 SV=2	+	A_S	K13172	03041 Spliceosome [BR:ko03041]	K13172	09182 Protein families: genetic information processing	K13172	1.95193	0.00742261	-0.806416	-2.33216	AIPGENE9345	AIPGENE9345
14.8317	14.4696	14.6	14.815	14.5897	15.0711	14.9096	14.9793	14.879	15.0258	_QREPS[Phospho (STY)]ASQVRPPNVSSR_3	>AIPGENE9345	Swiss-Prot	sp|Q9UQ35|SRRM2_HUMAN	Serine/arginine repetitive matrix protein 2 OS=Homo sapiens GN=SRRM2 PE=1 SV=2			K13172	03041 Spliceosome [BR:ko03041]	K13172	09182 Protein families: genetic information processing	K13172	2.38286	0.0272018	-0.311774	-1.74557	AIPGENE9345	AIPGENE9345
14.3337	14.3175	14.5667	14.3179	14.1829	14.5325	14.6719	14.5715	14.9954	14.4504	_GSQS[Phospho (STY)]PEKALS[Phospho (STY)]PK_2	>AIPGENE9345	Swiss-Prot	sp|Q9UQ35|SRRM2_HUMAN	Serine/arginine repetitive matrix protein 2 OS=Homo sapiens GN=SRRM2 PE=1 SV=2			K13172	03041 Spliceosome [BR:ko03041]	K13172	09182 Protein families: genetic information processing	K13172	1.5367	0.0619353	-0.300595	-1.40961	AIPGENE9345	AIPGENE9345
14.2661	14.1313	14.3695	14.0209	13.9043	11.242	14.4934	12.5097	14.838	12.385	_LSSS[Phospho (STY)]PS[Phospho (STY)]PPR_2	>AIPGENE9345	Swiss-Prot	sp|Q9UQ35|SRRM2_HUMAN	Serine/arginine repetitive matrix protein 2 OS=Homo sapiens GN=SRRM2 PE=1 SV=2			K13172	03041 Spliceosome [BR:ko03041]	K13172	09182 Protein families: genetic information processing	K13172	0.779196	0.0746497	1.04479	1.32922	AIPGENE9345	AIPGENE9345
13.1631	12.9285	12.5892	13.1158	13.1204	12.7408	12.6112	12.2563	12.817	12.7004	_RQPASIS[Phospho (STY)]PQR_2	>AIPGENE9345	Swiss-Prot	sp|Q9UQ35|SRRM2_HUMAN	Serine/arginine repetitive matrix protein 2 OS=Homo sapiens GN=SRRM2 PE=1 SV=2			K13172	03041 Spliceosome [BR:ko03041]	K13172	09182 Protein families: genetic information processing	K13172	1.41543	0.0540705	0.358249	1.46369	AIPGENE9345	AIPGENE9345
12.537	11.6887	12.1793	12.0431	12.6341	13.1581	13.0436	12.5399	13.195	13.1894	_QLARS[Phospho (STY)]PS[Phospho (STY)]PSRR_3	>AIPGENE9345	Swiss-Prot	sp|Q9UQ35|SRRM2_HUMAN	Serine/arginine repetitive matrix protein 2 OS=Homo sapiens GN=SRRM2 PE=1 SV=2	+	A_S	K13172	03041 Spliceosome [BR:ko03041]	K13172	09182 Protein families: genetic information processing	K13172	2.29332	0.00433184	-0.808761	-2.59454	AIPGENE9345	AIPGENE9345
13.0465	12.7472	12.7739	12.352	12.0713	12.8922	13.2016	11.7279	13.068	NaN	_RES[Phospho (STY)]PIS[Phospho (STY)]PNHLQDR_3	>AIPGENE9345	Swiss-Prot	sp|Q9UQ35|SRRM2_HUMAN	Serine/arginine repetitive matrix protein 2 OS=Homo sapiens GN=SRRM2 PE=1 SV=2			K13172	03041 Spliceosome [BR:ko03041]	K13172	09182 Protein families: genetic information processing	K13172	NaN	1	0	NaN	AIPGENE9345	AIPGENE9345
10.9189	NaN	11.3679	11.107	11.4876	11.05	11.2834	11.1805	11.5777	11.8721	_LARS[Phospho (STY)]PS[Phospho (STY)]PSRR_2	>AIPGENE9345	Swiss-Prot	sp|Q9UQ35|SRRM2_HUMAN	Serine/arginine repetitive matrix protein 2 OS=Homo sapiens GN=SRRM2 PE=1 SV=2			K13172	03041 Spliceosome [BR:ko03041]	K13172	09182 Protein families: genetic information processing	K13172	NaN	1	0	NaN	AIPGENE9345	AIPGENE9345
12.8452	12.8162	12.5899	13.3086	13.2546	13.9969	13.6457	13.8816	13.8896	13.8043	_GQQRS[Phospho (STY)]PDHFDHFR_4	>AIPGENE9345	Swiss-Prot	sp|Q9UQ35|SRRM2_HUMAN	Serine/arginine repetitive matrix protein 2 OS=Homo sapiens GN=SRRM2 PE=1 SV=2	+	A_S	K13172	03041 Spliceosome [BR:ko03041]	K13172	09182 Protein families: genetic information processing	K13172	3.43753	0.000609524	-0.88073	-3.53017	AIPGENE9345	AIPGENE9345
11.1202	NaN	NaN	10.91	NaN	12.6543	11.6837	12.3804	12.193	12.3201	_GQQRS[Phospho (STY)]PDHFDHFR_3	>AIPGENE9345	Swiss-Prot	sp|Q9UQ35|SRRM2_HUMAN	Serine/arginine repetitive matrix protein 2 OS=Homo sapiens GN=SRRM2 PE=1 SV=2			K13172	03041 Spliceosome [BR:ko03041]	K13172	09182 Protein families: genetic information processing	K13172	NaN	1	0	NaN	AIPGENE9345	AIPGENE9345
14.7825	15.2739	15.1459	14.6048	14.5822	14.8662	15.5104	15.0097	15.4894	14.4795	_AFDS[Phospho (STY)]DEDEEAESAEPIR_2	>AIPGENE9374	Swiss-Prot	sp|Q7KZ85|SPT6H_HUMAN	Transcription elongation factor SPT6 OS=Homo sapiens GN=SUPT6H PE=1 SV=2			K11292	03021 Transcription machinery [BR:ko03021]	K11292	09182 Protein families: genetic information processing	K11292	0.350364	0.451778	-0.193172	-0.566176	AIPGENE9374	AIPGENE9374
13.0654	13.6381	13.6612	13.4599	13.67	13.5107	14.2585	14.2375	14.0948	13.4177	_AFDS[Phospho (STY)]DEDEEAESAEPIRER_3	>AIPGENE9374	Swiss-Prot	sp|Q7KZ85|SPT6H_HUMAN	Transcription elongation factor SPT6 OS=Homo sapiens GN=SUPT6H PE=1 SV=2			K11292	03021 Transcription machinery [BR:ko03021]	K11292	09182 Protein families: genetic information processing	K11292	1.01303	0.0838951	-0.404946	-1.28349	AIPGENE9374	AIPGENE9374
17.2164	17.1672	17.1652	17.0615	17.512	16.7838	17.1672	16.8553	17.6537	17.5282	_DILRPATPGSMT[Phospho (STY)]P_2	>AIPGENE9497	Swiss-Prot	sp|Q7TN83|SYT16_MOUSE	Synaptotagmin-16 OS=Mus musculus GN=Syt16 PE=1 SV=1			K19328	04131 Membrane trafficking [BR:ko04131]	K19328	09182 Protein families: genetic information processing	K19328	0.0500222	0.910507	0.0268429	0.0925265	AIPGENE9497	AIPGENE9497
15.3996	15.397	15.3803	15.4729	15.5921	16.1901	16.5924	16.1564	16.8702	16.5394	_DILRPATPGSM[Oxidation (M)]T[Phospho (STY)]P_2	>AIPGENE9497	Swiss-Prot	sp|Q7TN83|SYT16_MOUSE	Synaptotagmin-16 OS=Mus musculus GN=Syt16 PE=1 SV=1	+	A_S	K19328	04131 Membrane trafficking [BR:ko04131]	K19328	09182 Protein families: genetic information processing	K19328	4.09198	0.000352941	-1.02135	-4.26989	AIPGENE9497	AIPGENE9497
16.4994	16.5675	16.492	16.3547	16.5106	16.4352	16.3669	16.2593	16.3761	16.498	_S[Phospho (STY)]YPQSPQVSHK_2	>AIPGENE9497	Swiss-Prot	sp|Q7TN83|SYT16_MOUSE	Synaptotagmin-16 OS=Mus musculus GN=Syt16 PE=1 SV=1			K19328	04131 Membrane trafficking [BR:ko04131]	K19328	09182 Protein families: genetic information processing	K19328	0.989718	0.389542	0.0977486	0.638857	AIPGENE9497	AIPGENE9497
12.8484	13.3242	12.6956	12.797	12.6499	13.2694	13.4367	13.6341	13.1426	13.1612	_GAYTS[Phospho (STY)]DGEVDSK_2	>AIPGENE9497	Swiss-Prot	sp|Q7TN83|SYT16_MOUSE	Synaptotagmin-16 OS=Mus musculus GN=Syt16 PE=1 SV=1			K19328	04131 Membrane trafficking [BR:ko04131]	K19328	09182 Protein families: genetic information processing	K19328	1.81084	0.0210147	-0.465788	-1.84869	AIPGENE9497	AIPGENE9497
13.2532	13.4871	13.4257	13.3338	13.1599	13.9738	13.8635	14.0798	13.9979	13.8082	_GAYTS[Phospho (STY)]DGEVDSKK_2	>AIPGENE9497	Swiss-Prot	sp|Q7TN83|SYT16_MOUSE	Synaptotagmin-16 OS=Mus musculus GN=Syt16 PE=1 SV=1	+	A_S	K19328	04131 Membrane trafficking [BR:ko04131]	K19328	09182 Protein families: genetic information processing	K19328	4.37939	0.000753363	-0.61269	-3.47904	AIPGENE9497	AIPGENE9497
11.6921	11.3757	11.7255	11.026	NaN	12.3153	12.1997	12.2915	12.0691	12.1403	_GAYTS[Phospho (STY)]DGEVDSKK_3	>AIPGENE9497	Swiss-Prot	sp|Q7TN83|SYT16_MOUSE	Synaptotagmin-16 OS=Mus musculus GN=Syt16 PE=1 SV=1			K19328	04131 Membrane trafficking [BR:ko04131]	K19328	09182 Protein families: genetic information processing	K19328	NaN	1	0	NaN	AIPGENE9497	AIPGENE9497
15.3478	15.1586	15.2004	15.2099	15.2558	15.3598	15.3115	15.0299	15.0683	15.1674	_S[Phospho (STY)]LPTSVPESPAHLQHTR_3	>AIPGENE9665	Swiss-Prot	sp|Q6PKG0|LARP1_HUMAN	La-related protein 1 OS=Homo sapiens GN=LARP1 PE=1 SV=2			K18757	03019 Messenger RNA biogenesis [BR:ko03019]	K18757	09182 Protein families: genetic information processing	K18757	0.272307	0.740567	0.0471344	0.27314	AIPGENE9665	AIPGENE9665
14.345	13.7575	14.073	13.6846	13.5895	14.2841	14.642	13.9674	14.7092	13.53	_S[Phospho (STY)]LPTSVPES[Phospho (STY)]PAHLQHTR_3	>AIPGENE9665	Swiss-Prot	sp|Q6PKG0|LARP1_HUMAN	La-related protein 1 OS=Homo sapiens GN=LARP1 PE=1 SV=2			K18757	03019 Messenger RNA biogenesis [BR:ko03019]	K18757	09182 Protein families: genetic information processing	K18757	0.635432	0.196605	-0.33662	-0.935108	AIPGENE9665	AIPGENE9665
13.4982	13.557	13.5206	12.7577	13.7401	12.5266	12.407	13.4375	12.4434	13.3909	_SLPTSVPES[Phospho (STY)]PAHLQHTR_3	>AIPGENE9665	Swiss-Prot	sp|Q6PKG0|LARP1_HUMAN	La-related protein 1 OS=Homo sapiens GN=LARP1 PE=1 SV=2			K18757	03019 Messenger RNA biogenesis [BR:ko03019]	K18757	09182 Protein families: genetic information processing	K18757	1.08043	0.0530215	0.573667	1.47176	AIPGENE9665	AIPGENE9665
15.6804	15.6179	15.3582	15.4683	15.1081	15.4231	14.9728	14.7702	15.5629	14.433	_SST[Phospho (STY)]LPSEQLSR_2	>AIPGENE9665	Swiss-Prot	sp|Q6PKG0|LARP1_HUMAN	La-related protein 1 OS=Homo sapiens GN=LARP1 PE=1 SV=2			K18757	03019 Messenger RNA biogenesis [BR:ko03019]	K18757	09182 Protein families: genetic information processing	K18757	0.952799	0.0910976	0.414202	1.24917	AIPGENE9665	AIPGENE9665
13.4309	13.5825	13.3374	13.5623	13.183	13.4158	12.8215	13.0991	12.3158	12.9817	_LELTS[Phospho (STY)]SWKR_2	>AIPGENE9665	Swiss-Prot	sp|Q6PKG0|LARP1_HUMAN	La-related protein 1 OS=Homo sapiens GN=LARP1 PE=1 SV=2			K18757	03019 Messenger RNA biogenesis [BR:ko03019]	K18757	09182 Protein families: genetic information processing	K18757	1.44338	0.0323301	0.492423	1.66523	AIPGENE9665	AIPGENE9665
12.0185	NaN	11.4613	13.6338	11.5666	14.1559	13.1761	12.8251	13.59	13.9715	_IMIVT[Phospho (STY)]QTPPPK_2	>AIPGENE9665	Swiss-Prot	sp|Q6PKG0|LARP1_HUMAN	La-related protein 1 OS=Homo sapiens GN=LARP1 PE=1 SV=2			K18757	03019 Messenger RNA biogenesis [BR:ko03019]	K18757	09182 Protein families: genetic information processing	K18757	NaN	1	0	NaN	AIPGENE9665	AIPGENE9665
12.7324	12.4371	NaN	NaN	12.7572	12.6066	NaN	12.2544	12.7252	12.3576	_FFPAFS[Phospho (STY)]KEK_2	>AIPGENE9665	Swiss-Prot	sp|Q6PKG0|LARP1_HUMAN	La-related protein 1 OS=Homo sapiens GN=LARP1 PE=1 SV=2			K18757	03019 Messenger RNA biogenesis [BR:ko03019]	K18757	09182 Protein families: genetic information processing	K18757	NaN	1	0	NaN	AIPGENE9665	AIPGENE9665
15.7582	15.6679	15.5	15.5721	15.7986	15.8862	15.7139	15.6651	16.3406	15.9457	_ASS[Phospho (STY)]PVYPSSIISSSSDR_2	>AIPGENE9839	Swiss-Prot	sp|Q9H694|BICC1_HUMAN	Protein bicaudal C homolog 1 OS=Homo sapiens GN=BICC1 PE=1 SV=2			K18756	03019 Messenger RNA biogenesis [BR:ko03019]	K18756	09182 Protein families: genetic information processing	K18756	1.02867	0.137131	-0.250938	-1.08209	AIPGENE9839	AIPGENE9839
12.8457	11.9557	12.0908	11.7225	12.7425	11.7548	NaN	NaN	13.1813	11.4781	_S[Phospho (STY)]SSGSSSSGLPDPLSVTK_2	>AIPGENE9839	Swiss-Prot	sp|Q9H694|BICC1_HUMAN	Protein bicaudal C homolog 1 OS=Homo sapiens GN=BICC1 PE=1 SV=2			K18756	03019 Messenger RNA biogenesis [BR:ko03019]	K18756	09182 Protein families: genetic information processing	K18756	NaN	1	0	NaN	AIPGENE9839	AIPGENE9839
11.6244	10.8529	10.2587	11.4131	11.3142	10.6395	NaN	10.3508	NaN	9.34578	_LGNYEQS[Phospho (STY)]RGSIEEPSVEGLDEESK_3	>AIPGENE9910	Swiss-Prot	sp|Q80U12|SGSM2_MOUSE	Small G protein signaling modulator 2 OS=Mus musculus GN=Sgsm2 PE=2 SV=2			K21851	04131 Membrane trafficking [BR:ko04131]	K21851	09182 Protein families: genetic information processing	K21851	NaN	1	0	NaN	AIPGENE9910	AIPGENE9910
NaN	13.984	15.0616	14.3887	14.8963	15.6149	15.1305	14.6312	15.0412	15.0638	_S[Phospho (STY)]SDSM[Oxidation (M)]SPPSSAEATPER_2	>AIPGENE1276	Swiss-Prot	sp|Q92614|MY18A_HUMAN	Unconventional myosin-XVIIIa OS=Homo sapiens GN=MYO18A PE=1 SV=3			K10362	04131 Membrane trafficking [BR:ko04131]	K10362	09182 Protein families: genetic information processing	K10362	NaN	1	0	NaN	AIPGENE1276	AIPGENE1276;AIPGENE1277;AIPGENE1278
NaN	12.4369	NaN	12.9641	NaN	12.9492	12.7902	12.8133	12.7527	12.2234	_S[Phospho (STY)]RGLSFDSK_2	>AIPGENE13655	Swiss-Prot	sp|Q8WXD9|CSKI1_HUMAN	Caskin-1 OS=Homo sapiens GN=CASKIN1 PE=1 SV=1			K21952	04131 Membrane trafficking [BR:ko04131]	K21952	09182 Protein families: genetic information processing	K21952	NaN	1	0	NaN	AIPGENE13655	AIPGENE13655
NaN	12.2592	10.8586	12.9641	NaN	12.9492	NaN	12.8133	12.9185	12.2234	_SRGLS[Phospho (STY)]FDSK_2	>AIPGENE13655	Swiss-Prot	sp|Q8WXD9|CSKI1_HUMAN	Caskin-1 OS=Homo sapiens GN=CASKIN1 PE=1 SV=1			K21952	04131 Membrane trafficking [BR:ko04131]	K21952	09182 Protein families: genetic information processing	K21952	NaN	1	0	NaN	AIPGENE13655	AIPGENE13655
NaN	13.0249	NaN	10.7857	11.4074	NaN	11.0451	10.9286	13.0774	9.78179	_GDS[Phospho (STY)]DDEDM[Oxidation (M)]SNPIESLLK_2	>AIPGENE14242	Swiss-Prot	sp|Q9VUX2|MIB_DROME	E3 ubiquitin-protein ligase mind-bomb OS=Drosophila melanogaster GN=mib1 PE=1 SV=3			K10645	04121 Ubiquitin system [BR:ko04121]	K10645	09182 Protein families: genetic information processing	K10645	NaN	1	0	NaN	AIPGENE14242	AIPGENE14242
NaN	11.3198	11.8019	11.2693	11.6142	NaN	12.697	12.579	11.5468	NaN	_T[Phospho (STY)]RYDEDSEDELRGEVDGK_3	>AIPGENE2234	Swiss-Prot	sp|Q61818|RAI1_MOUSE	Retinoic acid-induced protein 1 OS=Mus musculus GN=Rai1 PE=1 SV=3			K19749	03000 Transcription factors [BR:ko03000]	K19749	09182 Protein families: genetic information processing	K19749	NaN	1	0	NaN	AIPGENE2234	AIPGENE2234
NaN	13.5278	13.4285	13.4999	12.6622	12.8937	13.6878	13.618	13.1725	12.6029	_DEDFS[Phospho (STY)]DDESLHIDGK_2	>AIPGENE2350	Swiss-Prot	sp|Q921M4|GOGA2_MOUSE	Golgin subfamily A member 2 OS=Mus musculus GN=Golga2 PE=2 SV=3			K20358	04131 Membrane trafficking [BR:ko04131]	K20358	09182 Protein families: genetic information processing	K20358	NaN	1	0	NaN	AIPGENE2350	AIPGENE2350
NaN	13.8461	13.8501	13.0257	12.635	12.3504	14.3204	14.0285	14.8512	NaN	_DDFDYNLS[Phospho (STY)]DDDGDGK_2	>AIPGENE26165	Swiss-Prot	sp|Q06A37|CHD7_CHICK	Chromodomain-helicase-DNA-binding protein 7 OS=Gallus gallus GN=CHD7 PE=2 SV=1			K14437	03036 Chromosome and associated proteins [BR:ko03036]	K14437	09182 Protein families: genetic information processing	K14437	NaN	1	0	NaN	AIPGENE26165	AIPGENE26165
NaN	12.2063	12.2345	12.5593	12.2661	12.1102	NaN	11.7857	12.4827	12.6178	_RNS[Phospho (STY)]PPVPALTSK_2	>AIPGENE27259	Swiss-Prot	sp|Q1MSJ5|CSPP1_HUMAN	Centrosome and spindle pole-associated protein 1 OS=Homo sapiens GN=CSPP1 PE=1 SV=4			K16771	03036 Chromosome and associated proteins [BR:ko03036]	K16771	09182 Protein families: genetic information processing	K16771	NaN	1	0	NaN	AIPGENE27259	AIPGENE27259
NaN	12.6175	12.3922	12.5987	12.6363	13.2362	13.2667	12.7798	13.0381	13.9884	_HSIS[Phospho (STY)]APSSANASPTGSFHGSPR_3	>AIPGENE3934	Swiss-Prot	sp|Q7Z401|MYCPP_HUMAN	C-myc promoter-binding protein OS=Homo sapiens GN=DENND4A PE=1 SV=2			K20163	04131 Membrane trafficking [BR:ko04131]	K20163	09182 Protein families: genetic information processing	K20163	NaN	1	0	NaN	AIPGENE3934	AIPGENE3934
NaN	14.7553	15.5847	15.7083	15.6971	15.6787	NaN	NaN	13.2525	15.5873	_VKDS[Phospho (STY)]PPSYAR_2	>AIPGENE411	Swiss-Prot	sp|Q8N2M8|CLASR_HUMAN	CLK4-associating serine/arginine rich protein OS=Homo sapiens GN=CLASRP PE=1 SV=4			K13168	03041 Spliceosome [BR:ko03041]	K13168	09182 Protein families: genetic information processing	K13168	NaN	1	0	NaN	AIPGENE411	AIPGENE411
NaN	11.1967	12.6747	12.2671	13.0148	11.5259	11.9357	12.2789	NaN	12.1125	_RKES[Phospho (STY)]DGHVDEGSTPK_3	>AIPGENE5374	Swiss-Prot	sp|Q9Y2W6|TDRKH_HUMAN	Tudor and KH domain-containing protein OS=Homo sapiens GN=TDRKH PE=1 SV=2			K18406	03036 Chromosome and associated proteins [BR:ko03036]	K18406	09182 Protein families: genetic information processing	K18406	NaN	1	0	NaN	AIPGENE5374	AIPGENE5374
NaN	13.253	13.377	12.5024	13.6476	13.0159	NaN	12.4668	12.9514	12.9002	_RPS[Phospho (STY)]FELKPPTR_3	>AIPGENE5784	Swiss-Prot	sp|Q6DFV3|RHG21_MOUSE	Rho GTPase-activating protein 21 OS=Mus musculus GN=Arhgap21 PE=1 SV=1			K20315	04131 Membrane trafficking [BR:ko04131]	K20315	09182 Protein families: genetic information processing	K20315	NaN	1	0	NaN	AIPGENE5784	AIPGENE5784
NaN	NaN	13.0645	12.3919	13.2714	NaN	13.1991	13.3232	13.1365	13.2791	_TYKNPEGEEVGEEVEPES[Phospho (STY)]PTLR_3	>AIPGENE16944	Swiss-Prot	sp|Q3U0J8|TBD2B_MOUSE	TBC1 domain family member 2B OS=Mus musculus GN=Tbc1d2b PE=1 SV=2			K20166	04131 Membrane trafficking [BR:ko04131]	K20166	09182 Protein families: genetic information processing	K20166	NaN	1	0	NaN	AIPGENE16944	AIPGENE16944
NaN	NaN	9.59447	10.4737	9.69139	11.297	NaN	10.0146	10.3933	10.3997	_HSISAPSSANASPT[Phospho (STY)]GSFHGSPR_3	>AIPGENE3934	Swiss-Prot	sp|Q7Z401|MYCPP_HUMAN	C-myc promoter-binding protein OS=Homo sapiens GN=DENND4A PE=1 SV=2			K20163	04131 Membrane trafficking [BR:ko04131]	K20163	09182 Protein families: genetic information processing	K20163	NaN	1	0	NaN	AIPGENE3934	AIPGENE3934
NaN	NaN	NaN	9.78027	11.5823	9.99768	9.28385	10.0194	11.7048	10.1595	_ETIYSVIAGDST[Phospho (STY)]D_2	>AIPGENE1525	Swiss-Prot	sp|Q6AXS3|DEK_RAT	Protein DEK OS=Rattus norvegicus GN=Dek PE=2 SV=1			K17046	03036 Chromosome and associated proteins [BR:ko03036]	K17046	09182 Protein families: genetic information processing	K17046	NaN	1	0	NaN	AIPGENE1525	AIPGENE1525

## Sheet: Endocytosis
A1	A2	A3	A4	A5	S1	S2	S3	S4	S5	C: EG.ModifiedPeptideFG.Charge	C: Query	C: Source	C: Hit accession	C: Hit description	C: Student's T-test Significant A_S	C: Student's T-test significant	C: C: KEGG	C: PATH	C: KO	C: Processes	C: KEGG	N: -Log Student's T-test p-value A_S	N: Student's T-test q-value A_S	N: Student's T-test Difference A_S	N: Student's T-test Test statistic A_S	T: Protein ID	T: PG
14.6368	14.5394	14.6391	14.2745	14.3431	14.5085	14.5038	14.2974	14.438	14.4099	_SSS[Phospho (STY)]IGNIDSSQGYRPR_3	>AIPGENE11111	Swiss-Prot	sp|A5PKW4|PSD1_HUMAN	PH and SEC7 domain-containing protein 1 OS=Homo sapiens GN=PSD PE=1 SV=2			K12494	04144 Endocytosis [PATH:ko04144]	K12494	09141 Transport and catabolism	K12494	0.272267	0.714759	0.0550734	0.298019	AIPGENE11111	AIPGENE11111
11.6958	10.2524	10.3384	10.9222	10.1424	12.1781	11.4	11.1901	11.499	11.6618	_SSS[Phospho (STY)]IGNIDSSQGYRPR_2	>AIPGENE11111	Swiss-Prot	sp|A5PKW4|PSD1_HUMAN	PH and SEC7 domain-containing protein 1 OS=Homo sapiens GN=PSD PE=1 SV=2			K12494	04144 Endocytosis [PATH:ko04144]	K12494	09141 Transport and catabolism	K12494	1.59399	0.0116711	-0.915569	-2.10859	AIPGENE11111	AIPGENE11111
12.96	NaN	13.4644	13.1694	NaN	13.3083	13.0995	12.9491	12.5054	13.6933	_QAPLEWSGEKPPGS[Phospho (STY)]APGT[Phospho (STY)]PKPSR_3	>AIPGENE11111	Swiss-Prot	sp|A5PKW4|PSD1_HUMAN	PH and SEC7 domain-containing protein 1 OS=Homo sapiens GN=PSD PE=1 SV=2			K12494	04144 Endocytosis [PATH:ko04144]	K12494	09141 Transport and catabolism	K12494	NaN	1	0	NaN	AIPGENE11111	AIPGENE11111
17.5806	17.2742	17.3283	17.3964	16.5919	17.1048	16.9956	16.8342	16.7602	17.2243	_YDDGDS[Phospho (STY)]TSTGSGGMASNVTTPSPPPQPAMQHNK_3	>AIPGENE12978	Swiss-Prot	sp|Q62420|SH3G2_MOUSE	Endophilin-A1 OS=Mus musculus GN=Sh3gl2 PE=1 SV=2			K11247	04144 Endocytosis [PATH:ko04144]	K11247	09141 Transport and catabolism	K11247	0.654172	0.233856	0.250422	0.866563	AIPGENE12978	AIPGENE12978
17.38	17.0698	17.1232	16.416	16.3671	16.9212	16.7999	16.6409	16.5419	17.0312	_YDDGDSTSTGS[Phospho (STY)]GGMASNVTTPSPPPQPAMQHNK_3	>AIPGENE12978	Swiss-Prot	sp|Q62420|SH3G2_MOUSE	Endophilin-A1 OS=Mus musculus GN=Sh3gl2 PE=1 SV=2			K11247	04144 Endocytosis [PATH:ko04144]	K11247	09141 Transport and catabolism	K11247	0.14641	0.751124	0.084222	0.261863	AIPGENE12978	AIPGENE12978
15.913	16.8647	16.9235	16.9266	17.0064	16.5671	16.4907	15.3638	16.2058	15.6624	_YDDGDSTSTGSGGMASNVTTPS[Phospho (STY)]PPPQPAMQHNK_3	>AIPGENE12978	Swiss-Prot	sp|Q62420|SH3G2_MOUSE	Endophilin-A1 OS=Mus musculus GN=Sh3gl2 PE=1 SV=2			K11247	04144 Endocytosis [PATH:ko04144]	K11247	09141 Transport and catabolism	K11247	1.19199	0.0358502	0.668883	1.62418	AIPGENE12978	AIPGENE12978
13.7818	14.2587	14.2357	14.6825	14.2976	14.0738	15.0026	14.9142	15.0656	14.0366	_[Acetyl (Protein N-term)]ADYDEPIS[Phospho (STY)]DEEKVR_2	>AIPGENE13208	Swiss-Prot	sp|Q9W2N0|CAPZA_DROME	F-actin-capping protein subunit alpha OS=Drosophila melanogaster GN=cpa PE=2 SV=1			K10364	04144 Endocytosis [PATH:ko04144]	K10364	09141 Transport and catabolism	K10364	0.670085	0.174127	-0.367297	-0.987537	AIPGENE13208	AIPGENE13208
13.9729	14.0009	14.1863	13.9234	13.8344	13.9819	14.2533	13.7903	14.1042	14.051	_AFGDNDNES[Phospho (STY)]PENSSSSIVHNIK_3	>AIPGENE13342	Swiss-Prot	sp|O43150|ASAP2_HUMAN	Arf-GAP with SH3 domain, ANK repeat and PH domain-containing protein 2 OS=Homo sapiens GN=ASAP2 PE=1 SV=3			K12488	04144 Endocytosis [PATH:ko04144]	K12488	09141 Transport and catabolism	K12488	0.22367	0.74469	-0.0525503	-0.26868	AIPGENE13342	AIPGENE13342
16.1531	16.2781	16.1872	16.1249	16.4552	16.3185	16.2603	16.1788	16.9906	16.7805	_ATAGSS[Phospho (STY)]PVSSLSGFSVGSGR_2	>AIPGENE15704	Swiss-Prot	sp|Q9UBC2|EP15R_HUMAN	Epidermal growth factor receptor substrate 15-like 1 OS=Homo sapiens GN=EPS15L1 PE=1 SV=1			K12472	04144 Endocytosis [PATH:ko04144]	K12472	09141 Transport and catabolism	K12472	0.800939	0.176536	-0.26604	-0.982072	AIPGENE15704	AIPGENE15704
16.1262	16.2454	16.1615	16.1023	16.4344	16.2989	16.2381	16.1408	16.9601	16.7357	_AT[Phospho (STY)]AGSSPVSSLSGFSVGSGR_2	>AIPGENE15704	Swiss-Prot	sp|Q9UBC2|EP15R_HUMAN	Epidermal growth factor receptor substrate 15-like 1 OS=Homo sapiens GN=EPS15L1 PE=1 SV=1			K12472	04144 Endocytosis [PATH:ko04144]	K12472	09141 Transport and catabolism	K12472	0.789142	0.18295	-0.26076	-0.967582	AIPGENE15704	AIPGENE15704
16.0061	16.1452	16.0228	15.9695	16.2933	16.163	16.0976	16.032	16.8393	16.6252	_ATAGS[Phospho (STY)]SPVSSLSGFSVGSGR_2	>AIPGENE15704	Swiss-Prot	sp|Q9UBC2|EP15R_HUMAN	Epidermal growth factor receptor substrate 15-like 1 OS=Homo sapiens GN=EPS15L1 PE=1 SV=1			K12472	04144 Endocytosis [PATH:ko04144]	K12472	09141 Transport and catabolism	K12472	0.792362	0.179841	-0.26405	-0.974069	AIPGENE15704	AIPGENE15704
13.2411	13.2311	13.1044	12.999	13.2655	12.9001	13.3014	13.1221	13.8213	12.8691	_LGFGS[Phospho (STY)]SGDLDR_2	>AIPGENE16108	Swiss-Prot	sp|Q5ZK62|ACAP2_CHICK	Arf-GAP with coiled-coil, ANK repeat and PH domain-containing protein 2 OS=Gallus gallus GN=ACAP2 PE=2 SV=1			K12489	04144 Endocytosis [PATH:ko04144]	K12489	09141 Transport and catabolism	K12489	0.0690755	0.88079	-0.0345964	-0.123242	AIPGENE16108	AIPGENE16108;AIPGENE28379
13.8449	13.1663	13.7673	13.7662	13.9445	13.6858	13.3782	13.5341	13.4308	13.6994	_S[Phospho (STY)]NAGDRSDLLSEIHK_3	>AIPGENE20836	Swiss-Prot	sp|Q95107|WASL_BOVIN	Neural Wiskott-Aldrich syndrome protein OS=Bos taurus GN=WASL PE=1 SV=1			K05747	04144 Endocytosis [PATH:ko04144]	K05747	09141 Transport and catabolism	K05747	0.462645	0.416403	0.152167	0.605007	AIPGENE20836	AIPGENE20836;AIPGENE20837
15.3771	15.4386	15.5256	15.6124	15.4875	15.3338	15.4869	15.3861	15.4782	15.5164	_QAS[Phospho (STY)]IPDDTLK_2	>AIPGENE22143	Swiss-Prot	sp|Q6IRE4|TS101_RAT	Tumor susceptibility gene 101 protein OS=Rattus norvegicus GN=Tsg101 PE=1 SV=1			K12183	04144 Endocytosis [PATH:ko04144]	K12183	09141 Transport and catabolism	K12183	0.410934	0.695635	0.0479778	0.314439	AIPGENE22143	AIPGENE22143
12.7717	11.9527	11.6752	12.0987	12.565	11.409	NaN	NaN	11.8884	NaN	_S[Phospho (STY)]NSNLFETPVR_2	>AIPGENE22666	Swiss-Prot	sp|Q67FQ3|ARHB_XENLA	Low density lipoprotein receptor adapter protein 1-B OS=Xenopus laevis GN=ldlrap1-b PE=1 SV=1			K12474	04144 Endocytosis [PATH:ko04144]	K12474	09141 Transport and catabolism	K12474	NaN	1	0	NaN	AIPGENE22666	AIPGENE22666;AIPGENE22667
17.2872	17.4171	17.3621	17.2089	17.0462	17.4174	17.4169	17.3497	17.4184	17.241	_GPS[Phospho (STY)]PSDAAYPTPQK_2	>AIPGENE2295	Swiss-Prot	sp|P53990|IST1_HUMAN	IST1 homolog OS=Homo sapiens GN=IST1 PE=1 SV=1			K19476	04144 Endocytosis [PATH:ko04144]	K19476	09141 Transport and catabolism	K19476	0.714015	0.419392	-0.104357	-0.601636	AIPGENE2295	AIPGENE2295
14.5879	14.3947	14.3184	14.3977	14.5469	14.1916	14.31	14.1338	14.1462	14.2975	_GTSDTSSNSKPT[Phospho (STY)]NSNVNLK_3	>AIPGENE23851	Swiss-Prot	sp|P17610|YPT3_SCHPO	GTP-binding protein ypt3 OS=Schizosaccharomyces pombe (strain 972 / ATCC 24843) GN=ypt3 PE=1 SV=1			K07904	04144 Endocytosis [PATH:ko04144]	K07904	09141 Transport and catabolism	K07904	2.22283	0.0585388	0.233297	1.43177	AIPGENE23851	AIPGENE23851
13.3588	13.265	13.0336	13.3105	13.3198	13.1523	12.9941	12.8741	13.1269	13.3301	_GTSDTSSNSKPTNS[Phospho (STY)]NVNLK_2	>AIPGENE23851	Swiss-Prot	sp|P17610|YPT3_SCHPO	GTP-binding protein ypt3 OS=Schizosaccharomyces pombe (strain 972 / ATCC 24843) GN=ypt3 PE=1 SV=1			K07904	04144 Endocytosis [PATH:ko04144]	K07904	09141 Transport and catabolism	K07904	0.882397	0.256319	0.162055	0.825318	AIPGENE23851	AIPGENE23851
16.3268	16.2138	16.2724	16.1465	15.9853	17.3123	16.9508	16.8487	17.0197	16.9712	_QRS[Phospho (STY)]VEGNQPASISNSK_3	>AIPGENE25598	Swiss-Prot	sp|P42566|EPS15_HUMAN	Epidermal growth factor receptor substrate 15 OS=Homo sapiens GN=EPS15 PE=1 SV=2	+	A_S	K12472	04144 Endocytosis [PATH:ko04144]	K12472	09141 Transport and catabolism	K12472	4.5474	0.000324324	-0.831596	-4.20147	AIPGENE25598	AIPGENE25598
14.6283	14.5006	14.476	14.3456	14.2778	15.5855	15.2241	15.0299	15.5051	15.27	_QRS[Phospho (STY)]VEGNQPASISNSK_2	>AIPGENE25598	Swiss-Prot	sp|P42566|EPS15_HUMAN	Epidermal growth factor receptor substrate 15 OS=Homo sapiens GN=EPS15 PE=1 SV=2	+	A_S	K12472	04144 Endocytosis [PATH:ko04144]	K12472	09141 Transport and catabolism	K12472	4.14603	0.000384	-0.877289	-4.03387	AIPGENE25598	AIPGENE25598
16.601	16.578	16.485	16.4901	16.19	17.2857	17.0591	16.9774	17.3152	17.1136	_ASS[Phospho (STY)]IEQDNLDGIK_2	>AIPGENE25598	Swiss-Prot	sp|P42566|EPS15_HUMAN	Epidermal growth factor receptor substrate 15 OS=Homo sapiens GN=EPS15 PE=1 SV=2	+	A_S	K12472	04144 Endocytosis [PATH:ko04144]	K12472	09141 Transport and catabolism	K12472	3.92125	0.000758621	-0.681376	-3.4376	AIPGENE25598	AIPGENE25598
16.5184	16.33	16.2894	16.1404	15.9493	16.576	16.4176	16.3054	16.1708	16.1203	_RQS[Phospho (STY)]LNLDDTATVVKPNR_3	>AIPGENE25598	Swiss-Prot	sp|P42566|EPS15_HUMAN	Epidermal growth factor receptor substrate 15 OS=Homo sapiens GN=EPS15 PE=1 SV=2			K12472	04144 Endocytosis [PATH:ko04144]	K12472	09141 Transport and catabolism	K12472	0.235008	0.688979	-0.07251	-0.320212	AIPGENE25598	AIPGENE25598
14.8532	14.8001	14.8732	14.7242	14.5243	15.7615	15.6716	15.8029	15.2305	15.7809	_QIS[Phospho (STY)]QTEHIVPTTDAER_3	>AIPGENE25598	Swiss-Prot	sp|P42566|EPS15_HUMAN	Epidermal growth factor receptor substrate 15 OS=Homo sapiens GN=EPS15 PE=1 SV=2	+	A_S	K12472	04144 Endocytosis [PATH:ko04144]	K12472	09141 Transport and catabolism	K12472	4.0313	0.000461538	-0.894468	-3.98702	AIPGENE25598	AIPGENE25598
14.7148	14.6129	14.6631	14.5032	14.2605	15.5929	15.5044	15.642	15.0498	15.6254	_QISQT[Phospho (STY)]EHIVPTTDAER_3	>AIPGENE25598	Swiss-Prot	sp|P42566|EPS15_HUMAN	Epidermal growth factor receptor substrate 15 OS=Homo sapiens GN=EPS15 PE=1 SV=2	+	A_S	K12472	04144 Endocytosis [PATH:ko04144]	K12472	09141 Transport and catabolism	K12472	3.86067	0.000441176	-0.931992	-3.93149	AIPGENE25598	AIPGENE25598
14.8174	14.7833	15.088	14.6222	14.7668	15.7617	15.7786	15.5289	15.8231	15.5626	_S[Phospho (STY)]VEGNQPASISNSK_2	>AIPGENE25598	Swiss-Prot	sp|P42566|EPS15_HUMAN	Epidermal growth factor receptor substrate 15 OS=Homo sapiens GN=EPS15 PE=1 SV=2	+	A_S	K12472	04144 Endocytosis [PATH:ko04144]	K12472	09141 Transport and catabolism	K12472	4.74331	0.000391304	-0.875457	-4.44547	AIPGENE25598	AIPGENE25598
11.5529	10.8513	11.4441	9.92978	10.7266	11.0831	NaN	10.1777	9.08946	11.3574	_NES[Phospho (STY)]FSWAAVQPR_2	>AIPGENE25598	Swiss-Prot	sp|P42566|EPS15_HUMAN	Epidermal growth factor receptor substrate 15 OS=Homo sapiens GN=EPS15 PE=1 SV=2			K12472	04144 Endocytosis [PATH:ko04144]	K12472	09141 Transport and catabolism	K12472	NaN	1	0	NaN	AIPGENE25598	AIPGENE25598
12.0586	NaN	11.6212	11.5723	11.7836	12.2571	11.5214	NaN	11.9479	NaN	_VRTPSS[Phospho (STY)]SSETSTEK_3	>AIPGENE25598	Swiss-Prot	sp|P42566|EPS15_HUMAN	Epidermal growth factor receptor substrate 15 OS=Homo sapiens GN=EPS15 PE=1 SV=2			K12472	04144 Endocytosis [PATH:ko04144]	K12472	09141 Transport and catabolism	K12472	NaN	1	0	NaN	AIPGENE25598	AIPGENE25598
12.0586	NaN	11.6213	11.4624	11.7837	12.2571	11.5215	NaN	11.9479	NaN	_VRTPS[Phospho (STY)]SSSETSTEK_3	>AIPGENE25598	Swiss-Prot	sp|P42566|EPS15_HUMAN	Epidermal growth factor receptor substrate 15 OS=Homo sapiens GN=EPS15 PE=1 SV=2			K12472	04144 Endocytosis [PATH:ko04144]	K12472	09141 Transport and catabolism	K12472	NaN	1	0	NaN	AIPGENE25598	AIPGENE25598
11.3473	NaN	NaN	10.7732	11.4387	11.2415	10.7914	NaN	11.5997	11.1759	_VRTPS[Phospho (STY)]SSSETSTEK_2	>AIPGENE25598	Swiss-Prot	sp|P42566|EPS15_HUMAN	Epidermal growth factor receptor substrate 15 OS=Homo sapiens GN=EPS15 PE=1 SV=2			K12472	04144 Endocytosis [PATH:ko04144]	K12472	09141 Transport and catabolism	K12472	NaN	1	0	NaN	AIPGENE25598	AIPGENE25598
12.6623	NaN	12.2129	11.9552	12.2546	13.274	12.7596	12.7801	13.0305	12.986	_ASS[Phospho (STY)]IEQDNLDGIKK_2	>AIPGENE25598	Swiss-Prot	sp|P42566|EPS15_HUMAN	Epidermal growth factor receptor substrate 15 OS=Homo sapiens GN=EPS15 PE=1 SV=2			K12472	04144 Endocytosis [PATH:ko04144]	K12472	09141 Transport and catabolism	K12472	NaN	1	0	NaN	AIPGENE25598	AIPGENE25598
14.0633	14.0917	13.8577	13.7586	14.253	13.7131	13.5697	13.3287	14.0209	13.7275	_SYS[Phospho (STY)]SNSLPFR_2	>AIPGENE27560	Swiss-Prot	sp|Q8CHD8|RFIP3_MOUSE	Rab11 family-interacting protein 3 OS=Mus musculus GN=Rab11fip3 PE=1 SV=2			K12485	04144 Endocytosis [PATH:ko04144]	K12485	09141 Transport and catabolism	K12485	1.31443	0.067916	0.332873	1.36915	AIPGENE27560	AIPGENE27560;AIPGENE729
12.5757	12.4875	12.8354	12.6699	12.7505	12.919	12.7566	13.0757	12.9537	12.8803	_LFQSLSANTS[Phospho (STY)]R_2	>AIPGENE27560	Swiss-Prot	sp|Q8CHD8|RFIP3_MOUSE	Rab11 family-interacting protein 3 OS=Mus musculus GN=Rab11fip3 PE=1 SV=2			K12485	04144 Endocytosis [PATH:ko04144]	K12485	09141 Transport and catabolism	K12485	1.86522	0.0626179	-0.253267	-1.40351	AIPGENE27560	AIPGENE27560;AIPGENE729
13.8833	14.8522	15.0482	14.8185	14.5831	14.0463	15.0238	14.8414	14.3571	13.164	_HMSHDYDEVAS[Phospho (STY)]DDETAAQNDQILR_3	>AIPGENE2872	Swiss-Prot	sp|Q14161|GIT2_HUMAN	ARF GTPase-activating protein GIT2 OS=Homo sapiens GN=GIT2 PE=1 SV=2			K12487	04144 Endocytosis [PATH:ko04144]	K12487	09141 Transport and catabolism	K12487	0.407439	0.323314	0.35055	0.720009	AIPGENE2872	AIPGENE2872
13.2658	14.1624	14.0981	14.2698	13.9552	13.576	14.604	14.2946	13.9521	12.95	_HM[Oxidation (M)]SHDYDEVAS[Phospho (STY)]DDETAAQNDQILR_3	>AIPGENE2872	Swiss-Prot	sp|Q14161|GIT2_HUMAN	ARF GTPase-activating protein GIT2 OS=Homo sapiens GN=GIT2 PE=1 SV=2			K12487	04144 Endocytosis [PATH:ko04144]	K12487	09141 Transport and catabolism	K12487	0.0806154	0.837598	0.0748959	0.17068	AIPGENE2872	AIPGENE2872
13.1396	13.2528	12.965	12.8951	13.112	13.4352	13.2765	13.5843	13.589	13.2161	_KGQGHNLPVGT[Phospho (STY)]SHSPNDSK_4	>AIPGENE2872	Swiss-Prot	sp|Q14161|GIT2_HUMAN	ARF GTPase-activating protein GIT2 OS=Homo sapiens GN=GIT2 PE=1 SV=2			K12487	04144 Endocytosis [PATH:ko04144]	K12487	09141 Transport and catabolism	K12487	2.07798	0.0278365	-0.347313	-1.73753	AIPGENE2872	AIPGENE2872
13.1396	13.2528	12.9544	12.8951	13.112	13.4352	13.2765	13.582	13.5896	13.2161	_KGQGHNLPVGTSHS[Phospho (STY)]PNDSK_4	>AIPGENE2872	Swiss-Prot	sp|Q14161|GIT2_HUMAN	ARF GTPase-activating protein GIT2 OS=Homo sapiens GN=GIT2 PE=1 SV=2			K12487	04144 Endocytosis [PATH:ko04144]	K12487	09141 Transport and catabolism	K12487	2.07917	0.0273948	-0.349078	-1.74241	AIPGENE2872	AIPGENE2872
12.7811	11.8713	12.0191	12.4985	12.3056	12.2432	11.722	11.7917	12.5411	11.5007	_VLS[Phospho (STY)]EAEGIVQAAAR_2	>AIPGENE2872	Swiss-Prot	sp|Q14161|GIT2_HUMAN	ARF GTPase-activating protein GIT2 OS=Homo sapiens GN=GIT2 PE=1 SV=2			K12487	04144 Endocytosis [PATH:ko04144]	K12487	09141 Transport and catabolism	K12487	0.665396	0.18563	0.33541	0.959092	AIPGENE2872	AIPGENE2872
17.3897	17.5033	17.448	17.409	17.2676	17.7113	17.8075	17.7503	17.6898	17.7162	_TYGGS[Phospho (STY)]QESLK_2	>AIPGENE28804	Swiss-Prot	sp|G3X9K3|BIG1_MOUSE	Brefeldin A-inhibited guanine nucleotide-exchange protein 1 OS=Mus musculus GN=Arfgef1 PE=2 SV=1	+	A_S	K18442	04144 Endocytosis [PATH:ko04144]	K18442	09141 Transport and catabolism	K18442	4.15901	0.00780372	-0.33149	-2.29875	AIPGENE28804	AIPGENE28804
16.9399	16.9175	17.0462	16.9481	17.0185	17.2077	17.2583	17.0542	17.1586	17.1981	_S[Phospho (STY)]SVNENDLPDEKENPVELK_3	>AIPGENE28804	Swiss-Prot	sp|G3X9K3|BIG1_MOUSE	Brefeldin A-inhibited guanine nucleotide-exchange protein 1 OS=Mus musculus GN=Arfgef1 PE=2 SV=1			K18442	04144 Endocytosis [PATH:ko04144]	K18442	09141 Transport and catabolism	K18442	2.85165	0.0610797	-0.20133	-1.41582	AIPGENE28804	AIPGENE28804
14.7474	14.6716	14.7042	14.7282	14.6033	15.0024	15.0595	14.8483	15.0267	15.0388	_S[Phospho (STY)]SVNENDLPDEKENPVELK_2	>AIPGENE28804	Swiss-Prot	sp|G3X9K3|BIG1_MOUSE	Brefeldin A-inhibited guanine nucleotide-exchange protein 1 OS=Mus musculus GN=Arfgef1 PE=2 SV=1			K18442	04144 Endocytosis [PATH:ko04144]	K18442	09141 Transport and catabolism	K18442	3.80664	0.0120581	-0.304168	-2.0899	AIPGENE28804	AIPGENE28804
16.4311	16.4415	16.4425	16.2085	16.1076	16.0092	16.2624	16.032	16.1994	15.9333	_S[Phospho (STY)]SVNENDLPDEK_2	>AIPGENE28804	Swiss-Prot	sp|G3X9K3|BIG1_MOUSE	Brefeldin A-inhibited guanine nucleotide-exchange protein 1 OS=Mus musculus GN=Arfgef1 PE=2 SV=1			K18442	04144 Endocytosis [PATH:ko04144]	K18442	09141 Transport and catabolism	K18442	1.46689	0.0945524	0.238973	1.23384	AIPGENE28804	AIPGENE28804
15.2673	14.9757	14.9443	15.2266	15.5678	15.5922	15.3926	15.3112	15.4893	15.6854	_KSS[Phospho (STY)]VNENDLPDEKENPVELK_3	>AIPGENE28804	Swiss-Prot	sp|G3X9K3|BIG1_MOUSE	Brefeldin A-inhibited guanine nucleotide-exchange protein 1 OS=Mus musculus GN=Arfgef1 PE=2 SV=1			K18442	04144 Endocytosis [PATH:ko04144]	K18442	09141 Transport and catabolism	K18442	1.27227	0.0836247	-0.29777	-1.286	AIPGENE28804	AIPGENE28804
14.6626	14.3611	14.3221	14.4974	14.9599	14.9744	14.7542	14.7161	14.8634	15.0747	_KS[Phospho (STY)]SVNENDLPDEKENPVELK_3	>AIPGENE28804	Swiss-Prot	sp|G3X9K3|BIG1_MOUSE	Brefeldin A-inhibited guanine nucleotide-exchange protein 1 OS=Mus musculus GN=Arfgef1 PE=2 SV=1			K18442	04144 Endocytosis [PATH:ko04144]	K18442	09141 Transport and catabolism	K18442	1.3336	0.0713867	-0.315931	-1.34894	AIPGENE28804	AIPGENE28804
15.1527	15.0887	14.8174	14.9451	14.6455	14.8631	15.0126	14.9136	15.1556	14.8965	_ELYINPNSQATAAGDT[Phospho (STY)]PSVK_2	>AIPGENE28804	Swiss-Prot	sp|G3X9K3|BIG1_MOUSE	Brefeldin A-inhibited guanine nucleotide-exchange protein 1 OS=Mus musculus GN=Arfgef1 PE=2 SV=1			K18442	04144 Endocytosis [PATH:ko04144]	K18442	09141 Transport and catabolism	K18442	0.138592	0.823156	-0.0383785	-0.186265	AIPGENE28804	AIPGENE28804
14.2814	14.2707	14.3319	14.0478	14.0641	13.9282	14.0289	13.7464	14.0283	14.0646	_KSS[Phospho (STY)]VNENDLPDEK_2	>AIPGENE28804	Swiss-Prot	sp|G3X9K3|BIG1_MOUSE	Brefeldin A-inhibited guanine nucleotide-exchange protein 1 OS=Mus musculus GN=Arfgef1 PE=2 SV=1			K18442	04144 Endocytosis [PATH:ko04144]	K18442	09141 Transport and catabolism	K18442	1.69588	0.0786118	0.239891	1.3112	AIPGENE28804	AIPGENE28804
11.7128	11.5002	11.4497	11.5834	12.8159	11.813	NaN	11.1667	11.8707	12.1923	_TDIHAMPLPTPEGTPAHS[Phospho (STY)]PTQK_3	>AIPGENE28804	Swiss-Prot	sp|G3X9K3|BIG1_MOUSE	Brefeldin A-inhibited guanine nucleotide-exchange protein 1 OS=Mus musculus GN=Arfgef1 PE=2 SV=1			K18442	04144 Endocytosis [PATH:ko04144]	K18442	09141 Transport and catabolism	K18442	NaN	1	0	NaN	AIPGENE28804	AIPGENE28804
11.5452	11.5337	11.4509	11.7137	12.7306	11.9094	NaN	11.0311	11.8839	NaN	_TDIHAMPLPTPEGTPAHSPT[Phospho (STY)]QK_3	>AIPGENE28804	Swiss-Prot	sp|G3X9K3|BIG1_MOUSE	Brefeldin A-inhibited guanine nucleotide-exchange protein 1 OS=Mus musculus GN=Arfgef1 PE=2 SV=1			K18442	04144 Endocytosis [PATH:ko04144]	K18442	09141 Transport and catabolism	K18442	NaN	1	0	NaN	AIPGENE28804	AIPGENE28804
11.4351	11.1851	11.3751	11.5028	11.7211	NaN	10.8212	10.9162	11.1555	11.3093	_DTAALS[Phospho (STY)]GGGIK_2	>AIPGENE4044	Swiss-Prot	sp|O60749|SNX2_HUMAN	Sorting nexin-2 OS=Homo sapiens GN=SNX2 PE=1 SV=2			K17917	04144 Endocytosis [PATH:ko04144]	K17917	09141 Transport and catabolism	K17917	NaN	1	0	NaN	AIPGENE4044	AIPGENE4044
15.1884	15.3626	15.966	14.8119	16.6384	15.3388	15.81	15.4395	15.9412	15.4238	_SGDS[Phospho (STY)]SDEEESAEDK_2	>AIPGENE4669	Swiss-Prot	sp|Q0VD48|VPS4B_BOVIN	Vacuolar protein sorting-associated protein 4B OS=Bos taurus GN=VPS4B PE=2 SV=1			K12196	04144 Endocytosis [PATH:ko04144]	K12196	09141 Transport and catabolism	K12196	0.0027652	0.993246	0.00280952	0.00635137	AIPGENE4669	AIPGENE4669
13.2221	13.0786	13.0817	12.9585	13.115	11.5546	11.3545	11.1588	NaN	12.0342	_VLALQS[Phospho (STY)]SLTNFAESR_2	>AIPGENE5649	Swiss-Prot	sp|Q6P8X1|SNX6_MOUSE	Sorting nexin-6 OS=Mus musculus GN=Snx6 PE=1 SV=2			K17920	04144 Endocytosis [PATH:ko04144]	K17920	09141 Transport and catabolism	K17920	NaN	1	0	NaN	AIPGENE5649	AIPGENE5649
13.0593	12.864	12.8799	12.7743	12.9252	11.2956	11.3541	11.1566	NaN	11.7567	_VLALQSS[Phospho (STY)]LTNFAESR_2	>AIPGENE5649	Swiss-Prot	sp|Q6P8X1|SNX6_MOUSE	Sorting nexin-6 OS=Mus musculus GN=Snx6 PE=1 SV=2			K17920	04144 Endocytosis [PATH:ko04144]	K17920	09141 Transport and catabolism	K17920	NaN	1	0	NaN	AIPGENE5649	AIPGENE5649
18.7049	18.5777	18.4358	18.4748	18.4667	18.5288	18.5269	18.4593	18.5502	18.5035	_TS[Phospho (STY)]PTQLR_2	>AIPGENE7525	Swiss-Prot	sp|Q96B97|SH3K1_HUMAN	SH3 domain-containing kinase-binding protein 1 OS=Homo sapiens GN=SH3KBP1 PE=1 SV=2			K12470	04144 Endocytosis [PATH:ko04144]	K12470	09141 Transport and catabolism	K12470	0.134613	0.882928	0.018251	0.120265	AIPGENE7525	AIPGENE7525
15.7886	15.7346	15.7138	15.417	15.4671	15.6024	15.7408	15.1273	16.2606	15.5108	_IS[Phospho (STY)]QEGNLFDINTR_2	>AIPGENE7525	Swiss-Prot	sp|Q96B97|SH3K1_HUMAN	SH3 domain-containing kinase-binding protein 1 OS=Homo sapiens GN=SH3KBP1 PE=1 SV=2			K12470	04144 Endocytosis [PATH:ko04144]	K12470	09141 Transport and catabolism	K12470	0.0426768	0.921954	-0.0241301	-0.0807436	AIPGENE7525	AIPGENE7525
11.8935	13.31	13.5391	13.548	13.6002	14.5856	12.8277	13.4555	12.6952	13.2039	_TS[Phospho (STY)]PTQLRK_2	>AIPGENE7525	Swiss-Prot	sp|Q96B97|SH3K1_HUMAN	SH3 domain-containing kinase-binding protein 1 OS=Homo sapiens GN=SH3KBP1 PE=1 SV=2			K12470	04144 Endocytosis [PATH:ko04144]	K12470	09141 Transport and catabolism	K12470	0.14427	0.701518	-0.175399	-0.309004	AIPGENE7525	AIPGENE7525
10.2841	10.366	10.9492	11.8356	10.4383	11.5743	10.8822	11.6275	10.1068	11.135	_RPPSTTRIS[Phospho (STY)]QEGNLFDINTR_3	>AIPGENE7525	Swiss-Prot	sp|Q96B97|SH3K1_HUMAN	SH3 domain-containing kinase-binding protein 1 OS=Homo sapiens GN=SH3KBP1 PE=1 SV=2			K12470	04144 Endocytosis [PATH:ko04144]	K12470	09141 Transport and catabolism	K12470	0.310663	0.439172	-0.290472	-0.580277	AIPGENE7525	AIPGENE7525
10.9336	NaN	11.0756	12.052	NaN	11.5793	11.1608	11.7836	NaN	11.0946	_RPPS[Phospho (STY)]TTRISQEGNLFDINTR_3	>AIPGENE7525	Swiss-Prot	sp|Q96B97|SH3K1_HUMAN	SH3 domain-containing kinase-binding protein 1 OS=Homo sapiens GN=SH3KBP1 PE=1 SV=2			K12470	04144 Endocytosis [PATH:ko04144]	K12470	09141 Transport and catabolism	K12470	NaN	1	0	NaN	AIPGENE7525	AIPGENE7525
11.082	NaN	8.98222	11.2893	11.6172	11.6096	10.5439	NaN	11.2123	11.7552	_S[Phospho (STY)]VEQPAKLPDAASQDEVSSLRK_3	>AIPGENE7525	Swiss-Prot	sp|Q96B97|SH3K1_HUMAN	SH3 domain-containing kinase-binding protein 1 OS=Homo sapiens GN=SH3KBP1 PE=1 SV=2			K12470	04144 Endocytosis [PATH:ko04144]	K12470	09141 Transport and catabolism	K12470	NaN	1	0	NaN	AIPGENE7525	AIPGENE7525
