# Supplementary material for: Evidence for a role of protein phosphorylation in the maintenance of the cnidarian–algal symbiosis
Source: Mol Ecol. 2019 Dec 6;28(24):5373–86. doi: 10.1111/mec.15298 (PMC6972648; doi:10.1111/mec.15298)
Supplement: Supplementary file 4 [file MEC-28-5373-s004.xlsx]

## Sheet: Sheet1
A1	A2	A3	A4	A5	S1	S2	S3	S4	S5	C: Query	C: Source	C: Hit accession	C: Hit description	C: Student's T-test Significant A_S	C: Student's T-test significant	C: KEGG	C: PATH	C: Processes	N: -Log Student's T-test p-value A_S	N: Student's T-test q-value A_S	N: Student's T-test Difference A_S	N: Student's T-test Test statistic A_S	T: PG.ProteinGroups
15.3449	15.3916	15.4079	15.5453	15.3184	15.294	15.4592	15.1558	NaN	15.1655	>AIPGENE10	Swiss-Prot	sp|O35459|ECH1_MOUSE	Delta(3,5)-Delta(2,4)-dienoyl-CoA isomerase, mitochondrial OS=Mus musculus GN=Ech1 PE=1 SV=1			K12663	04146 Peroxisome [PATH:ko04146]	09141 Transport and catabolism	NaN	1	0	NaN	AIPGENE10
19.8542	19.2903	19.5857	19.9374	19.6192	19.0889	19.6513	19.5643	19.5421	19.4241	>AIPGENE10000	Swiss-Prot	sp|Q5XIG6|GALK2_RAT	N-acetylgalactosamine kinase OS=Rattus norvegicus GN=Galk2 PE=2 SV=1			K18674	09191 Unclassified: metabolism	09191 Unclassified: metabolism	0.671254	0.356633	0.203225	0.812084	AIPGENE10000
17.7879	17.8268	16.5741	17.747	17.5626	17.8015	17.6609	17.7131	17.7862	17.1957	>AIPGENE10019	Swiss-Prot	sp|Q5R4D4|NP1L1_PONAB	Nucleosome assembly protein 1-like 1 OS=Pongo abelii GN=NAP1L1 PE=2 SV=1			K11279	03036 Chromosome and associated proteins [BR:ko03036]	09182 Protein families: genetic information processing	0.202602	0.736179	-0.131792	-0.365089	AIPGENE10019
16.0652	15.8922	15.8255	15.7616	15.7843	15.6766	15.9997	16.0795	15.5331	15.0924	>AIPGENE10020	Swiss-Prot	sp|Q7T2B9|MTPN_DANRE	Myotrophin OS=Danio rerio GN=mtpn PE=3 SV=1			#N/A			0.47257	0.477063	0.189518	0.663806	AIPGENE10020
16.1183	16.5003	16.2563	16.1721	16.1066	16.0799	16.0387	16.1384	16.3842	16.3531	>AIPGENE10021	Swiss-Prot	sp|Q8BYF6|SC5A8_MOUSE	Sodium-coupled monocarboxylate transporter 1 OS=Mus musculus GN=Slc5a8 PE=1 SV=1			K14388	02000 Transporters [BR:ko02000]	09183 Protein families: signaling and cellular processes	0.118244	0.897364	0.0318855	0.15817	AIPGENE10021
14.8216	14.8033	16.3719	16.8167	16.5114	16.5746	16.4819	16.308	16.6069	16.5968	>AIPGENE10031	Swiss-Prot	sp|Q6AZT7|NPHP3_XENLA	Nephrocystin-3 OS=Xenopus laevis GN=nphp3 PE=2 SV=1			K19360	03036 Chromosome and associated proteins [BR:ko03036]	09182 Protein families: genetic information processing	0.749538	0.129521	-0.648634	-1.20282	AIPGENE10031
15.9282	15.9458	16.2485	16.0434	15.889	16.3183	16.3794	16.167	16.5357	16.2647	>AIPGENE10033	Swiss-Prot	sp|P40616|ARL1_HUMAN	ADP-ribosylation factor-like protein 1 OS=Homo sapiens GN=ARL1 PE=1 SV=1			K07942	04131 Membrane trafficking [BR:ko04131]	09182 Protein families: genetic information processing	2.16291	0.0267041	-0.322048	-1.70228	AIPGENE10033
15.2097	15.515	15.316	15.2032	15.5866	14.8059	14.8801	14.8316	14.499	14.9825	>AIPGENE10038	Swiss-Prot	sp|C6FG12|NLRC5_ICTPU	Protein NLRC5 OS=Ictalurus punctatus GN=nlrc5 PE=2 SV=1	+	A_S	K22615	04054 Pattern recognition receptors [BR:ko04054]	09183 Protein families: signaling and cellular processes	2.98214	0.00196032	0.566278	2.65773	AIPGENE10038
15.3492	15.515	15.0409	15.1857	15.3443	15.0799	14.5849	15.0747	14.499	15.1523	>AIPGENE10042	Swiss-Prot	sp|O57422|OPN4B_XENLA	Melanopsin-B OS=Xenopus laevis GN=opn4b PE=2 SV=1			K04255	04030 G protein-coupled receptors [BR:ko04030]	09183 Protein families: signaling and cellular processes	1.46632	0.0403291	0.408869	1.57053	AIPGENE10042
18.0076	17.7687	17.8875	17.8171	17.7335	18.069	17.4528	16.6606	17.9763	17.7617	>AIPGENE10044	Swiss-Prot	sp|Q8BH18|TM117_MOUSE	Transmembrane protein 117 OS=Mus musculus GN=Tmem117 PE=2 SV=1			#N/A			0.460558	0.428488	0.2588	0.721638	AIPGENE10044
15.927	15.7465	11.9907	15.766	15.7665	14.5473	15.8572	15.6933	17.9763	15.6688	>AIPGENE10078	Swiss-Prot	sp|P49138|MAPK2_MOUSE	MAP kinase-activated protein kinase 2 OS=Mus musculus GN=Mapkapk2 PE=1 SV=2			K04443	04010 MAPK signaling pathway [PATH:ko04010]	09130 Environmental Information Processing	0.43863	0.310503	-0.90923	-0.869948	AIPGENE10078
13.6765	13.7503	13.1414	13.6244	13.8594	14.035	14.1188	14.2864	17.9763	14.5031	>AIPGENE10084	Swiss-Prot	sp|Q9DAK2|PACRG_MOUSE	Parkin coregulated gene protein homolog OS=Mus musculus GN=Pacrg PE=1 SV=1			#N/A			0.961347	0.0376117	-1.37355	-1.59259	AIPGENE10084
16.2754	16.3004	16.1408	16.1093	16.155	15.9847	16.1457	16.0525	15.9013	16.142	>AIPGENE1009	Swiss-Prot	sp|J3S836|VCO3_CROAD	Venom factor OS=Crotalus adamanteus PE=2 SV=1			#N/A			1.42725	0.264191	0.150925	0.940006	AIPGENE1009
14.7877	14.5893	13.8944	14.3102	14.3921	14.0457	14.4787	14.7202	14.5131	14.6474	>AIPGENE10108	Swiss-Prot	sp|Q8IZN3|ZDH14_HUMAN	Probable palmitoyltransferase ZDHHC14 OS=Homo sapiens GN=ZDHHC14 PE=1 SV=1			K16675	04391 Hippo signaling pathway - fly [PATH:ko04391]	09130 Environmental Information Processing	0.178813	0.793262	-0.0862764	-0.297088	AIPGENE10108
13.8874	13.9268	13.8459	13.2844	13.7234	13.47	13.3001	13.4908	13.6454	13.5721	>AIPGENE10113	Swiss-Prot	sp|Q1PSW8|LIN41_MOUSE	E3 ubiquitin-protein ligase TRIM71 OS=Mus musculus GN=Trim71 PE=1 SV=1			K12035	05206 MicroRNAs in cancer [PATH:ko05206]	09161 Cancers: Overview	0.97194	0.208411	0.237891	1.0303	AIPGENE10113
17.8763	17.8049	17.7911	17.8118	17.8847	17.2462	17.6095	17.617	17.7505	17.0091	>AIPGENE10117	Swiss-Prot	sp|O19072|OTC_PIG	Ornithine carbamoyltransferase, mitochondrial (Fragment) OS=Sus scrofa GN=OTC PE=2 SV=1			#N/A			1.62388	0.034311	0.387309	1.61975	AIPGENE10117
18.5739	18.4303	18.4498	18.4742	18.3761	18.5386	18.3757	18.1766	18.5568	18.0924	>AIPGENE10129	Swiss-Prot	sp|Q5ZJK8|TCPH_CHICK	T-complex protein 1 subunit eta OS=Gallus gallus GN=CCT7 PE=1 SV=1			#N/A			0.54047	0.562683	0.112814	0.566499	AIPGENE10129
13.9005	14.8424	14.3643	14.4309	14.8617	12.8386	14.1225	13.8809	12.092	13.6553	>AIPGENE1013	Swiss-Prot	sp|Q92035|ACES_BUNFA	Acetylcholinesterase OS=Bungarus fasciatus GN=ACHE PE=1 SV=2	+	A_S	#N/A			1.63609	0.00593252	1.16211	2.25785	AIPGENE1013
16.1532	15.8315	15.7658	15.9391	15.8242	16.0174	15.9866	15.8482	15.0195	15.9358	>AIPGENE10134	Swiss-Prot	sp|A7SKE9|EIF3G_NEMVE	Eukaryotic translation initiation factor 3 subunit G OS=Nematostella vectensis GN=v1g171563 PE=3 SV=1			K03248	03013 RNA transport [PATH:ko03013]	09122 Translation	0.301326	0.646655	0.141277	0.471181	AIPGENE10134
15.9289	15.8917	15.5926	15.7298	15.8752	15.71	15.3604	15.6353	15.7697	15.8282	>AIPGENE10137	Swiss-Prot	sp|Q29RU2|OIT3_BOVIN	Oncoprotein-induced transcript 3 protein OS=Bos taurus GN=OIT3 PE=2 SV=1			#N/A			0.694208	0.442996	0.142951	0.704542	AIPGENE10137
20.4485	20.3806	19.849	20.1474	20.318	17.9853	18.8516	18.0194	18.1973	18.417	>AIPGENE10143	nr	gi|552931635|gb|ESA15212.1|	hypothetical protein GLOINDRAFT_95047 [Rhizophagus irregularis DAOM 181602]	+	A_S	#N/A			5.09804	0	1.93458	6.62837	AIPGENE10143
16.7038	16.7274	16.6311	16.5849	16.5824	11.9273	14.0915	13.9728	14.4241	12.3687	>AIPGENE10150	Swiss-Prot	sp|P16164|URIC_PIG	Uricase OS=Sus scrofa GN=UOX PE=2 SV=3	+	A_S	K00365	00230 Purine metabolism [PATH:ko00230]	09104 Nucleotide metabolism	3.73276	0	3.28904	5.43832	AIPGENE10150
14.4596	16.7274	14.6539	14.4133	14.6148	14.4725	14.6135	13.5478	14.4241	14.3006	>AIPGENE10178	Swiss-Prot	sp|Q5RDY4|S27A4_PONAB	Long-chain fatty acid transport protein 4 OS=Pongo abelii GN=SLC27A4 PE=2 SV=1			K08745	03320 PPAR signaling pathway [PATH:ko03320]	09152 Endocrine system	0.742451	0.126223	0.702089	1.21244	AIPGENE10178
14.1317	13.7374	13.7357	13.9344	13.763	12.5547	13.1549	12.9298	13.496	12.8275	>AIPGENE10180	Swiss-Prot	sp|Q9BYX4|IFIH1_HUMAN	Interferon-induced helicase C domain-containing protein 1 OS=Homo sapiens GN=IFIH1 PE=1 SV=3	+	A_S	K12647	04622 RIG-I-like receptor signaling pathway [PATH:ko04622]	09151 Immune system	2.93468	0.000945055	0.867833	3.14037	AIPGENE10180
19.3837	19.4238	19.2895	19.3034	19.2058	19.1191	19.1351	19.0394	19.0134	19.0695	>AIPGENE10188	Swiss-Prot	sp|A7MB35|ODPA_BOVIN	Pyruvate dehydrogenase E1 component subunit alpha, somatic form, mitochondrial OS=Bos taurus GN=PDHA1 PE=2 SV=1			K00161	00010 Glycolysis / Gluconeogenesis [PATH:ko00010]	09101 Carbohydrate metabolism	3.25076	0.0267174	0.245943	1.70124	AIPGENE10188
14.4366	14.4297	14.4911	14.5534	14.3829	15.5683	15.2371	15.4384	19.0134	15.2352	>AIPGENE10209	Swiss-Prot	sp|P97742|CPT1A_MOUSE	Carnitine O-palmitoyltransferase 1, liver isoform OS=Mus musculus GN=Cpt1a PE=1 SV=4			K08765	00071 Fatty acid degradation [PATH:ko00071]	09103 Lipid metabolism	1.25625	0.012804	-1.63974	-1.97074	AIPGENE10209
15.3392	15.462	15.3042	15.0583	15.1463	15.4441	15.204	15.2167	15.4263	15.149	>AIPGENE10250	Swiss-Prot	sp|A6NMZ7|CO6A6_HUMAN	Collagen alpha-6(VI) chain OS=Homo sapiens GN=COL6A6 PE=1 SV=2			K06238	04151 PI3K-Akt signaling pathway [PATH:ko04151]	09130 Environmental Information Processing	0.102736	0.915951	-0.0260302	-0.134026	AIPGENE10250
17.1724	17.9294	16.6555	17.5477	17.4792	17.6124	17.6413	17.6022	18.1876	17.5844	>AIPGENE10262	Swiss-Prot	sp|Q9NLA3|ANO39_PATPE	Nucleoplasmin-like protein ANO39 OS=Patiria pectinifera PE=1 SV=1			#N/A			0.778664	0.18657	-0.36874	-1.0774	AIPGENE10262
18.1943	18.2058	17.3887	18.2938	18.0907	18.0827	17.6456	17.387	18.3526	17.9478	>AIPGENE10274	Swiss-Prot	sp|Q56K03|RL27A_BOVIN	60S ribosomal protein L27a OS=Bos taurus GN=RPL27A PE=2 SV=3			K02900	03010 Ribosome [PATH:ko03010]	09122 Translation	0.269238	0.66568	0.151524	0.451623	AIPGENE10274
19.826	20.0378	20.2733	20.1366	19.9226	19.9404	19.2938	19.8757	20.1564	20.0331	>AIPGENE10284	Swiss-Prot	sp|P15989|CO6A3_CHICK	Collagen alpha-3(VI) chain OS=Gallus gallus GN=COL6A3 PE=2 SV=2			#N/A			0.497073	0.474169	0.179384	0.667882	AIPGENE10284
13.5835	13.9341	12.8594	14.0237	13.9289	13.0652	12.2367	13.1763	12.9948	13.2344	>AIPGENE10287	TrEMBL	tr|R7T6N6|R7T6N6_CAPTE	Uncharacterized protein OS=Capitella teleta GN=CAPTEDRAFT_222606 PE=4 SV=1			#N/A			1.48364	0.0153144	0.724438	1.90011	AIPGENE10287
20.1766	20.0351	20.1357	20.0992	20.1478	20.1589	19.715	19.8521	19.938	20.3219	>AIPGENE10288	Swiss-Prot	sp|P15989|CO6A3_CHICK	Collagen alpha-3(VI) chain OS=Gallus gallus GN=COL6A3 PE=2 SV=2			#N/A			0.51431	0.555216	0.121693	0.575976	AIPGENE10288
19.4613	19.4295	19.068	19.3223	19.3823	19.4159	19.4083	19.3686	19.1169	19.3859	>AIPGENE10292	Swiss-Prot	sp|A6NMZ7|CO6A6_HUMAN	Collagen alpha-6(VI) chain OS=Homo sapiens GN=COL6A6 PE=1 SV=2			K06238	04151 PI3K-Akt signaling pathway [PATH:ko04151]	09130 Environmental Information Processing	0.0246595	0.980493	-0.00642319	-0.0338222	AIPGENE10292
17.092	17.8266	16.8165	16.9919	16.959	16.9324	17.2238	17.3547	18.1135	17.3552	>AIPGENE10310	Swiss-Prot	sp|Q5R4N8|A2MG_PONAB	Alpha-2-macroglobulin OS=Pongo abelii GN=A2M PE=2 SV=1			K03910	04610 Complement and coagulation cascades [PATH:ko04610]	09151 Immune system	0.448373	0.438611	-0.258698	-0.710349	AIPGENE10310
15.6722	14.2718	15.3535	15.7965	15.7434	15.7169	15.7071	15.3248	14.7456	15.5369	>AIPGENE1033	Swiss-Prot	sp|P43024|CX6A1_MOUSE	Cytochrome c oxidase subunit 6A1, mitochondrial OS=Mus musculus GN=Cox6a1 PE=1 SV=2			K02266	00190 Oxidative phosphorylation [PATH:ko00190]	09102 Energy metabolism	0.0404256	0.945715	-0.0387823	-0.0888237	AIPGENE1033
13.0829	13.8345	13.569	13.398	13.6299	12.8623	11.3468	12.6992	12.8796	13.0407	>AIPGENE10333	Swiss-Prot	sp|Q03601|NHL1_CAEEL	RING finger protein nhl-1 OS=Caenorhabditis elegans GN=nhl-1 PE=1 SV=2	+	A_S	#N/A			1.63744	0.00778223	0.937138	2.15843	AIPGENE10333
17.7802	17.6555	17.752	17.3921	17.6947	18.3183	17.3661	17.4333	17.396	17.2803	>AIPGENE10343	Swiss-Prot	sp|Q29307|ATIF1_PIG	ATPase inhibitor, mitochondrial OS=Sus scrofa GN=ATPIF1 PE=3 SV=2			K22255	04131 Membrane trafficking [BR:ko04131]	09182 Protein families: genetic information processing	0.187333	0.774481	0.0960995	0.316468	AIPGENE10343
20.4811	20.4332	20.398	20.3771	20.4599	20.3668	20.5384	20.4577	21.4599	20.404	>AIPGENE10344	Swiss-Prot	sp|Q6DCQ6|VWA2_XENLA	von Willebrand factor A domain-containing protein 2 OS=Xenopus laevis GN=vwa2 PE=2 SV=1			#N/A			0.485009	0.444152	-0.21549	-0.702933	AIPGENE10344
15.7599	15.3582	15.9646	15.238	15.8044	15.722	15.7066	15.3728	15.4897	14.9899	>AIPGENE10347	Swiss-Prot	sp|Q8WUF8|F172A_HUMAN	Protein FAM172A OS=Homo sapiens GN=FAM172A PE=2 SV=1			#N/A			0.389971	0.555399	0.168808	0.576006	AIPGENE10347
16.0143	15.9232	15.7438	15.8203	15.8817	15.5268	15.8189	15.8878	15.8522	15.7501	>AIPGENE10361	Swiss-Prot	sp|Q6PCJ1|DCTN1_XENLA	Dynactin subunit 1 OS=Xenopus laevis GN=dctn1 PE=2 SV=1			K04648	04962 Vasopressin-regulated water reabsorption [PATH:ko04962]	09155 Excretory system	0.693481	0.521853	0.109516	0.612171	AIPGENE10361
17.3713	17.1836	17.4143	17.8045	17.3372	17.5643	17.6497	17.5193	18.4287	17.8178	>AIPGENE10362	TrEMBL	tr|W4HC28|W4HC28_9STRA	Uncharacterized protein OS=Aphanomyces astaci GN=H257_00200 PE=4 SV=1			#N/A			1.03421	0.106041	-0.373787	-1.2644	AIPGENE10362
15.1239	15.3287	15.1238	15.2883	15.2079	14.7633	14.9718	14.5526	14.7562	14.2435	>AIPGENE10380	Swiss-Prot	sp|A1L258|D2HDH_DANRE	D-2-hydroxyglutarate dehydrogenase, mitochondrial OS=Danio rerio GN=d2hgdh PE=2 SV=1	+	A_S	K18204	09191 Unclassified: metabolism	09191 Unclassified: metabolism	2.57698	0.0037913	0.557038	2.42378	AIPGENE10380
18.4477	19.5359	19.2641	18.9464	19.5227	18.9369	19.1995	19.475	15.4947	19.452	>AIPGENE10386	Swiss-Prot	sp|Q6GQV7|EDRF1_MOUSE	Erythroid differentiation-related factor 1 OS=Mus musculus GN=Edrf1 PE=2 SV=1			#N/A			0.351037	0.437371	0.631744	0.711802	AIPGENE10386
16.7021	16.768	16.6633	16.821	16.6858	16.9847	16.8528	16.6727	17.0243	17.1533	>AIPGENE1040	Swiss-Prot	sp|Q6IWH7|ANO7_HUMAN	Anoctamin-7 OS=Homo sapiens GN=ANO7 PE=1 SV=2			K19501	04040 Ion channels [BR:ko04040]	09183 Protein families: signaling and cellular processes	1.37482	0.165048	-0.209476	-1.12172	AIPGENE1040
18.2604	18.1752	18.1269	18.1504	18.133	18.3068	18.2679	18.2585	19.4784	18.3066	>AIPGENE10412	Swiss-Prot	sp|P54612|2AAA_PIG	Serine/threonine-protein phosphatase 2A 65 kDa regulatory subunit A alpha isoform OS=Sus scrofa GN=PPP2R1A PE=2 SV=2			K03456	03015 mRNA surveillance pathway [PATH:ko03015]	09122 Translation	0.749263	0.202706	-0.354469	-1.04219	AIPGENE10412
15.6076	16.083	16.0771	16.1169	15.9054	16.2473	16.0459	16.2112	16.2339	16.1984	>AIPGENE10420	Swiss-Prot	sp|Q9ERQ8|CAH7_MOUSE	Carbonic anhydrase 7 OS=Mus musculus GN=Ca7 PE=1 SV=2			K01672	00910 Nitrogen metabolism [PATH:ko00910]	00910 Nitrogen metabolism [PATH:ko00910]	1.26567	0.15758	-0.22934	-1.13672	AIPGENE10420
19.5958	19.651	19.7279	19.3968	19.6994	19.6895	19.7772	19.778	19.5592	19.8939	>AIPGENE10422	Swiss-Prot	sp|P08120|CO4A1_DROME	Collagen alpha-1(IV) chain OS=Drosophila melanogaster GN=Cg25C PE=2 SV=3			K06237	04151 PI3K-Akt signaling pathway [PATH:ko04151]	09130 Environmental Information Processing	0.796702	0.452268	-0.125387	-0.693183	AIPGENE10422
14.2542	15.1937	14.5233	14.4535	14.468	14.3374	14.2971	14.1885	14.2975	14.4936	>AIPGENE10423	Swiss-Prot	sp|Q9NZN5|ARHGC_HUMAN	Rho guanine nucleotide exchange factor 12 OS=Homo sapiens GN=ARHGEF12 PE=1 SV=1			K07532	04810 Regulation of actin cytoskeleton [PATH:ko04810]	09142 Cell motility	0.779654	0.254948	0.255709	0.95477	AIPGENE10423
15.3499	15.1139	14.4279	14.7909	14.8548	14.4494	13.9067	14.274	13.7669	13.9865	>AIPGENE10491	Swiss-Prot	sp|P51113|FMR1A_XENLA	Fragile X mental retardation protein 1 homolog A OS=Xenopus laevis GN=fmr1-a PE=1 SV=1	+	A_S	K15516	03013 RNA transport [PATH:ko03013]	09122 Translation	2.50284	0.00156332	0.830791	2.77441	AIPGENE10491
21.8346	21.8196	21.6764	21.6347	21.6499	21.9553	21.9547	21.3268	21.9449	21.8457	>AIPGENE10493	Swiss-Prot	sp|P11833|TBB_PARLI	Tubulin beta chain OS=Paracentrotus lividus PE=2 SV=1			#N/A			0.267436	0.739714	-0.0824253	-0.360191	AIPGENE10493
17.1731	17.1586	16.9982	17.1218	17.0184	17.5415	17.6457	17.8694	18.9429	17.9828	>AIPGENE10494	Swiss-Prot	sp|P48818|ACADV_BOVIN	Very long-chain specific acyl-CoA dehydrogenase, mitochondrial OS=Bos taurus GN=ACADVL PE=2 SV=3	+	A_S	K09479	00071 Fatty acid degradation [PATH:ko00071]	09103 Lipid metabolism	2.14578	0.00253861	-0.902458	-2.56515	AIPGENE10494
19.6785	19.7323	19.7306	19.8954	19.8248	20.1418	19.9515	20.0235	19.6878	19.9896	>AIPGENE10504	Swiss-Prot	sp|P31400|VATA_MANSE	V-type proton ATPase catalytic subunit A OS=Manduca sexta GN=VHAA PE=2 SV=1			#N/A			1.23758	0.218796	-0.186524	-1.01202	AIPGENE10504
15.0656	14.902	14.6998	14.7295	14.7726	14.3197	14.7587	14.8716	14.3411	14.5722	>AIPGENE10509	Swiss-Prot	sp|Q8WVM7|STAG1_HUMAN	Cohesin subunit SA-1 OS=Homo sapiens GN=STAG1 PE=1 SV=3			K06671	04110 Cell cycle [PATH:ko04110]	09143 Cell growth and death	1.11161	0.155868	0.261257	1.14109	AIPGENE10509
18.7547	18.7551	18.7179	18.8234	18.7672	18.869	18.8142	18.8158	18.9337	18.4054	>AIPGENE10518	Swiss-Prot	sp|P53619|COPD_BOVIN	Coatomer subunit delta OS=Bos taurus GN=ARCN1 PE=1 SV=1			K20471	04131 Membrane trafficking [BR:ko04131]	09182 Protein families: genetic information processing	0.0143603	0.988766	-0.00398445	-0.0204632	AIPGENE10518
19.4878	19.4321	19.5179	19.3492	19.0413	19.3745	19.4548	19.4735	19.3606	19.504	>AIPGENE10519	Swiss-Prot	sp|P13590|NCAM1_CHICK	Neural cell adhesion molecule 1 OS=Gallus gallus GN=NCAM1 PE=1 SV=3			#N/A			0.323047	0.743688	-0.0677872	-0.355838	AIPGENE10519
19.0241	18.9155	18.8601	18.7847	18.9005	18.7235	18.8327	19.0396	18.5419	19.0632	>AIPGENE10527	Swiss-Prot	sp|O35136|NCAM2_MOUSE	Neural cell adhesion molecule 2 OS=Mus musculus GN=Ncam2 PE=2 SV=1			K06491	04514 Cell adhesion molecules (CAMs) [PATH:ko04514]	09133 Signaling molecules and interaction	0.218217	0.809751	0.056794	0.276354	AIPGENE10527
15.5761	15.4083	15.5661	15.248	15.2775	15.606	15.7273	15.5385	15.5276	15.0009	>AIPGENE10528	Swiss-Prot	sp|B5FZA8|LYRM4_TAEGU	LYR motif-containing protein 4 OS=Taeniopygia guttata GN=LYRM4 PE=3 SV=1			K22069	03029 Mitochondrial biogenesis [BR:ko03029]	09182 Protein families: genetic information processing	0.179412	0.81555	-0.0648951	-0.267276	AIPGENE10528
17.1584	16.9931	16.9417	17.0234	17.0379	16.8196	16.8933	16.7239	17.0535	16.8911	>AIPGENE10529	Swiss-Prot	sp|Q96RQ3|MCCA_HUMAN	Methylcrotonoyl-CoA carboxylase subunit alpha, mitochondrial OS=Homo sapiens GN=MCCC1 PE=1 SV=3			K01968	00280 Valine, leucine and isoleucine degradation [PATH:ko00280]	09105 Amino acid metabolism	1.35434	0.265203	0.154631	0.93804	AIPGENE10529
16.9706	17.3322	17.287	17.4503	17.4244	17.666	17.627	17.5361	17.4413	17.4484	>AIPGENE10532	Swiss-Prot	sp|Q66HG5|TM9S2_RAT	Transmembrane 9 superfamily member 2 OS=Rattus norvegicus GN=Tm9sf2 PE=2 SV=1			K17086	04147 Exosome [BR:ko04147]	09183 Protein families: signaling and cellular processes	1.4866	0.104006	-0.250854	-1.2719	AIPGENE10532
17.743	17.634	17.7948	17.6714	17.7696	17.8975	17.9676	17.8047	17.7623	17.8714	>AIPGENE10535	Swiss-Prot	sp|Q62829|PAK3_RAT	Serine/threonine-protein kinase PAK 3 OS=Rattus norvegicus GN=Pak3 PE=1 SV=1			K05733	04014 Ras signaling pathway [PATH:ko04014]	09130 Environmental Information Processing	1.73069	0.264156	-0.138142	-0.940248	AIPGENE10535
14.6213	14.5433	15.0682	14.418	14.4693	14.6686	14.5339	15.1973	15.3024	14.6046	>AIPGENE10539	Swiss-Prot	sp|Q7TP17|U2AF4_RAT	Splicing factor U2AF 26 kDa subunit OS=Rattus norvegicus GN=U2af1l4 PE=2 SV=1			K12836	03040 Spliceosome [PATH:ko03040]	09121 Transcription	0.575126	0.37124	-0.237356	-0.795207	AIPGENE10539
20.2158	20.1471	20.116	19.7586	20.0685	20.1878	20.2346	20.319	20.0134	20.3007	>AIPGENE10546	Swiss-Prot	sp|P27393|CO4A2_ASCSU	Collagen alpha-2(IV) chain OS=Ascaris suum PE=2 SV=1			#N/A			0.800069	0.396779	-0.149879	-0.763283	AIPGENE10546
15.0902	15.3215	15.7637	15.1818	15.0834	16.154	15.8983	16.1077	15.4379	15.6347	>AIPGENE10550	Swiss-Prot	sp|Q86UP6|CUZD1_HUMAN	CUB and zona pellucida-like domain-containing protein 1 OS=Homo sapiens GN=CUZD1 PE=2 SV=1			#N/A			1.7621	0.0136225	-0.558423	-1.94796	AIPGENE10550
17.0125	17.8307	16.9677	17.5529	17.4892	18.0284	17.0205	17.8104	17.6343	18.0262	>AIPGENE10554	no_hit					#N/A			0.662001	0.254791	-0.333361	-0.954634	AIPGENE10554
17.5664	17.7438	17.7115	17.8002	17.7466	16.55	17.0416	16.7746	16.8996	16.5061	>AIPGENE10560	Swiss-Prot	sp|A8XWX5|CPG2_CAEBR	Chondroitin proteoglycan 2 OS=Caenorhabditis briggsae GN=cpg-2 PE=3 SV=2	+	A_S	#N/A			4.65435	0.000129032	0.959334	4.58517	AIPGENE10560
14.031	14.1664	14.0462	13.9049	13.9699	13.9725	14.2255	13.9524	13.9926	14.1157	>AIPGENE10561	Swiss-Prot	sp|Q91VF6|COQA1_MOUSE	Collagen alpha-1(XXVI) chain OS=Mus musculus GN=Col26a1 PE=1 SV=1			#N/A			0.161278	0.891223	-0.0280527	-0.167208	AIPGENE10561
18.6577	18.1541	18.9169	18.789	18.7692	18.8735	18.7527	18.5202	18.4982	18.7374	>AIPGENE10564	Swiss-Prot	sp|Q5ZHW4|RAB5B_CHICK	Ras-related protein Rab-5B OS=Gallus gallus GN=RAB5B PE=2 SV=1			K07888	04014 Ras signaling pathway [PATH:ko04014]	09130 Environmental Information Processing	0.0444509	0.952091	-0.01903	-0.0758681	AIPGENE10564
16.5313	16.7539	17.0115	16.8106	16.7665	16.2345	16.1121	16.2982	16.5096	15.9765	>AIPGENE10572	Swiss-Prot	sp|P23780|BGAL_MOUSE	Beta-galactosidase OS=Mus musculus GN=Glb1 PE=2 SV=1	+	A_S	K12309	00052 Galactose metabolism [PATH:ko00052]	09101 Carbohydrate metabolism	2.78508	0.00295082	0.548533	2.51723	AIPGENE10572
18.2895	18.2835	18.1617	18.0556	18.3009	17.4528	18.2926	18.3741	18.3435	18.3943	>AIPGENE10586	Swiss-Prot	sp|Q20655|14332_CAEEL	14-3-3-like protein 2 OS=Caenorhabditis elegans GN=ftt-2 PE=1 SV=1			#N/A			0.0922914	0.893265	0.0467621	0.163097	AIPGENE10586
20.9704	20.935	19.9411	20.9801	21.0015	21.318	20.6524	21.1431	20.0185	20.8871	>AIPGENE10587	Swiss-Prot	sp|Q5ZKC9|1433Z_CHICK	14-3-3 protein zeta OS=Gallus gallus GN=YWHAZ PE=2 SV=1			K16197	04013 MAPK signaling pathway - fly [PATH:ko04013]	09130 Environmental Information Processing	0.0438951	0.942525	-0.0382034	-0.0939907	AIPGENE10587
17.1635	17.9121	17.9535	18.0597	17.8684	18.1876	18.0053	18.1033	18.1404	17.9197	>AIPGENE10604	Swiss-Prot	sp|Q71U00|SKP1_XENLA	S-phase kinase-associated protein 1 OS=Xenopus laevis GN=skp1 PE=1 SV=3			K03094	04141 Protein processing in endoplasmic reticulum [PATH:ko04141]	09123 Folding, sorting and degradation	0.876344	0.200552	-0.279821	-1.04687	AIPGENE10604
18.3299	18.3367	18.2347	18.428	18.3891	18.5758	18.133	18.498	18.4533	18.4416	>AIPGENE10606	Swiss-Prot	sp|Q20655|14332_CAEEL	14-3-3-like protein 2 OS=Caenorhabditis elegans GN=ftt-2 PE=1 SV=1			#N/A			0.421397	0.691934	-0.076664	-0.420483	AIPGENE10606
20.026	20.4935	20.345	20.643	20.5335	20.8505	20.8397	20.709	20.7604	20.8077	>AIPGENE10618	Swiss-Prot	sp|Q5R651|1433Z_PONAB	14-3-3 protein zeta/delta OS=Pongo abelii GN=YWHAZ PE=2 SV=1			K16197	04013 MAPK signaling pathway - fly [PATH:ko04013]	09130 Environmental Information Processing	2.09414	0.0180177	-0.385246	-1.83454	AIPGENE10618
16.8011	16.6722	16.7858	16.633	16.6254	16.1996	15.9087	15.5066	16.398	16.0368	>AIPGENE10619	Swiss-Prot	sp|Q63ZU0|ADA_XENTR	Adenosine deaminase OS=Xenopus tropicalis GN=ada PE=2 SV=1	+	A_S	K01488	00230 Purine metabolism [PATH:ko00230]	09104 Nucleotide metabolism	2.68717	0.00180083	0.693556	2.72193	AIPGENE10619
19.2609	19.659	19.7676	19.6305	19.7095	18.2146	18.6032	18.4306	18.2374	18.5733	>AIPGENE10623	Swiss-Prot	sp|Q96PP9|GBP4_HUMAN	Guanylate-binding protein 4 OS=Homo sapiens GN=GBP4 PE=1 SV=2	+	A_S	K20899	04621 NOD-like receptor signaling pathway [PATH:ko04621]	09151 Immune system	5.03329	0	1.19367	5.4068	AIPGENE10623
17.1802	17.3469	17.2431	17.2404	17.1302	16.9513	17.0295	16.8625	17.1584	16.446	>AIPGENE10649	Swiss-Prot	sp|P56571|ES1_RAT	ES1 protein homolog, mitochondrial OS=Rattus norvegicus PE=1 SV=2			#N/A			1.55327	0.051064	0.338597	1.49562	AIPGENE10649
14.9785	14.6715	14.6988	14.3573	14.6528	14.3995	14.0329	14.4672	14.7104	14.6886	>AIPGENE1065	TrEMBL	tr|A7SRR0|A7SRR0_NEMVE	Predicted protein OS=Nematostella vectensis GN=v1g216424 PE=4 SV=1			#N/A			0.668331	0.345981	0.212078	0.824108	AIPGENE1065
16.1967	17.4346	17.5007	17.8867	17.2521	17.2211	17.1861	17.2186	17.7071	17.1355	>AIPGENE10653	TrEMBL	tr|M5THZ5|M5THZ5_9PLAN	Levanase (2,6-beta-D-fructanfructanohydrolase) OS=Rhodopirellula sp. SWK7 GN=RRSWK_02371 PE=3 SV=1			#N/A			0.0461118	0.940438	-0.0395264	-0.0982019	AIPGENE10653
21.4845	21.6142	21.5331	21.579	21.5576	21.9763	22.0265	22.0783	21.9537	22.1462	>AIPGENE10659	Swiss-Prot	sp|D3ZAT9|FAXC_RAT	Failed axon connections homolog OS=Rattus norvegicus GN=Faxc PE=3 SV=1	+	A_S	#N/A			5.59151	0.000715232	-0.482544	-3.41834	AIPGENE10659
14.3808	14.1008	14.6395	14.3121	14.3285	14.0021	13.6683	13.7251	14.3152	13.2921	>AIPGENE10662	Swiss-Prot	sp|Q9ZQ81|PPA9_ARATH	Probable inactive purple acid phosphatase 9 OS=Arabidopsis thaliana GN=PAP9 PE=2 SV=1			K22390	99999 Others	09191 Unclassified: metabolism	1.68575	0.0156776	0.551798	1.89088	AIPGENE10662
17.2148	16.9879	17.2621	17.1709	17.0555	16.2951	16.0878	16.6532	16.7373	16.7093	>AIPGENE10670	TrEMBL	tr|D7FJQ0|D7FJQ0_ECTSI	Putative uncharacterized protein OS=Ectocarpus siliculosus GN=Esi_0136_0015 PE=4 SV=1	+	A_S	#N/A			2.76251	0.00189474	0.64169	2.68344	AIPGENE10670
17.5752	17.5702	17.2154	17.6446	17.6932	17.9925	17.7706	18.0908	19.9692	18.0652	>AIPGENE10679	Swiss-Prot	sp|Q8WXF0|SRS12_HUMAN	Serine/arginine-rich splicing factor 12 OS=Homo sapiens GN=SRSF12 PE=2 SV=1			#N/A			1.12161	0.0321799	-0.83795	-1.64113	AIPGENE10679
17.0267	16.9955	17.2597	17.1712	17.0421	17.4008	17.2448	15.8884	19.9692	17.107	>AIPGENE10680	Swiss-Prot	sp|Q8WXF0|SRS12_HUMAN	Serine/arginine-rich splicing factor 12 OS=Homo sapiens GN=SRSF12 PE=2 SV=1			#N/A			0.263389	0.579301	-0.423013	-0.549547	AIPGENE10680
18.5664	17.7818	18.582	18.6617	17.8308	18.3318	18.9645	18.6765	19.5155	18.0833	>AIPGENE10686	TrEMBL	tr|K3WAD2|K3WAD2_PYTUL	Uncharacterized protein OS=Pythium ultimum DAOM BR144 GN=PYU1_G001921 PE=4 SV=1			#N/A			0.671265	0.209165	-0.429775	-1.0288	AIPGENE10686
14.6694	14.886	14.5439	13.704	12.9667	15.4068	16.8159	16.5425	16.281	15.3773	>AIPGENE10688	Swiss-Prot	sp|Q58L91|FA5V_OXYSU	Venom prothrombin activator oscutarin-C non-catalytic subunit OS=Oxyuranus scutellatus PE=1 SV=1	+	A_S	#N/A			2.49945	0.000717608	-1.93072	-3.4224	AIPGENE10688
15.5207	15.5521	15.5157	15.5174	15.4313	15.9485	16.274	15.9002	15.9434	15.7655	>AIPGENE10689	Swiss-Prot	sp|O95271|TNKS1_HUMAN	Tankyrase-1 OS=Homo sapiens GN=TNKS PE=1 SV=2	+	A_S	K10799	03051 Proteasome [BR:ko03051]	09182 Protein families: genetic information processing	3.15281	0.00343162	-0.458882	-2.46565	AIPGENE10689
10.6824	15.5521	13.231	12.7279	12.5801	13.7538	15.0323	14.6822	14.8646	13.5931	>AIPGENE10690	Swiss-Prot	sp|P70490|MFGM_RAT	Lactadherin OS=Rattus norvegicus GN=Mfge8 PE=2 SV=1			K17253	04147 Exosome [BR:ko04147]	09183 Protein families: signaling and cellular processes	0.903114	0.04635	-1.4305	-1.53011	AIPGENE10690
17.722	17.7164	17.7082	17.7269	17.7815	17.1016	17.1146	16.8283	17.1498	17.0456	>AIPGENE10715	Swiss-Prot	sp|E1C7U0|STING_CHICK	Stimulator of interferon genes protein OS=Gallus gallus GN=TMEM173 PE=3 SV=1	+	A_S	#N/A			5.55737	0.00010582	0.682999	4.29914	AIPGENE10715
14.8479	15.1378	14.2332	14.7899	14.8822	13.8561	14.7424	14.0024	15.6538	15.1953	>AIPGENE10716	Swiss-Prot	sp|P79795|NRP1_CHICK	Neuropilin-1 OS=Gallus gallus GN=NRP1 PE=2 SV=1			K06724	04360 Axon guidance [PATH:ko04360]	09158 Development	0.0864634	0.875641	0.0882013	0.186088	AIPGENE10716
17.8895	18.0988	17.9475	18.2194	17.9456	17.7554	17.5799	17.0796	17.8963	16.723	>AIPGENE10722	no_hit					#N/A			1.56087	0.0164983	0.613312	1.86998	AIPGENE10722
16.0266	16.0134	15.4952	15.9969	16.0972	13.9988	13.9197	13.0543	13.5491	14.2236	>AIPGENE10735	no_hit			+	A_S	#N/A			4.86465	0	2.17677	6.55537	AIPGENE10735
15.9235	15.5371	15.6366	15.4231	15.8127	13.8118	15.0168	14.3138	13.5491	14.8957	>AIPGENE10743	TrEMBL	tr|U9U5Y1|U9U5Y1_RHIID	Uncharacterized protein (Fragment) OS=Rhizophagus irregularis (strain DAOM 181602 / DAOM 197198 / MUCL 43194) GN=GLOINDRAFT_77722 PE=4 SV=1	+	A_S	#N/A			2.67292	0.000852665	1.34916	3.3494	AIPGENE10743
15.6746	15.5981	15.6345	15.4998	15.5918	14.2705	14.5212	14.4298	14.1164	14.0996	>AIPGENE10747	TrEMBL	tr|B0DCR9|B0DCR9_LACBS	Predicted protein OS=Laccaria bicolor (strain S238N-H82 / ATCC MYA-4686) GN=LACBIDRAFT_327766 PE=4 SV=1	+	A_S	#N/A			6.37571	0	1.31225	6.96196	AIPGENE10747
17.3683	17.6207	17.0313	17.3088	17.6411	17.8	17.461	17.3629	17.3563	17.8837	>AIPGENE10749	nr	gi|156379665|ref|XP_001631577.1|	predicted protein [Nematostella vectensis] >gi|156218619|gb|EDO39514.1| predicted protein [Nematostella vectensis]			#N/A			0.533674	0.453391	-0.178751	-0.690992	AIPGENE10749
14.8501	14.7886	14.0322	14.9505	15.1342	14.1025	12.6321	17.3629	13.4243	13.7022	>AIPGENE10750	TrEMBL	tr|C3Z5P1|C3Z5P1_BRAFL	Putative uncharacterized protein OS=Branchiostoma floridae GN=BRAFLDRAFT_66129 PE=4 SV=1			K08292	04152 AMPK signaling pathway [PATH:ko04152]	09130 Environmental Information Processing	0.250113	0.586029	0.506318	0.540106	AIPGENE10750
18.5905	18.7869	18.4875	18.752	18.8289	18.6563	18.7122	18.9502	18.6165	18.867	>AIPGENE10752	no_hit					#N/A			0.342221	0.728959	-0.0712921	-0.373741	AIPGENE10752
18.6843	18.7943	18.6209	18.6624	18.6368	16.726	18.7111	18.9058	19.3107	18.6161	>AIPGENE10764	Swiss-Prot	sp|O55125|NIPS1_MOUSE	Protein NipSnap homolog 1 OS=Mus musculus GN=Nipsnap1 PE=1 SV=1			#N/A			0.201541	0.700015	0.225797	0.411159	AIPGENE10764
20.1646	20.6766	20.825	20.3952	20.7127	20.8505	20.9955	21.0442	20.9787	20.9001	>AIPGENE1080	Swiss-Prot	sp|Q9IA76|RL31_PAROL	60S ribosomal protein L31 OS=Paralichthys olivaceus GN=rpl31 PE=2 SV=1			#N/A			1.88684	0.0220148	-0.398973	-1.7699	AIPGENE1080
16.6572	16.2756	15.9402	15.7959	16.3315	15.1109	15.3944	14.9914	20.9787	15.6088	>AIPGENE10859	nr	gi|504609110|ref|WP_014796212.1|	hypothetical protein [Flexibacter litoralis] >gi|392395939|ref|YP_006432540.1| hypothetical protein Fleli_0258 [Flexibacter litoralis DSM 6794] >gi|390527017|gb|AFM02747.1| hypothetical protein Fleli_0258 [Flexibacter litoralis DSM 6794]			#N/A			0.0675844	0.886769	-0.216755	-0.172629	AIPGENE10859
15.1198	15.265	15.6047	15.4794	15.4466	15.6069	15.436	15.4219	16.0478	15.4923	>AIPGENE10883	Swiss-Prot	sp|Q95218|DMBT1_RABIT	Deleted in malignant brain tumors 1 protein OS=Oryctolagus cuniculus GN=Dmbt1 PE=1 SV=2			K13912	04970 Salivary secretion [PATH:ko04970]	09154 Digestive system	0.770694	0.294914	-0.217857	-0.891752	AIPGENE10883
16.7056	16.4492	16.6588	16.7233	16.5943	16.8557	16.3218	16.4157	16.7826	16.7627	>AIPGENE10885	Swiss-Prot	sp|Q13367|AP3B2_HUMAN	AP-3 complex subunit beta-2 OS=Homo sapiens GN=AP3B2 PE=1 SV=2			K12397	04142 Lysosome [PATH:ko04142]	09141 Transport and catabolism	0.00414002	0.995031	-0.00145645	-0.00665887	AIPGENE10885
14.7537	14.7693	14.7524	14.846	14.9287	15.1735	15.1636	15.1992	15.3742	15.3238	>AIPGENE10888	no_hit			+	A_S	#N/A			4.34407	0.00141176	-0.436849	-2.82052	AIPGENE10888
15.4268	15.4156	15.4437	15.3508	15.3635	15.2951	14.8432	14.8076	15.1063	14.7192	>AIPGENE1089	Swiss-Prot	sp|G4NYJ6|WAPA_BACPT	tRNA3(Ser)-specific nuclease WapA OS=Bacillus subtilis subsp. spizizenii (strain TU-B-10) GN=wapA PE=1 SV=1	+	A_S	#N/A			2.47113	0.00810141	0.445806	2.13912	AIPGENE1089
17.6301	17.6435	17.4713	16.9057	17.4467	15.88	16.0483	16.807	16.6419	16.0693	>AIPGENE10893	Swiss-Prot	sp|Q9D2K4|IQCH_MOUSE	IQ domain-containing protein H OS=Mus musculus GN=Iqch PE=2 SV=3	+	A_S	#N/A			2.96906	0.000619529	1.13018	3.45882	AIPGENE10893
15.9227	14.9358	14.7382	14.9552	15.1386	15.1703	15.3537	15.5002	15.5408	14.8878	>AIPGENE10895	Swiss-Prot	sp|O08700|VPS45_RAT	Vacuolar protein sorting-associated protein 45 OS=Rattus norvegicus GN=Vps45 PE=1 SV=1			K12479	04144 Endocytosis [PATH:ko04144]	09141 Transport and catabolism	0.267219	0.666491	-0.152446	-0.450426	AIPGENE10895
16.4199	16.7021	16.8462	16.6493	16.7279	16.5684	16.5565	16.7821	16.5054	16.5573	>AIPGENE10899	Swiss-Prot	sp|P09874|PARP1_HUMAN	Poly [ADP-ribose] polymerase 1 OS=Homo sapiens GN=PARP1 PE=1 SV=4			K10798	03410 Base excision repair [PATH:ko03410]	09124 Replication and repair	0.394172	0.704985	0.0751232	0.405696	AIPGENE10899
15.1378	15.0447	14.8415	15.3752	15.2106	15.2184	14.1679	14.7613	16.5054	15.1727	>AIPGENE10900	Swiss-Prot	sp|Q8BTH8|KC1G1_MOUSE	Casein kinase I isoform gamma-1 OS=Mus musculus GN=Csnk1g1 PE=1 SV=2			K08958	04340 Hedgehog signaling pathway [PATH:ko04340]	09130 Environmental Information Processing	0.0383245	0.946153	-0.0431871	-0.0873245	AIPGENE10900
15.7543	16.7054	15.8509	15.8786	15.998	15.2184	10.6085	12.0276	16.5054	12.3845	>AIPGENE10903	TrEMBL	tr|F4D1R8|F4D1R8_PSEUX	Phospholipase/Carboxylesterase OS=Pseudonocardia dioxanivorans (strain ATCC 55486 / DSM 44775 / JCM 13855 / CB1190) GN=Psed_5854 PE=4 SV=1	+	A_S	K06999	99999 Others	09191 Unclassified: metabolism	1.39358	0.00642683	2.68858	2.23913	AIPGENE10903
18.2841	17.9751	18.1348	18.1738	18.1411	18.8734	18.4581	18.6472	18.679	18.4906	>AIPGENE10905	Swiss-Prot	sp|O15127|SCAM2_HUMAN	Secretory carrier-associated membrane protein 2 OS=Homo sapiens GN=SCAMP2 PE=1 SV=2	+	A_S	K19995	04131 Membrane trafficking [BR:ko04131]	09182 Protein families: genetic information processing	3.21782	0.00250474	-0.487907	-2.57534	AIPGENE10905
16.2927	16.5225	16.4496	16.2604	16.354	16.5301	16.637	16.4637	16.5297	16.3469	>AIPGENE10914	Swiss-Prot	sp|Q2VLH6|C163A_MOUSE	Scavenger receptor cysteine-rich type 1 protein M130 OS=Mus musculus GN=Cd163 PE=2 SV=2			K06545	04090 CD molecules [BR:ko04090]	09183 Protein families: signaling and cellular processes	0.989149	0.410162	-0.125669	-0.747242	AIPGENE10914
19.9277	20.0614	20.197	19.9699	19.9729	18.7517	19.1889	19.0559	18.8246	18.613	>AIPGENE10918	TrEMBL	tr|A7S1V5|A7S1V5_NEMVE	Predicted protein OS=Nematostella vectensis GN=v1g242264 PE=4 SV=1	+	A_S	K18263	03036 Chromosome and associated proteins [BR:ko03036]	09182 Protein families: genetic information processing	5.04878	0	1.13894	5.3052	AIPGENE10918
15.3941	15.5037	14.8102	15.0486	14.9026	14.3217	15.8296	16.0166	16.3441	15.8803	>AIPGENE1092	no_hit					#N/A			0.734279	0.152636	-0.546617	-1.14767	AIPGENE1092
15.794	15.543	15.7168	15.8095	15.7126	15.8072	15.7707	15.517	15.6629	15.8871	>AIPGENE10921	Swiss-Prot	sp|Q9D0S9|HINT2_MOUSE	Histidine triad nucleotide-binding protein 2, mitochondrial OS=Mus musculus GN=Hint2 PE=1 SV=1			#N/A			0.062037	0.951942	-0.0137899	-0.0767497	AIPGENE10921
13.7308	12.7762	13.0923	16.1994	13.2686	12.6184	13.115	13.3476	12.6295	14.8727	>AIPGENE10930	TrEMBL	tr|A7RW73|A7RW73_NEMVE	Predicted protein OS=Nematostella vectensis GN=v1g241119 PE=4 SV=1			#N/A			0.282285	0.54242	0.496814	0.589958	AIPGENE10930
16.721	17.1436	16.9999	16.97	17.0353	16.3824	16.7741	16.81	16.7804	16.8146	>AIPGENE10935	TrEMBL	tr|A7SVX9|A7SVX9_NEMVE	Predicted protein OS=Nematostella vectensis GN=v1g247717 PE=4 SV=1			#N/A			1.37584	0.108706	0.261668	1.25627	AIPGENE10935
13.6467	13.8652	14.1448	14.2836	13.939	14.0938	14.1637	14.1823	14.1445	11.2566	>AIPGENE10941	TrEMBL	tr|A7SVX9|A7SVX9_NEMVE	Predicted protein OS=Nematostella vectensis GN=v1g247717 PE=4 SV=1			#N/A			0.294011	0.540599	0.40768	0.592043	AIPGENE10941
14.9574	14.9294	14.9765	15.0868	14.9515	13.8503	14.4907	14.3244	14.1445	14.6647	>AIPGENE10959	TrEMBL	tr|A7SGB2|A7SGB2_NEMVE	Predicted protein OS=Nematostella vectensis GN=v1g245085 PE=4 SV=1	+	A_S	#N/A			2.85567	0.00148879	0.685376	2.81534	AIPGENE10959
16.1687	16.1125	16.3951	16.1868	16.2607	15.2802	15.6592	15.2823	16.8932	14.9053	>AIPGENE10961	Swiss-Prot	sp|Q63342|M2GD_RAT	Dimethylglycine dehydrogenase, mitochondrial OS=Rattus norvegicus GN=Dmgdh PE=1 SV=1			#N/A			0.952722	0.0719471	0.620726	1.38842	AIPGENE10961
18.0873	17.9389	17.9094	17.9521	17.846	18.2783	18.2464	18.1566	18.3059	18.2902	>AIPGENE10966	Swiss-Prot	sp|Q3ZBV8|SYTC_BOVIN	Threonine--tRNA ligase, cytoplasmic OS=Bos taurus GN=TARS PE=2 SV=1	+	A_S	K01868	00970 Aminoacyl-tRNA biosynthesis [PATH:ko00970]	09122 Translation	3.71243	0.00920109	-0.30874	-2.09019	AIPGENE10966
16.1062	16.1849	16.0986	16.0865	16.0787	16.1119	15.947	15.6982	16.2516	16.1388	>AIPGENE10969	Swiss-Prot	sp|P85521|C163A_BOVIN	Scavenger receptor cysteine-rich type 1 protein M130 OS=Bos taurus GN=CD163 PE=1 SV=2			K06545	04090 CD molecules [BR:ko04090]	09183 Protein families: signaling and cellular processes	0.366839	0.700023	0.0814713	0.411563	AIPGENE10969
18.11	18.4752	18.5569	17.4364	18.3818	17.9964	18.4319	18.1427	18.5693	18.0024	>AIPGENE10977	Swiss-Prot	sp|Q5XGM3|BHMT1_XENLA	Betaine--homocysteine S-methyltransferase 1 OS=Xenopus laevis GN=bhmt PE=2 SV=1			K00544	00260 Glycine, serine and threonine metabolism [PATH:ko00260]	09105 Amino acid metabolism	0.0554872	0.934041	-0.0364841	-0.10917	AIPGENE10977
14.9915	15.262	15.2273	14.9982	15.135	14.5177	14.7836	14.2734	15.2552	13.792	>AIPGENE10986	Swiss-Prot	sp|Q9UI17|M2GD_HUMAN	Dimethylglycine dehydrogenase, mitochondrial OS=Homo sapiens GN=DMGDH PE=1 SV=2			K00315	00260 Glycine, serine and threonine metabolism [PATH:ko00260]	09105 Amino acid metabolism	1.35162	0.0266466	0.598457	1.70313	AIPGENE10986
17.8163	19.0506	17.842	17.7745	17.6959	17.0889	17.6253	17.5978	18.629	17.4838	>AIPGENE10991	Swiss-Prot	sp|Q9R1P4|PSA1_MOUSE	Proteasome subunit alpha type-1 OS=Mus musculus GN=Psma1 PE=1 SV=1			K02725	03050 Proteasome [PATH:ko03050]	09123 Folding, sorting and degradation	0.445202	0.398039	0.350891	0.762154	AIPGENE10991
15.3602	15.6672	15.7464	15.7345	15.7579	16.189	15.2862	15.9517	16.0133	15.5867	>AIPGENE11020	Swiss-Prot	sp|Q96RW7|HMCN1_HUMAN	Hemicentin-1 OS=Homo sapiens GN=HMCN1 PE=1 SV=2			K17341	99992 Structural proteins	09191 Unclassified: metabolism	0.37652	0.582698	-0.152173	-0.545221	AIPGENE11020
16.6934	16.6358	16.6566	16.5528	16.6022	16.2904	16.4974	16.6177	15.8415	16.5996	>AIPGENE11024	Swiss-Prot	sp|A2AJ76|HMCN2_MOUSE	Hemicentin-2 OS=Mus musculus GN=Hmcn2 PE=2 SV=1			#N/A			0.941004	0.198415	0.258877	1.05152	AIPGENE11024
17.0263	16.9482	14.809	17.7965	17.6855	15.2545	16.6387	15.0256	17.1697	17.0378	>AIPGENE11036	no_hit					#N/A			0.39971	0.382702	0.627828	0.781117	AIPGENE11036
19.8926	19.8481	20.0813	19.9406	18.7688	19.5109	19.653	19.7982	19.6119	19.7271	>AIPGENE1104	Swiss-Prot	sp|P47032|PRY1_YEAST	Protein PRY1 OS=Saccharomyces cerevisiae (strain ATCC 204508 / S288c) GN=PRY1 PE=1 SV=1			#N/A			0.0684423	0.915792	0.0460533	0.134405	AIPGENE1104
16.8783	18.3423	18.4316	18.0692	18.5468	18.1933	17.8736	18.1137	17.996	17.6909	>AIPGENE11057	Swiss-Prot	sp|Q96CG8|CTHR1_HUMAN	Collagen triple helix repeat-containing protein 1 OS=Homo sapiens GN=CTHRC1 PE=1 SV=1			#N/A			0.0932312	0.870512	0.0801231	0.192162	AIPGENE11057
18.7088	18.5986	18.3877	18.4508	18.4676	18.6827	18.1027	18.7605	18.6614	18.6287	>AIPGENE11091	TrEMBL	tr|A7RTE3|A7RTE3_NEMVE	Predicted protein OS=Nematostella vectensis GN=v1g240549 PE=4 SV=1			K10886	03450 Non-homologous end-joining [PATH:ko03450]	09124 Replication and repair	0.128661	0.870519	-0.04454	-0.192375	AIPGENE11091
17.5022	17.3263	17.4555	17.5604	17.4636	17.1967	16.0544	16.685	16.3196	16.377	>AIPGENE11097	Swiss-Prot	sp|Q7SIC1|FUCL_ANGAN	Fucolectin OS=Anguilla anguilla PE=1 SV=1	+	A_S	#N/A			2.81132	0.00093733	0.935051	3.12723	AIPGENE11097
15.9868	17.6471	15.8096	15.6925	15.6122	15.6584	14.0272	15.5232	16.5772	15.4291	>AIPGENE11099	Swiss-Prot	sp|Q6AY41|CC50A_RAT	Cell cycle control protein 50A OS=Rattus norvegicus GN=Tmem30a PE=2 SV=1			#N/A			0.618055	0.187887	0.706648	1.07402	AIPGENE11099
17.2697	17.1926	17.2885	17.3107	17.1351	16.4447	16.6654	16.4218	16.4466	15.7245	>AIPGENE11122	Swiss-Prot	sp|A2AVA0|SVEP1_MOUSE	Sushi, von Willebrand factor type A, EGF and pentraxin domain-containing protein 1 OS=Mus musculus GN=Svep1 PE=1 SV=1	+	A_S	K17495	01009 Protein phosphatases and associated proteins [BR:ko01009]	09181 Protein families: metabolism	3.23829	0.00077377	0.898743	3.40973	AIPGENE11122
19.5638	19.5241	19.3932	19.4693	19.4083	19.9268	19.6508	19.6759	19.3718	19.71	>AIPGENE11123	Swiss-Prot	sp|P79800|RASK_MELGA	GTPase KRas OS=Meleagris gallopavo GN=KRAS PE=2 SV=1			K07827	04014 Ras signaling pathway [PATH:ko04014]	09130 Environmental Information Processing	1.14072	0.22295	-0.195318	-1.00475	AIPGENE11123
18.8794	18.8994	19.3997	19.195	19.2907	18.3738	18.3775	19.1719	19.0185	19.798	>AIPGENE11124	Swiss-Prot	sp|P01117|RASK_MSVKI	GTPase KRas OS=Kirsten murine sarcoma virus GN=K-RAS PE=1 SV=1			#N/A			0.269274	0.641852	0.184901	0.477343	AIPGENE11124
16.7857	16.7729	16.8438	16.9357	16.6373	15.9106	16.2655	16.0058	15.9874	15.7155	>AIPGENE11126	Swiss-Prot	sp|Q96RW7|HMCN1_HUMAN	Hemicentin-1 OS=Homo sapiens GN=HMCN1 PE=1 SV=2	+	A_S	K17341	99992 Structural proteins	09191 Unclassified: metabolism	4.39423	0.000146119	0.818118	4.06727	AIPGENE11126
19.6276	20.6672	19.3185	19.4429	19.4272	20.283	19.6521	19.6387	20.7163	19.511	>AIPGENE11167	Swiss-Prot	sp|Q942L2|PDI22_ORYSJ	Protein disulfide isomerase-like 2-2 OS=Oryza sativa subsp. japonica GN=PDIL2-2 PE=2 SV=1			K09584	04141 Protein processing in endoplasmic reticulum [PATH:ko04141]	09123 Folding, sorting and degradation	0.337546	0.533198	-0.263551	-0.599909	AIPGENE11167
14.3574	14.8187	14.8381	14.7472	14.7618	14.8666	15.1713	13.7309	15.3154	15.1267	>AIPGENE11168	Swiss-Prot	sp|Q9VJ33|NEDD8_DROME	NEDD8 OS=Drosophila melanogaster GN=Nedd8 PE=1 SV=1			K12158	04121 Ubiquitin system [BR:ko04121]	09182 Protein families: genetic information processing	0.180971	0.754776	-0.137561	-0.343533	AIPGENE11168
15.7759	15.7163	15.5157	15.8938	15.4875	16.2838	16.0261	15.4358	15.3154	16.5429	>AIPGENE11170	Swiss-Prot	sp|Q9Z173|LPHN3_RAT	Latrophilin-3 OS=Rattus norvegicus GN=Lphn3 PE=2 SV=1			#N/A			0.443782	0.451915	-0.242971	-0.693814	AIPGENE11170
16.5226	16.4761	16.5067	16.3813	16.387	16.4692	16.1993	16.3144	16.2888	15.9934	>AIPGENE11173	Swiss-Prot	sp|P38532|HSF1_MOUSE	Heat shock factor protein 1 OS=Mus musculus GN=Hsf1 PE=1 SV=2			K09414	04212 Longevity regulating pathway - worm [PATH:ko04212]	09149 Aging	1.3735	0.17591	0.201733	1.09873	AIPGENE11173
16.6695	16.5258	16.1247	16.4753	16.4655	16.6504	16.7385	16.7312	16.8565	16.6469	>AIPGENE11186	Swiss-Prot	sp|Q4R5P6|DC1L2_MACFA	Cytoplasmic dynein 1 light intermediate chain 2 OS=Macaca fascicularis GN=DYNC1LI2 PE=2 SV=1			K10416	04145 Phagosome [PATH:ko04145]	09141 Transport and catabolism	1.63313	0.0738623	-0.272546	-1.38059	AIPGENE11186
16.0718	16.5331	16.0378	16.494	16.1407	16.0304	16.5605	15.2032	16.9705	16.5918	>AIPGENE11188	Swiss-Prot	sp|Q32KL4|RMD1_BOVIN	Regulator of microtubule dynamics protein 1 OS=Bos taurus GN=RMDN1 PE=2 SV=1			#N/A			0.016664	0.979176	-0.0157881	-0.0372162	AIPGENE11188
19.9629	19.556	19.6822	19.7011	19.5637	20.1335	20.1185	20.3757	19.9743	19.9233	>AIPGENE11190	Swiss-Prot	sp|Q9UEW3|MARCO_HUMAN	Macrophage receptor MARCO OS=Homo sapiens GN=MARCO PE=1 SV=1			K13884	04145 Phagosome [PATH:ko04145]	09141 Transport and catabolism	2.29134	0.012392	-0.411874	-1.98102	AIPGENE11190
16.307	16.4381	16.2878	16.2285	16.2756	16.1908	15.9412	16.2553	17.35	15.6774	>AIPGENE11193	Swiss-Prot	sp|Q6XPT5|MCA7_ARATH	Metacaspase-7 OS=Arabidopsis thaliana GN=AMC7 PE=1 SV=1			#N/A			0.0295196	0.958136	0.0244831	0.0631398	AIPGENE11193
17.6604	17.981	17.8769	17.5317	17.7322	15.85	15.7558	15.8486	16.1989	15.1351	>AIPGENE11195	Swiss-Prot	sp|Q9JI71|DLL4_MOUSE	Delta-like protein 4 OS=Mus musculus GN=Dll4 PE=1 SV=2	+	A_S	K06051	04330 Notch signaling pathway [PATH:ko04330]	09130 Environmental Information Processing	5.23076	0	1.99881	6.88505	AIPGENE11195
13.9597	14.3663	14.3653	14.5092	14.3644	15.85	12.753	13.5004	16.1989	13.4866	>AIPGENE11196	Swiss-Prot	sp|Q8BZW8|NHLC2_MOUSE	NHL repeat-containing protein 2 OS=Mus musculus GN=Nhlrc2 PE=2 SV=1			#N/A			0.0219747	0.964172	-0.0448214	-0.0558845	AIPGENE11196
14.9925	14.8243	14.8306	14.9753	15.0533	14.5145	14.7245	14.5784	15.5321	14.5139	>AIPGENE11211	Swiss-Prot	sp|Q8NCN5|PDPR_HUMAN	Pyruvate dehydrogenase phosphatase regulatory subunit, mitochondrial OS=Homo sapiens GN=PDPR PE=1 SV=2			K17509	01009 Protein phosphatases and associated proteins [BR:ko01009]	09181 Protein families: metabolism	0.35864	0.583486	0.162523	0.543439	AIPGENE11211
17.6607	17.5443	17.7659	17.7285	17.545	18.0067	17.9489	18.2568	17.7338	18.2148	>AIPGENE11223	Swiss-Prot	sp|P13941|CO3A1_RAT	Collagen alpha-1(III) chain OS=Rattus norvegicus GN=Col3a1 PE=2 SV=3			K19720	04611 Platelet activation [PATH:ko04611]	09151 Immune system	2.17837	0.016587	-0.383306	-1.86584	AIPGENE11223
19.376	19.3236	19.1175	19.3748	19.2582	19.5121	19.0767	19.2422	19.3588	19.3245	>AIPGENE11225	Swiss-Prot	sp|P43307|SSRA_HUMAN	Translocon-associated protein subunit alpha OS=Homo sapiens GN=SSR1 PE=1 SV=3			K13249	04141 Protein processing in endoplasmic reticulum [PATH:ko04141]	09123 Folding, sorting and degradation	0.0528543	0.953184	-0.0128277	-0.068884	AIPGENE11225
17.162	17.8073	17.9075	18.0756	17.956	18.2174	18.0859	18.1457	18.0996	18.1658	>AIPGENE11237	Swiss-Prot	sp|P23709|NDUS3_BOVIN	NADH dehydrogenase [ubiquinone] iron-sulfur protein 3, mitochondrial OS=Bos taurus GN=NDUFS3 PE=1 SV=1			K03936	00190 Oxidative phosphorylation [PATH:ko00190]	09102 Energy metabolism	1.2443	0.0750439	-0.361211	-1.37584	AIPGENE11237
16.4047	15.5753	17.1884	16.9102	16.6673	17.0387	16.8938	16.9192	16.9655	16.7306	>AIPGENE11238	Swiss-Prot	sp|Q7SYS9|HNMTB_XENLA	Histamine N-methyltransferase B OS=Xenopus laevis GN=hnmt-b PE=2 SV=1			K00546	00340 Histidine metabolism [PATH:ko00340]	09105 Amino acid metabolism	0.62912	0.259989	-0.3604	-0.947007	AIPGENE11238
15.9126	15.9197	15.8203	15.9072	15.9553	15.7031	15.8622	16.0349	14.6188	15.412	>AIPGENE11263	Swiss-Prot	sp|P31429|DPEP1_RABIT	Dipeptidase 1 OS=Oryctolagus cuniculus GN=DPEP1 PE=1 SV=1			K01273	01002 Peptidases [BR:ko01002]	09181 Protein families: metabolism	0.769427	0.186697	0.376835	1.07688	AIPGENE11263
16.4231	16.7991	16.2664	16.3336	16.2385	16.6828	16.4528	16.406	16.5548	16.4407	>AIPGENE1127	Swiss-Prot	sp|Q3T001|H17B6_BOVIN	17-beta-hydroxysteroid dehydrogenase type 6 OS=Bos taurus GN=HSD17B6 PE=2 SV=1			K13369	00140 Steroid hormone biosynthesis [PATH:ko00140]	09103 Lipid metabolism	0.370598	0.670538	-0.0952881	-0.446073	AIPGENE1127
16.0102	16.5127	16.4727	16.283	16.5253	16.0606	17.0178	16.683	15.8097	16.8942	>AIPGENE11276	TrEMBL	tr|W4Y0P2|W4Y0P2_STRPU	Uncharacterized protein OS=Strongylocentrotus purpuratus GN=Sp-Endrvt18 PE=4 SV=1			#N/A			0.207499	0.731101	-0.132323	-0.370967	AIPGENE11276
18.2466	18.1259	18.0187	17.7766	18.13	17.6165	18.6756	18.4752	17.2496	18.4413	>AIPGENE11286	Swiss-Prot	sp|Q9Z1L4|XLRS1_MOUSE	Retinoschisin OS=Mus musculus GN=Rs1 PE=1 SV=1			#N/A			0.0389196	0.948401	-0.0321117	-0.0825359	AIPGENE11286
16.6528	17.8008	16.4939	16.3992	16.3691	16.283	16.0199	16.0899	18.0164	16.2946	>AIPGENE11306	Swiss-Prot	sp|O57656|GPDA_TAKRU	Glycerol-3-phosphate dehydrogenase [NAD(+)], cytoplasmic OS=Takifugu rubripes GN=gpd1 PE=3 SV=1			K00006	00564 Glycerophospholipid metabolism [PATH:ko00564]	09103 Lipid metabolism	0.17308	0.738667	0.202448	0.361713	AIPGENE11306
18.0631	18.7298	17.9562	17.9389	17.915	17.9444	18.1855	17.9852	18.9286	17.8939	>AIPGENE11311	Swiss-Prot	sp|P38656|LA_RAT	Lupus La protein homolog OS=Rattus norvegicus GN=Ssb PE=2 SV=1			#N/A			0.100984	0.870896	-0.0669575	-0.193411	AIPGENE11311
17.166	16.9447	17.1863	17.2325	17.1709	16.3925	16.5605	15.9425	16.3992	16.4738	>AIPGENE11314	Swiss-Prot	sp|P79110|TXTP_BOVIN	Tricarboxylate transport protein, mitochondrial OS=Bos taurus GN=SLC25A1 PE=2 SV=1	+	A_S	K15100	02000 Transporters [BR:ko02000]	09183 Protein families: signaling and cellular processes	3.7902	0.0005	0.786374	3.60078	AIPGENE11314
12.2396	11.9448	12.7898	11.9088	11.9692	12.6558	12.4935	12.5625	12.1675	11.9775	>AIPGENE11315	Swiss-Prot	sp|Q99996|AKAP9_HUMAN	A-kinase anchor protein 9 OS=Homo sapiens GN=AKAP9 PE=1 SV=3			K16551	01009 Protein phosphatases and associated proteins [BR:ko01009]	09181 Protein families: metabolism	0.437166	0.49046	-0.200927	-0.649343	AIPGENE11315
17.3774	17.6823	17.8728	17.7898	17.6919	16.7737	16.6641	16.8464	16.8621	16.622	>AIPGENE11318	Swiss-Prot	sp|Q06AA3|RGN_PIG	Regucalcin OS=Sus scrofa GN=RGN PE=2 SV=1	+	A_S	K01053	00030 Pentose phosphate pathway [PATH:ko00030]	09101 Carbohydrate metabolism	4.94207	0.00013986	0.929192	4.7238	AIPGENE11318
15.7541	16.6282	15.921	15.831	15.7843	16.1005	16.0077	16.0903	17.6374	15.9528	>AIPGENE11319	Swiss-Prot	sp|Q63424|S15A2_RAT	Solute carrier family 15 member 2 OS=Rattus norvegicus GN=Slc15a2 PE=2 SV=1			#N/A			0.481917	0.356752	-0.373996	-0.812427	AIPGENE11319
16.014	16.0748	16.0575	15.9936	15.9578	16.3196	15.6419	16.143	16.4396	16.1724	>AIPGENE11320	Swiss-Prot	sp|Q32P51|RA1L2_HUMAN	Heterogeneous nuclear ribonucleoprotein A1-like 2 OS=Homo sapiens GN=HNRNPA1L2 PE=2 SV=2			K12741	03040 Spliceosome [PATH:ko03040]	09121 Transcription	0.40276	0.600953	-0.123758	-0.520277	AIPGENE11320
15.4778	15.3387	15.1414	15.1893	15.2687	14.6357	14.86	14.9112	14.8152	14.7845	>AIPGENE11324	TrEMBL	tr|A7RGQ1|A7RGQ1_NEMVE	Predicted protein OS=Nematostella vectensis GN=v1g238125 PE=4 SV=1	+	A_S	#N/A			3.67787	0.00169002	0.481807	2.74807	AIPGENE11324
19.418	19.5185	19.5527	19.3895	19.5211	19.4534	19.1574	19.4036	19.5249	19.1911	>AIPGENE11332	no_hit					#N/A			0.881432	0.411703	0.133878	0.74513	AIPGENE11332
18.3847	18.3493	18.4622	18.2926	18.2343	18.0617	18.3429	18.1982	18.2266	15.7189	>AIPGENE11334	Swiss-Prot	sp|Q9VMU4|RL37A_DROME	60S ribosomal protein L37a OS=Drosophila melanogaster GN=RpL37A PE=1 SV=3			K02921	03010 Ribosome [PATH:ko03010]	09122 Translation	0.618259	0.196549	0.634955	1.05613	AIPGENE11334
16.9268	16.7435	16.3001	16.6035	16.4974	16.8375	16.3076	16.471	16.5231	15.9429	>AIPGENE11341	nr	gi|156391163|ref|XP_001635638.1|	predicted protein [Nematostella vectensis] >gi|156222734|gb|EDO43575.1| predicted protein [Nematostella vectensis]			#N/A			0.514318	0.44312	0.197833	0.704271	AIPGENE11341
15.1094	15.0286	15.1791	15.1552	15.0434	14.9493	14.3266	14.7961	14.6882	14.4493	>AIPGENE11352	Swiss-Prot	sp|A6H603|NWD1_MOUSE	NACHT and WD repeat domain-containing protein 1 OS=Mus musculus GN=Nwd1 PE=2 SV=2	+	A_S	#N/A			2.36506	0.00846927	0.461266	2.12404	AIPGENE11352
16.6808	16.5785	16.3545	16.4287	16.5737	16.2551	16.3696	16.3305	16.7829	16.539	>AIPGENE11370	Swiss-Prot	sp|Q55DV9|CGL_DICDI	Cystathionine gamma-lyase OS=Dictyostelium discoideum GN=cysA PE=1 SV=1			K01758	00260 Glycine, serine and threonine metabolism [PATH:ko00260]	09105 Amino acid metabolism	0.254103	0.769741	0.0678413	0.321956	AIPGENE11370
15.0654	15.1393	15.1035	15.0538	14.8929	15.078	15.0423	14.9487	15.5996	15.0161	>AIPGENE11376	Swiss-Prot	sp|Q6P5M2|WDR61_DANRE	WD repeat-containing protein 61 OS=Danio rerio GN=wdr61 PE=2 SV=1			K12602	03018 RNA degradation [PATH:ko03018]	09123 Folding, sorting and degradation	0.291551	0.722426	-0.0859476	-0.382052	AIPGENE11376
16.7193	16.7428	16.8489	16.6216	16.5966	15.9443	16.5294	12.9544	16.4804	16.3313	>AIPGENE11377	Swiss-Prot	sp|P56069|METB_HELPY	Cystathionine gamma-synthase OS=Helicobacter pylori (strain ATCC 700392 / 26695) GN=metB PE=1 SV=1			K01760	00270 Cysteine and methionine metabolism [PATH:ko00270]	09105 Amino acid metabolism	0.796332	0.0805792	1.05788	1.35161	AIPGENE11377
15.9948	15.8586	15.9308	15.726	15.9077	15.576	15.8683	15.8508	15.8743	15.7348	>AIPGENE11385	Swiss-Prot	sp|Q92859|NEO1_HUMAN	Neogenin OS=Homo sapiens GN=NEO1 PE=1 SV=2			K06766	04514 Cell adhesion molecules (CAMs) [PATH:ko04514]	09133 Signaling molecules and interaction	0.707793	0.539095	0.102725	0.594433	AIPGENE11385
17.1569	17.0415	17.0307	16.8187	17.0789	17.2153	17.0881	16.9973	17.1139	17.298	>AIPGENE11389	Swiss-Prot	sp|P23640|RB27A_RAT	Ras-related protein Rab-27A OS=Rattus norvegicus GN=Rab27a PE=1 SV=1			K07885	04131 Membrane trafficking [BR:ko04131]	09182 Protein families: genetic information processing	0.782869	0.477244	-0.11717	-0.663298	AIPGENE11389
16.1265	16.0503	16.1704	16.2327	16.1253	15.7871	15.9746	15.5573	15.8335	15.773	>AIPGENE11396	Swiss-Prot	sp|B9ENE7|MGN_SALSA	Protein mago nashi homolog OS=Salmo salar GN=magoh PE=2 SV=1			K12877	03040 Spliceosome [PATH:ko03040]	09121 Transcription	2.8891	0.0102744	0.355963	2.05081	AIPGENE11396
15.8547	15.7598	15.8758	16.0015	15.8046	15.4003	15.9728	15.9535	16.0603	15.8302	>AIPGENE11411	Swiss-Prot	sp|Q5XJS5|THOC6_DANRE	THO complex subunit 6 homolog OS=Danio rerio GN=thoc6 PE=2 SV=1			K13175	03013 RNA transport [PATH:ko03013]	09122 Translation	0.0452027	0.953796	0.0158529	0.070882	AIPGENE11411
19.4541	19.3048	19.3231	19.3855	19.2523	19.2179	19.1422	19.1308	19.3012	18.7058	>AIPGENE11420	Swiss-Prot	sp|P34455|ACON_CAEEL	Probable aconitate hydratase, mitochondrial OS=Caenorhabditis elegans GN=aco-2 PE=1 SV=2			K01681	00020 Citrate cycle (TCA cycle) [PATH:ko00020]	09101 Carbohydrate metabolism	1.26051	0.142757	0.24437	1.1704	AIPGENE11420
20.5391	20.4408	20.0961	20.3291	20.4769	20.375	19.6981	20.476	20.3542	20.4976	>AIPGENE11421	Swiss-Prot	sp|P39447|ZO1_MOUSE	Tight junction protein ZO-1 OS=Mus musculus GN=Tjp1 PE=1 SV=2			K05701	04520 Adherens junction [PATH:ko04520]	09144 Cellular community - eukaryotes	0.235626	0.739407	0.096209	0.3598	AIPGENE11421
16.1186	15.9618	16.0922	16.1204	14.9003	15.8972	16.0626	16.0005	16.0948	16.0834	>AIPGENE11425	Swiss-Prot	sp|D3ZVM4|LIN41_RAT	E3 ubiquitin-protein ligase TRIM71 OS=Rattus norvegicus GN=Trim71 PE=3 SV=1			K12035	05206 MicroRNAs in cancer [PATH:ko05206]	09161 Cancers: Overview	0.344755	0.571752	-0.189051	-0.557347	AIPGENE11425
15.7491	15.6813	15.5869	15.7561	15.6824	16.0696	15.4667	15.5244	15.3327	15.1892	>AIPGENE11428	Swiss-Prot	sp|P56069|METB_HELPY	Cystathionine gamma-synthase OS=Helicobacter pylori (strain ATCC 700392 / 26695) GN=metB PE=1 SV=1			K01760	00270 Cysteine and methionine metabolism [PATH:ko00270]	09105 Amino acid metabolism	0.542702	0.453587	0.174632	0.690345	AIPGENE11428
17.027	17.1783	16.6821	17.1289	17.1315	17.3981	17.3527	17.4358	17.081	16.9631	>AIPGENE1143	Swiss-Prot	sp|Q9Z142|TMM33_RAT	Transmembrane protein 33 OS=Rattus norvegicus GN=Tmem33 PE=2 SV=1			K20724	04131 Membrane trafficking [BR:ko04131]	09182 Protein families: genetic information processing	0.867323	0.264568	-0.216569	-0.939343	AIPGENE1143
17.3106	16.6477	17.0513	17.3497	16.8174	17.8542	17.3221	17.7883	17.3988	17.7083	>AIPGENE11440	Swiss-Prot	sp|P21399|ACOC_HUMAN	Cytoplasmic aconitate hydratase OS=Homo sapiens GN=ACO1 PE=1 SV=3	+	A_S	K01681	00020 Citrate cycle (TCA cycle) [PATH:ko00020]	09101 Carbohydrate metabolism	1.99004	0.00854924	-0.579005	-2.11812	AIPGENE11440
16.6355	16.5729	16.2117	16.3279	16.3937	16.7826	16.6315	16.6484	16.9	16.5299	>AIPGENE11442	Swiss-Prot	sp|Q7Z494|NPHP3_HUMAN	Nephrocystin-3 OS=Homo sapiens GN=NPHP3 PE=1 SV=1			K19360	03036 Chromosome and associated proteins [BR:ko03036]	09182 Protein families: genetic information processing	1.54516	0.0831161	-0.27012	-1.34196	AIPGENE11442
18.741	19.3176	19.0912	19.1284	19.1712	18.8549	18.9497	18.9514	18.8592	19.0005	>AIPGENE11469	Swiss-Prot	sp|Q5VYJ5|MALR1_HUMAN	MAM and LDL-receptor class A domain-containing protein 1 OS=Homo sapiens GN=MALRD1 PE=4 SV=3			#N/A			0.87874	0.336224	0.166734	0.8359	AIPGENE11469
16.2913	16.5594	16.5713	16.3763	16.5564	16.1901	16.4643	16.3929	16.3366	15.7644	>AIPGENE11476	Swiss-Prot	sp|P52176|MMP9_BOVIN	Matrix metalloproteinase-9 OS=Bos taurus GN=MMP9 PE=2 SV=1			K01403	04668 TNF signaling pathway [PATH:ko04668]	09130 Environmental Information Processing	0.931214	0.216448	0.241267	1.0163	AIPGENE11476
16.5917	16.707	15.8603	16.4986	16.615	15.9035	16.1116	16.1163	16.2552	16.2366	>AIPGENE1148	nr	gi|156384952|ref|XP_001633396.1|	predicted protein [Nematostella vectensis] >gi|156220465|gb|EDO41333.1| predicted protein [Nematostella vectensis]			#N/A			1.09659	0.112496	0.329882	1.24654	AIPGENE1148
18.7193	18.68	18.7466	18.6192	18.6179	18.1137	18.5529	18.2833	18.4413	18.5745	>AIPGENE11485	Swiss-Prot	sp|Q6UXC1|AEGP_HUMAN	Apical endosomal glycoprotein OS=Homo sapiens GN=MAMDC4 PE=1 SV=2			#N/A			1.85128	0.0526164	0.283476	1.48681	AIPGENE11485
16.6815	17.2776	16.4819	16.9821	17.2234	16.4212	16.2501	16.1841	16.7983	15.6855	>AIPGENE11491	Swiss-Prot	sp|A1L157|TSN11_HUMAN	Tetraspanin-11 OS=Homo sapiens GN=TSPAN11 PE=2 SV=2			K17352	99992 Structural proteins	09191 Unclassified: metabolism	1.62839	0.0130954	0.661463	1.96271	AIPGENE11491
17.1348	16.2603	16.8242	16.9549	16.9097	16.9137	16.9387	15.5949	16.738	16.6376	>AIPGENE11497	Swiss-Prot	sp|Q5ZID6|5NT3A_CHICK	Cytosolic 5'-nucleotidase 3A OS=Gallus gallus GN=NT5C3A PE=1 SV=3			K01081	00230 Purine metabolism [PATH:ko00230]	09104 Nucleotide metabolism	0.388243	0.491596	0.252197	0.647513	AIPGENE11497
14.6467	14.684	14.2361	14.3652	14.3661	13.3072	14.154	14.2625	14.5853	14.2246	>AIPGENE11505	Swiss-Prot	sp|A4IIK1|MFHA1_XENTR	Malignant fibrous histiocytoma-amplified sequence 1 homolog OS=Xenopus tropicalis GN=mfhas1 PE=2 SV=1			#N/A			0.784738	0.191038	0.352878	1.06804	AIPGENE11505
16.6687	16.507	16.3025	16.4787	16.5063	16.4912	16.4301	16.3476	15.9002	16.4257	>AIPGENE11506	Swiss-Prot	sp|Q0ZLH3|PJVK_HUMAN	Pejvakin OS=Homo sapiens GN=DFNB59 PE=1 SV=1			K22147	09194 Poorly characterized	09194 Poorly characterized	0.716626	0.381789	0.173719	0.782787	AIPGENE11506
17.1153	17.5293	17.4175	17.6269	17.5026	17.7686	17.6172	17.6124	17.6227	17.5263	>AIPGENE11518	Swiss-Prot	sp|P62335|PRS10_SPETR	26S protease regulatory subunit 10B OS=Spermophilus tridecemlineatus GN=PSMC6 PE=2 SV=1			#N/A			1.09192	0.240308	-0.191117	-0.976508	AIPGENE11518
17.5889	18.4317	17.8871	17.899	17.8917	18.7243	18.9132	19.0465	19.4636	18.771	>AIPGENE11521	Swiss-Prot	sp|Q8MIS5|209L2_MACMU	CD209 antigen-like protein 2 OS=Macaca mulatta GN=CD209L2 PE=1 SV=1	+	A_S	K06563	04145 Phagosome [PATH:ko04145]	09141 Transport and catabolism	3.23554	0.000496454	-1.04405	-3.5975	AIPGENE11521
13.4196	12.7024	13.0373	12.9797	12.1653	13.5424	13.4688	13.5022	13.4935	13.5367	>AIPGENE11522	no_hit			+	A_S	#N/A			1.83763	0.00906301	-0.647845	-2.09944	AIPGENE11522
15.1376	15.2715	15.3426	15.2277	15.241	15.5923	15.5216	15.6236	15.5624	15.522	>AIPGENE11531	Swiss-Prot	sp|Q92738|US6NL_HUMAN	USP6 N-terminal-like protein OS=Homo sapiens GN=USP6NL PE=1 SV=3	+	A_S	K20133	04131 Membrane trafficking [BR:ko04131]	09182 Protein families: genetic information processing	4.46355	0.00524881	-0.320309	-2.30876	AIPGENE11531
18.3666	18.2566	18.1515	18.2686	18.2262	17.7081	17.926	18.3455	18.258	18.3899	>AIPGENE11540	Swiss-Prot	sp|P27214|ANX11_BOVIN	Annexin A11 OS=Bos taurus GN=ANXA11 PE=1 SV=1			K17095	04147 Exosome [BR:ko04147]	09183 Protein families: signaling and cellular processes	0.425666	0.584145	0.128397	0.542325	AIPGENE11540
15.914	15.965	15.8937	15.8965	15.8712	16.0543	16.0716	16.1755	16.1908	15.9561	>AIPGENE11551	Swiss-Prot	sp|P35282|RAB21_MOUSE	Ras-related protein Rab-21 OS=Mus musculus GN=Rab21 PE=1 SV=4			K07890	04131 Membrane trafficking [BR:ko04131]	09182 Protein families: genetic information processing	2.38054	0.113055	-0.181579	-1.24517	AIPGENE11551
18.2521	18.0307	17.8629	18.1773	18.078	18.2572	18.3642	18.1896	18.3963	18.2105	>AIPGENE11563	Swiss-Prot	sp|Q5REU4|SND1_PONAB	Staphylococcal nuclease domain-containing protein 1 OS=Pongo abelii GN=SND1 PE=2 SV=1			#N/A			1.49729	0.156178	-0.203371	-1.14033	AIPGENE11563
20.1818	20.4524	20.4978	20.3301	20.2768	18.8278	19.1365	18.4403	18.3963	18.7217	>AIPGENE1157	Swiss-Prot	sp|Q96PP9|GBP4_HUMAN	Guanylate-binding protein 4 OS=Homo sapiens GN=GBP4 PE=1 SV=2	+	A_S	K20899	04621 NOD-like receptor signaling pathway [PATH:ko04621]	09151 Immune system	5.43082	0	1.64325	6.64787	AIPGENE1157
19.3178	19.2729	19.2674	19.1838	19.3269	19.292	19.4662	19.4396	19.4972	19.0674	>AIPGENE11570	Swiss-Prot	sp|Q86XX4|FRAS1_HUMAN	Extracellular matrix protein FRAS1 OS=Homo sapiens GN=FRAS1 PE=1 SV=2			#N/A			0.428171	0.683959	-0.0787285	-0.429145	AIPGENE11570
14.2937	14.3372	14.9453	14.5837	14.4512	14.7942	14.6095	14.956	14.2551	14.3845	>AIPGENE11579	Swiss-Prot	sp|Q9NUJ3|T11L1_HUMAN	T-complex protein 11-like protein 1 OS=Homo sapiens GN=TCP11L1 PE=1 SV=1			#N/A			0.17585	0.804494	-0.0776134	-0.283463	AIPGENE11579
15.6474	14.0079	15.2943	15.4711	15.4064	15.4745	15.5912	15.6171	16.0287	15.486	>AIPGENE1158	Swiss-Prot	sp|Q5R9H4|A1CF_PONAB	APOBEC1 complementation factor OS=Pongo abelii GN=A1CF PE=2 SV=1			#N/A			0.777359	0.151229	-0.474088	-1.15104	AIPGENE1158
20.2901	19.7448	19.9841	20.1541	20.0472	20.691	20.3201	20.6975	20.1387	20.8229	>AIPGENE11580	TrEMBL	tr|T2MII7|T2MII7_HYDVU	EGF-like repeat and discoidin I-like domain-containing protein 3 OS=Hydra vulgaris GN=EDIL3 PE=2 SV=1			#N/A			1.82762	0.015483	-0.489978	-1.89525	AIPGENE11580
18.0846	18.629	18.8299	18.7902	18.8373	18.498	18.4015	18.3819	20.0926	18.4793	>AIPGENE11583	Swiss-Prot	sp|Q4DJ07|PGFS_TRYCC	Prostaglandin F synthase OS=Trypanosoma cruzi (strain CL Brener) GN=Tc00.1047053511287.49 PE=1 SV=2			#N/A			0.145744	0.794066	-0.136467	-0.296304	AIPGENE11583
16.5126	16.6046	16.1774	16.3868	16.349	16.2823	16.6291	16.7901	16.6328	16.5127	>AIPGENE11585	Swiss-Prot	sp|Q6IWH7|ANO7_HUMAN	Anoctamin-7 OS=Homo sapiens GN=ANO7 PE=1 SV=2			K19501	04040 Ion channels [BR:ko04040]	09183 Protein families: signaling and cellular processes	0.742079	0.390492	-0.163344	-0.772302	AIPGENE11585
15.3789	15.8	15.7026	15.8237	15.6524	17.3682	17.0653	17.2767	17.4606	16.8745	>AIPGENE11586	no_hit			+	A_S	#N/A			5.55221	0	-1.53755	-6.60654	AIPGENE11586
20.0529	20.1642	20.358	20.3122	20.4515	19.0464	19.0879	18.9414	17.4606	19.0211	>AIPGENE1159	Swiss-Prot	sp|Q8N8V2|GBP7_HUMAN	Guanylate-binding protein 7 OS=Homo sapiens GN=GBP7 PE=2 SV=2	+	A_S	K20899	04621 NOD-like receptor signaling pathway [PATH:ko04621]	09151 Immune system	2.88985	0.000392453	1.55627	3.69164	AIPGENE1159
17.5917	17.581	17.3715	17.2877	17.5286	17.1188	17.1769	17.3431	17.4872	17.4515	>AIPGENE11590	Swiss-Prot	sp|Q00168|KCC2A_DROME	Calcium/calmodulin-dependent protein kinase type II alpha chain OS=Drosophila melanogaster GN=CaMKII PE=1 SV=1			K04515	04012 ErbB signaling pathway [PATH:ko04012]	09130 Environmental Information Processing	0.861643	0.363911	0.156603	0.803498	AIPGENE11590
17.6676	17.8718	17.9097	17.8569	17.8994	17.9767	17.9484	17.9453	18.6554	17.5928	>AIPGENE11593	Swiss-Prot	sp|Q6DKC0|ERL2B_XENLA	Erlin-2-B OS=Xenopus laevis GN=erlin2-b PE=2 SV=1			#N/A			0.472986	0.484326	-0.182628	-0.655447	AIPGENE11593
20.1369	20.136	20.1974	19.0434	20.1661	18.6419	19.1879	19.1209	19.5202	19.1883	>AIPGENE1160	Swiss-Prot	sp|Q9H0R5|GBP3_HUMAN	Guanylate-binding protein 3 OS=Homo sapiens GN=GBP3 PE=1 SV=3	+	A_S	K20899	04621 NOD-like receptor signaling pathway [PATH:ko04621]	09151 Immune system	1.79672	0.00694048	0.804134	2.20806	AIPGENE1160
15.4072	15.2378	15.4367	15.1713	15.104	15.2178	15.5138	15.9321	15.7584	15.5843	>AIPGENE11602	Swiss-Prot	sp|O14974|MYPT1_HUMAN	Protein phosphatase 1 regulatory subunit 12A OS=Homo sapiens GN=PPP1R12A PE=1 SV=1			K06270	04024 cAMP signaling pathway [PATH:ko04024]	09130 Environmental Information Processing	1.37299	0.0709173	-0.329888	-1.39334	AIPGENE11602
17.1045	16.8796	16.8948	17.0167	16.8503	16.3857	16.2457	15.997	16.3234	16.331	>AIPGENE11605	Swiss-Prot	sp|P11029|ACAC_CHICK	Acetyl-CoA carboxylase OS=Gallus gallus GN=ACAC PE=1 SV=1	+	A_S	K11262	00620 Pyruvate metabolism [PATH:ko00620]	09101 Carbohydrate metabolism	4.46256	0.000314961	0.692641	3.76865	AIPGENE11605
15.391	15.3623	15.4213	15.6116	15.4763	16.0578	15.6956	15.8152	16.1704	15.7747	>AIPGENE1161	Swiss-Prot	sp|Q0III3|DC1I2_BOVIN	Cytoplasmic dynein 1 intermediate chain 2 OS=Bos taurus GN=DYNC1I2 PE=1 SV=1	+	A_S	K10415	04145 Phagosome [PATH:ko04145]	09141 Transport and catabolism	2.69079	0.00622971	-0.45023	-2.24721	AIPGENE1161
17.5103	17.6384	17.8517	17.9498	17.7983	17.9722	18.1059	17.9436	18.2041	18.0559	>AIPGENE11610	Swiss-Prot	sp|P80314|TCPB_MOUSE	T-complex protein 1 subunit beta OS=Mus musculus GN=Cct2 PE=1 SV=4			K09494	03110 Chaperones and folding catalysts [BR:ko03110]	09182 Protein families: genetic information processing	2.00271	0.0362514	-0.306628	-1.60312	AIPGENE11610
16.3237	16.0216	16.3298	16.4278	16.1381	16.6862	16.2541	16.6853	16.8969	16.9939	>AIPGENE11614	Swiss-Prot	sp|O08734|BAK_MOUSE	Bcl-2 homologous antagonist/killer OS=Mus musculus GN=Bak1 PE=1 SV=2			K14021	04141 Protein processing in endoplasmic reticulum [PATH:ko04141]	09123 Folding, sorting and degradation	1.83036	0.0175234	-0.455071	-1.84211	AIPGENE11614
13.9896	14.336	14.2959	14.7038	14.5258	15.5228	14.972	15.0965	16.8969	15.0617	>AIPGENE11619	Swiss-Prot	sp|A7LCJ2|PA2_URTCR	Phospholipase A2 OS=Urticina crassicornis PE=1 SV=1	+	A_S	#N/A			1.77281	0.00437396	-1.13974	-2.3797	AIPGENE11619
17.3317	17.9171	17.7238	17.8562	17.8155	18.167	17.4046	18.0678	17.9243	17.906	>AIPGENE11620	Swiss-Prot	sp|O35409|FOLH1_MOUSE	Glutamate carboxypeptidase 2 OS=Mus musculus GN=Folh1 PE=2 SV=2			K14592	00250 Alanine, aspartate and glutamate metabolism [PATH:ko00250]	09105 Amino acid metabolism	0.451428	0.517476	-0.165098	-0.616781	AIPGENE11620
17.5469	18.6716	17.1112	17.2389	17.3687	17.7096	17.348	17.6864	18.061	17.7337	>AIPGENE11621	Swiss-Prot	sp|Q00168|KCC2A_DROME	Calcium/calmodulin-dependent protein kinase type II alpha chain OS=Drosophila melanogaster GN=CaMKII PE=1 SV=1			K04515	04012 ErbB signaling pathway [PATH:ko04012]	09130 Environmental Information Processing	0.154176	0.791409	-0.120284	-0.298945	AIPGENE11621
16.7697	16.3963	16.8501	16.419	16.0409	16.82	16.4156	16.4088	16.2232	15.7523	>AIPGENE11623	Swiss-Prot	sp|Q28CM8|ARFG2_XENTR	ADP-ribosylation factor GTPase-activating protein 2 OS=Xenopus tropicalis GN=arfgap2 PE=2 SV=1			#N/A			0.327457	0.597327	0.171225	0.525158	AIPGENE11623
14.6477	14.8725	15.1431	14.9373	15.0147	15.1129	15.0967	15.2627	16.2232	14.9797	>AIPGENE11624	Swiss-Prot	sp|Q9X248|FABG_THEMA	3-oxoacyl-[acyl-carrier-protein] reductase FabG OS=Thermotoga maritima (strain ATCC 43589 / MSB8 / DSM 3109 / JCM 10099) GN=fabG PE=3 SV=1			K00059	00061 Fatty acid biosynthesis [PATH:ko00061]	09103 Lipid metabolism	0.900489	0.127651	-0.412009	-1.20815	AIPGENE11624
16.3573	16.5749	16.492	16.361	16.4282	16.3525	16.3682	16.2967	18.1812	16.4559	>AIPGENE11626	Swiss-Prot	sp|Q8VCW8|ACSF2_MOUSE	Acyl-CoA synthetase family member 2, mitochondrial OS=Mus musculus GN=Acsf2 PE=1 SV=1			K00666	01004 Lipid biosynthesis proteins [BR:ko01004]	09181 Protein families: metabolism	0.343441	0.516323	-0.288208	-0.61873	AIPGENE11626
17.9652	17.874	17.9057	17.9186	17.941	17.6307	17.7711	18.0318	17.9277	17.754	>AIPGENE11631	Swiss-Prot	sp|Q9H4G4|GAPR1_HUMAN	Golgi-associated plant pathogenesis-related protein 1 OS=Homo sapiens GN=GLIPR2 PE=1 SV=3			#N/A			0.674856	0.560716	0.0978523	0.568782	AIPGENE11631
20.2235	20.5852	19.6469	20.2838	19.9174	20.569	20.3202	20.7753	21.0899	20.5165	>AIPGENE11642	no_hit					#N/A			1.44637	0.0267988	-0.522844	-1.70067	AIPGENE11642
13.386	14.6711	14.8583	14.7761	14.5682	15.3318	14.7878	15.0945	14.0977	12.6406	>AIPGENE11645	Swiss-Prot	sp|Q8CHW4|EI2BE_MOUSE	Translation initiation factor eIF-2B subunit epsilon OS=Mus musculus GN=Eif2b5 PE=1 SV=1			K03240	03013 RNA transport [PATH:ko03013]	09122 Translation	0.038813	0.942406	0.061467	0.0938751	AIPGENE11645
16.1966	16.2465	16.0997	16.2077	16.1549	15.7878	15.5822	15.5733	15.7339	15.7563	>AIPGENE11650	Swiss-Prot	sp|Q8UUZ1|MB212_DANRE	Protein mab-21-like 2 OS=Danio rerio GN=mab21l2 PE=2 SV=1	+	A_S	#N/A			4.92223	0.000896755	0.494388	3.25747	AIPGENE11650
18.2296	15.9069	18.2282	18.2623	18.3278	18.4561	17.4221	18.3425	19.122	18.1805	>AIPGENE11661	Swiss-Prot	sp|Q32KI9|ARSI_MOUSE	Arylsulfatase I OS=Mus musculus GN=Arsi PE=2 SV=1			K12375	09191 Unclassified: metabolism	09191 Unclassified: metabolism	0.428089	0.369687	-0.513631	-0.796887	AIPGENE11661
16.3895	15.8485	16.4222	16.5693	16.514	16.4496	16.2613	16.2204	16.1292	16.1965	>AIPGENE11663	Swiss-Prot	sp|Q8UUZ1|MB212_DANRE	Protein mab-21-like 2 OS=Danio rerio GN=mab21l2 PE=2 SV=1			#N/A			0.295438	0.704636	0.0972946	0.405554	AIPGENE11663
13.1508	14.4089	13.143	13.3428	13.2765	14.4553	14.0197	14.3859	16.5538	14.3124	>AIPGENE11666	Swiss-Prot	sp|P55265|DSRAD_HUMAN	Double-stranded RNA-specific adenosine deaminase OS=Homo sapiens GN=ADAR PE=1 SV=4	+	A_S	K12968	04623 Cytosolic DNA-sensing pathway [PATH:ko04623]	09151 Immune system	1.41813	0.00947114	-1.28104	-2.07692	AIPGENE11666
17.1007	17.0971	16.8491	16.9601	16.9354	17.2701	17.185	17.0309	17.1365	17.1664	>AIPGENE11679	Swiss-Prot	sp|Q07813|BAX_MOUSE	Apoptosis regulator BAX OS=Mus musculus GN=Bax PE=1 SV=1			K02159	04141 Protein processing in endoplasmic reticulum [PATH:ko04141]	09123 Folding, sorting and degradation	1.58189	0.202223	-0.169297	-1.04371	AIPGENE11679
21.9385	21.9112	21.9412	21.8217	21.7345	22.1043	22.0036	21.7354	21.4971	22.0599	>AIPGENE11684	nr	gi|156368996|ref|XP_001627976.1|	predicted protein [Nematostella vectensis] >gi|156214941|gb|EDO35913.1| predicted protein [Nematostella vectensis]			#N/A			0.0303627	0.972594	-0.010667	-0.0480496	AIPGENE11684
15.4819	15.3205	15.3767	15.3377	15.2723	14.9067	14.9726	14.862	14.9623	14.2022	>AIPGENE11699	Swiss-Prot	sp|Q8BSY0|ASPH_MOUSE	Aspartyl/asparaginyl beta-hydroxylase OS=Mus musculus GN=Asph PE=2 SV=1	+	A_S	K00476	09191 Unclassified: metabolism	09191 Unclassified: metabolism	2.30349	0.0052575	0.576672	2.30382	AIPGENE11699
23.6957	19.2285	23.5861	23.3195	23.5914	23.4458	23.6503	23.7756	24.2018	23.4901	>AIPGENE11701	Swiss-Prot	sp|P08985|H2AV_DROME	Histone H2A.v OS=Drosophila melanogaster GN=His2Av PE=1 SV=2			K11251	04217 Necroptosis [PATH:ko04217]	09143 Cell growth and death	0.561471	0.197596	-1.0285	-1.05301	AIPGENE11701
16.2531	16.2963	15.9992	16.1611	16.1251	16.1157	16.0927	16.1879	15.7611	15.8885	>AIPGENE11714	Swiss-Prot	sp|D3ZAT9|FAXC_RAT	Failed axon connections homolog OS=Rattus norvegicus GN=Faxc PE=3 SV=1			#N/A			0.868741	0.358392	0.157788	0.80919	AIPGENE11714
16.5068	16.7625	16.9231	16.8657	16.8497	16.7634	15.9183	16.7314	16.6839	16.7797	>AIPGENE11718	Swiss-Prot	sp|F7E235|FAXC_XENTR	Failed axon connections homolog OS=Xenopus tropicalis GN=faxc PE=3 SV=1			#N/A			0.5427	0.418892	0.206213	0.734831	AIPGENE11718
16.1248	16.2493	16.0134	16.2494	16.3387	16.4293	16.401	16.4124	16.3022	16.318	>AIPGENE11721	Swiss-Prot	sp|P55115|NAS15_CAEEL	Zinc metalloproteinase nas-15 OS=Caenorhabditis elegans GN=nas-15 PE=2 SV=2			K08076	01002 Peptidases [BR:ko01002]	09181 Protein families: metabolism	1.66227	0.179012	-0.177472	-1.09241	AIPGENE11721
16.4248	16.3501	16.2278	15.7976	16.2604	15.8888	15.8742	16.0241	15.9929	16.0336	>AIPGENE11735	Swiss-Prot	sp|Q13443|ADAM9_HUMAN	Disintegrin and metalloproteinase domain-containing protein 9 OS=Homo sapiens GN=ADAM9 PE=1 SV=1			K06834	01002 Peptidases [BR:ko01002]	09181 Protein families: metabolism	1.21587	0.145785	0.249398	1.16331	AIPGENE11735
16.4457	15.7677	16.375	16.4481	16.3915	16.1052	15.9954	15.9448	16.3494	16.0321	>AIPGENE11736	Swiss-Prot	sp|Q13443|ADAM9_HUMAN	Disintegrin and metalloproteinase domain-containing protein 9 OS=Homo sapiens GN=ADAM9 PE=1 SV=1			K06834	01002 Peptidases [BR:ko01002]	09181 Protein families: metabolism	0.669328	0.360966	0.200229	0.806156	AIPGENE11736
15.084	15.2118	15.1286	15.1212	15.0453	14.8452	14.7016	14.785	14.8907	14.5876	>AIPGENE11742	Swiss-Prot	sp|Q13444|ADA15_HUMAN	Disintegrin and metalloproteinase domain-containing protein 15 OS=Homo sapiens GN=ADAM15 PE=1 SV=4	+	A_S	K06836	01002 Peptidases [BR:ko01002]	09181 Protein families: metabolism	3.43068	0.00671064	0.356171	2.2178	AIPGENE11742
18.1719	17.9344	17.3526	17.8374	17.8507	18.7528	18.581	18.5946	18.408	18.4008	>AIPGENE1175	Swiss-Prot	sp|Q99JA8|NGB_RAT	Neuroglobin OS=Rattus norvegicus GN=Ngb PE=2 SV=1	+	A_S	K21893	02000 Transporters [BR:ko02000]	09183 Protein families: signaling and cellular processes	2.88246	0.00124171	-0.718028	-2.88626	AIPGENE1175
16.8194	16.8294	16.678	16.352	16.8296	16.4312	16.2902	16.6476	16.3271	15.7166	>AIPGENE11754	Swiss-Prot	sp|P35441|TSP1_MOUSE	Thrombospondin-1 OS=Mus musculus GN=Thbs1 PE=1 SV=1			#N/A			1.31754	0.0507534	0.41917	1.49771	AIPGENE11754
15.2974	15.5856	14.6378	15.3598	14.9667	15.7112	15.7561	15.6354	16.1613	15.6618	>AIPGENE1176	Swiss-Prot	sp|Q96RW7|HMCN1_HUMAN	Hemicentin-1 OS=Homo sapiens GN=HMCN1 PE=1 SV=2	+	A_S	K17341	99992 Structural proteins	09191 Unclassified: metabolism	1.90695	0.0087978	-0.615751	-2.11083	AIPGENE1176
17.4119	17.3112	17.3207	17.2504	17.2596	17.2516	17.1838	17.2296	17.159	17.1991	>AIPGENE11763	Swiss-Prot	sp|O24145|4CL1_TOBAC	4-coumarate--CoA ligase 1 OS=Nicotiana tabacum GN=4CL1 PE=2 SV=1			K01904	00360 Phenylalanine metabolism [PATH:ko00360]	09105 Amino acid metabolism	1.89967	0.369808	0.106117	0.796949	AIPGENE11763
17.4598	17.5453	17.4739	16.7792	17.5986	16.962	17.6806	17.8449	16.9409	17.4918	>AIPGENE11772	Swiss-Prot	sp|Q99LT0|DPY30_MOUSE	Protein dpy-30 homolog OS=Mus musculus GN=Dpy30 PE=1 SV=1			K14965	03036 Chromosome and associated proteins [BR:ko03036]	09182 Protein families: genetic information processing	0.0182454	0.979421	-0.012693	-0.0374997	AIPGENE11772
18.7732	18.5724	18.4296	18.6219	18.6601	16.1577	16.6472	16.1686	15.7361	16.3265	>AIPGENE11779	Swiss-Prot	sp|Q68G38|TOR1A_RAT	Torsin-1A OS=Rattus norvegicus GN=Tor1a PE=1 SV=1	+	A_S	#N/A			6.47061	0	2.40423	9.33253	AIPGENE11779
13.8362	13.5788	13.8732	13.6928	13.7178	14.0406	13.8688	13.9839	14.6835	13.9718	>AIPGENE11785	Swiss-Prot	sp|A7S7Z9|ZFPL1_NEMVE	Zinc finger protein-like 1 homolog OS=Nematostella vectensis GN=zfpl1 PE=3 SV=1			#N/A			1.35239	0.0597512	-0.369956	-1.44894	AIPGENE11785
16.9964	16.6869	16.7709	16.8946	16.8361	16.956	16.7793	16.4514	17.1353	16.8201	>AIPGENE11786	Swiss-Prot	sp|O24145|4CL1_TOBAC	4-coumarate--CoA ligase 1 OS=Nicotiana tabacum GN=4CL1 PE=2 SV=1			K01904	00360 Phenylalanine metabolism [PATH:ko00360]	09105 Amino acid metabolism	0.0237256	0.979211	0.00857506	0.0381738	AIPGENE11786
19.1271	18.5967	18.3429	18.9204	18.1781	19.5578	20.5757	19.5173	19.728	19.1203	>AIPGENE11787	nr	gi|156381855|ref|XP_001632271.1|	predicted protein [Nematostella vectensis] >gi|156219324|gb|EDO40208.1| predicted protein [Nematostella vectensis]	+	A_S	#N/A			2.14302	0.0018871	-1.06677	-2.68014	AIPGENE11787
17.438	17.5263	17.4206	17.5654	17.4044	17.46	17.3591	17.2699	17.4176	16.9794	>AIPGENE11792	Swiss-Prot	sp|A7RZW4|DPP3_NEMVE	Dipeptidyl peptidase 3 OS=Nematostella vectensis GN=dpp3 PE=3 SV=1			K01277	01002 Peptidases [BR:ko01002]	09181 Protein families: metabolism	1.02921	0.283114	0.173711	0.908199	AIPGENE11792
18.259	18.74	18.5878	18.6532	18.7034	18.8679	18.3515	18.5419	18.6965	18.6516	>AIPGENE11800	Swiss-Prot	sp|A7RIT9|3HAO_NEMVE	3-hydroxyanthranilate 3,4-dioxygenase OS=Nematostella vectensis GN=v1g178517 PE=3 SV=1			K00452	00380 Tryptophan metabolism [PATH:ko00380]	09105 Amino acid metabolism	0.101529	0.902868	-0.0332172	-0.14994	AIPGENE11800
16.6129	16.6774	16.4653	16.5923	16.4839	15.8014	16.1979	15.9853	16.7204	16.1649	>AIPGENE11806	Swiss-Prot	sp|Q9Y5R2|MMP24_HUMAN	Matrix metalloproteinase-24 OS=Homo sapiens GN=MMP24 PE=2 SV=1			K08002	04928 Parathyroid hormone synthesis, secretion and action [PATH:ko04928]	09152 Endocrine system	1.4103	0.048338	0.392375	1.51476	AIPGENE11806
15.6618	16.6774	14.3528	11.9705	15.7649	13.154	16.1979	14.1712	16.7204	13.6106	>AIPGENE11815	Swiss-Prot	sp|P36404|ARL2_HUMAN	ADP-ribosylation factor-like protein 2 OS=Homo sapiens GN=ARL2 PE=1 SV=4			K07943	03036 Chromosome and associated proteins [BR:ko03036]	09182 Protein families: genetic information processing	0.0369498	0.941187	0.114614	0.0967575	AIPGENE11815
19.3739	19.2982	19.3073	19.3472	19.2871	19.2581	19.2453	19.3589	18.7044	19.3284	>AIPGENE11828	Swiss-Prot	sp|Q6P8X1|SNX6_MOUSE	Sorting nexin-6 OS=Mus musculus GN=Snx6 PE=1 SV=2			K17920	04144 Endocytosis [PATH:ko04144]	09141 Transport and catabolism	0.566584	0.491222	0.143737	0.64851	AIPGENE11828
17.0238	16.9569	15.9707	16.8633	16.8857	16.1464	16.7883	16.6348	17.0931	16.4297	>AIPGENE11855	Swiss-Prot	sp|Q4R7L3|PRS6B_MACFA	26S protease regulatory subunit 6B OS=Macaca fascicularis GN=PSMC4 PE=2 SV=1			K03063	03050 Proteasome [PATH:ko03050]	09123 Folding, sorting and degradation	0.192353	0.752909	0.121601	0.345594	AIPGENE11855
14.7087	14.6486	14.309	14.586	14.2804	15.0306	14.6932	14.7313	14.6625	14.8941	>AIPGENE11861	Swiss-Prot	sp|Q9P2P6|STAR9_HUMAN	StAR-related lipid transfer protein 9 OS=Homo sapiens GN=STARD9 PE=1 SV=3			K16491	03036 Chromosome and associated proteins [BR:ko03036]	09182 Protein families: genetic information processing	1.51481	0.0716542	-0.295794	-1.38989	AIPGENE11861
15.3568	15.4357	15.31	15.0932	15.5488	15.4095	15.3585	15.371	14.9312	15.1814	>AIPGENE11868	Swiss-Prot	sp|Q9Y394|DHRS7_HUMAN	Dehydrogenase/reductase SDR family member 7 OS=Homo sapiens GN=DHRS7 PE=1 SV=1			K11165	09191 Unclassified: metabolism	09191 Unclassified: metabolism	0.373638	0.661671	0.0985868	0.454809	AIPGENE11868
13.0211	13.2578	13.6688	13.1325	13.3851	15.4095	12.2198	12.7223	14.9312	12.7033	>AIPGENE11869	Swiss-Prot	sp|Q8IYS1|P20D2_HUMAN	Peptidase M20 domain-containing protein 2 OS=Homo sapiens GN=PM20D2 PE=1 SV=2			#N/A			0.181557	0.710305	-0.304171	-0.398948	AIPGENE11869
14.6268	15.0855	15.4495	14.923	14.6687	15.5672	15.3562	15.507	15.1884	15.088	>AIPGENE11872	Swiss-Prot	sp|Q9UKY4|POMT2_HUMAN	Protein O-mannosyl-transferase 2 OS=Homo sapiens GN=POMT2 PE=1 SV=2			K00728	00515 Mannose type O-glycan biosynthesis [PATH:ko00515]	09107 Glycan biosynthesis and metabolism	1.24392	0.0655099	-0.39067	-1.41629	AIPGENE11872
19.4613	19.4085	19.4381	19.4165	19.3916	19.2464	19.2826	19.2758	19.1666	18.8476	>AIPGENE11873	Swiss-Prot	sp|Q5M7U6|ARP2_RAT	Actin-related protein 2 OS=Rattus norvegicus GN=Actr2 PE=1 SV=1			K17260	04138 Autophagy - yeast [PATH:ko04138]	09141 Transport and catabolism	1.86049	0.0650168	0.259399	1.42067	AIPGENE11873
15.1196	14.9978	15.1485	15.0087	14.9472	15.2946	15.1775	15.3317	15.5037	15.3149	>AIPGENE11874	Swiss-Prot	sp|P49756|RBM25_HUMAN	RNA-binding protein 25 OS=Homo sapiens GN=RBM25 PE=1 SV=3			K12822	03040 Spliceosome [PATH:ko03040]	09121 Transcription	2.59325	0.026953	-0.280134	-1.69914	AIPGENE11874
15.5559	16.3621	16.2881	16.4462	16.2521	16.1462	15.425	16.2998	16.4619	16.1191	>AIPGENE11897	Swiss-Prot	sp|Q5U3G6|YIF1B_DANRE	Protein YIF1B OS=Danio rerio GN=yif1b PE=2 SV=2			K20362	04131 Membrane trafficking [BR:ko04131]	09182 Protein families: genetic information processing	0.14607	0.815031	0.0905003	0.267247	AIPGENE11897
17.5891	17.8288	17.81	17.8752	17.7075	17.4406	17.5512	17.2926	17.5118	17.432	>AIPGENE11899	Swiss-Prot	sp|Q7TP48|APMAP_RAT	Adipocyte plasma membrane-associated protein OS=Rattus norvegicus GN=Apmap PE=2 SV=2			K21407	04131 Membrane trafficking [BR:ko04131]	09182 Protein families: genetic information processing	2.79875	0.0157401	0.316491	1.88747	AIPGENE11899
16.958	16.99	16.8452	17.0708	17.0209	17.0533	17.0785	17.1178	17.3113	17.1588	>AIPGENE11902	Swiss-Prot	sp|B3EAE7|IF2_GEOLS	Translation initiation factor IF-2 OS=Geobacter lovleyi (strain ATCC BAA-1151 / DSM 17278 / SZ) GN=infB PE=3 SV=1			K02519	03012 Translation factors [BR:ko03012]	09182 Protein families: genetic information processing	1.64903	0.199754	-0.16699	-1.04905	AIPGENE11902
17.0054	17.0288	16.9214	16.9752	16.8899	16.7431	16.5974	17.1692	17.8569	16.7313	>AIPGENE11908	Swiss-Prot	sp|P12694|ODBA_HUMAN	2-oxoisovalerate dehydrogenase subunit alpha, mitochondrial OS=Homo sapiens GN=BCKDHA PE=1 SV=2			K00166	00640 Propanoate metabolism [PATH:ko00640]	09101 Carbohydrate metabolism	0.0878436	0.890964	-0.0554749	-0.167192	AIPGENE11908
15.3397	15.3326	15.2729	14.9955	15.2148	15.7444	15.7753	15.7186	15.6656	15.6861	>AIPGENE11920	Swiss-Prot	sp|O75044|SRGP2_HUMAN	SLIT-ROBO Rho GTPase-activating protein 2 OS=Homo sapiens GN=SRGAP2 PE=1 SV=2	+	A_S	K07526	04360 Axon guidance [PATH:ko04360]	09158 Development	4.10457	0.00108475	-0.486886	-2.93154	AIPGENE11920
17.8758	17.7355	17.7708	17.8378	17.8079	18.1097	17.933	17.979	17.8729	17.7405	>AIPGENE11940	Swiss-Prot	sp|Q25532|VATG_MANSE	V-type proton ATPase subunit G OS=Manduca sexta PE=3 SV=1			#N/A			0.996068	0.419223	-0.121509	-0.733967	AIPGENE11940
17.5126	17.3891	17.4737	17.4539	17.354	17.4797	17.2599	17.3506	17.8972	16.6926	>AIPGENE11954	Swiss-Prot	sp|Q5ZJ06|MAGT1_CHICK	Magnesium transporter protein 1 OS=Gallus gallus GN=MAGT1 PE=2 SV=1			K19478	02000 Transporters [BR:ko02000]	09183 Protein families: signaling and cellular processes	0.206076	0.756899	0.100683	0.339595	AIPGENE11954
16.765	16.7346	16.8733	16.2576	16.9217	16.9276	16.9441	16.9405	16.9576	16.5382	>AIPGENE11975	Swiss-Prot	sp|Q91ZW3|SMCA5_MOUSE	SWI/SNF-related matrix-associated actin-dependent regulator of chromatin subfamily A member 5 OS=Mus musculus GN=Smarca5 PE=1 SV=1			K11654	03021 Transcription machinery [BR:ko03021]	09182 Protein families: genetic information processing	0.491413	0.514893	-0.151126	-0.621043	AIPGENE11975
19.5311	20.018	19.3781	19.5862	19.444	19.4627	19.4565	19.4396	19.5867	19.1665	>AIPGENE1198	Swiss-Prot	sp|P56839|PEPM_MYTED	Phosphoenolpyruvate phosphomutase OS=Mytilus edulis PE=1 SV=3			#N/A			0.626868	0.423795	0.16906	0.728746	AIPGENE1198
14.8562	14.8373	14.5463	14.3539	14.7837	15.0204	14.8205	14.8965	15.3602	14.9267	>AIPGENE11983	Swiss-Prot	sp|Q6TRW4|PDS5B_RAT	Sister chromatid cohesion protein PDS5 homolog B OS=Rattus norvegicus GN=Pds5b PE=2 SV=2			#N/A			1.38175	0.0701377	-0.329389	-1.39675	AIPGENE11983
17.7639	18.0773	17.9175	18.1914	18.0066	17.5824	17.2055	17.5965	17.763	17.7033	>AIPGENE11986	Swiss-Prot	sp|O43772|MCAT_HUMAN	Mitochondrial carnitine/acylcarnitine carrier protein OS=Homo sapiens GN=SLC25A20 PE=1 SV=1			K15109	04714 Thermogenesis [PATH:ko04714]	09149 Aging	2.07765	0.0152315	0.421201	1.90453	AIPGENE11986
16.0414	15.9973	15.9405	16.0032	16.0034	16.2462	16.1879	16.2013	16.6942	16.1491	>AIPGENE11993	Swiss-Prot	sp|O08597|SGCG_MESAU	Gamma-sarcoglycan OS=Mesocricetus auratus GN=SGCG PE=2 SV=4			#N/A			1.71755	0.0544916	-0.298594	-1.47742	AIPGENE11993
14.5293	14.4368	14.7142	14.6621	14.527	14.7421	14.9129	14.8564	14.8315	14.5123	>AIPGENE1200	Swiss-Prot	sp|Q99MV1|TDRD1_MOUSE	Tudor domain-containing protein 1 OS=Mus musculus GN=Tdrd1 PE=1 SV=2			K18405	03036 Chromosome and associated proteins [BR:ko03036]	09182 Protein families: genetic information processing	1.2845	0.195978	-0.197146	-1.05762	AIPGENE1200
20.1237	20.1864	20.2789	20.2484	20.262	19.8144	20.3625	20.3402	20.0071	20.4077	>AIPGENE12000	Swiss-Prot	sp|P05094|ACTN1_CHICK	Alpha-actinin-1 OS=Gallus gallus GN=ACTN1 PE=1 SV=3			K05699	04510 Focal adhesion [PATH:ko04510]	09144 Cellular community - eukaryotes	0.103379	0.901882	0.0334911	0.151863	AIPGENE12000
17.7965	18.0523	17.8643	18.0125	17.9818	17.5421	17.9507	17.8853	17.9052	17.7263	>AIPGENE12002	Swiss-Prot	sp|Q9XTL9|PYG_DROME	Glycogen phosphorylase OS=Drosophila melanogaster GN=GlyP PE=2 SV=2			K00688	00500 Starch and sucrose metabolism [PATH:ko00500]	09101 Carbohydrate metabolism	0.806865	0.41609	0.139561	0.73793	AIPGENE12002
16.0499	15.937	15.8508	16.117	15.7614	16.9412	16.7254	16.6671	16.562	16.6923	>AIPGENE12008	Swiss-Prot	sp|Q6PA06|ATLA2_MOUSE	Atlastin-2 OS=Mus musculus GN=Atl2 PE=1 SV=1	+	A_S	K17339	04131 Membrane trafficking [BR:ko04131]	09182 Protein families: genetic information processing	4.60204	0.000148148	-0.774405	-4.08367	AIPGENE12008
15.9868	16.2785	16.6742	16.7859	16.6505	16.4874	16.4916	16.4366	16.6936	16.5212	>AIPGENE1201	Swiss-Prot	sp|Q9WUK2|IF4H_MOUSE	Eukaryotic translation initiation factor 4H OS=Mus musculus GN=Eif4h PE=1 SV=3			#N/A			0.123912	0.866516	-0.050869	-0.199192	AIPGENE1201
17.1685	17.5304	17.6965	17.7124	17.6799	17.6133	17.3529	17.1917	17.6347	17.8488	>AIPGENE12010	Swiss-Prot	sp|Q6P7Q4|LGUL_RAT	Lactoylglutathione lyase OS=Rattus norvegicus GN=Glo1 PE=1 SV=3			K01759	00620 Pyruvate metabolism [PATH:ko00620]	09101 Carbohydrate metabolism	0.0684344	0.928587	0.0292656	0.115123	AIPGENE12010
18.1396	18.1263	17.7502	18.1919	18.1594	18.1661	18.2541	18.1259	18.2309	18.2827	>AIPGENE12014	Swiss-Prot	sp|P36993|PPM1B_MOUSE	Protein phosphatase 1B OS=Mus musculus GN=Ppm1b PE=1 SV=1			K04461	04010 MAPK signaling pathway [PATH:ko04010]	09130 Environmental Information Processing	0.829242	0.41305	-0.138469	-0.742382	AIPGENE12014
17.4919	17.5738	17.4188	17.6563	17.5164	16.1252	16.4846	16.525	16.8864	16.455	>AIPGENE12018	Swiss-Prot	sp|O94760|DDAH1_HUMAN	N(G),N(G)-dimethylarginine dimethylaminohydrolase 1 OS=Homo sapiens GN=DDAH1 PE=1 SV=3	+	A_S	K01482	04147 Exosome [BR:ko04147]	09183 Protein families: signaling and cellular processes	4.41278	0.000126582	1.03619	4.55765	AIPGENE12018
16.022	15.4915	15.223	15.6943	15.9453	15.7986	16.0157	15.5795	16.5502	15.5208	>AIPGENE12020	Swiss-Prot	sp|Q3UFK8|FRMD8_MOUSE	FERM domain-containing protein 8 OS=Mus musculus GN=Frmd8 PE=1 SV=2			#N/A			0.414227	0.493051	-0.217755	-0.645946	AIPGENE12020
15.4994	15.2134	14.9055	15.1777	15.154	15.0727	15.2365	15.5149	16.0837	15.6217	>AIPGENE12050	Swiss-Prot	sp|Q68EK7|RAB4B_DANRE	Ras-related protein Rab-4B OS=Danio rerio GN=rab4b PE=2 SV=1			K07880	04131 Membrane trafficking [BR:ko04131]	09182 Protein families: genetic information processing	0.824483	0.19562	-0.315866	-1.05899	AIPGENE12050
16.4432	16.1757	15.7582	15.8422	16.0119	15.8056	15.7612	15.8294	15.6935	15.5829	>AIPGENE12051	Swiss-Prot	sp|Q4DJ07|PGFS_TRYCC	Prostaglandin F synthase OS=Trypanosoma cruzi (strain CL Brener) GN=Tc00.1047053511287.49 PE=1 SV=2			#N/A			1.3595	0.080327	0.311698	1.35347	AIPGENE12051
17.5487	18.6433	17.0213	17.2791	17.292	17.3376	16.7116	17.2593	17.9061	17.131	>AIPGENE12055	Swiss-Prot	sp|Q9NUU7|DD19A_HUMAN	ATP-dependent RNA helicase DDX19A OS=Homo sapiens GN=DDX19A PE=1 SV=1			K18655	03019 Messenger RNA biogenesis [BR:ko03019]	09182 Protein families: genetic information processing	0.370599	0.49058	0.287792	0.649431	AIPGENE12055
15.6901	16.191	15.9377	16.1175	16.0565	16.3065	16.3334	16.5162	16.6428	16.6346	>AIPGENE12061	Swiss-Prot	sp|Q99442|SEC62_HUMAN	Translocation protein SEC62 OS=Homo sapiens GN=SEC62 PE=1 SV=1	+	A_S	K12275	03060 Protein export [PATH:ko03060]	09123 Folding, sorting and degradation	2.58868	0.00548589	-0.488138	-2.28916	AIPGENE12061
17.1523	17.0907	17.2098	17.0719	17.091	17.3158	17.2583	17.2766	17.2425	17.2709	>AIPGENE12069	Swiss-Prot	sp|Q7TN84|SYT14_MOUSE	Synaptotagmin-14 OS=Mus musculus GN=Syt14 PE=2 SV=1			K19328	04131 Membrane trafficking [BR:ko04131]	09182 Protein families: genetic information processing	3.12773	0.144603	-0.149696	-1.16635	AIPGENE12069
18.4328	18.2308	18.2546	18.2932	18.2494	18.4462	18.4466	18.4216	18.5642	18.3536	>AIPGENE12077	Swiss-Prot	sp|O55029|COPB2_MOUSE	Coatomer subunit beta' OS=Mus musculus GN=Copb2 PE=2 SV=2			K17302	04131 Membrane trafficking [BR:ko04131]	09182 Protein families: genetic information processing	1.8265	0.209152	-0.154307	-1.02904	AIPGENE12077
16.4718	16.9197	16.4764	16.6262	16.6102	16.7103	16.5696	16.6539	15.8427	16.1991	>AIPGENE12087	Swiss-Prot	sp|Q02978|M2OM_HUMAN	Mitochondrial 2-oxoglutarate/malate carrier protein OS=Homo sapiens GN=SLC25A11 PE=1 SV=3			K15104	02000 Transporters [BR:ko02000]	09183 Protein families: signaling and cellular processes	0.596171	0.369971	0.225714	0.796414	AIPGENE12087
19.8036	19.6735	19.7112	19.5574	19.445	19.7742	19.6704	19.2486	19.4168	19.7083	>AIPGENE12090	Swiss-Prot	sp|P52819|RL22_CAEEL	60S ribosomal protein L22 OS=Caenorhabditis elegans GN=rpl-22 PE=1 SV=3			K02891	03010 Ribosome [PATH:ko03010]	09122 Translation	0.264969	0.755079	0.0744793	0.342703	AIPGENE12090
14.8028	14.5579	14.4312	14.4555	14.2668	15.0924	14.5639	14.551	14.9527	14.674	>AIPGENE12091	Swiss-Prot	sp|Q52KW8|RCC2_XENLA	Protein RCC2 homolog OS=Xenopus laevis GN=rcc2 PE=2 SV=1			#N/A			1.01568	0.175852	-0.263966	-1.09903	AIPGENE12091
17.8612	18.4553	17.374	17.3966	17.4932	17.7568	17.7875	17.3005	19.3016	17.4464	>AIPGENE12093	Swiss-Prot	sp|A8WCF8|TPRGL_RAT	Tumor protein p63-regulated gene 1-like protein OS=Rattus norvegicus GN=Tprg1l PE=1 SV=1			#N/A			0.196257	0.712837	-0.202479	-0.395356	AIPGENE12093
17.642	17.703	17.6774	17.6128	17.637	18.1096	17.8163	17.2311	17.0373	17.8166	>AIPGENE12094	Swiss-Prot	sp|Q6NS26|CDKAL_XENLA	Threonylcarbamoyladenosine tRNA methylthiotransferase OS=Xenopus laevis GN=cdkal1 PE=2 SV=1			K15865	03016 Transfer RNA biogenesis [BR:ko03016]	09182 Protein families: genetic information processing	0.0959002	0.886454	0.0522427	0.173343	AIPGENE12094
18.6719	18.4909	18.5824	18.5875	18.5136	18.5283	18.4469	18.2726	18.504	18.3879	>AIPGENE12098	Swiss-Prot	sp|P28072|PSB6_HUMAN	Proteasome subunit beta type-6 OS=Homo sapiens GN=PSMB6 PE=1 SV=4			K02738	03050 Proteasome [PATH:ko03050]	09123 Folding, sorting and degradation	1.45479	0.283367	0.141288	0.906973	AIPGENE12098
15.1619	14.7608	14.5472	13.0749	14.9107	14.8469	14.9852	14.9395	14.7632	14.9822	>AIPGENE12099	Swiss-Prot	sp|P42345|MTOR_HUMAN	Serine/threonine-protein kinase mTOR OS=Homo sapiens GN=MTOR PE=1 SV=1			K07203	04012 ErbB signaling pathway [PATH:ko04012]	09130 Environmental Information Processing	0.52573	0.306445	-0.412302	-0.876405	AIPGENE12099
18.5345	18.7773	18.2239	18.2177	18.1468	18.2991	18.2807	18.224	18.5969	18.3206	>AIPGENE121	TrEMBL	tr|A7SD49|A7SD49_NEMVE	Predicted protein OS=Nematostella vectensis GN=v1g210422 PE=4 SV=1			#N/A			0.0971463	0.901844	0.0357849	0.151425	AIPGENE121
15.387	15.3474	15.6159	15.4652	15.5044	14.9355	15.2404	15.2576	15.4778	15.1113	>AIPGENE12101	TrEMBL	tr|A7RUA0|A7RUA0_NEMVE	Predicted protein OS=Nematostella vectensis GN=v1g240746 PE=4 SV=1			#N/A			1.47909	0.0979495	0.259498	1.29095	AIPGENE12101
18.743	18.6479	18.5992	18.6311	18.6201	19.0095	19.0362	17.1823	19.0056	18.9466	>AIPGENE12102	Swiss-Prot	sp|Q5T0D9|TPRGL_HUMAN	Tumor protein p63-regulated gene 1-like protein OS=Homo sapiens GN=TPRG1L PE=1 SV=1			#N/A			0.011378	0.985053	0.0121922	0.0262436	AIPGENE12102
14.535	14.4085	14.6297	14.2384	14.2948	11.2566	11.8114	11.5102	19.0056	13.336	>AIPGENE12117	TrEMBL	tr|A7S1W3|A7S1W3_NEMVE	Predicted protein OS=Nematostella vectensis GN=v1g242265 PE=4 SV=1			#N/A			0.304914	0.474224	1.03735	0.66799	AIPGENE12117
16.6491	16.6592	16.4939	16.5189	16.5289	15.8169	16.2248	16.0144	16.2946	16.1994	>AIPGENE12121	Swiss-Prot	sp|Q8NWQ4|TDCB_STAAW	L-threonine dehydratase catabolic TdcB OS=Staphylococcus aureus (strain MW2) GN=tdcB PE=3 SV=1	+	A_S	K01754	00260 Glycine, serine and threonine metabolism [PATH:ko00260]	09105 Amino acid metabolism	2.93583	0.00437333	0.460009	2.37809	AIPGENE12121
15.7903	16.8398	15.6462	16.1828	15.9588	16.2087	16.0732	16.1691	16.4382	15.7961	>AIPGENE12131	Swiss-Prot	sp|Q8K2I3|FMO2_MOUSE	Dimethylaniline monooxygenase [N-oxide-forming] 2 OS=Mus musculus GN=Fmo2 PE=1 SV=3			K00485	00982 Drug metabolism - cytochrome P450 [PATH:ko00982]	09111 Xenobiotics biodegradation and metabolism	0.0837344	0.895269	-0.0534956	-0.160338	AIPGENE12131
15.8611	15.1852	15.6593	15.7588	15.6097	13.5362	15.7071	15.7662	15.9812	15.8199	>AIPGENE12134	Swiss-Prot	sp|Q5M729|ODP23_ARATH	Dihydrolipoyllysine-residue acetyltransferase component 3 of pyruvate dehydrogenase complex, mitochondrial OS=Arabidopsis thaliana GN=At1g54220 PE=2 SV=1			K00627	00010 Glycolysis / Gluconeogenesis [PATH:ko00010]	09101 Carbohydrate metabolism	0.216236	0.672809	0.252694	0.440894	AIPGENE12134
16.803	16.9058	16.9846	16.6791	16.7835	15.9761	17.4984	17.356	16.273	17.6186	>AIPGENE12138	Swiss-Prot	sp|Q16651|PRSS8_HUMAN	Prostasin OS=Homo sapiens GN=PRSS8 PE=1 SV=1			K08664	01002 Peptidases [BR:ko01002]	09181 Protein families: metabolism	0.124409	0.823314	-0.113212	-0.254661	AIPGENE12138
12.3281	12.7072	12.6635	12.4915	12.6458	13.6109	13.6069	13.768	14.2934	13.7075	>AIPGENE12144	Swiss-Prot	sp|Q8JZM8|MUC4_MOUSE	Mucin-4 OS=Mus musculus GN=Muc4 PE=2 SV=1	+	A_S	#N/A			4.53129	0	-1.23009	-5.00858	AIPGENE12144
15.1654	15.7933	15.9356	15.7957	15.5743	16.4392	15.9253	16.0323	16.3808	16.025	>AIPGENE12145	Swiss-Prot	sp|P43487|RANG_HUMAN	Ran-specific GTPase-activating protein OS=Homo sapiens GN=RANBP1 PE=1 SV=1			K15306	05203 Viral carcinogenesis [PATH:ko05203]	09161 Cancers: Overview	1.75502	0.0161198	-0.507663	-1.87808	AIPGENE12145
13.7821	13.5262	12.9709	13.4277	13.3548	12.8873	13.2322	12.9588	13.2156	13.0947	>AIPGENE12147	Swiss-Prot	sp|Q5XIP1|PELO_RAT	Protein pelota homolog OS=Rattus norvegicus GN=Pelo PE=2 SV=1			K06965	03015 mRNA surveillance pathway [PATH:ko03015]	09122 Translation	1.26438	0.081967	0.334631	1.34608	AIPGENE12147
16.9822	16.8129	17.1033	16.6296	16.8387	16.8351	17.0823	16.9939	16.6248	16.96	>AIPGENE12151	no_hit					#N/A			0.0839002	0.925159	-0.0258846	-0.121613	AIPGENE12151
15.3981	14.9385	14.7219	13.8532	14.9617	15.7017	15.3919	15.8467	15.7235	15.3325	>AIPGENE12152	Swiss-Prot	sp|Q862Z3|UROM_CANFA	Uromodulin OS=Canis familiaris GN=UMOD PE=2 SV=1	+	A_S	#N/A			1.77261	0.00698817	-0.824599	-2.20368	AIPGENE12152
15.7831	16.5752	15.5475	15.757	15.5561	15.9322	15.5385	15.9204	15.814	15.9614	>AIPGENE1216	Swiss-Prot	sp|A0JMW6|T214A_XENLA	Transmembrane protein 214-A OS=Xenopus laevis GN=tmem214-a PE=2 SV=1			#N/A			0.0175351	0.980723	0.0104773	0.034389	AIPGENE1216
18.2719	17.9627	18.0567	18.0724	18.124	18.2639	18.2743	18.3087	18.4359	18.1268	>AIPGENE12161	Swiss-Prot	sp|P23403|RS20_XENLA	40S ribosomal protein S20 OS=Xenopus laevis GN=rps20 PE=1 SV=1			K02969	03010 Ribosome [PATH:ko03010]	09122 Translation	1.50136	0.185728	-0.184402	-1.07919	AIPGENE12161
13.636	12.5336	13.0518	13.0514	13.2221	14.5025	14.0094	13.5564	17.4983	13.9088	>AIPGENE12166	Swiss-Prot	sp|P43690|DRG1_XENLA	Developmentally-regulated GTP-binding protein 1 OS=Xenopus laevis GN=drg1 PE=2 SV=1			#N/A			1.20296	0.0152533	-1.5961	-1.9035	AIPGENE12166
15.5679	15.9435	15.6609	15.9657	15.8972	15.4814	15.5896	14.809	15.2165	15.4339	>AIPGENE12167	Swiss-Prot	sp|Q8R164|BPHL_MOUSE	Valacyclovir hydrolase OS=Mus musculus GN=Bphl PE=1 SV=1			K18399	09191 Unclassified: metabolism	09191 Unclassified: metabolism	1.85206	0.014312	0.500965	1.92562	AIPGENE12167
19.3884	19.3093	19.2063	19.27	19.1918	18.9695	18.8501	18.7163	18.8072	18.6206	>AIPGENE12174	Swiss-Prot	sp|Q5EAJ7|MVP_STRPU	Major vault protein OS=Strongylocentrotus purpuratus GN=MVP PE=1 SV=1	+	A_S	K17266	04147 Exosome [BR:ko04147]	09183 Protein families: signaling and cellular processes	3.92145	0.00136092	0.48041	2.83862	AIPGENE12174
14.7892	15.2553	13.6684	14.6061	15.4886	15.9999	16.2892	15.9504	15.9688	15.7304	>AIPGENE1218	Swiss-Prot	sp|Q9CQN6|TM14C_MOUSE	Transmembrane protein 14C OS=Mus musculus GN=Tmem14c PE=1 SV=1	+	A_S	#N/A			2.24296	0.00129577	-1.22622	-2.86518	AIPGENE1218
16.2151	16.1958	16.2953	16.1513	16.2135	16.039	16.1214	15.8313	16.1996	16.1454	>AIPGENE12180	nr	gi|156380882|ref|XP_001631996.1|	predicted protein [Nematostella vectensis] >gi|156219045|gb|EDO39933.1| predicted protein [Nematostella vectensis]			#N/A			1.19092	0.309745	0.146859	0.87149	AIPGENE12180
17.3521	17.81	17.6366	17.7588	17.6834	17.7019	17.7056	17.6575	17.629	17.1419	>AIPGENE12194	Swiss-Prot	sp|Q9FKK7|XYLA_ARATH	Xylose isomerase OS=Arabidopsis thaliana GN=XYLA PE=2 SV=2			K01805	00040 Pentose and glucuronate interconversions [PATH:ko00040]	09101 Carbohydrate metabolism	0.250628	0.75278	0.0809914	0.346524	AIPGENE12194
20.0417	20.1953	20.1216	20.0712	20.0955	20.8123	20.4583	20.6723	20.6181	20.5705	>AIPGENE122	Swiss-Prot	sp|O70244|CUBN_RAT	Cubilin OS=Rattus norvegicus GN=Cubn PE=1 SV=2	+	A_S	K14616	04977 Vitamin digestion and absorption [PATH:ko04977]	09154 Digestive system	4.41825	0.00094382	-0.521252	-3.17929	AIPGENE122
18.5175	18.1795	18.5323	18.1004	18.4096	18.8183	17.5256	18.6176	17.7974	18.5036	>AIPGENE12227	Swiss-Prot	sp|O18806|FA8_CANFA	Coagulation factor VIII OS=Canis familiaris GN=F8 PE=2 SV=1			#N/A	04610 Complement and coagulation cascades [PATH:ko04610]		0.13748	0.819241	0.0953415	0.26097	AIPGENE12227
16.9266	16.7869	16.7399	16.9766	16.7355	15.6461	16.1593	15.7379	16.2795	15.7087	>AIPGENE12254	Swiss-Prot	sp|P80009|PLMN_CANFA	Plasminogen (Fragment) OS=Canis familiaris GN=PLG PE=1 SV=1	+	A_S	#N/A			3.79502	0.000253165	0.926777	3.87281	AIPGENE12254
21.2312	21.2216	21.1743	21.1972	21.067	20.6726	20.8914	20.4809	20.6793	20.6607	>AIPGENE12299	Swiss-Prot	sp|Q05025|G3P_COTJA	Glyceraldehyde-3-phosphate dehydrogenase OS=Coturnix coturnix japonica GN=GAPDH PE=2 SV=2	+	A_S	K00134	00010 Glycolysis / Gluconeogenesis [PATH:ko00010]	09101 Carbohydrate metabolism	3.95467	0.00107692	0.501296	2.92363	AIPGENE12299
18.6702	19.3418	19.2776	19.4534	19.6451	19.8375	18.9455	18.4321	19.407	18.6643	>AIPGENE12302	no_hit					#N/A			0.312568	0.581078	0.220328	0.547665	AIPGENE12302
14.9588	15.0631	14.709	14.7516	14.9766	14.8797	14.4408	14.7464	14.9332	14.8338	>AIPGENE12311	Swiss-Prot	sp|Q08CS6|MOXD2_DANRE	DBH-like monooxygenase protein 2 homolog OS=Danio rerio GN=moxd2 PE=2 SV=2			#N/A			0.534729	0.539874	0.125052	0.593111	AIPGENE12311
16.7918	16.9993	17.0802	16.8458	16.9616	16.2704	16.2995	16.209	18.0469	16.6792	>AIPGENE12314	TrEMBL	tr|A7SL35|A7SL35_NEMVE	Predicted protein OS=Nematostella vectensis GN=v1g233332 PE=4 SV=1			#N/A			0.282548	0.60033	0.234739	0.521215	AIPGENE12314
16.2483	17.2088	15.8681	15.707	16.0113	16.0865	15.9701	16.2138	16.8031	15.3777	>AIPGENE12325	Swiss-Prot	sp|O35136|NCAM2_MOUSE	Neural cell adhesion molecule 2 OS=Mus musculus GN=Ncam2 PE=2 SV=1			K06491	04514 Cell adhesion molecules (CAMs) [PATH:ko04514]	09133 Signaling molecules and interaction	0.128484	0.818164	0.118472	0.263106	AIPGENE12325
15.9343	16.2801	16.3127	16.0166	16.0292	18.3949	18.1059	18.0156	17.8766	17.8439	>AIPGENE12332	nr	gi|156347060|ref|XP_001621624.1|	hypothetical protein NEMVEDRAFT_v1g248659 [Nematostella vectensis] >gi|156207751|gb|EDO29524.1| predicted protein [Nematostella vectensis]	+	A_S	#N/A			6.5203	0	-1.93278	-8.59561	AIPGENE12332
16.1044	16.0588	15.8741	15.7893	15.8602	16.185	16.0141	16.0794	16.3458	16.1073	>AIPGENE12342	Swiss-Prot	sp|P12111|CO6A3_HUMAN	Collagen alpha-3(VI) chain OS=Homo sapiens GN=COL6A3 PE=1 SV=5			K06238	04151 PI3K-Akt signaling pathway [PATH:ko04151]	09130 Environmental Information Processing	1.4349	0.156676	-0.208948	-1.13893	AIPGENE12342
14.5405	14.3615	15.9948	13.9803	14.2525	15.2087	14.9306	14.1786	14.1284	13.8075	>AIPGENE12347	Swiss-Prot	sp|A6NMZ7|CO6A6_HUMAN	Collagen alpha-6(VI) chain OS=Homo sapiens GN=COL6A6 PE=1 SV=2			K06238	04151 PI3K-Akt signaling pathway [PATH:ko04151]	09130 Environmental Information Processing	0.153546	0.769526	0.175123	0.323219	AIPGENE12347
15.1548	15.3009	15.6166	14.6472	15.4489	15.8533	15.7066	16.1758	15.7837	15.7599	>AIPGENE12357	Swiss-Prot	sp|P13944|COCA1_CHICK	Collagen alpha-1(XII) chain OS=Gallus gallus GN=COL12A1 PE=1 SV=3	+	A_S	#N/A			2.0015	0.00732851	-0.622181	-2.1808	AIPGENE12357
13.5204	13.6353	13.9893	13.871	14.0417	14.2928	14.4943	14.4226	14.2128	13.1599	>AIPGENE12361	Swiss-Prot	sp|A6NMZ7|CO6A6_HUMAN	Collagen alpha-6(VI) chain OS=Homo sapiens GN=COL6A6 PE=1 SV=2			K06238	04151 PI3K-Akt signaling pathway [PATH:ko04151]	09130 Environmental Information Processing	0.550232	0.33529	-0.304946	-0.837349	AIPGENE12361
15.7787	15.8533	15.8614	15.1209	15.8986	16.3171	15.9278	16.0104	15.2262	16.1013	>AIPGENE12362	Swiss-Prot	sp|A6NMZ7|CO6A6_HUMAN	Collagen alpha-6(VI) chain OS=Homo sapiens GN=COL6A6 PE=1 SV=2			K06238	04151 PI3K-Akt signaling pathway [PATH:ko04151]	09130 Environmental Information Processing	0.408492	0.499335	-0.213977	-0.637498	AIPGENE12362
22.4732	22.4769	21.7177	22.4195	22.4432	20.9686	20.7369	21.6824	21.105	21.7166	>AIPGENE12375	nr	gi|390355963|ref|XP_003728670.1|	PREDICTED: uncharacterized protein LOC584567 isoform 1 [Strongylocentrotus purpuratus]	+	A_S	#N/A			2.60557	0.000930481	1.06417	3.08254	AIPGENE12375
16.288	16.4114	16.3227	16.0694	15.4562	16.7009	16.6358	16.6601	16.7192	16.7949	>AIPGENE12383	Swiss-Prot	sp|P69736|EDF1_RAT	Endothelial differentiation-related factor 1 OS=Rattus norvegicus GN=Edf1 PE=1 SV=1	+	A_S	K03627	99973 Transcription	09191 Unclassified: metabolism	2.02106	0.0077724	-0.592633	-2.15569	AIPGENE12383
16.0653	16.0329	16.0241	16.1405	16.0141	15.6119	16.0429	15.1327	15.5077	16.539	>AIPGENE12391	no_hit					#N/A			0.571497	0.332254	0.288544	0.842438	AIPGENE12391
15.6689	14.7908	15.3412	15.3622	15.3381	15.3558	15.2514	15.3426	15.2816	15.1468	>AIPGENE12393	Swiss-Prot	sp|Q6AY53|DHYS_RAT	Deoxyhypusine synthase OS=Rattus norvegicus GN=Dhps PE=2 SV=1			K00809	09191 Unclassified: metabolism	09191 Unclassified: metabolism	0.0599837	0.939466	0.0245998	0.0997128	AIPGENE12393
16.4014	16.7311	16.2492	16.5148	16.5374	16.2879	16.5195	16.2299	15.4148	15.8299	>AIPGENE12394	Swiss-Prot	sp|Q57951|Y531_METJA	Universal stress protein MJ0531 OS=Methanocaldococcus jannaschii (strain ATCC 43067 / DSM 2661 / JAL-1 / JCM 10045 / NBRC 100440) GN=MJ0531 PE=3 SV=1			#N/A			1.1227	0.0727484	0.430334	1.38506	AIPGENE12394
12.4112	12.4357	13.0374	12.3797	12.674	13.1294	13.2083	13.3948	12.0128	12.1227	>AIPGENE12413	Swiss-Prot	sp|Q91614|NCS1_XENLA	Neuronal calcium sensor 1 OS=Xenopus laevis GN=ncs1 PE=2 SV=2			K19932	04131 Membrane trafficking [BR:ko04131]	09182 Protein families: genetic information processing	0.241313	0.670494	-0.185986	-0.445899	AIPGENE12413
13.4747	13.4441	13.1607	13.5412	13.4475	13.6417	13.075	13.5915	13.5669	12.7144	>AIPGENE12421	Swiss-Prot	sp|Q04721|NOTC2_HUMAN	Neurogenic locus notch homolog protein 2 OS=Homo sapiens GN=NOTCH2 PE=1 SV=3			K20994	04330 Notch signaling pathway [PATH:ko04330]	09130 Environmental Information Processing	0.197409	0.768405	0.0956844	0.325701	AIPGENE12421
13.7829	13.8094	13.7221	13.7025	13.6226	13.6718	13.733	13.9001	11.2949	13.9676	>AIPGENE12434	nr	gi|115948429|ref|XP_797600.2|	PREDICTED: uncharacterized protein LOC593009 [Strongylocentrotus purpuratus]			#N/A			0.357836	0.461402	0.414433	0.681018	AIPGENE12434
18.0046	17.9673	17.8311	17.981	17.8491	17.4146	17.0873	17.3943	17.3619	17.4263	>AIPGENE12437	nr	gi|390355963|ref|XP_003728670.1|	PREDICTED: uncharacterized protein LOC584567 isoform 1 [Strongylocentrotus purpuratus]	+	A_S	#N/A			4.39775	0.000778878	0.58978	3.41239	AIPGENE12437
18.6593	18.804	18.7272	18.5763	18.7799	18.9328	18.8483	18.8149	18.8607	17.4036	>AIPGENE12441	Swiss-Prot	sp|Q9IB84|PSB1A_CARAU	Proteasome subunit beta type-1-A OS=Carassius auratus GN=psmb1-A PE=2 SV=1			#N/A			0.183848	0.752779	0.137258	0.346893	AIPGENE12441
15.0713	14.9282	15.2108	15.205	15.2354	15.506	15.4319	15.3444	15.6093	15.3989	>AIPGENE12443	Swiss-Prot	sp|O35900|LSM2_MOUSE	U6 snRNA-associated Sm-like protein LSm2 OS=Mus musculus GN=Lsm2 PE=3 SV=1			K12621	03040 Spliceosome [PATH:ko03040]	09121 Transcription	2.65703	0.0158661	-0.327973	-1.88417	AIPGENE12443
12.9883	16.2189	16.2915	16.1504	16.1673	17.2317	17.2532	17.2429	17.3726	17.0889	>AIPGENE12462	Swiss-Prot	sp|Q14146|URB2_HUMAN	Unhealthy ribosome biogenesis protein 2 homolog OS=Homo sapiens GN=URB2 PE=2 SV=2	+	A_S	K14862	03009 Ribosome biogenesis [BR:ko03009]	09182 Protein families: genetic information processing	1.4954	0.00625688	-1.67459	-2.24539	AIPGENE12462
14.9856	15.4682	15.1519	15.1404	14.9548	15.3955	15.0696	15.3336	15.5632	15.0393	>AIPGENE12469	Swiss-Prot	sp|Q2KIG2|WDR5_BOVIN	WD repeat-containing protein 5 OS=Bos taurus GN=WDR5 PE=2 SV=1			K14963	04934 Cushing syndrome [PATH:ko04934]	09167 Endocrine and metabolic diseases	0.481593	0.537615	-0.140056	-0.59594	AIPGENE12469
19.0934	19.4084	19.403	19.2372	19.3906	19.3769	19.5528	19.4591	19.5496	19.1859	>AIPGENE12475	Swiss-Prot	sp|O57592|RL7A_TAKRU	60S ribosomal protein L7a OS=Takifugu rubripes GN=rpl7a PE=3 SV=3			K02936	03010 Ribosome [PATH:ko03010]	09122 Translation	0.629806	0.517797	-0.118345	-0.616218	AIPGENE12475
17.2899	17.5018	17.3669	17.2662	17.506	17.0947	16.7588	16.8039	16.798	16.9144	>AIPGENE12477	Swiss-Prot	sp|Q64380|SARDH_RAT	Sarcosine dehydrogenase, mitochondrial OS=Rattus norvegicus GN=Sardh PE=1 SV=2	+	A_S	K00314	00260 Glycine, serine and threonine metabolism [PATH:ko00260]	09105 Amino acid metabolism	3.70324	0.00137037	0.512191	2.85512	AIPGENE12477
14.734	15.4459	15.2639	15.1827	15.157	15.2677	15.225	15.327	15.1888	15.193	>AIPGENE12483	Swiss-Prot	sp|Q96RL7|VP13A_HUMAN	Vacuolar protein sorting-associated protein 13A OS=Homo sapiens GN=VPS13A PE=1 SV=2			K19525	99992 Structural proteins	09191 Unclassified: metabolism	0.296268	0.723546	-0.0836233	-0.380165	AIPGENE12483
21.4412	21.4621	21.356	21.513	21.5806	20.6909	21.4583	21.2777	21.4777	21.4184	>AIPGENE12489	Swiss-Prot	sp|Q39250|ADF1_ARATH	Actin-depolymerizing factor 1 OS=Arabidopsis thaliana GN=ADF1 PE=1 SV=1			K05765	04810 Regulation of actin cytoskeleton [PATH:ko04810]	09142 Cell motility	0.671286	0.35321	0.205994	0.816487	AIPGENE12489
14.0299	14.2503	14.1639	14.1159	14.1026	14.1277	13.7494	13.8167	13.9065	13.8405	>AIPGENE12492	Swiss-Prot	sp|E9Q555|RN213_MOUSE	E3 ubiquitin-protein ligase RNF213 OS=Mus musculus GN=Rnf213 PE=2 SV=1			#N/A			1.95198	0.0691357	0.244342	1.40049	AIPGENE12492
19.9947	19.9245	20.2514	20.2628	20.091	20.1768	20.1795	20.1132	20.7964	20.1523	>AIPGENE12496	Swiss-Prot	sp|Q90593|GRP78_CHICK	78 kDa glucose-regulated protein OS=Gallus gallus GN=HSPA5 PE=1 SV=1			#N/A	03060 Protein export [PATH:ko03060]		0.59537	0.423883	-0.178734	-0.728358	AIPGENE12496
16.7829	18.0964	16.9684	16.9902	17.0433	17.3544	16.9797	16.8075	17.8481	17.0666	>AIPGENE12509	Swiss-Prot	sp|P49696|SYVC_TAKRU	Valine--tRNA ligase OS=Takifugu rubripes GN=vars PE=3 SV=1			#N/A			0.0414689	0.946071	-0.0350262	-0.0882975	AIPGENE12509
18.8592	18.6082	18.6802	18.6066	18.575	18.8148	18.6107	18.6258	18.6145	18.4262	>AIPGENE12520	no_hit					#N/A			0.243986	0.818178	0.0474266	0.263321	AIPGENE12520
16.3004	17.3298	16.2846	16.3364	16.3265	16.3261	16.3529	14.6454	14.4197	16.3925	>AIPGENE12524	Swiss-Prot	sp|Q6AY20|MPRD_RAT	Cation-dependent mannose-6-phosphate receptor OS=Rattus norvegicus GN=M6pr PE=2 SV=1			K10089	04145 Phagosome [PATH:ko04145]	09141 Transport and catabolism	0.962469	0.0506106	0.888231	1.49887	AIPGENE12524
19.1676	19.0861	18.9771	18.9887	19.0471	18.8152	18.9173	18.911	18.951	18.8212	>AIPGENE12526	Swiss-Prot	sp|O00154|BACH_HUMAN	Cytosolic acyl coenzyme A thioester hydrolase OS=Homo sapiens GN=ACOT7 PE=1 SV=3			K17360	00062 Fatty acid elongation [PATH:ko00062]	09103 Lipid metabolism	2.31041	0.138781	0.170182	1.17994	AIPGENE12526
18.1956	18.2526	17.9703	18.1035	18.1847	17.9992	18.3841	18.5458	18.3951	18.2401	>AIPGENE12546	Swiss-Prot	sp|P37276|DYHC_DROME	Dynein heavy chain, cytoplasmic OS=Drosophila melanogaster GN=Dhc64C PE=2 SV=2			K10413	04145 Phagosome [PATH:ko04145]	09141 Transport and catabolism	0.857592	0.334069	-0.171502	-0.839369	AIPGENE12546
18.1823	18.0586	18.1102	18.0601	17.9118	18.2024	18.2338	18.1354	18.2699	18.1128	>AIPGENE12559	nr	gi|156395043|ref|XP_001636921.1|	predicted protein [Nematostella vectensis] >gi|156224029|gb|EDO44858.1| predicted protein [Nematostella vectensis]			#N/A			1.34472	0.346175	-0.126243	-0.823735	AIPGENE12559
16.0896	17.3347	16.817	17.0473	16.9287	15.3651	15.6472	15.6043	16.7939	16.6594	>AIPGENE12579	Swiss-Prot	sp|Q3TBT3|STING_MOUSE	Stimulator of interferon genes protein OS=Mus musculus GN=Tmem173 PE=1 SV=2			K12654	04621 NOD-like receptor signaling pathway [PATH:ko04621]	09151 Immune system	1.29515	0.0201078	0.829479	1.79906	AIPGENE12579
16.0474	16.4091	16.4876	16.463	16.4619	16.3333	16.6329	16.405	16.5987	16.5467	>AIPGENE1262	Swiss-Prot	sp|Q16932|STX_APLCA	Syntaxin OS=Aplysia californica PE=2 SV=1			#N/A			0.63014	0.493311	-0.129507	-0.645309	AIPGENE1262
18.0699	18.0302	18.0346	18.0668	17.9774	18.2591	18.3416	18.4262	18.5052	18.5219	>AIPGENE1263	Swiss-Prot	sp|Q9CPV4|GLOD4_MOUSE	Glyoxalase domain-containing protein 4 OS=Mus musculus GN=Glod4 PE=1 SV=1	+	A_S	#N/A			4.01759	0.00348936	-0.375024	-2.46129	AIPGENE1263
15.7662	16.4341	15.5911	15.6253	15.3873	16.1615	16.1082	16.2057	16.4984	16.2387	>AIPGENE12630	no_hit					#N/A			1.44524	0.030718	-0.481719	-1.654	AIPGENE12630
18.5715	18.854	18.9948	17.8457	18.8847	18.9611	18.8062	18.8528	18.9337	18.7683	>AIPGENE1264	Swiss-Prot	sp|A7SXK3|TMED_NEMVE	Transmembrane emp24 domain-containing protein OS=Nematostella vectensis GN=v1g194562 PE=3 SV=1			K20347	04131 Membrane trafficking [BR:ko04131]	09182 Protein families: genetic information processing	0.523093	0.405854	-0.234317	-0.75251	AIPGENE1264
16.4821	16.196	15.2423	15.5975	15.4701	15.9998	15.7516	15.8973	15.8058	15.7199	>AIPGENE12683	Swiss-Prot	sp|Q8VIM6|STRC_MOUSE	Stereocilin OS=Mus musculus GN=Strc PE=2 SV=2			#N/A			0.0557228	0.933266	-0.0372618	-0.110167	AIPGENE12683
15.939	15.8031	15.6101	15.7256	15.4195	16.3944	16.1314	16.287	16.3231	16.1021	>AIPGENE12684	Swiss-Prot	sp|Q8CHN6|SGPL1_RAT	Sphingosine-1-phosphate lyase 1 OS=Rattus norvegicus GN=Sgpl1 PE=2 SV=1	+	A_S	K01634	00600 Sphingolipid metabolism [PATH:ko00600]	09103 Lipid metabolism	3.10723	0.0018833	-0.548122	-2.67952	AIPGENE12684
16.2975	16.1877	15.9646	15.9238	16.3637	16.3345	16.0046	16.1796	16.3565	16.4432	>AIPGENE12686	Swiss-Prot	sp|Q8AVX5|XRP2_XENLA	Protein XRP2 OS=Xenopus laevis GN=rp2 PE=2 SV=3			K18272	04147 Exosome [BR:ko04147]	09183 Protein families: signaling and cellular processes	0.455732	0.58949	-0.116224	-0.535253	AIPGENE12686
16.5692	16.3733	16.191	16.1949	16.1494	16.3764	16.2337	15.9931	16.4679	16.1842	>AIPGENE12689	Swiss-Prot	sp|A7RU46|NAPA_NEMVE	Nck-associated protein 1 homolog OS=Nematostella vectensis GN=napA PE=3 SV=1			K05750	04810 Regulation of actin cytoskeleton [PATH:ko04810]	09142 Cell motility	0.151692	0.859285	0.0444841	0.208417	AIPGENE12689
15.1142	14.7814	13.0352	14.6533	15.0014	14.4622	14.8387	14.5636	14.2877	14.7703	>AIPGENE1269	Swiss-Prot	sp|Q9P0Z9|SOX_HUMAN	Peroxisomal sarcosine oxidase OS=Homo sapiens GN=PIPOX PE=1 SV=2			K00306	00260 Glycine, serine and threonine metabolism [PATH:ko00260]	09105 Amino acid metabolism	0.0615455	0.913696	-0.0673954	-0.136895	AIPGENE1269
17.6368	17.8377	17.782	17.677	17.735	18.089	18.1209	18.1174	18.1632	17.0914	>AIPGENE12698	Swiss-Prot	sp|P61314|RL15_RAT	60S ribosomal protein L15 OS=Rattus norvegicus GN=Rpl15 PE=1 SV=2			K02877	03010 Ribosome [PATH:ko03010]	09122 Translation	0.388247	0.542317	-0.182661	-0.589863	AIPGENE12698
15.3088	15.607	15.4831	15.3231	15.3957	15.6246	15.2986	15.5777	15.3981	15.5137	>AIPGENE12703	Swiss-Prot	sp|Q8IDX6|RBP2A_PLAF7	Reticulocyte-binding protein 2 homolog a OS=Plasmodium falciparum (isolate 3D7) GN=PF13_0198 PE=3 SV=1			K13849	05144 Malaria [PATH:ko05144]		0.310649	0.768486	-0.0589933	-0.325287	AIPGENE12703
18.796	18.7587	18.9787	18.9396	18.8866	18.9868	18.2461	18.1869	18.2738	18.184	>AIPGENE1271	Swiss-Prot	sp|Q54TR1|CFAD_DICDI	Counting factor associated protein D OS=Dictyostelium discoideum GN=cfaD PE=1 SV=1			#N/A			1.84385	0.0149747	0.496418	1.91415	AIPGENE1271
14.0823	14.3603	13.4675	14.24	13.884	13.8623	15.4889	14.9851	16.3974	14.973	>AIPGENE1273	Swiss-Prot	sp|Q96RS0|TGS1_HUMAN	Trimethylguanosine synthase OS=Homo sapiens GN=TGS1 PE=1 SV=3	+	A_S	K14292	03013 RNA transport [PATH:ko03013]	09122 Translation	1.48417	0.00907545	-1.13453	-2.09964	AIPGENE1273
16.9066	16.6733	16.7136	16.6611	16.7745	16.8031	16.758	16.7945	16.6272	16.8197	>AIPGENE12745	Swiss-Prot	sp|Q9Y2V2|CHSP1_HUMAN	Calcium-regulated heat stable protein 1 OS=Homo sapiens GN=CARHSP1 PE=1 SV=2			#N/A			0.0956776	0.942321	-0.0146893	-0.0937148	AIPGENE12745
16.0271	17.1899	16.4179	16.4913	16.362	16.2247	16.2136	16.3598	16.763	16.2228	>AIPGENE12755	Swiss-Prot	sp|Q9D8W5|PSD12_MOUSE	26S proteasome non-ATPase regulatory subunit 12 OS=Mus musculus GN=Psmd12 PE=1 SV=4			K03035	03050 Proteasome [PATH:ko03050]	09123 Folding, sorting and degradation	0.271227	0.672034	0.140831	0.443507	AIPGENE12755
15.6622	15.3615	15.7463	14.8051	14.8626	15.373	15.2248	15.2623	16.763	14.5264	>AIPGENE12756	Swiss-Prot	sp|Q9BWJ5|SF3B5_HUMAN	Splicing factor 3B subunit 5 OS=Homo sapiens GN=SF3B5 PE=1 SV=1			K12832	03040 Spliceosome [PATH:ko03040]	09121 Transcription	0.1307	0.809507	-0.142362	-0.276692	AIPGENE12756
16.9584	17.2881	17.0189	17.1084	17.2291	17.6002	17.429	17.6085	17.618	17.5919	>AIPGENE1276	Swiss-Prot	sp|Q92614|MY18A_HUMAN	Unconventional myosin-XVIIIa OS=Homo sapiens GN=MYO18A PE=1 SV=3	+	A_S	K10362	04131 Membrane trafficking [BR:ko04131]	09182 Protein families: genetic information processing	3.63062	0.00218824	-0.448928	-2.62046	AIPGENE1276
15.2425	15.4426	15.5808	15.5042	15.48	15.113	15.5332	15.2575	15.2668	15.2087	>AIPGENE12764	Swiss-Prot	sp|Q5PQ53|PEF1_XENLA	Peflin OS=Xenopus laevis GN=pef1 PE=1 SV=1			#N/A			1.05188	0.277934	0.174174	0.917121	AIPGENE12764
16.7491	17.8179	16.4601	16.595	16.5399	16.4236	16.6565	16.5551	17.9553	16.5962	>AIPGENE12766	Swiss-Prot	sp|P28024|PSB4_XENLA	Proteasome subunit beta type-4 (Fragment) OS=Xenopus laevis GN=psmb4 PE=2 SV=2			#N/A			0.0044437	0.993277	-0.00496902	-0.0104063	AIPGENE12766
18.5724	18.6121	18.619	18.5874	18.5345	18.6734	18.3941	18.5929	18.7936	18.6323	>AIPGENE12767	nr	gi|449670225|ref|XP_002164997.2|	PREDICTED: uncharacterized protein LOC100198390 [Hydra vulgaris]			#N/A			0.191573	0.871111	-0.0321762	-0.192812	AIPGENE12767
13.4079	13.7438	13.5095	13.4868	13.5699	13.7227	12.7443	12.6393	13.0126	13.2345	>AIPGENE12772	no_hit					#N/A			1.32916	0.0405153	0.472873	1.56873	AIPGENE12772
18.8605	18.8713	18.9007	18.3539	18.8797	17.7998	18.7172	17.5519	18.7271	17.7356	>AIPGENE12776	Swiss-Prot	sp|Q9H2M3|BHMT2_HUMAN	S-methylmethionine--homocysteine S-methyltransferase BHMT2 OS=Homo sapiens GN=BHMT2 PE=1 SV=1			K00547	00270 Cysteine and methionine metabolism [PATH:ko00270]	09105 Amino acid metabolism	1.3788	0.0215381	0.666906	1.77606	AIPGENE12776
16.3347	16.4547	16.3673	16.3595	16.3847	16.214	16.6201	15.7889	16.7136	16.6217	>AIPGENE12778	Swiss-Prot	sp|P51570|GALK1_HUMAN	Galactokinase OS=Homo sapiens GN=GALK1 PE=1 SV=1			K00849	00052 Galactose metabolism [PATH:ko00052]	09101 Carbohydrate metabolism	0.0226128	0.976337	-0.0114834	-0.0417717	AIPGENE12778
15.9009	15.8027	15.8333	15.7363	15.6531	15.431	15.3605	15.3895	15.3002	15.1684	>AIPGENE12782	Swiss-Prot	sp|Q9TST5|ADRB2_FELCA	Beta-2 adrenergic receptor OS=Felis catus GN=ADRB2 PE=3 SV=1	+	A_S	K04142	04020 Calcium signaling pathway [PATH:ko04020]	09130 Environmental Information Processing	4.0817	0.0015302	0.455332	2.80611	AIPGENE12782
14.887	15.4871	15.3463	14.9547	15.6761	15.7408	15.806	15.7093	15.645	15.5995	>AIPGENE12785	Swiss-Prot	sp|Q8VC57|KCTD5_MOUSE	BTB/POZ domain-containing protein KCTD5 OS=Mus musculus GN=Kctd5 PE=2 SV=1			K21914	04121 Ubiquitin system [BR:ko04121]	09182 Protein families: genetic information processing	1.59837	0.0288541	-0.429861	-1.67561	AIPGENE12785
15.7681	15.7162	15.4693	15.5008	15.6163	15.8304	15.9673	15.7519	15.8563	15.9487	>AIPGENE12788	Swiss-Prot	sp|Q28E41|RNPS1_XENTR	RNA-binding protein with serine-rich domain 1 OS=Xenopus tropicalis GN=rnps1 PE=2 SV=1			K14325	03013 RNA transport [PATH:ko03013]	09122 Translation	2.1834	0.0497301	-0.256756	-1.50618	AIPGENE12788
15.3171	15.8185	15.2175	15.1281	15.117	15.334	15.2663	15.2934	16.392	15.1149	>AIPGENE12790	no_hit					#N/A			0.250655	0.673992	-0.160478	-0.439737	AIPGENE12790
17.525	17.4829	17.1833	17.4251	17.3795	17.5724	17.4508	17.5423	17.449	17.5572	>AIPGENE12792	Swiss-Prot	sp|O75689|ADAP1_HUMAN	Arf-GAP with dual PH domain-containing protein 1 OS=Homo sapiens GN=ADAP1 PE=1 SV=2			#N/A			0.939809	0.448876	-0.11519	-0.697626	AIPGENE12792
16.4614	16.4791	15.6336	16.3009	16.4081	16.7227	16.6841	16.6947	17.7917	16.5158	>AIPGENE12796	Swiss-Prot	sp|P97694|CYH1_RAT	Cytohesin-1 OS=Rattus norvegicus GN=Cyth1 PE=1 SV=1			K18441	04072 Phospholipase D signaling pathway [PATH:ko04072]	09130 Environmental Information Processing	1.2525	0.0315432	-0.625203	-1.64611	AIPGENE12796
15.6412	16.1529	17.3124	16.2209	16.9393	17.4787	17.2692	17.0869	15.8184	17.4092	>AIPGENE12801	Swiss-Prot	sp|Q54CH1|ADCA_DICDI	Arrestin domain-containing protein A OS=Dictyostelium discoideum GN=adcA PE=1 SV=1			#N/A			0.644104	0.19485	-0.559141	-1.06058	AIPGENE12801
21.1792	21.6527	21.9108	22.5486	22.5507	22.621	22.5578	22.6007	22.7436	22.6521	>AIPGENE12816	Swiss-Prot	sp|P15475|ACTB_XENBO	Actin, cytoplasmic 1 OS=Xenopus borealis GN=actb PE=3 SV=1			#N/A			1.43311	0.0189211	-0.666622	-1.81864	AIPGENE12816
19.2411	19.0682	18.431	18.9432	19.0308	18.4272	19.1594	19.2092	19.4224	18.9396	>AIPGENE12824	Swiss-Prot	sp|Q28XE2|AN32A_DROPS	Acidic leucine-rich nuclear phosphoprotein 32 family member A OS=Drosophila pseudoobscura pseudoobscura GN=Anp32a PE=3 SV=2			K18646	03019 Messenger RNA biogenesis [BR:ko03019]	09182 Protein families: genetic information processing	0.158294	0.807712	-0.0886822	-0.279054	AIPGENE12824
17.3512	17.2021	16.8515	16.9109	17.0011	17.4194	17.2418	17.1612	17.5359	17.3084	>AIPGENE12829	Swiss-Prot	sp|Q13442|HAP28_HUMAN	28 kDa heat- and acid-stable phosphoprotein OS=Homo sapiens GN=PDAP1 PE=1 SV=1			#N/A			1.33929	0.107424	-0.269959	-1.25989	AIPGENE12829
15.3473	15.2244	15.1178	15.3064	15.2446	15.249	15.1626	15.3171	15.529	15.4109	>AIPGENE1284	Swiss-Prot	sp|Q5SSH8|NEUFC_MOUSE	Neuferricin OS=Mus musculus GN=Cyb5d2 PE=1 SV=1			#N/A			0.545249	0.629475	-0.0856155	-0.490038	AIPGENE1284
15.4257	15.319	15.5108	14.7547	15.3657	14.7448	14.9679	15.0676	14.6971	14.9979	>AIPGENE12842	TrEMBL	tr|S5F7U5|S5F7U5_PASHA	Methyltransferase OS=Mannheimia haemolytica D174 GN=J451_03475 PE=4 SV=1			#N/A			1.42476	0.0498655	0.380145	1.50401	AIPGENE12842
18.5053	18.4662	18.3023	18.3181	18.4091	19.1859	19.1481	19.2489	19.2496	19.2113	>AIPGENE12845	Swiss-Prot	sp|P42893|ECE1_RAT	Endothelin-converting enzyme 1 OS=Rattus norvegicus GN=Ece1 PE=1 SV=2	+	A_S	#N/A			7.07617	0	-0.808589	-5.60235	AIPGENE12845
15.8134	15.9996	16.1736	15.8404	16.0091	15.2516	14.5875	15.52	15.7544	15.4742	>AIPGENE12847	nr	gi|156364981|ref|XP_001626621.1|	predicted protein [Nematostella vectensis] >gi|156213505|gb|EDO34521.1| predicted protein [Nematostella vectensis]	+	A_S	#N/A			1.83311	0.00910929	0.649639	2.09818	AIPGENE12847
17.1353	17.5213	17.2065	17.646	17.4074	17.5405	17.3717	17.359	17.6983	15.5651	>AIPGENE1285	Swiss-Prot	sp|Q5E9K0|PSB2_BOVIN	Proteasome subunit beta type-2 OS=Bos taurus GN=PSMB2 PE=1 SV=1			K02734	03050 Proteasome [PATH:ko03050]	09123 Folding, sorting and degradation	0.291552	0.578142	0.276395	0.55074	AIPGENE1285
16.9578	16.8953	16.9262	16.9321	16.8804	16.5369	16.6889	16.825	16.4497	16.7689	>AIPGENE12850	Swiss-Prot	sp|Q9CYL5|GAPR1_MOUSE	Golgi-associated plant pathogenesis-related protein 1 OS=Mus musculus GN=Glipr2 PE=2 SV=3			#N/A			2.21089	0.0446844	0.264491	1.54017	AIPGENE12850
20.3876	20.7241	20.7349	20.7591	20.7448	20.816	20.7783	20.9317	20.9522	20.8531	>AIPGENE1287	Swiss-Prot	sp|P49951|CLH1_BOVIN	Clathrin heavy chain 1 OS=Bos taurus GN=CLTC PE=1 SV=1			K04646	04144 Endocytosis [PATH:ko04144]	09141 Transport and catabolism	1.43678	0.175264	-0.196156	-1.10037	AIPGENE1287
14.3414	14.2277	14.5095	14.6652	14.7031	15.1177	14.6823	14.9729	15.3885	14.2801	>AIPGENE1288	Swiss-Prot	sp|Q5F4B2|SWP70_CHICK	Switch-associated protein 70 OS=Gallus gallus GN=SWAP70 PE=2 SV=1			K20072	04131 Membrane trafficking [BR:ko04131]	09182 Protein families: genetic information processing	1.02115	0.100701	-0.398888	-1.28295	AIPGENE1288
16.6001	16.5428	16.642	16.6124	16.4545	17.4017	17.0459	17.0687	17.0087	16.9648	>AIPGENE12894	Swiss-Prot	sp|P15771|NUCL_CHICK	Nucleolin OS=Gallus gallus GN=NCL PE=1 SV=1	+	A_S	K11294	05130 Pathogenic Escherichia coli infection [PATH:ko05130]	09171 Infectious diseases: Bacterial	3.59935	0.00134884	-0.527601	-2.85637	AIPGENE12894
17.1893	17.2401	17.0473	17.0522	17.0675	17.1349	17.2548	17.0745	17.2054	16.9834	>AIPGENE129	Swiss-Prot	sp|O70244|CUBN_RAT	Cubilin OS=Rattus norvegicus GN=Cubn PE=1 SV=2			K14616	04977 Vitamin digestion and absorption [PATH:ko04977]	09154 Digestive system	0.0656197	0.953019	-0.0113747	-0.0700656	AIPGENE129
14.4071	14.5638	14.6794	14.5509	14.4947	14.1948	14.5316	14.6739	14.1598	14.7694	>AIPGENE12903	Swiss-Prot	sp|Q16959|DYI2_HELCR	Dynein intermediate chain 2, ciliary OS=Heliocidaris crassispina PE=2 SV=1			#N/A			0.226993	0.774267	0.0733063	0.316424	AIPGENE12903
16.1295	15.5882	15.6077	15.5165	15.5454	15.8665	15.2764	15.8842	15.9446	15.849	>AIPGENE12904	Swiss-Prot	sp|O95263|PDE8B_HUMAN	High affinity cAMP-specific and IBMX-insensitive 3',5'-cyclic phosphodiesterase 8B OS=Homo sapiens GN=PDE8B PE=1 SV=2			K18437	00230 Purine metabolism [PATH:ko00230]	09104 Nucleotide metabolism	0.207951	0.769322	-0.0866535	-0.32359	AIPGENE12904
15.3075	14.4912	15.0781	14.955	15.0381	15.4307	15.3434	15.4254	15.4728	15.3258	>AIPGENE12909	Swiss-Prot	sp|Q7ZVZ7|AB17C_DANRE	Alpha/beta hydrolase domain-containing protein 17C OS=Danio rerio GN=abhd17c PE=2 SV=1			K01076	00062 Fatty acid elongation [PATH:ko00062]		1.83869	0.0203186	-0.425637	-1.79619	AIPGENE12909
17.4504	17.5019	17.0552	17.2672	17.3261	17.9854	17.9028	18.0208	18.0024	18.0907	>AIPGENE12919	Swiss-Prot	sp|Q1JPJ2|XPP1_BOVIN	Xaa-Pro aminopeptidase 1 OS=Bos taurus GN=XPNPEP1 PE=2 SV=1	+	A_S	K01262	01002 Peptidases [BR:ko01002]	09181 Protein families: metabolism	4.3955	0.000333333	-0.680261	-3.69568	AIPGENE12919
15.8281	15.5093	15.6877	15.3015	15.5445	15.6423	15.6512	15.3766	17.9051	15.6967	>AIPGENE12922	Swiss-Prot	sp|P34943|NDUA9_BOVIN	NADH dehydrogenase [ubiquinone] 1 alpha subcomplex subunit 9, mitochondrial OS=Bos taurus GN=NDUFA9 PE=1 SV=1			K03953	00190 Oxidative phosphorylation [PATH:ko00190]	09102 Energy metabolism	0.467109	0.336345	-0.480169	-0.835925	AIPGENE12922
18.5571	18.5125	18.6523	17.6543	18.5006	18.2979	18.3845	18.4959	18.4139	18.4345	>AIPGENE12928	Swiss-Prot	sp|P80311|PPIB_BOVIN	Peptidyl-prolyl cis-trans isomerase B OS=Bos taurus GN=PPIB PE=1 SV=4			K03768	03110 Chaperones and folding catalysts [BR:ko03110]	09182 Protein families: genetic information processing	0.0578078	0.937055	-0.0299763	-0.105139	AIPGENE12928
15.7004	14.9989	13.6561	13.8128	14.3975	14.9829	15.0092	14.1267	18.4139	14.8532	>AIPGENE12930	Swiss-Prot	sp|Q924S5|LONM_RAT	Lon protease homolog, mitochondrial OS=Rattus norvegicus GN=Lonp1 PE=2 SV=1			K08675	01002 Peptidases [BR:ko01002]	09181 Protein families: metabolism	0.544538	0.21239	-0.964063	-1.02324	AIPGENE12930
16.0464	16.3742	15.9634	16.0675	16.1599	15.7778	15.824	15.8702	15.7184	15.8743	>AIPGENE12949	Swiss-Prot	sp|Q9ES07|S15A2_MOUSE	Solute carrier family 15 member 2 OS=Mus musculus GN=Slc15a2 PE=2 SV=1			#N/A			2.43861	0.0230157	0.309387	1.75552	AIPGENE12949
16.3332	16.0638	16.0978	16.2974	16.1932	15.9006	16.1339	15.9832	16.2016	15.8289	>AIPGENE12956	Swiss-Prot	sp|Q02375|NDUS4_BOVIN	NADH dehydrogenase [ubiquinone] iron-sulfur protein 4, mitochondrial OS=Bos taurus GN=NDUFS4 PE=1 SV=1			K03937	00190 Oxidative phosphorylation [PATH:ko00190]	09102 Energy metabolism	1.18703	0.225838	0.187448	0.998726	AIPGENE12956
18.8242	18.8678	18.7362	18.8706	18.7954	19.2362	18.9468	19.1215	19.1511	19.0892	>AIPGENE1296	Swiss-Prot	sp|Q99JY0|ECHB_MOUSE	Trifunctional enzyme subunit beta, mitochondrial OS=Mus musculus GN=Hadhb PE=1 SV=1			K07509	00062 Fatty acid elongation [PATH:ko00062]	09103 Lipid metabolism	3.20017	0.0157386	-0.290132	-1.88976	AIPGENE1296
14.7828	15.7804	15.5154	15.5944	15.2157	13.8358	15.7555	16.0582	15.8795	16.0222	>AIPGENE12962	Swiss-Prot	sp|P24368|PPIB_RAT	Peptidyl-prolyl cis-trans isomerase B OS=Rattus norvegicus GN=Ppib PE=1 SV=3			K03768	03110 Chaperones and folding catalysts [BR:ko03110]	09182 Protein families: genetic information processing	0.108416	0.835785	-0.1325	-0.238023	AIPGENE12962
17.2296	17.0435	17.0542	16.9973	17.0705	16.9648	17.1022	17.2048	17.2315	17.2747	>AIPGENE12966	Swiss-Prot	sp|P48059|LIMS1_HUMAN	LIM and senescent cell antigen-like-containing domain protein 1 OS=Homo sapiens GN=LIMS1 PE=1 SV=4			#N/A			0.532085	0.661457	-0.0766182	-0.45557	AIPGENE12966
17.6936	17.6354	17.1812	17.519	17.572	17.6525	17.6367	17.1864	17.3267	17.6444	>AIPGENE12967	Swiss-Prot	sp|Q1EG27|MYO3B_MOUSE	Myosin-IIIb OS=Mus musculus GN=Myo3b PE=2 SV=2			K08834	04745 Phototransduction - fly [PATH:ko04745]	09157 Sensory system	0.0853498	0.916622	0.0308987	0.132847	AIPGENE12967
16.6909	17.119	17.0518	16.7633	17.0606	16.2915	16.1422	16.886	16.468	16.4372	>AIPGENE12973	Swiss-Prot	sp|Q9UJZ1|STML2_HUMAN	Stomatin-like protein 2, mitochondrial OS=Homo sapiens GN=STOML2 PE=1 SV=1			#N/A			1.92242	0.0134447	0.492096	1.95209	AIPGENE12973
17.3983	17.4532	17.7884	17.6013	17.4323	18.1328	17.8972	17.8252	17.8867	17.5711	>AIPGENE12978	Swiss-Prot	sp|Q62420|SH3G2_MOUSE	Endophilin-A1 OS=Mus musculus GN=Sh3gl2 PE=1 SV=2			K11247	04144 Endocytosis [PATH:ko04144]	09141 Transport and catabolism	1.66467	0.0472912	-0.32791	-1.52334	AIPGENE12978
15.2722	15.4568	15.4244	15.32	15.2945	15.0455	14.9311	14.96	15.2702	14.9596	>AIPGENE12983	Swiss-Prot	sp|Q80ZD0|GBB5_TAMST	Guanine nucleotide-binding protein subunit beta-5 OS=Tamias striatus GN=GNB5 PE=2 SV=1			#N/A			2.66016	0.0167602	0.320312	1.85959	AIPGENE12983
15.3858	15.5662	15.2607	15.0901	15.367	14.5226	14.978	14.9847	14.818	15.164	>AIPGENE12988	TrEMBL	tr|L1IFH9|L1IFH9_GUITH	Uncharacterized protein OS=Guillardia theta CCMP2712 GN=GUITHDRAFT_146773 PE=4 SV=1			#N/A			1.96994	0.015702	0.440486	1.88949	AIPGENE12988
17.4389	17.9689	16.7735	17.6894	17.6521	17.8777	17.2466	18.0075	19.5687	17.7579	>AIPGENE12990	Swiss-Prot	sp|P23438|SSRB_CANFA	Translocon-associated protein subunit beta OS=Canis familiaris GN=SSR2 PE=1 SV=1			#N/A	04141 Protein processing in endoplasmic reticulum [PATH:ko04141]		0.660095	0.181357	-0.587118	-1.08744	AIPGENE12990
20.2253	19.6801	19.9263	20.2579	20.0891	20.0247	19.8487	20.1278	20.3689	19.7356	>AIPGENE12995	Swiss-Prot	sp|P24367|PPIB_CHICK	Peptidyl-prolyl cis-trans isomerase B OS=Gallus gallus GN=PPIB PE=2 SV=1			K03768	03110 Chaperones and folding catalysts [BR:ko03110]	09182 Protein families: genetic information processing	0.03315	0.962363	0.0145947	0.0576109	AIPGENE12995
18.4439	18.6385	18.6122	18.7374	18.6488	18.5412	18.607	18.4001	18.5364	18.0316	>AIPGENE12996	Swiss-Prot	sp|Q3T0K2|TCPG_BOVIN	T-complex protein 1 subunit gamma OS=Bos taurus GN=CCT3 PE=1 SV=1			K09495	03110 Chaperones and folding catalysts [BR:ko03110]	09182 Protein families: genetic information processing	0.888371	0.288012	0.192921	0.901123	AIPGENE12996
20.1342	19.5659	20.0561	20.1294	20.0268	20.1228	20.2102	20.0332	20.2121	19.7826	>AIPGENE12999	Swiss-Prot	sp|Q5RDG4|PDIA3_PONAB	Protein disulfide-isomerase A3 OS=Pongo abelii GN=PDIA3 PE=2 SV=1			K08056	04141 Protein processing in endoplasmic reticulum [PATH:ko04141]	09123 Folding, sorting and degradation	0.285684	0.71948	-0.089719	-0.385587	AIPGENE12999
15.5626	15.7337	15.9226	15.8398	15.8046	16.0591	16.0101	15.9866	15.9174	15.6291	>AIPGENE13002	nr	gi|260797060|ref|XP_002593522.1|	hypothetical protein BRAFLDRAFT_88543 [Branchiostoma floridae] >gi|229278747|gb|EEN49533.1| hypothetical protein BRAFLDRAFT_88543 [Branchiostoma floridae]			#N/A			0.774692	0.409472	-0.14783	-0.748446	AIPGENE13002
19.7047	19.4373	19.3685	18.8374	19.6748	20.0661	19.042	19.2765	19.1488	19.0828	>AIPGENE13012	Swiss-Prot	sp|P47838|RS6_CHICK	40S ribosomal protein S6 OS=Gallus gallus GN=RPS6 PE=2 SV=1			K02991	03010 Ribosome [PATH:ko03010]	09122 Translation	0.125304	0.838401	0.0812923	0.23507	AIPGENE13012
18.2102	18.1208	18.0407	18.0518	18.0601	18.1774	18.1619	15.9389	17.9962	18.181	>AIPGENE13016	Swiss-Prot	sp|P62313|LSM6_MOUSE	U6 snRNA-associated Sm-like protein LSm6 OS=Mus musculus GN=Lsm6 PE=3 SV=1			K12625	03040 Spliceosome [PATH:ko03040]	09121 Transcription	0.415525	0.407735	0.405608	0.750376	AIPGENE13016
18.4372	18.542	18.4698	18.5224	18.5272	18.7027	18.3717	18.6229	18.6103	18.6033	>AIPGENE13025	Swiss-Prot	sp|Q15366|PCBP2_HUMAN	Poly(rC)-binding protein 2 OS=Homo sapiens GN=PCBP2 PE=1 SV=1			K13162	04216 Ferroptosis [PATH:ko04216]	09143 Cell growth and death	0.699883	0.602197	-0.0824703	-0.518745	AIPGENE13025
15.3291	14.8784	14.4394	14.9406	14.9947	14.0723	13.8016	14.105	12.3163	13.9241	>AIPGENE13027	Swiss-Prot	sp|Q90744|NAGAB_CHICK	Alpha-N-acetylgalactosaminidase OS=Gallus gallus GN=NAGA PE=1 SV=1	+	A_S	#N/A			2.08257	0.00179455	1.27257	2.7353	AIPGENE13027
19.7825	19.9711	20.0014	20.0137	19.799	20.1597	20.1561	20.1705	20.1967	19.9892	>AIPGENE13029	Swiss-Prot	sp|P09010|LAML1_XENLA	Lamin-L(I) OS=Xenopus laevis PE=2 SV=1			K07611	04210 Apoptosis [PATH:ko04210]	09143 Cell growth and death	2.10595	0.0796829	-0.220895	-1.35737	AIPGENE13029
18.9805	18.9709	18.9824	18.9408	19.0026	16.9628	18.4852	18.4109	18.4506	18.3328	>AIPGENE1303	Swiss-Prot	sp|Q5RBM6|BUP1_PONAB	Beta-ureidopropionase OS=Pongo abelii GN=UPB1 PE=2 SV=1	+	A_S	K01431	00240 Pyrimidine metabolism [PATH:ko00240]	09104 Nucleotide metabolism	1.69718	0.00777175	0.846974	2.15686	AIPGENE1303
15.7228	15.6564	15.6623	15.9263	15.9632	16.3433	15.6965	16.0691	15.9277	15.9012	>AIPGENE13030	Swiss-Prot	sp|Q9WTY1|PDCD7_MOUSE	Programmed cell death protein 7 OS=Mus musculus GN=Pdcd7 PE=1 SV=1			#N/A			0.829795	0.294965	-0.201325	-0.891897	AIPGENE13030
16.7746	16.9114	16.7529	16.8785	16.9555	16.7471	16.6055	16.4367	16.9492	16.4251	>AIPGENE13031	Swiss-Prot	sp|Q90744|NAGAB_CHICK	Alpha-N-acetylgalactosaminidase OS=Gallus gallus GN=NAGA PE=1 SV=1			#N/A			1.15215	0.187408	0.221844	1.07512	AIPGENE13031
16.6049	15.114	16.1893	16.3251	16.1461	15.9202	15.9659	15.88	15.9709	15.678	>AIPGENE13033	Swiss-Prot	sp|C0H906|NCBP1_SALSA	Nuclear cap-binding protein subunit 1 OS=Salmo salar GN=ncbp1 PE=2 SV=1			K12882	03040 Spliceosome [PATH:ko03040]	09121 Transcription	0.3206	0.588503	0.192877	0.537069	AIPGENE13033
16.3291	16.3749	16.3047	16.3466	15.8889	16.4713	16.3767	16.5243	16.6721	16.5401	>AIPGENE13041	Swiss-Prot	sp|Q9EPU0|RENT1_MOUSE	Regulator of nonsense transcripts 1 OS=Mus musculus GN=Upf1 PE=1 SV=2			K14326	03013 RNA transport [PATH:ko03013]	09122 Translation	1.50687	0.0888527	-0.26808	-1.32248	AIPGENE13041
15.4359	14.8017	14.9926	15.1712	15.1559	15.142	15.2973	14.6603	14.9516	15.0975	>AIPGENE13048	Swiss-Prot	sp|O18373|SPS1_DROME	Selenide, water dikinase OS=Drosophila melanogaster GN=SelD PE=1 SV=1			K01008	00450 Selenocompound metabolism [PATH:ko00450]	09106 Metabolism of other amino acids	0.220772	0.768087	0.0817551	0.326527	AIPGENE13048
17.2416	17.1013	17.0489	17.1135	17.0481	16.7847	16.3914	16.5681	16.7238	16.5003	>AIPGENE13055	Swiss-Prot	sp|Q99MD6|TRXR3_MOUSE	Thioredoxin reductase 3 OS=Mus musculus GN=Txnrd3 PE=1 SV=3	+	A_S	K22182	00450 Selenocompound metabolism [PATH:ko00450]	09106 Metabolism of other amino acids	3.70056	0.00130189	0.517006	2.86887	AIPGENE13055
14.9621	14.7621	14.7598	14.8143	14.8575	14.9346	14.9448	13.7316	14.8919	14.9076	>AIPGENE1306	Swiss-Prot	sp|Q969V4|TEKT1_HUMAN	Tektin-1 OS=Homo sapiens GN=TEKT1 PE=2 SV=1			K18628	04812 Cytoskeleton proteins [BR:ko04812]	09183 Protein families: signaling and cellular processes	0.257317	0.676733	0.149084	0.437541	AIPGENE1306
16.9427	17.8814	16.4975	16.9391	17.0477	17.3561	17.3607	17.3632	17.6344	17.4693	>AIPGENE13092	nr	gi|156362359|ref|XP_001625746.1|	predicted protein [Nematostella vectensis] >gi|156212593|gb|EDO33646.1| predicted protein [Nematostella vectensis]			#N/A			0.839317	0.160795	-0.375063	-1.12936	AIPGENE13092
15.8034	14.4622	15.6199	15.6444	15.8496	14.6755	15.6668	15.1385	13.7398	15.5603	>AIPGENE13098	nr	gi|156362359|ref|XP_001625746.1|	predicted protein [Nematostella vectensis] >gi|156212593|gb|EDO33646.1| predicted protein [Nematostella vectensis]			#N/A			0.574368	0.244105	0.519705	0.971322	AIPGENE13098
17.3678	17.2838	17.4869	16.667	17.3231	17.5005	17.5204	17.4268	17.9162	17.4028	>AIPGENE13131	Swiss-Prot	sp|Q5RCP3|LSM8_PONAB	U6 snRNA-associated Sm-like protein LSm8 OS=Pongo abelii GN=LSM8 PE=3 SV=3			K12627	03040 Spliceosome [PATH:ko03040]	09121 Transcription	1.03461	0.128153	-0.327604	-1.20709	AIPGENE13131
17.3321	17.7807	17.9665	17.7933	17.741	17.804	17.5466	17.8192	17.8179	17.4949	>AIPGENE13157	Swiss-Prot	sp|Q04832|HEXP_LEIMA	DNA-binding protein HEXBP OS=Leishmania major GN=HEXBP PE=4 SV=1			#N/A			0.0744807	0.928327	0.0261883	0.115109	AIPGENE13157
16.1	15.8714	15.8986	16.1317	15.9271	14.615	15.2428	14.2427	14.2155	14.8616	>AIPGENE13159	Swiss-Prot	sp|P08426|TRY3_RAT	Cationic trypsin-3 OS=Rattus norvegicus GN=Try3 PE=2 SV=1	+	A_S	K01312	04080 Neuroactive ligand-receptor interaction [PATH:ko04080]	09133 Signaling molecules and interaction	3.82121	0.000121951	1.35024	4.48305	AIPGENE13159
16.6635	16.6606	16.6718	16.7102	16.6203	16.8912	16.8739	16.9841	17.1185	16.9707	>AIPGENE1317	Swiss-Prot	sp|P00389|NCPR_RABIT	NADPH--cytochrome P450 reductase OS=Oryctolagus cuniculus GN=POR PE=1 SV=1	+	A_S	K00327	09191 Unclassified: metabolism	09191 Unclassified: metabolism	3.77847	0.00949062	-0.302406	-2.07545	AIPGENE1317
15.645	16.5508	15.9142	15.9414	16.0713	16.0396	16.0752	16.1579	17.5832	16.2049	>AIPGENE13184	Swiss-Prot	sp|A8MWY0|K132L_HUMAN	UPF0577 protein KIAA1324-like OS=Homo sapiens GN=KIAA1324L PE=2 SV=2			#N/A			0.5631	0.287539	-0.387635	-0.902175	AIPGENE13184
16.82	16.5854	16.1779	16.7209	16.6563	17.1754	17.1106	16.8854	16.2712	17.1273	>AIPGENE13189	Swiss-Prot	sp|A8KB34|ACY2_DANRE	Aspartoacylase OS=Danio rerio GN=aspa PE=2 SV=1			K01437	00250 Alanine, aspartate and glutamate metabolism [PATH:ko00250]	09105 Amino acid metabolism	0.828121	0.191086	-0.321883	-1.06818	AIPGENE13189
14.9709	14.8927	14.3533	14.775	14.6429	14.9948	15.0638	14.9734	14.3221	14.8847	>AIPGENE1320	Swiss-Prot	sp|Q6PC30|CSN5_DANRE	COP9 signalosome complex subunit 5 OS=Danio rerio GN=cops5 PE=2 SV=1			K09613	01002 Peptidases [BR:ko01002]	09181 Protein families: metabolism	0.297173	0.672331	-0.120811	-0.442735	AIPGENE1320
21.4913	21.3757	21.6101	21.65	21.5885	21.11	21.6562	21.7038	21.4143	21.6008	>AIPGENE13201	Swiss-Prot	sp|Q8VHX6|FLNC_MOUSE	Filamin-C OS=Mus musculus GN=Flnc PE=1 SV=3			K04437	04010 MAPK signaling pathway [PATH:ko04010]	09130 Environmental Information Processing	0.149312	0.858608	0.0460976	0.210289	AIPGENE13201
19.5001	19.5605	19.5947	18.8196	19.6167	19.2548	19.6645	19.4641	19.4503	19.6564	>AIPGENE13208	Swiss-Prot	sp|Q9W2N0|CAPZA_DROME	F-actin-capping protein subunit alpha OS=Drosophila melanogaster GN=cpa PE=2 SV=1			K10364	04144 Endocytosis [PATH:ko04144]	09141 Transport and catabolism	0.187114	0.793994	-0.0796631	-0.296144	AIPGENE13208
15.6214	15.7532	15.6152	15.7355	15.3342	13.0675	13.9307	13.112	13.5639	12.8649	>AIPGENE13209	Swiss-Prot	sp|P48052|CBPA2_HUMAN	Carboxypeptidase A2 OS=Homo sapiens GN=CPA2 PE=1 SV=3	+	A_S	K01298	04972 Pancreatic secretion [PATH:ko04972]	09154 Digestive system	5.41837	0	2.3041	7.5013	AIPGENE13209
18.8028	18.7172	18.7328	18.7502	18.6918	18.1551	17.9463	18.3541	18.36	18.3939	>AIPGENE1321	Swiss-Prot	sp|P51659|DHB4_HUMAN	Peroxisomal multifunctional enzyme type 2 OS=Homo sapiens GN=HSD17B4 PE=1 SV=3	+	A_S	K12405	00120 Primary bile acid biosynthesis [PATH:ko00120]	09103 Lipid metabolism	3.34866	0.00196421	0.497071	2.65785	AIPGENE1321
18.5477	18.7293	18.9431	18.7708	18.7509	18.9455	18.8931	19.5004	18.7173	19.4641	>AIPGENE13210	no_hit					#N/A			1.14782	0.0918648	-0.355682	-1.31234	AIPGENE13210
16.8094	16.6499	17.0396	16.7733	16.6246	16.9082	17.0487	16.8852	16.2907	16.872	>AIPGENE13216	Swiss-Prot	sp|A2VD83|GMPBB_XENLA	Mannose-1-phosphate guanyltransferase beta-B OS=Xenopus laevis GN=gmppb-b PE=2 SV=1			K00966	00051 Fructose and mannose metabolism [PATH:ko00051]	09101 Carbohydrate metabolism	0.0507842	0.946809	-0.0215977	-0.086122	AIPGENE13216
16.767	16.7938	16.8716	16.5586	16.8014	16.8497	16.6504	16.9105	17.0284	16.3757	>AIPGENE13219	Swiss-Prot	sp|Q91YR1|TWF1_MOUSE	Twinfilin-1 OS=Mus musculus GN=Twf1 PE=1 SV=2			K08870	99992 Structural proteins	09191 Unclassified: metabolism	0.0120754	0.989199	-0.00447388	-0.0197827	AIPGENE13219
17.7401	17.7199	17.659	17.9188	17.7488	16.8502	17.302	16.7365	16.9253	17.0558	>AIPGENE13229	Swiss-Prot	sp|Q504N0|CBPA2_MOUSE	Carboxypeptidase A2 OS=Mus musculus GN=Cpa2 PE=2 SV=1	+	A_S	K01298	04972 Pancreatic secretion [PATH:ko04972]	09154 Digestive system	4.1061	0.000304	0.783373	3.79772	AIPGENE13229
14.4121	14.437	14.7363	14.7547	14.4926	16.7315	15.907	16.0684	16.3564	16.7771	>AIPGENE13231	Swiss-Prot	sp|Q62703|RCN2_RAT	Reticulocalbin-2 OS=Rattus norvegicus GN=Rcn2 PE=1 SV=2	+	A_S	#N/A			4.92136	0	-1.8015	-6.2401	AIPGENE13231
15.57	15.5524	15.6443	15.2952	15.5021	15.1812	14.7489	15.7508	15.9938	15.5846	>AIPGENE13235	Swiss-Prot	sp|Q5ZLA6|MYO1C_CHICK	Unconventional myosin-Ic OS=Gallus gallus GN=MYO1C PE=2 SV=1			K10356	01009 Protein phosphatases and associated proteins [BR:ko01009]	09181 Protein families: metabolism	0.0992252	0.875504	0.0609646	0.18599	AIPGENE13235
16.2261	16.5978	16.5851	16.6483	16.501	17.4354	17.6705	17.8085	15.9938	17.917	>AIPGENE13241	Swiss-Prot	sp|Q8JI14|RHCL2_DANRE	Ammonium transporter Rh type C-like 2 OS=Danio rerio GN=rhcgl2 PE=2 SV=2			#N/A			1.34447	0.0170124	-0.853402	-1.85493	AIPGENE13241
16.5006	16.6203	16.7132	16.7835	16.6188	15.9191	13.4743	15.8722	16.5055	15.9343	>AIPGENE13242	Swiss-Prot	sp|Q19KI0|RHCG_PIG	Ammonium transporter Rh type C OS=Sus scrofa GN=RHCG PE=2 SV=1			K06580	02000 Transporters [BR:ko02000]	09183 Protein families: signaling and cellular processes	1.14834	0.0233007	1.10623	1.75112	AIPGENE13242
17.1229	17.241	16.9423	17.2516	17.1956	16.7128	17.2323	16.437	17.4577	16.9912	>AIPGENE13245	Swiss-Prot	sp|Q92769|HDAC2_HUMAN	Histone deacetylase 2 OS=Homo sapiens GN=HDAC2 PE=1 SV=2			K06067	04330 Notch signaling pathway [PATH:ko04330]	09130 Environmental Information Processing	0.443673	0.500723	0.184451	0.636095	AIPGENE13245
18.9061	18.6205	18.8101	18.7374	18.8432	19.1171	18.7911	19.0876	19.0783	19.0368	>AIPGENE13249	Swiss-Prot	sp|Q6V291|MARE1_COTCO	Microtubule-associated protein RP/EB family member 1 OS=Coturnix coturnix GN=MAPRE1 PE=2 SV=1			#N/A			1.83874	0.0807459	-0.23872	-1.3501	AIPGENE13249
17.0728	17.0346	17.0165	17.0061	16.968	17.014	17.1046	17.0367	16.9823	16.9096	>AIPGENE13253	Swiss-Prot	sp|Q8R059|GALE_MOUSE	UDP-glucose 4-epimerase OS=Mus musculus GN=Gale PE=2 SV=1			#N/A			0.104235	0.952062	0.0101738	0.0746198	AIPGENE13253
17.8212	17.7952	17.876	17.3653	17.7774	17.2117	17.349	17.3075	17.3293	17.3045	>AIPGENE13258	Swiss-Prot	sp|A7RFA1|PTER_NEMVE	Phosphotriesterase-related protein OS=Nematostella vectensis GN=v1g177083 PE=3 SV=1	+	A_S	K07048	09194 Poorly characterized	09194 Poorly characterized	2.69501	0.00719298	0.426645	2.18861	AIPGENE13258
15.0359	15.2955	14.4258	15.0394	15.1356	14.7642	14.5024	14.6703	14.959	14.8164	>AIPGENE13264	Swiss-Prot	sp|Q9H4G4|GAPR1_HUMAN	Golgi-associated plant pathogenesis-related protein 1 OS=Homo sapiens GN=GLIPR2 PE=1 SV=3			#N/A			0.743457	0.278141	0.24396	0.916154	AIPGENE13264
16.1614	16.1104	15.8271	16.0632	15.8959	16.0658	16.1175	16.2472	16.2447	16.2474	>AIPGENE13265	Swiss-Prot	sp|K7Z9Q9|VMP_NEMVE	Nematocyte expressed protein 6 OS=Nematostella vectensis PE=2 SV=1			#N/A			1.30149	0.232829	-0.172945	-0.988392	AIPGENE13265
15.8498	15.6642	15.2274	15.3975	15.1796	15.6084	16.4412	16.6197	16.6207	16.4724	>AIPGENE13268	Swiss-Prot	sp|K7Z9Q9|VMP_NEMVE	Nematocyte expressed protein 6 OS=Nematostella vectensis PE=2 SV=1	+	A_S	#N/A			2.33022	0.00188912	-0.888788	-2.7009	AIPGENE13268
17.9086	17.4754	18.4549	18.3455	18.2741	18.9515	18.3185	19.0825	18.6364	18.0523	>AIPGENE13275	nr	gi|221107476|ref|XP_002162940.1|	PREDICTED: uncharacterized protein LOC100200141 [Hydra vulgaris]			#N/A			1.07178	0.0643949	-0.516533	-1.42441	AIPGENE13275
11.8063	12.0951	12.1719	12.0281	12.3064	12.3594	12.2995	12.6314	18.6364	12.4855	>AIPGENE13278	Swiss-Prot	sp|Q69ZN7|MYOF_MOUSE	Myoferlin OS=Mus musculus GN=Myof PE=1 SV=2			K22125	04131 Membrane trafficking [BR:ko04131]	09182 Protein families: genetic information processing	0.63146	0.133392	-1.60087	-1.19238	AIPGENE13278
17.887	19.0422	17.8215	17.7171	17.7307	17.5237	17.5815	17.5892	18.0423	17.3001	>AIPGENE13285	Swiss-Prot	sp|Q3T0Z7|DHPR_BOVIN	Dihydropteridine reductase OS=Bos taurus GN=QDPR PE=2 SV=1			K00357	00790 Folate biosynthesis [PATH:ko00790]	09108 Metabolism of cofactors and vitamins	0.793096	0.157083	0.432333	1.138	AIPGENE13285
13.5552	13.5717	13.7822	13.6231	13.4804	13.5063	13.4736	13.5935	18.0423	13.3826	>AIPGENE13345	Swiss-Prot	sp|P41542|USO1_RAT	General vesicular transport factor p115 OS=Rattus norvegicus GN=Uso1 PE=1 SV=1			#N/A			0.38945	0.378343	-0.797128	-0.787153	AIPGENE13345
15.4727	15.4052	15.4581	15.5538	15.502	15.7328	15.5339	15.2948	15.5788	15.7028	>AIPGENE13353	Swiss-Prot	sp|Q96DI7|SNR40_HUMAN	U5 small nuclear ribonucleoprotein 40 kDa protein OS=Homo sapiens GN=SNRNP40 PE=1 SV=1			K12857	03040 Spliceosome [PATH:ko03040]	09121 Transcription	0.52137	0.623484	-0.0902477	-0.496879	AIPGENE13353
16.788	16.8744	16.3737	16.8016	16.5875	16.4479	16.2139	16.7836	16.5856	16.5234	>AIPGENE13355	Swiss-Prot	sp|Q8WU39|MZB1_HUMAN	Marginal zone B- and B1-cell-specific protein OS=Homo sapiens GN=MZB1 PE=1 SV=1			#N/A			0.662166	0.402068	0.174146	0.756642	AIPGENE13355
14.0262	15.8191	14.8252	15.119	15.0086	15.9742	14.8859	15.6839	16.6456	15.0863	>AIPGENE13358	Swiss-Prot	sp|Q803I2|ERGI3_DANRE	Endoplasmic reticulum-Golgi intermediate compartment protein 3 OS=Danio rerio GN=ergic3 PE=2 SV=1			K20367	04131 Membrane trafficking [BR:ko04131]	09182 Protein families: genetic information processing	0.846564	0.0897535	-0.695542	-1.3186	AIPGENE13358
13.8619	14.2914	14.4122	14.3312	14.3214	14.6341	14.7601	14.643	16.6456	14.2865	>AIPGENE13366	Swiss-Prot	sp|P07221|CASQ1_RABIT	Calsequestrin-1 OS=Oryctolagus cuniculus GN=CASQ1 PE=1 SV=1			#N/A			0.919476	0.0664455	-0.75025	-1.41125	AIPGENE13366
18.4457	18.1867	18.0034	18.1906	18.2697	17.7289	18.5164	18.3781	17.1441	17.2875	>AIPGENE1338	Swiss-Prot	sp|P21158|CSGA_MYXXA	C-factor OS=Myxococcus xanthus GN=csgA PE=1 SV=1			#N/A			0.715223	0.196822	0.408227	1.05496	AIPGENE1338
18.7968	18.5354	18.6213	18.4421	18.5916	18.329	18.5683	18.2269	18.3176	18.725	>AIPGENE13383	TrEMBL	tr|A7SDU4|A7SDU4_NEMVE	Predicted protein OS=Nematostella vectensis GN=v1g210732 PE=4 SV=1			K20628	99981 Carbohydrate metabolism	09191 Unclassified: metabolism	0.766093	0.38091	0.164088	0.784335	AIPGENE13383
17.0354	16.7178	16.7046	16.7289	16.6209	16.2743	16.0743	15.5829	16.2691	15.6833	>AIPGENE13387	TrEMBL	tr|B3SCD0|B3SCD0_TRIAD	Expressed protein OS=Trichoplax adhaerens GN=TRIADDRAFT_64393 PE=4 SV=1	+	A_S	#N/A			2.89004	0.000937028	0.784753	2.99365	AIPGENE13387
19.4846	19.4101	19.1991	19.7561	19.4983	18.1055	18.555	18.0114	19.7135	18.4619	>AIPGENE13397	Swiss-Prot	sp|Q9UM22|EPDR1_HUMAN	Mammalian ependymin-related protein 1 OS=Homo sapiens GN=EPDR1 PE=1 SV=2	+	A_S	#N/A			1.66225	0.00775323	0.900144	2.15968	AIPGENE13397
13.6663	13.6827	13.5759	13.5085	13.636	13.6643	13.507	13.7514	19.7135	13.2102	>AIPGENE1340	Swiss-Prot	sp|Q9D273|MMAB_MOUSE	Cob(I)yrinic acid a,c-diamide adenosyltransferase, mitochondrial OS=Mus musculus GN=Mmab PE=1 SV=1			#N/A			0.421749	0.316241	-1.15544	-0.862335	AIPGENE1340
16.6647	16.6281	16.6668	16.6824	16.5319	16.1555	16.4225	15.6814	16.4384	16.5353	>AIPGENE13400	Swiss-Prot	sp|Q00059|TFAM_HUMAN	Transcription factor A, mitochondrial OS=Homo sapiens GN=TFAM PE=1 SV=1			K11830	04371 Apelin signaling pathway [PATH:ko04371]	09130 Environmental Information Processing	1.41255	0.0491473	0.388162	1.50969	AIPGENE13400
18.3474	18.1226	18.2768	18.2411	18.3803	18.6947	18.2094	18.5841	18.3353	17.988	>AIPGENE13405	Swiss-Prot	sp|P85521|C163A_BOVIN	Scavenger receptor cysteine-rich type 1 protein M130 OS=Bos taurus GN=CD163 PE=1 SV=2			K06545	04090 CD molecules [BR:ko04090]	09183 Protein families: signaling and cellular processes	0.276009	0.726345	-0.0886944	-0.377409	AIPGENE13405
15.1401	15.5455	15.3324	15.4729	15.4613	14.9579	14.4697	15.5954	15.7036	14.2799	>AIPGENE13406	Swiss-Prot	sp|Q9ULT8|HECD1_HUMAN	E3 ubiquitin-protein ligase HECTD1 OS=Homo sapiens GN=HECTD1 PE=1 SV=3			K12231	04121 Ubiquitin system [BR:ko04121]	09182 Protein families: genetic information processing	0.647507	0.237196	0.389121	0.982487	AIPGENE13406
16.5026	16.4591	16.3106	16.6393	16.5336	16.1635	16.7025	16.9347	16.6414	16.8531	>AIPGENE13410	Swiss-Prot	sp|P29374|ARI4A_HUMAN	AT-rich interactive domain-containing protein 4A OS=Homo sapiens GN=ARID4A PE=1 SV=3			K19194	03036 Chromosome and associated proteins [BR:ko03036]	09182 Protein families: genetic information processing	0.562427	0.451063	-0.170017	-0.69471	AIPGENE13410
17.089	17.0219	16.7444	16.9547	16.948	16.4203	17.083	16.9238	17.0743	17.0099	>AIPGENE1342	Swiss-Prot	sp|Q8CG45|ARK72_RAT	Aflatoxin B1 aldehyde reductase member 2 OS=Rattus norvegicus GN=Akr7a2 PE=1 SV=2			K15303	00980 Metabolism of xenobiotics by cytochrome P450 [PATH:ko00980]	09111 Xenobiotics biodegradation and metabolism	0.138252	0.859715	0.0493397	0.208511	AIPGENE1342
18.9326	19.2351	19.0276	19.1699	19.1754	19.0561	19.5273	19.2766	19.2081	19.3207	>AIPGENE13420	Swiss-Prot	sp|Q7Z5L0|VMO1_HUMAN	Vitelline membrane outer layer protein 1 homolog OS=Homo sapiens GN=VMO1 PE=1 SV=1			#N/A			0.952893	0.310108	-0.169649	-0.870692	AIPGENE13420
17.8603	18.0157	18.0937	18.1784	18.0829	17.1828	17.641	17.4947	17.6376	17.5114	>AIPGENE13425	Swiss-Prot	sp|Q9YHT2|SDHB_CHICK	Succinate dehydrogenase [ubiquinone] iron-sulfur subunit, mitochondrial OS=Gallus gallus GN=SDHB PE=1 SV=1	+	A_S	#N/A			3.2842	0.00155799	0.552752	2.77785	AIPGENE13425
19.0545	18.9929	18.8614	19.0085	18.9954	19.1962	18.9092	19.0639	19.3517	19.1806	>AIPGENE13427	Swiss-Prot	sp|Q3SZB4|ACADM_BOVIN	Medium-chain specific acyl-CoA dehydrogenase, mitochondrial OS=Bos taurus GN=ACADM PE=2 SV=1			K00249	00640 Propanoate metabolism [PATH:ko00640]	09101 Carbohydrate metabolism	1.06803	0.307859	-0.157779	-0.87436	AIPGENE13427
19.344	19.2982	19.3335	19.2538	19.3601	18.7717	18.8531	18.6429	18.8371	18.5576	>AIPGENE13428	TrEMBL	tr|K1QJ08|K1QJ08_CRAGI	60S ribosomal protein L26 OS=Crassostrea gigas GN=CGI_10028812 PE=3 SV=1	+	A_S	#N/A			4.97348	0.000386617	0.585455	3.65133	AIPGENE13428
13.5304	14.2468	14.0113	13.7205	13.2161	14.9615	14.3727	15.1702	14.5636	15.1131	>AIPGENE13431	Swiss-Prot	sp|C9D7C2|CAC1A_APIME	Voltage-dependent calcium channel type A subunit alpha-1 OS=Apis mellifera GN=CAC PE=2 SV=1	+	A_S	#N/A			2.73622	0.000887608	-1.09116	-3.21895	AIPGENE13431
17.667	17.5497	17.5508	17.601	17.5247	17.7438	18.4188	18.3343	18.5201	18.1027	>AIPGENE1345	Swiss-Prot	sp|P21158|CSGA_MYXXA	C-factor OS=Myxococcus xanthus GN=csgA PE=1 SV=1	+	A_S	#N/A			2.74782	0.00189091	-0.645292	-2.68089	AIPGENE1345
17.4192	17.3379	17.2364	17.3429	17.2571	17.8594	17.2537	17.2819	17.4147	17.3985	>AIPGENE1346	Swiss-Prot	sp|Q9D1C8|VPS28_MOUSE	Vacuolar protein sorting-associated protein 28 homolog OS=Mus musculus GN=Vps28 PE=2 SV=1			K12184	04144 Endocytosis [PATH:ko04144]	09141 Transport and catabolism	0.505804	0.556225	-0.122921	-0.574618	AIPGENE1346
19.5388	19.6801	19.7089	19.4959	19.5573	19.2657	18.4468	18.7659	18.7466	18.7681	>AIPGENE13469	Swiss-Prot	sp|Q9S3V1|VIOA_CHRVO	Probable L-tryptophan oxidase VioA OS=Chromobacterium violaceum (strain ATCC 12472 / DSM 30191 / JCM 1249 / NBRC 12614 / NCIMB 9131 / NCTC 9757) GN=vioA PE=1 SV=2	+	A_S	K20086	00404 Staurosporine biosynthesis [PATH:ko00404]	09110 Biosynthesis of other secondary metabolites	3.3809	0.000855346	0.797582	3.35027	AIPGENE13469
12.437	12.3267	11.9467	11.9736	11.872	12.0361	12.2416	11.7855	12.0679	10.9669	>AIPGENE1347	Swiss-Prot	sp|Q91YL3|UCKL1_MOUSE	Uridine-cytidine kinase-like 1 OS=Mus musculus GN=Uckl1 PE=2 SV=1			K00876	00240 Pyrimidine metabolism [PATH:ko00240]	09104 Nucleotide metabolism	0.55181	0.342775	0.29162	0.828329	AIPGENE1347
15.587	15.719	15.4116	15.5046	15.4952	15.7324	15.6055	14.8452	15.6368	15.3556	>AIPGENE13472	Swiss-Prot	sp|P59644|PI5PA_MOUSE	Phosphatidylinositol 4,5-bisphosphate 5-phosphatase A OS=Mus musculus GN=Inpp5j PE=2 SV=2			K01106	00562 Inositol phosphate metabolism [PATH:ko00562]	09101 Carbohydrate metabolism	0.269636	0.705594	0.108397	0.40406	AIPGENE13472
15.2162	14.9771	15.2517	15.0793	15.0162	15.3563	13.7051	15.2715	14.6064	15.5169	>AIPGENE13473	Swiss-Prot	sp|P53814|SMTN_HUMAN	Smoothelin OS=Homo sapiens GN=SMTN PE=1 SV=7			#N/A			0.267406	0.626236	0.216892	0.494001	AIPGENE13473
18.6146	19.5043	19.326	18.8972	19.2258	19.7785	19.7146	19.7473	19.9717	19.5792	>AIPGENE1349	TrEMBL	tr|A7RFK7|A7RFK7_NEMVE	Predicted protein OS=Nematostella vectensis GN=v1g196456 PE=4 SV=1	+	A_S	#N/A			2.25965	0.00435158	-0.64469	-2.37714	AIPGENE1349
14.9162	14.8313	14.8324	14.7411	14.707	14.9849	15.0586	14.684	14.8524	15.0759	>AIPGENE13503	Swiss-Prot	sp|Q8IWY4|SCUB1_HUMAN	Signal peptide, CUB and EGF-like domain-containing protein 1 OS=Homo sapiens GN=SCUBE1 PE=1 SV=3			#N/A			0.782806	0.454472	-0.125532	-0.689272	AIPGENE13503
17.0294	17.0785	17.0833	16.9921	17.0171	17.0161	17.1559	17.0751	17.1953	17.0623	>AIPGENE13552	Swiss-Prot	sp|P51644|ARF4_XENLA	ADP-ribosylation factor 4 OS=Xenopus laevis GN=arf4 PE=1 SV=2			K07939	04131 Membrane trafficking [BR:ko04131]	09182 Protein families: genetic information processing	0.854424	0.671955	-0.0608543	-0.443783	AIPGENE13552
17.7252	17.6738	17.377	17.6112	17.713	16.5349	16.7987	16.7466	16.8949	17.1549	>AIPGENE13554	Swiss-Prot	sp|P38487|CREA_BACB0	Creatinase OS=Bacillus sp. (strain B-0618) PE=1 SV=3	+	A_S	#N/A			3.78713	0.000509091	0.794084	3.61484	AIPGENE13554
0.49399	17.6738	14.2798	14.6582	14.6874	14.1255	14.1087	13.8203	13.9913	14.0505	>AIPGENE13555	Swiss-Prot	sp|Q2M389|WASH7_HUMAN	WASH complex subunit 7 OS=Homo sapiens GN=KIAA1033 PE=1 SV=2			#N/A	04144 Endocytosis [PATH:ko04144]		0.222954	0.593042	-1.66062	-0.530738	AIPGENE13555
17.1187	17.4657	17.6473	17.2	17.5047	16.3771	16.6112	16.3258	16.6691	16.8955	>AIPGENE13559	Swiss-Prot	sp|P19213|CREA_FLASU	Creatinase OS=Flavobacterium sp. (strain U-188) PE=1 SV=2	+	A_S	#N/A			3.33013	0.000847352	0.811542	3.33969	AIPGENE13559
17.5219	18.0265	17.5269	17.9747	17.9437	16.8586	16.8076	16.8029	19.0485	17.0603	>AIPGENE13560	nr	gi|383853536|ref|XP_003702278.1|	PREDICTED: uncharacterized protein LOC100880374 [Megachile rotundata]			#N/A			0.502444	0.30573	0.48311	0.878177	AIPGENE13560
16.8571	17.2859	17.2017	17.0769	16.6114	15.6405	16.3664	16.1723	16.5594	16.7971	>AIPGENE13564	Swiss-Prot	sp|P19213|CREA_FLASU	Creatinase OS=Flavobacterium sp. (strain U-188) PE=1 SV=2	+	A_S	#N/A			1.78426	0.0088	0.699475	2.11174	AIPGENE13564
17.0835	17.0064	16.9145	16.941	16.9564	16.7055	16.7355	16.5226	16.7855	16.6676	>AIPGENE13568	Swiss-Prot	sp|Q3T046|BDH2_BOVIN	3-hydroxybutyrate dehydrogenase type 2 OS=Bos taurus GN=BDH2 PE=2 SV=1			K00019	00650 Butanoate metabolism [PATH:ko00650]	09101 Carbohydrate metabolism	3.26101	0.0141142	0.296985	1.93323	AIPGENE13568
15.6177	15.325	15.4591	15.4826	15.4026	14.469	14.8442	14.2523	14.5392	14.6961	>AIPGENE13576	Swiss-Prot	sp|Q9UI42|CBPA4_HUMAN	Carboxypeptidase A4 OS=Homo sapiens GN=CPA4 PE=1 SV=2	+	A_S	K08637	01002 Peptidases [BR:ko01002]	09181 Protein families: metabolism	4.37243	0.000101523	0.897247	4.23819	AIPGENE13576
16.2474	16.1294	15.9328	16.0668	15.9558	16.101	15.9514	16.1282	16.0461	16.0785	>AIPGENE13585	Swiss-Prot	sp|Q2M389|WASH7_HUMAN	WASH complex subunit 7 OS=Homo sapiens GN=KIAA1033 PE=1 SV=2			#N/A			0.0287845	0.980284	0.00542736	0.0328198	AIPGENE13585
16.5962	16.072	15.9535	16.0818	16.0654	15.9903	16.0053	16.0481	16.4892	16.2358	>AIPGENE13594	Swiss-Prot	sp|A7RK30|QORL2_NEMVE	Quinone oxidoreductase-like protein 2 homolog OS=Nematostella vectensis GN=v1g238856 PE=3 SV=1			K00344	09191 Unclassified: metabolism	09191 Unclassified: metabolism	0.000136026	0.999726	5.97e-05	0.000241273	AIPGENE13594
17.1618	17.0241	16.9703	16.9854	16.9189	17.1508	17.043	17.0027	17.1709	16.9576	>AIPGENE13634	Swiss-Prot	sp|A6QPI6|TOM22_BOVIN	Mitochondrial import receptor subunit TOM22 homolog OS=Bos taurus GN=TOMM22 PE=2 SV=1			K17769	03029 Mitochondrial biogenesis [BR:ko03029]	09182 Protein families: genetic information processing	0.407417	0.761545	-0.0529114	-0.334045	AIPGENE13634
17.5452	17.4043	17.3521	17.2672	17.282	17.3904	17.2911	17.4733	17.6404	17.2633	>AIPGENE13636	Swiss-Prot	sp|Q9D8V7|SC11C_MOUSE	Signal peptidase complex catalytic subunit SEC11C OS=Mus musculus GN=Sec11c PE=2 SV=3			K13280	03060 Protein export [PATH:ko03060]	09123 Folding, sorting and degradation	0.195732	0.846935	-0.0415314	-0.224819	AIPGENE13636
14.442	14.9859	15.0594	14.7413	14.7902	14.887	14.6069	14.6348	14.5506	14.6178	>AIPGENE13657	Swiss-Prot	sp|Q9Y5X2|SNX8_HUMAN	Sorting nexin-8 OS=Homo sapiens GN=SNX8 PE=1 SV=1			K17922	99992 Structural proteins	09191 Unclassified: metabolism	0.562118	0.491399	0.14435	0.647499	AIPGENE13657
18.6436	19.5772	18.7769	18.5454	18.5668	18.4667	18.0683	18.537	18.9297	18.3048	>AIPGENE13658	nr	gi|156323851|ref|XP_001618402.1|	hypothetical protein NEMVEDRAFT_v1g225191 [Nematostella vectensis] >gi|156198782|gb|EDO26302.1| predicted protein [Nematostella vectensis]			#N/A			0.767027	0.194633	0.360643	1.06137	AIPGENE13658
19.3378	19.5035	19.5302	19.5679	19.4408	19.2725	19.599	19.6692	19.7639	19.514	>AIPGENE1366	Swiss-Prot	sp|P52301|RAN_XENLA	GTP-binding nuclear protein Ran OS=Xenopus laevis GN=ran PE=1 SV=2			K07936	03013 RNA transport [PATH:ko03013]	09122 Translation	0.429291	0.661664	-0.0877254	-0.45502	AIPGENE1366
15.7034	15.7721	15.8836	15.7812	15.7778	15.2972	15.8972	15.4546	15.8048	15.8369	>AIPGENE13660	Swiss-Prot	sp|Q95JL5|WDR16_MACFA	WD repeat-containing protein 16 OS=Macaca fascicularis GN=WDR16 PE=2 SV=1			#N/A			0.475162	0.563808	0.125447	0.564444	AIPGENE13660
15.1826	15.44	15.3067	15.3842	15.3785	15.5232	14.9569	15.391	15.5831	14.6448	>AIPGENE13670	Swiss-Prot	sp|Q6DF78|PDXD1_XENLA	Pyridoxal-dependent decarboxylase domain-containing protein 1 OS=Xenopus laevis GN=pdxdc1 PE=2 SV=1			#N/A			0.266241	0.698076	0.118592	0.414558	AIPGENE13670
16.7533	16.7539	16.5046	16.6443	16.7259	15.617	16.2536	16.1232	16.2926	16.5838	>AIPGENE13674	TrEMBL	tr|A7RGX5|A7RGX5_NEMVE	Predicted protein OS=Nematostella vectensis GN=v1g238169 PE=4 SV=1			#N/A			1.79439	0.0155493	0.502363	1.89405	AIPGENE13674
16.1315	16.295	16.2604	16.4037	16.1601	15.5534	15.7145	15.4959	15.7622	15.5318	>AIPGENE13676	Swiss-Prot	sp|P0C6B8|SVEP1_RAT	Sushi, von Willebrand factor type A, EGF and pentraxin domain-containing protein 1 OS=Rattus norvegicus GN=Svep1 PE=1 SV=1	+	A_S	#N/A			4.676	0.000305344	0.638596	3.70814	AIPGENE13676
17.8865	17.4838	17.3361	16.7225	16.3786	17.1158	16.8166	17.1872	17.4382	17.2391	>AIPGENE13680	Swiss-Prot	sp|Q9DBS8|POC5_MOUSE	Centrosomal protein POC5 OS=Mus musculus GN=Poc5 PE=2 SV=1			K16483	03036 Chromosome and associated proteins [BR:ko03036]	09182 Protein families: genetic information processing	0.00245288	0.995388	0.00210419	0.00540997	AIPGENE13680
16.926	17.0106	16.9259	16.9753	16.4026	16.3927	16.3533	16.2136	16.7498	15.8371	>AIPGENE13692	Swiss-Prot	sp|P10253|LYAG_HUMAN	Lysosomal alpha-glucosidase OS=Homo sapiens GN=GAA PE=1 SV=4			K12316	00052 Galactose metabolism [PATH:ko00052]	09101 Carbohydrate metabolism	1.7042	0.015759	0.538774	1.88707	AIPGENE13692
22.6609	22.6546	22.7589	22.3374	22.632	18.8105	19.9392	19.3759	18.9308	19.3771	>AIPGENE13694	nr	gi|156372395|ref|XP_001629023.1|	predicted protein [Nematostella vectensis] >gi|156216014|gb|EDO36960.1| predicted protein [Nematostella vectensis]	+	A_S	#N/A			6.56533	0	3.32208	10.6559	AIPGENE13694
14.4019	15.1574	14.1931	14.203	14.5712	16.6702	15.3868	15.5773	15.5291	14.8429	>AIPGENE137	Swiss-Prot	sp|Q9Y2U8|MAN1_HUMAN	Inner nuclear membrane protein Man1 OS=Homo sapiens GN=LEMD3 PE=1 SV=2	+	A_S	K19410	99995 Signaling proteins	09191 Unclassified: metabolism	1.87603	0.00351237	-1.09592	-2.45549	AIPGENE137
15.2704	15.2048	15.0943	14.974	14.9925	14.9565	14.804	15.0689	14.1214	14.9331	>AIPGENE13700	Swiss-Prot	sp|P97819|PLPL9_MOUSE	85/88 kDa calcium-independent phospholipase A2 OS=Mus musculus GN=Pla2g6 PE=1 SV=3			K16343	00564 Glycerophospholipid metabolism [PATH:ko00564]	09103 Lipid metabolism	0.992211	0.136374	0.330441	1.18513	AIPGENE13700
12.4179	15.6238	16.2622	13.2159	11.7518	15.1742	16.2999	16.3499	15.2738	13.412	>AIPGENE13708	Swiss-Prot	sp|Q9DC33|HM20A_MOUSE	High mobility group protein 20A OS=Mus musculus GN=Hmg20a PE=2 SV=1			#N/A			0.698535	0.103587	-1.44766	-1.27333	AIPGENE13708
16.9385	16.9018	16.9463	16.9588	16.9538	16.6649	16.62	16.7032	16.7482	15.4104	>AIPGENE13709	Swiss-Prot	sp|O35648|CETN3_MOUSE	Centrin-3 OS=Mus musculus GN=Cetn3 PE=2 SV=1			K16466	03019 Messenger RNA biogenesis [BR:ko03019]	09182 Protein families: genetic information processing	1.09115	0.0622165	0.510486	1.43473	AIPGENE13709
15.9146	15.8761	15.7814	15.8221	15.8021	15.4017	15.6066	15.6085	15.7064	15.6867	>AIPGENE1371	Swiss-Prot	sp|Q8K3J1|NDUS8_MOUSE	NADH dehydrogenase [ubiquinone] iron-sulfur protein 8, mitochondrial OS=Mus musculus GN=Ndufs8 PE=1 SV=1			K03941	00190 Oxidative phosphorylation [PATH:ko00190]	09102 Energy metabolism	2.40405	0.0521121	0.237259	1.48939	AIPGENE1371
14.3264	14.2313	14.2086	14.1707	14.2788	14.2609	14.5509	14.2647	14.3672	14.6259	>AIPGENE13710	Swiss-Prot	sp|W4VS99|NEP_TRILK	Neprilysin-1 OS=Trittame loki PE=1 SV=1			#N/A			1.19443	0.257123	-0.170758	-0.951443	AIPGENE13710
19.8212	19.2807	19.0181	19.6405	19.5084	17.3492	18.3574	18.1533	17.9652	18.2933	>AIPGENE13724	Swiss-Prot	sp|Q91WU5|AS3MT_MOUSE	Arsenite methyltransferase OS=Mus musculus GN=As3mt PE=2 SV=2	+	A_S	K07755	09191 Unclassified: metabolism	09191 Unclassified: metabolism	3.60299	0.000110497	1.43008	4.34244	AIPGENE13724
20.1307	20.1102	19.8505	19.9968	20.0076	20.3889	20.1819	20.1265	19.8465	20.1528	>AIPGENE13725	Swiss-Prot	sp|P62494|RB11A_RAT	Ras-related protein Rab-11A OS=Rattus norvegicus GN=Rab11a PE=1 SV=3			K07904	04144 Endocytosis [PATH:ko04144]	09141 Transport and catabolism	0.57872	0.532382	-0.120175	-0.600889	AIPGENE13725
15.2946	15.1069	15.0524	14.9556	15.018	14.8953	14.8465	15.0721	14.9855	14.8451	>AIPGENE13729	Swiss-Prot	sp|Q10741|ADA10_BOVIN	Disintegrin and metalloproteinase domain-containing protein 10 OS=Bos taurus GN=ADAM10 PE=1 SV=1			K06704	05010 Alzheimer disease [PATH:ko05010]	09164 Neurodegenerative diseases	1.20019	0.283262	0.156578	0.90725	AIPGENE13729
15.8737	15.7969	15.9358	15.7873	15.7754	15.0897	14.809	15.4821	15.6606	15.525	>AIPGENE13733	Swiss-Prot	sp|Q6NV34|DECR2_DANRE	Peroxisomal 2,4-dienoyl-CoA reductase OS=Danio rerio GN=decr2 PE=2 SV=1			K13237	04146 Peroxisome [PATH:ko04146]	09141 Transport and catabolism	1.92325	0.0118434	0.520522	1.9958	AIPGENE13733
17.6038	17.9312	18.2588	18.1132	18.2533	18.0456	17.5258	18.0696	17.9405	18.1179	>AIPGENE13735	nr	gi|156383698|ref|XP_001632970.1|	predicted protein [Nematostella vectensis] >gi|156220033|gb|EDO40907.1| predicted protein [Nematostella vectensis]			#N/A			0.231154	0.749534	0.0921921	0.350478	AIPGENE13735
15.881	17.4618	17.7243	17.9182	17.9663	16.0776	16.051	15.677	15.5737	16.1521	>AIPGENE13737	Swiss-Prot	sp|Q9CQ86|MIEN1_MOUSE	Migration and invasion enhancer 1 OS=Mus musculus GN=Mien1 PE=1 SV=1	+	A_S	K07401	99975 Protein processing	09191 Unclassified: metabolism	2.19692	0.00107317	1.48404	2.93919	AIPGENE13737
16.9664	16.1515	15.3202	15.1441	15.3004	15.0633	14.8441	15.1456	15.1807	15.2105	>AIPGENE13739	Swiss-Prot	sp|Q9Y2X3|NOP58_HUMAN	Nucleolar protein 58 OS=Homo sapiens GN=NOP58 PE=1 SV=1			K14565	03008 Ribosome biogenesis in eukaryotes [PATH:ko03008]	09122 Translation	1.06302	0.0476004	0.687724	1.52149	AIPGENE13739
16.696	16.2625	16.4224	16.5782	16.6317	16.5705	16.5526	16.5908	16.7768	16.6185	>AIPGENE13741	Swiss-Prot	sp|P0C6B8|SVEP1_RAT	Sushi, von Willebrand factor type A, EGF and pentraxin domain-containing protein 1 OS=Rattus norvegicus GN=Svep1 PE=1 SV=1			#N/A			0.563941	0.577672	-0.103679	-0.551281	AIPGENE13741
20.0205	19.9255	19.9639	19.7598	19.9493	20.1111	20.1385	20.2446	20.2499	20.1391	>AIPGENE13747	Swiss-Prot	sp|Q9SF40|RL4A_ARATH	60S ribosomal protein L4-1 OS=Arabidopsis thaliana GN=RPL4A PE=2 SV=1			K02930	03010 Ribosome [PATH:ko03010]	09122 Translation	2.86381	0.0306448	-0.252831	-1.65515	AIPGENE13747
19.3109	19.3197	18.9842	19.3526	19.219	19.9675	19.7012	19.8942	19.6247	19.5595	>AIPGENE13749	Swiss-Prot	sp|Q569D5|SBP1_XENTR	Selenium-binding protein 1 OS=Xenopus tropicalis GN=selenbp1 PE=2 SV=1	+	A_S	K17285	04147 Exosome [BR:ko04147]	09183 Protein families: signaling and cellular processes	2.9612	0.00294698	-0.512154	-2.52225	AIPGENE13749
14.1388	14.3583	14.3655	14.0837	14.2883	14.1193	14.0053	14.278	14.5505	13.7782	>AIPGENE1376	Swiss-Prot	sp|Q4R6L3|PLCD4_MACFA	1-phosphatidylinositol 4,5-bisphosphate phosphodiesterase delta-4 OS=Macaca fascicularis GN=PLCD4 PE=2 SV=1			K05857	00562 Inositol phosphate metabolism [PATH:ko00562]	09101 Carbohydrate metabolism	0.302271	0.696929	0.100663	0.415933	AIPGENE1376
18.2798	18.2107	18.2063	18.2859	18.1938	18.954	18.42	18.3473	18.0227	18.1679	>AIPGENE1378	Swiss-Prot	sp|Q15370|ELOB_HUMAN	Transcription elongation factor B polypeptide 2 OS=Homo sapiens GN=TCEB2 PE=1 SV=1			K03873	04120 Ubiquitin mediated proteolysis [PATH:ko04120]	09123 Folding, sorting and degradation	0.414479	0.563264	-0.147081	-0.565532	AIPGENE1378
19.2664	19.8958	19.7548	19.4309	19.793	18.6777	18.9297	18.5167	19.2885	17.6076	>AIPGENE13783	Swiss-Prot	sp|Q5TYW4|NBAS_DANRE	Neuroblastoma-amplified sequence OS=Danio rerio GN=nbas PE=2 SV=1	+	A_S	K20473	04131 Membrane trafficking [BR:ko04131]	09182 Protein families: genetic information processing	1.99892	0.00291376	1.02416	2.52641	AIPGENE13783
16.3023	15.618	15.7402	16.4804	15.6835	18.8141	19.019	19.3203	18.7463	19.349	>AIPGENE13786	Swiss-Prot	sp|Q9VXY7|LSD2_DROME	Lipid storage droplets surface-binding protein 2 OS=Drosophila melanogaster GN=Lsd-2 PE=1 SV=1	+	A_S	K17284	03320 PPAR signaling pathway [PATH:ko03320]	09152 Endocrine system	6.2352	0	-3.08483	-9.73437	AIPGENE13786
18.2261	18.1062	18.3382	18.2016	18.2789	19.3533	18.3818	18.3596	18.3411	18.2604	>AIPGENE13803	Swiss-Prot	sp|Q3ZCI9|TCPQ_BOVIN	T-complex protein 1 subunit theta OS=Bos taurus GN=CCT8 PE=1 SV=3			K09500	03110 Chaperones and folding catalysts [BR:ko03110]	09182 Protein families: genetic information processing	0.754434	0.223804	-0.309047	-1.00272	AIPGENE13803
14.9535	15.0015	14.5328	14.7475	14.7813	14.6838	14.8243	14.8314	15.6243	15.1214	>AIPGENE13814	Swiss-Prot	sp|A5D8P8|EMC10_XENLA	ER membrane protein complex subunit 10 OS=Xenopus laevis GN=emc10 PE=2 SV=1			#N/A			0.542594	0.411994	-0.213701	-0.744047	AIPGENE13814
16.3129	16.5389	16.4093	16.3551	16.4819	15.656	16.3002	16.1453	16.2278	16.2151	>AIPGENE13820	nr	gi|156359412|ref|XP_001624763.1|	predicted protein [Nematostella vectensis] >gi|156211562|gb|EDO32663.1| predicted protein [Nematostella vectensis]			#N/A			1.45125	0.0707791	0.31072	1.39384	AIPGENE13820
16.2747	16.1099	15.8141	16.1652	15.9162	16.7546	16.6739	16.7077	16.6589	16.6755	>AIPGENE13828	Swiss-Prot	sp|Q9SJD4|LACS8_ARATH	Long chain acyl-CoA synthetase 8 OS=Arabidopsis thaliana GN=LACS8 PE=1 SV=1	+	A_S	K01897	00061 Fatty acid biosynthesis [PATH:ko00061]	09103 Lipid metabolism	4.14089	0.000666667	-0.638089	-3.43814	AIPGENE13828
14.0088	14.0397	14.0967	14.1219	14.211	14.3521	14.5356	12.8587	14.0377	14.88	>AIPGENE13834	Swiss-Prot	sp|P61227|RAP2B_RAT	Ras-related protein Rap-2b OS=Rattus norvegicus GN=Rap2b PE=2 SV=1			K07838	04147 Exosome [BR:ko04147]	09183 Protein families: signaling and cellular processes	0.0373635	0.948212	-0.0371998	-0.0829875	AIPGENE13834
17.7825	17.4182	17.6079	17.6457	17.5481	17.9343	17.864	17.9018	18.4151	17.788	>AIPGENE13835	Swiss-Prot	sp|O18334|RAB6_DROME	Ras-related protein Rab6 OS=Drosophila melanogaster GN=Rab6 PE=1 SV=1			K07893	04131 Membrane trafficking [BR:ko04131]	09182 Protein families: genetic information processing	1.77427	0.0284523	-0.380164	-1.67987	AIPGENE13835
15.0475	15.0472	15.3056	15.1582	14.7365	15.3928	15.3683	15.313	16.863	15.6412	>AIPGENE13843	Swiss-Prot	sp|Q9TTW3|TEKT1_CANFA	Tektin-1 OS=Canis familiaris GN=TEKT1 PE=2 SV=1			#N/A			1.18835	0.0348475	-0.656679	-1.61382	AIPGENE13843
15.6303	15.6786	15.6081	15.558	15.7921	15.9118	15.9827	15.9498	15.7967	16.2934	>AIPGENE13852	Swiss-Prot	sp|Q86UP6|CUZD1_HUMAN	CUB and zona pellucida-like domain-containing protein 1 OS=Homo sapiens GN=CUZD1 PE=2 SV=1			#N/A			2.17529	0.0242064	-0.333451	-1.73813	AIPGENE13852
15.6539	16.3437	15.7291	15.7578	15.7845	15.6604	15.7406	15.7171	16.8952	15.5736	>AIPGENE13858	Swiss-Prot	sp|Q96GG9|DCNL1_HUMAN	DCN1-like protein 1 OS=Homo sapiens GN=DCUN1D1 PE=1 SV=1			K17822	04121 Ubiquitin system [BR:ko04121]	09182 Protein families: genetic information processing	0.0843671	0.88937	-0.0635893	-0.16921	AIPGENE13858
19.5452	19.606	19.348	19.5441	19.4565	19.2007	19.3917	19.5162	19.2249	19.5827	>AIPGENE13863	Swiss-Prot	sp|Q10751|ACE_CHICK	Angiotensin-converting enzyme (Fragment) OS=Gallus gallus GN=ACE PE=2 SV=1			#N/A			0.651453	0.515693	0.116705	0.619567	AIPGENE13863
17.7233	18.3738	18.6362	18.5055	18.3313	17.9886	18.1799	18.3964	18.1391	18.1584	>AIPGENE13868	Swiss-Prot	sp|Q10751|ACE_CHICK	Angiotensin-converting enzyme (Fragment) OS=Gallus gallus GN=ACE PE=2 SV=1			#N/A			0.366998	0.597689	0.141508	0.523949	AIPGENE13868
20.3685	20.4209	20.5483	20.5886	20.3923	17.8508	18.5309	20.748	20.777	20.6633	>AIPGENE13879	Swiss-Prot	sp|Q8ISN9|RS25_BRABE	40S ribosomal protein S25 OS=Branchiostoma belcheri GN=RPS25 PE=2 SV=1			#N/A			0.568408	0.212469	0.749732	1.02303	AIPGENE13879
18.1727	18.1642	18.1694	18.085	17.9006	18.3245	18.5076	18.5768	18.5599	18.5512	>AIPGENE13886	Swiss-Prot	sp|Q4R562|ARRB1_MACFA	Beta-arrestin-1 OS=Macaca fascicularis GN=ARRB1 PE=2 SV=1	+	A_S	#N/A			3.40254	0.00410811	-0.405577	-2.39025	AIPGENE13886
18.592	19.1767	18.8277	19.0799	19.1007	19.3705	19.2072	19.3442	19.2377	19.4178	>AIPGENE13887	Swiss-Prot	sp|Q86UP6|CUZD1_HUMAN	CUB and zona pellucida-like domain-containing protein 1 OS=Homo sapiens GN=CUZD1 PE=2 SV=1			#N/A			1.84824	0.0291613	-0.360067	-1.67219	AIPGENE13887
15.5536	15.9507	16.1648	15.9104	15.9239	15.4896	15.5886	15.4718	13.3983	15.4977	>AIPGENE13888	Swiss-Prot	sp|P19984|PROF2_ACACA	Profilin-2 OS=Acanthamoeba castellanii PE=1 SV=3			#N/A			1.00543	0.0478256	0.811485	1.51825	AIPGENE13888
19.2073	19.2361	19.1957	19.3176	19.2098	19.5504	19.1689	19.5061	19.6944	19.4491	>AIPGENE13893	Swiss-Prot	sp|P60843|IF4A1_MOUSE	Eukaryotic initiation factor 4A-I OS=Mus musculus GN=Eif4a1 PE=1 SV=1			K03257	03013 RNA transport [PATH:ko03013]	09122 Translation	1.56599	0.104026	-0.240465	-1.27141	AIPGENE13893
19.1919	19.2666	19.1368	19.1282	19.1952	18.4013	19.154	18.3256	18.881	18.7773	>AIPGENE13895	Swiss-Prot	sp|Q80X72|LRC15_MOUSE	Leucine-rich repeat-containing protein 15 OS=Mus musculus GN=Lrrc15 PE=2 SV=1			#N/A			1.8019	0.016754	0.475866	1.85934	AIPGENE13895
16.3653	15.2536	16.4567	16.2844	16.2798	16.8192	15.1847	16.3383	16.7067	15.048	>AIPGENE13897	Swiss-Prot	sp|P08962|CD63_HUMAN	CD63 antigen OS=Homo sapiens GN=CD63 PE=1 SV=2			K06497	04142 Lysosome [PATH:ko04142]	09141 Transport and catabolism	0.0913546	0.864492	0.108584	0.201963	AIPGENE13897
20.9856	20.7701	20.7071	20.8163	20.8084	21.5914	21.7653	21.6514	21.3737	21.9036	>AIPGENE13903	Swiss-Prot	sp|Q9QZT0|CUZD1_RAT	CUB and zona pellucida-like domain-containing protein 1 OS=Rattus norvegicus GN=Cuzd1 PE=2 SV=2	+	A_S	#N/A			4.51233	9.7561e-05	-0.839541	-4.19835	AIPGENE13903
16.4151	16.7319	16.6886	16.7101	16.5659	14.8818	15.8264	15.9021	21.3737	15.914	>AIPGENE13913	TrEMBL	tr|K1QTN5|K1QTN5_CRAGI	Collagen alpha-1(XIV) chain OS=Crassostrea gigas GN=CGI_10010936 PE=4 SV=1			#N/A			0.0476645	0.92227	-0.157283	-0.124207	AIPGENE13913
16.0249	16.0887	16.0489	16.1106	16.0217	16.2942	16.083	16.1266	16.2184	16.2704	>AIPGENE13921	Swiss-Prot	sp|P49841|GSK3B_HUMAN	Glycogen synthase kinase-3 beta OS=Homo sapiens GN=GSK3B PE=1 SV=2			K03083	04012 ErbB signaling pathway [PATH:ko04012]	09130 Environmental Information Processing	1.86216	0.247432	-0.139579	-0.966586	AIPGENE13921
16.9678	16.842	16.8312	16.8643	16.772	16.9903	16.745	16.6989	17.0502	16.5241	>AIPGENE13924	Swiss-Prot	sp|A5A6I3|EIF3F_PANTR	Eukaryotic translation initiation factor 3 subunit F OS=Pan troglodytes GN=EIF3F PE=2 SV=1			K03249	03013 RNA transport [PATH:ko03013]	09122 Translation	0.212673	0.815417	0.0537712	0.266028	AIPGENE13924
17.5564	17.589	17.4619	17.4575	17.426	16.3534	16.446	16.3328	16.7389	16.078	>AIPGENE13939	Swiss-Prot	sp|P47788|THOP1_PIG	Thimet oligopeptidase OS=Sus scrofa GN=THOP1 PE=2 SV=2	+	A_S	K01392	04614 Renin-angiotensin system [PATH:ko04614]	09152 Endocrine system	5.06502	0	1.10834	5.25168	AIPGENE13939
14.8746	15.168	15.684	14.7007	15.073	16.1713	14.8804	15.7591	15.5241	15.4941	>AIPGENE13947	Swiss-Prot	sp|P51397|DAP1_HUMAN	Death-associated protein 1 OS=Homo sapiens GN=DAP PE=1 SV=3			#N/A			0.918942	0.105887	-0.465744	-1.26537	AIPGENE13947
15.004	15.6564	15.8162	15.8002	15.7331	16.1273	16.0977	16.3189	16.6173	15.8855	>AIPGENE13948	Swiss-Prot	sp|Q04637|IF4G1_HUMAN	Eukaryotic translation initiation factor 4 gamma 1 OS=Homo sapiens GN=EIF4G1 PE=1 SV=4			K03260	03013 RNA transport [PATH:ko03013]	09122 Translation	1.83678	0.0102305	-0.60736	-2.05449	AIPGENE13948
15.6296	16.383	16.3905	16.5928	16.2986	15.5678	15.4681	15.4001	15.6372	15.4948	>AIPGENE13972	Swiss-Prot	sp|Q8BJ64|CHDH_MOUSE	Choline dehydrogenase, mitochondrial OS=Mus musculus GN=Chdh PE=1 SV=1	+	A_S	K00108	00260 Glycine, serine and threonine metabolism [PATH:ko00260]	09105 Amino acid metabolism	2.6374	0.00168103	0.745293	2.76435	AIPGENE13972
18.6503	18.3981	18.2891	18.1985	18.3459	17.4666	17.9161	17.3581	17.5521	17.8953	>AIPGENE13981	Swiss-Prot	sp|Q29492|G6PD_MACRO	Glucose-6-phosphate 1-dehydrogenase OS=Macropus robustus GN=G6PD PE=2 SV=3	+	A_S	#N/A			3.18994	0.000932249	0.738771	3.11981	AIPGENE13981
18.1559	18.1517	18.0229	18.0329	18.0423	17.0052	17.2029	16.543	17.1089	16.7958	>AIPGENE14010	no_hit			+	A_S	#N/A			4.88016	0	1.15001	5.18002	AIPGENE14010
16.5373	16.0397	16.1309	16.0423	15.9127	15.7601	15.4797	15.7526	14.6627	15.3414	>AIPGENE14014	TrEMBL	tr|C3ZWX2|C3ZWX2_BRAFL	Putative uncharacterized protein OS=Branchiostoma floridae GN=BRAFLDRAFT_130452 PE=4 SV=1	+	A_S	#N/A			1.91312	0.00642314	0.733288	2.23813	AIPGENE14014
14.2649	15.0483	15.1779	15.2067	15.1783	14.7078	14.0138	14.3044	15.07	14.8174	>AIPGENE14020	Swiss-Prot	sp|Q7M370|AAAD_RABIT	Arylacetamide deacetylase OS=Oryctolagus cuniculus GN=AADAC PE=1 SV=1			#N/A			0.769726	0.18056	0.392582	1.08961	AIPGENE14020
17.3224	17.3458	17.4079	17.0655	17.4842	16.6377	16.6064	16.5859	17.1952	16.3281	>AIPGENE14025	Swiss-Prot	sp|Q9FYZ9|BAMT_ANTMA	Benzoate carboxyl methyltransferase OS=Antirrhinum majus GN=BAMT PE=1 SV=1	+	A_S	K21482	09191 Unclassified: metabolism	09191 Unclassified: metabolism	2.47521	0.00291912	0.654502	2.52809	AIPGENE14025
16.5521	16.4866	16.5055	16.6764	16.5481	16.6313	16.5374	15.9495	16.5871	16.5384	>AIPGENE14037	Swiss-Prot	sp|Q75Q39|TOM70_RAT	Mitochondrial import receptor subunit TOM70 OS=Rattus norvegicus GN=Tomm70a PE=1 SV=1			K17768	03029 Mitochondrial biogenesis [BR:ko03029]	09182 Protein families: genetic information processing	0.353109	0.661281	0.10502	0.456043	AIPGENE14037
17.8298	17.9418	17.8568	17.7107	17.9187	17.5327	17.4243	17.4519	16.6468	17.4512	>AIPGENE14038	Swiss-Prot	sp|Q99MN9|PCCB_MOUSE	Propionyl-CoA carboxylase beta chain, mitochondrial OS=Mus musculus GN=Pccb PE=1 SV=2			K01966	00630 Glyoxylate and dicarboxylate metabolism [PATH:ko00630]	09101 Carbohydrate metabolism	1.92813	0.0105778	0.550186	2.0409	AIPGENE14038
16.6846	16.8532	16.7859	16.8655	16.8474	16.7022	16.4573	16.4422	16.6901	16.4996	>AIPGENE14044	Swiss-Prot	sp|Q3SZI0|MPI_BOVIN	Mannose-6-phosphate isomerase OS=Bos taurus GN=MPI PE=2 SV=3			K01809	00051 Fructose and mannose metabolism [PATH:ko00051]	09101 Carbohydrate metabolism	2.25556	0.0507147	0.249048	1.49801	AIPGENE14044
16.1558	16.3586	16.6592	16.3972	16.2075	15.7468	15.7807	15.9781	16.4618	15.936	>AIPGENE14045	Swiss-Prot	sp|Q2TBI2|THAP4_BOVIN	THAP domain-containing protein 4 OS=Bos taurus GN=THAP4 PE=2 SV=2			#N/A			1.37194	0.0562633	0.374981	1.46732	AIPGENE14045
14.6396	14.8835	14.9233	14.8653	14.9093	14.4897	14.8008	14.597	14.0251	14.5115	>AIPGENE14051	Swiss-Prot	sp|A7SMW7|L2HDH_NEMVE	L-2-hydroxyglutarate dehydrogenase, mitochondrial OS=Nematostella vectensis GN=v1g172254 PE=3 SV=1			K00109	00650 Butanoate metabolism [PATH:ko00650]	09101 Carbohydrate metabolism	1.50752	0.0488417	0.359389	1.51231	AIPGENE14051
17.3268	17.1406	17.2197	17.2751	16.9086	17.2611	17.3939	17.2185	17.4039	17.2377	>AIPGENE14070	Swiss-Prot	sp|Q14974|IMB1_HUMAN	Importin subunit beta-1 OS=Homo sapiens GN=KPNB1 PE=1 SV=2			K14293	03013 RNA transport [PATH:ko03013]	09122 Translation	0.794959	0.443893	-0.128921	-0.703291	AIPGENE14070
20.5893	20.5558	20.6618	20.1629	20.5168	20.2588	21.0428	21.1528	21.0625	21.0758	>AIPGENE14071	Swiss-Prot	sp|Q9HC84|MUC5B_HUMAN	Mucin-5B OS=Homo sapiens GN=MUC5B PE=1 SV=3			K13908	04657 IL-17 signaling pathway [PATH:ko04657]	09151 Immune system	1.26171	0.0566023	-0.421223	-1.46575	AIPGENE14071
16.898	16.6338	16.2789	16.6618	16.4855	16.5679	16.9118	16.661	16.9728	16.8421	>AIPGENE14078	Swiss-Prot	sp|P80895|PIMT_PIG	Protein-L-isoaspartate(D-aspartate) O-methyltransferase OS=Sus scrofa GN=PCMT1 PE=1 SV=3			K00573	09191 Unclassified: metabolism	09191 Unclassified: metabolism	0.803908	0.306643	-0.199514	-0.875889	AIPGENE14078
17.1797	17.1905	17.345	17.0607	17.1268	17.6119	18.1661	17.8132	17.4529	18.2548	>AIPGENE14087	Swiss-Prot	sp|A1ZA47|ZASP_DROME	PDZ and LIM domain protein Zasp OS=Drosophila melanogaster GN=Zasp52 PE=1 SV=2	+	A_S	K19867	99995 Signaling proteins	09191 Unclassified: metabolism	2.52252	0.00235659	-0.679253	-2.59472	AIPGENE14087
16.2509	16.3731	16.4494	16.2633	16.3358	16.3282	16.2541	16.4086	16.6163	16.0966	>AIPGENE14089	Swiss-Prot	sp|Q5E9J1|HNRPF_BOVIN	Heterogeneous nuclear ribonucleoprotein F OS=Bos taurus GN=HNRNPF PE=2 SV=3			K12898	03041 Spliceosome [BR:ko03041]	09182 Protein families: genetic information processing	0.0229165	0.980707	-0.00621452	-0.0321278	AIPGENE14089
16.7366	18.2147	18.3098	18.298	18.3228	17.0633	17.0215	16.9919	16.6163	16.5993	>AIPGENE14095	no_hit			+	A_S	#N/A			2.03959	0.00218395	1.11789	2.61704	AIPGENE14095
16.3015	16.4831	16.2734	16.5796	16.5411	16.6832	16.4166	16.3896	16.7336	16.5519	>AIPGENE1410	Swiss-Prot	sp|Q5E9D3|CHCH3_BOVIN	Coiled-coil-helix-coiled-coil-helix domain-containing protein 3, mitochondrial OS=Bos taurus GN=CHCHD3 PE=2 SV=1			#N/A			0.627032	0.516818	-0.119246	-0.617605	AIPGENE1410
18.863	18.5164	18.8579	18.2978	18.7476	18.5223	18.7838	18.8601	18.6714	18.6784	>AIPGENE14110	Swiss-Prot	sp|Q962Q6|RS24_SPOFR	40S ribosomal protein S24 OS=Spodoptera frugiperda GN=RpS24 PE=2 SV=1			#N/A			0.145432	0.859964	-0.0466702	-0.208774	AIPGENE14110
14.8621	15.2857	15.3678	15.3723	15.3533	15.759	15.6099	15.5669	15.3175	15.3035	>AIPGENE14114	Swiss-Prot	sp|Q58E03|DJC25_XENLA	DnaJ homolog subfamily C member 25 OS=Xenopus laevis GN=dnajc25 PE=2 SV=1			#N/A			1.09414	0.15779	-0.263106	-1.13628	AIPGENE14114
19.932	19.8592	19.2953	19.8798	19.795	19.8147	19.721	19.5457	20.9796	19.7143	>AIPGENE14128	Swiss-Prot	sp|P55214|CASP7_MESAU	Caspase-7 OS=Mesocricetus auratus GN=CASP7 PE=1 SV=1			#N/A			0.304159	0.595653	-0.202796	-0.527251	AIPGENE14128
14.4322	14.3294	13.9523	14.0148	13.7835	13.9443	13.3285	13.9548	20.9796	10.8882	>AIPGENE14134	Swiss-Prot	sp|P47941|CRKL_MOUSE	Crk-like protein OS=Mus musculus GN=Crkl PE=1 SV=2			K04438	04015 Rap1 signaling pathway [PATH:ko04015]	09130 Environmental Information Processing	0.114725	0.800909	-0.516636	-0.288366	AIPGENE14134
16.4498	15.6838	16.4192	16.0888	16.4948	16.2913	16.4791	16.2795	16.3555	16.3412	>AIPGENE14135	Swiss-Prot	sp|Q9MYP6|DHB14_BOVIN	17-beta-hydroxysteroid dehydrogenase 14 OS=Bos taurus GN=HSD17B14 PE=2 SV=1			#N/A			0.335965	0.644352	-0.122053	-0.473529	AIPGENE14135
18.4642	18.2683	18.5198	18.4184	18.3453	18.4984	18.3533	18.6051	18.4838	18.242	>AIPGENE14140	Swiss-Prot	sp|P54611|VATE_DROME	V-type proton ATPase subunit E OS=Drosophila melanogaster GN=Vha26 PE=2 SV=1			K02150	00190 Oxidative phosphorylation [PATH:ko00190]	09102 Energy metabolism	0.169794	0.873072	-0.0333153	-0.188298	AIPGENE14140
19.0835	20.0935	18.9169	18.7127	18.8971	18.9539	19.2007	19.0029	19.6484	18.9707	>AIPGENE14141	Swiss-Prot	sp|Q62920|PDLI5_RAT	PDZ and LIM domain protein 5 OS=Rattus norvegicus GN=Pdlim5 PE=1 SV=2			#N/A			0.0179802	0.979263	-0.0145908	-0.0385894	AIPGENE14141
17.4831	17.3367	17.4242	17.3461	17.3013	17.391	17.0757	17.3695	16.6232	17.1857	>AIPGENE14162	no_hit					#N/A			0.92107	0.211512	0.249271	1.02493	AIPGENE14162
10.883	13.5012	12.3934	13.0929	12.4525	8.89385	11.4839	17.3695	16.6232	10.8735	>AIPGENE1420	TrEMBL	tr|A7SX86|A7SX86_NEMVE	Predicted protein OS=Nematostella vectensis GN=v1g218910 PE=4 SV=1			#N/A			0.128254	0.772474	-0.58422	-0.319227	AIPGENE1420
16.7523	16.6467	16.5628	16.7442	16.5568	16.9295	16.5925	16.8465	16.9719	16.9822	>AIPGENE14221	Swiss-Prot	sp|Q9BYJ9|YTHD1_HUMAN	YTH domain-containing family protein 1 OS=Homo sapiens GN=YTHDF1 PE=1 SV=1			K20102	03019 Messenger RNA biogenesis [BR:ko03019]	09182 Protein families: genetic information processing	1.45778	0.149321	-0.21193	-1.15479	AIPGENE14221
16.9777	17.0409	17.0177	16.8116	16.9368	16.0644	15.852	15.8943	16.045	15.7138	>AIPGENE14222	Swiss-Prot	sp|Q86YT6|MIB1_HUMAN	E3 ubiquitin-protein ligase MIB1 OS=Homo sapiens GN=MIB1 PE=1 SV=1	+	A_S	K10645	04121 Ubiquitin system [BR:ko04121]	09182 Protein families: genetic information processing	6.09737	0	1.04304	5.9123	AIPGENE14222
13.9115	13.9363	13.5697	13.3645	13.5494	12.9919	12.7155	12.6967	12.1173	11.5449	>AIPGENE14224	Swiss-Prot	sp|Q9VUX2|MIB_DROME	E3 ubiquitin-protein ligase mind-bomb OS=Drosophila melanogaster GN=mib1 PE=1 SV=3	+	A_S	K10645	04121 Ubiquitin system [BR:ko04121]	09182 Protein families: genetic information processing	2.66201	0.000918429	1.25303	3.27651	AIPGENE14224
15.7087	13.9363	15.2324	15.3176	15.4401	15.1943	15.5122	15.6681	12.1173	15.55	>AIPGENE14232	Swiss-Prot	sp|Q9UM47|NOTC3_HUMAN	Neurogenic locus notch homolog protein 3 OS=Homo sapiens GN=NOTCH3 PE=1 SV=2			K20995	04330 Notch signaling pathway [PATH:ko04330]	09130 Environmental Information Processing	0.16763	0.726507	0.31869	0.377501	AIPGENE14232
17.4994	17.8913	17.9737	17.8597	17.9993	16.7528	16.6213	16.0784	16.7805	16.7705	>AIPGENE14234	Swiss-Prot	sp|Q5ZIJ9|MIB2_CHICK	E3 ubiquitin-protein ligase MIB2 OS=Gallus gallus GN=MIB2 PE=2 SV=1	+	A_S	K10645	04121 Ubiquitin system [BR:ko04121]	09182 Protein families: genetic information processing	4.24779	5.7554e-05	1.24399	4.76271	AIPGENE14234
16.4546	16.3266	16.2497	16.361	16.1974	16.8096	16.6228	16.4965	16.7919	16.6257	>AIPGENE14240	Swiss-Prot	sp|Q53GQ0|DHB12_HUMAN	Estradiol 17-beta-dehydrogenase 12 OS=Homo sapiens GN=HSD17B12 PE=1 SV=2			K10251	00062 Fatty acid elongation [PATH:ko00062]	09103 Lipid metabolism	2.8527	0.0109717	-0.35145	-2.02404	AIPGENE14240
17.5539	17.0318	17.0411	17.6782	16.873	17.9636	19.7962	19.5679	19.2327	18.6451	>AIPGENE14243	no_hit			+	A_S	#N/A			2.92559	0.000317992	-1.80552	-3.85688	AIPGENE14243
15.2616	15.2716	15.3256	15.098	15.2886	15.3143	15.2092	15.3324	15.3406	15.2188	>AIPGENE14255	nr	gi|156393567|ref|XP_001636399.1|	predicted protein [Nematostella vectensis] >gi|156223502|gb|EDO44336.1| predicted protein [Nematostella vectensis]			#N/A			0.297489	0.842544	-0.0339804	-0.228699	AIPGENE14255
17.4424	17.5441	16.9659	16.4595	17.0436	16.7876	16.4994	16.7127	17.4897	16.8231	>AIPGENE14278	Swiss-Prot	sp|P46437|GST_MUSDO	Glutathione S-transferase OS=Musca domestica PE=2 SV=1			K04097	00590 Arachidonic acid metabolism [PATH:ko00590]	09103 Lipid metabolism	0.402051	0.493921	0.228562	0.643856	AIPGENE14278
16.2779	16.3477	16.2745	16.52	16.4662	16.3563	16.4983	16.4585	17.4897	16.6939	>AIPGENE14284	no_hit					#N/A			0.781433	0.206309	-0.322082	-1.03563	AIPGENE14284
17.9076	17.8615	17.3958	17.9504	17.9812	17.9039	18.029	17.9267	17.1708	17.3078	>AIPGENE14286	Swiss-Prot	sp|O35409|FOLH1_MOUSE	Glutamate carboxypeptidase 2 OS=Mus musculus GN=Folh1 PE=2 SV=2			K14592	00250 Alanine, aspartate and glutamate metabolism [PATH:ko00250]	09105 Amino acid metabolism	0.313504	0.626944	0.151697	0.493128	AIPGENE14286
17.9585	18.0698	18.0774	18.0633	18.006	18.0952	17.8202	17.9967	17.9722	18.1044	>AIPGENE14295	Swiss-Prot	sp|O35409|FOLH1_MOUSE	Glutamate carboxypeptidase 2 OS=Mus musculus GN=Folh1 PE=2 SV=2			K14592	00250 Alanine, aspartate and glutamate metabolism [PATH:ko00250]	09105 Amino acid metabolism	0.278164	0.836098	0.0372768	0.238384	AIPGENE14295
14.2909	13.7199	13.3218	14.4942	13.3645	15.2811	14.657	14.8658	14.956	14.7512	>AIPGENE14299	Swiss-Prot	sp|Q99715|COCA1_HUMAN	Collagen alpha-1(XII) chain OS=Homo sapiens GN=COL12A1 PE=1 SV=2	+	A_S	K08132	04974 Protein digestion and absorption [PATH:ko04974]	09154 Digestive system	2.44181	0.00108108	-1.06395	-2.94048	AIPGENE14299
16.3819	16.2949	16.5814	16.3324	16.369	16.4028	16.6795	16.5629	16.8715	16.7272	>AIPGENE14305	Swiss-Prot	sp|O77564|FOLH1_PIG	Glutamate carboxypeptidase 2 OS=Sus scrofa GN=FOLH1 PE=1 SV=1			K14592	00250 Alanine, aspartate and glutamate metabolism [PATH:ko00250]	09105 Amino acid metabolism	1.60328	0.0868033	-0.256858	-1.32887	AIPGENE14305
15.7531	15.8507	16.0719	15.594	15.8369	15.8299	15.7818	15.2153	16.075	16.308	>AIPGENE14309	Swiss-Prot	sp|Q24400|MLP2_DROME	Muscle LIM protein Mlp84B OS=Drosophila melanogaster GN=Mlp84B PE=1 SV=1			#N/A			0.0364032	0.953328	-0.0206802	-0.0692768	AIPGENE14309
13.8263	13.8081	13.5802	13.6991	13.4222	13.7932	13.9846	14.0785	13.8994	14.1866	>AIPGENE14327	Swiss-Prot	sp|Q8TE57|ATS16_HUMAN	A disintegrin and metalloproteinase with thrombospondin motifs 16 OS=Homo sapiens GN=ADAMTS16 PE=2 SV=3			K08630	01002 Peptidases [BR:ko01002]	09181 Protein families: metabolism	1.87066	0.0376615	-0.321282	-1.59216	AIPGENE14327
9.46253	13.8081	15.3462	15.1012	13.538	15.1219	14.859	14.8812	15.2045	14.9443	>AIPGENE14328	Swiss-Prot	sp|Q63054|ICA69_RAT	Islet cell autoantigen 1 OS=Rattus norvegicus GN=Ica1 PE=2 SV=2			#N/A			0.741387	0.0843704	-1.55098	-1.3376	AIPGENE14328
19.118	19.1102	18.5952	18.9409	19.0633	18.9475	19.0461	19.086	19.0286	18.9884	>AIPGENE14331	Swiss-Prot	sp|Q9JLB0|MPP6_MOUSE	MAGUK p55 subfamily member 6 OS=Mus musculus GN=Mpp6 PE=1 SV=1			#N/A			0.216385	0.815596	-0.0538177	-0.26814	AIPGENE14331
16.5008	16.346	15.8514	16.4582	16.4792	15.46	16.4133	16.4392	16.4427	16.3431	>AIPGENE14335	Swiss-Prot	sp|Q3UZZ6|ST1D1_MOUSE	Sulfotransferase 1 family member D1 OS=Mus musculus GN=Sult1d1 PE=1 SV=1			#N/A			0.188623	0.765604	0.107452	0.329235	AIPGENE14335
14.9702	15.4557	15.2966	15.2854	15.1911	16.0106	15.557	15.7607	15.8049	15.5115	>AIPGENE14343	Swiss-Prot	sp|P60881|SNP25_RAT	Synaptosomal-associated protein 25 OS=Rattus norvegicus GN=Snap25 PE=1 SV=1	+	A_S	K18211	04911 Insulin secretion [PATH:ko04911]	09152 Endocrine system	2.44111	0.00667873	-0.489138	-2.21925	AIPGENE14343
15.995	16.0906	15.9993	15.9872	15.9892	15.9694	15.8784	16.2037	16.1547	16.0684	>AIPGENE14348	Swiss-Prot	sp|Q8TE57|ATS16_HUMAN	A disintegrin and metalloproteinase with thrombospondin motifs 16 OS=Homo sapiens GN=ADAMTS16 PE=2 SV=3			K08630	01002 Peptidases [BR:ko01002]	09181 Protein families: metabolism	0.287903	0.819122	-0.0426355	-0.262138	AIPGENE14348
16.4021	16.884	16.0339	16.7702	16.8089	15.9062	16.1228	15.8216	16.8163	15.7582	>AIPGENE1435	Swiss-Prot	sp|Q10667|RNP1_CAEEL	RNA-binding protein rnp-1 OS=Caenorhabditis elegans GN=rnp-1 PE=4 SV=1			K13187	03041 Spliceosome [BR:ko03041]	09182 Protein families: genetic information processing	1.07739	0.0665032	0.494799	1.41163	AIPGENE1435
16.7024	16.6885	16.7951	16.7261	16.6389	16.7371	17.1105	17.1155	17.2527	17.204	>AIPGENE14356	Swiss-Prot	sp|A5PKG6|UBE4A_BOVIN	Ubiquitin conjugation factor E4 A OS=Bos taurus GN=UBE4A PE=2 SV=1			K10596	04120 Ubiquitin mediated proteolysis [PATH:ko04120]	09123 Folding, sorting and degradation	2.38038	0.0144396	-0.373763	-1.92328	AIPGENE14356
16.1247	15.9582	15.6721	15.6618	15.5763	16.1748	15.2059	16.0744	16.6969	15.8688	>AIPGENE14366	Swiss-Prot	sp|Q7ZW25|CHM2A_DANRE	Charged multivesicular body protein 2a OS=Danio rerio GN=chmp2a PE=2 SV=1			K12191	04144 Endocytosis [PATH:ko04144]	09141 Transport and catabolism	0.33985	0.562902	-0.205571	-0.566017	AIPGENE14366
17.2297	17.334	17.7383	17.4508	17.4846	16.1215	16.7285	15.8239	16.4865	16.4642	>AIPGENE14367	Swiss-Prot	sp|Q9UGM3|DMBT1_HUMAN	Deleted in malignant brain tumors 1 protein OS=Homo sapiens GN=DMBT1 PE=1 SV=2	+	A_S	K13912	04970 Salivary secretion [PATH:ko04970]	09154 Digestive system	3.6053	0.000233184	1.12255	4.01098	AIPGENE14367
21.4572	21.3569	21.5482	21.5331	21.555	21.7226	21.8472	21.8733	21.6919	21.9193	>AIPGENE14371	Swiss-Prot	sp|P13832|MRLCA_RAT	Myosin regulatory light chain RLC-A OS=Rattus norvegicus GN=Rlc-a PE=2 SV=2			K12757	04510 Focal adhesion [PATH:ko04510]	09144 Cellular community - eukaryotes	3.25894	0.0107565	-0.32077	-2.03073	AIPGENE14371
17.617	17.6811	17.7258	17.5549	17.6635	17.8987	17.878	17.82	17.9529	17.9049	>AIPGENE14372	Swiss-Prot	sp|P27085|RS26_OCTVU	40S ribosomal protein S26 OS=Octopus vulgaris GN=RPS26 PE=2 SV=1			#N/A			3.80873	0.0214824	-0.24242	-1.77895	AIPGENE14372
15.783	15.706	15.6386	15.7182	15.6456	13.0466	15.5301	15.5357	15.6771	15.6999	>AIPGENE14401	Swiss-Prot	sp|Q6NWF4|VPS25_DANRE	Vacuolar protein-sorting-associated protein 25 OS=Danio rerio GN=vps25 PE=2 SV=2			#N/A			0.557557	0.240299	0.600426	0.976795	AIPGENE14401
15.138	11.8546	14.9123	15.2103	15.1946	10.1541	15.2712	15.1416	15.6771	10.5245	>AIPGENE14405	Swiss-Prot	sp|Q5BLE8|RETST_DANRE	Putative all-trans-retinol 13,14-reductase OS=Danio rerio GN=retsat PE=2 SV=1			K09516	00830 Retinol metabolism [PATH:ko00830]	09108 Metabolism of cofactors and vitamins	0.346135	0.414501	1.10828	0.740012	AIPGENE14405
17.5994	17.4763	16.9161	17.4481	17.2581	17.8253	17.5498	17.3132	17.4964	17.482	>AIPGENE1441	Swiss-Prot	sp|Q503V9|ENDUB_DANRE	Poly(U)-specific endoribonuclease-B OS=Danio rerio GN=endoub PE=2 SV=1			#N/A			0.659678	0.375796	-0.193745	-0.790025	AIPGENE1441
17.4057	17.4148	17.1524	17.3733	17.2063	17.2967	17.1909	17.1417	17.3228	16.8968	>AIPGENE14419	Swiss-Prot	sp|P43242|HMOX2_RABIT	Heme oxygenase 2 OS=Oryctolagus cuniculus GN=HMOX2 PE=2 SV=1			K21418	00860 Porphyrin and chlorophyll metabolism [PATH:ko00860]	09108 Metabolism of cofactors and vitamins	0.76733	0.424767	0.140734	0.727145	AIPGENE14419
16.2085	16.148	16.0247	15.8663	15.9763	15.8001	15.7021	15.6074	15.3327	13.9661	>AIPGENE14421	Swiss-Prot	sp|P23785|GRN_RAT	Granulins OS=Rattus norvegicus GN=Grn PE=1 SV=3			#N/A			1.24383	0.0254353	0.763069	1.72065	AIPGENE14421
14.506	14.6203	14.5066	14.3495	14.2708	13.3451	13.6394	13.7087	14.2753	13.908	>AIPGENE14444	Swiss-Prot	sp|C1CK08|AGUA_STRZP	Putative agmatine deiminase OS=Streptococcus pneumoniae (strain P1031) GN=aguA PE=3 SV=1	+	A_S	K10536	00330 Arginine and proline metabolism [PATH:ko00330]	09105 Amino acid metabolism	2.44033	0.00280741	0.675341	2.53606	AIPGENE14444
16.7307	16.6508	16.5296	16.5782	16.6619	16.8211	16.8053	16.8598	17.165	16.7254	>AIPGENE1445	Swiss-Prot	sp|Q99PV0|PRP8_MOUSE	Pre-mRNA-processing-splicing factor 8 OS=Mus musculus GN=Prpf8 PE=1 SV=2			K12856	03040 Spliceosome [PATH:ko03040]	09121 Transcription	1.72867	0.0845309	-0.245074	-1.33681	AIPGENE1445
14.6005	14.5131	14.3129	14.6451	14.5197	13.4698	13.958	13.34	14.1132	14.0717	>AIPGENE14451	Swiss-Prot	sp|Q9IBG7|KCP_XENLA	Kielin/chordin-like protein OS=Xenopus laevis GN=kcp PE=2 SV=1	+	A_S	#N/A			2.56222	0.00191411	0.72772	2.68929	AIPGENE14451
14.9971	14.8228	14.405	14.7671	14.9124	14.0192	14.3171	13.9557	14.6535	14.6407	>AIPGENE14454	Swiss-Prot	sp|P0C7P3|SLN14_HUMAN	Schlafen family member 14 OS=Homo sapiens GN=SLFN14 PE=2 SV=2			#N/A			1.48852	0.0303737	0.463651	1.65881	AIPGENE14454
15.4517	15.5423	15.5568	13.1071	15.5753	15.1114	15.0119	15.1535	14.9994	15.1566	>AIPGENE14458	Swiss-Prot	sp|Q5T2S8|ARMC4_HUMAN	Armadillo repeat-containing protein 4 OS=Homo sapiens GN=ARMC4 PE=1 SV=1			#N/A			0.0284512	0.953517	-0.0399429	-0.0680982	AIPGENE14458
17.7785	17.728	17.6913	17.5867	17.6999	17.8125	17.9079	17.7275	17.9945	17.2879	>AIPGENE14471	Swiss-Prot	sp|Q40541|NPK1_TOBAC	Mitogen-activated protein kinase kinase kinase NPK1 OS=Nicotiana tabacum GN=NPK1 PE=1 SV=1			K20606	04016 MAPK signaling pathway - plant [PATH:ko04016]	09130 Environmental Information Processing	0.149706	0.853439	-0.0492119	-0.216824	AIPGENE14471
15.7396	15.6093	15.5635	15.6414	15.4562	15.7621	15.4566	15.6302	15.664	15.7147	>AIPGENE14477	Swiss-Prot	sp|P0C7P3|SLN14_HUMAN	Schlafen family member 14 OS=Homo sapiens GN=SLFN14 PE=2 SV=2			#N/A			0.258751	0.823134	-0.0435341	-0.256132	AIPGENE14477
14.5976	14.6248	14.9061	14.799	14.7654	14.5712	15.6266	15.8106	15.8904	16.0213	>AIPGENE1448	Swiss-Prot	sp|Q9CYL5|GAPR1_MOUSE	Golgi-associated plant pathogenesis-related protein 1 OS=Mus musculus GN=Glipr2 PE=2 SV=3	+	A_S	#N/A			1.87482	0.00527874	-0.845453	-2.30168	AIPGENE1448
15.4177	16.8413	15.0358	15.386	15.3838	15.5765	15.3706	15.3437	16.0822	15.4983	>AIPGENE14480	Swiss-Prot	sp|Q4QQV8|CHMP5_RAT	Charged multivesicular body protein 5 OS=Rattus norvegicus GN=Chmp5 PE=2 SV=1			K12198	04144 Endocytosis [PATH:ko04144]	09141 Transport and catabolism	0.0396196	0.946265	0.0386744	0.0874525	AIPGENE14480
17.8382	17.7524	17.7134	17.7647	17.8544	18.0554	17.8856	17.9969	17.8129	17.9032	>AIPGENE14484	Swiss-Prot	sp|Q61292|LAMB2_MOUSE	Laminin subunit beta-2 OS=Mus musculus GN=Lamb2 PE=2 SV=2			K06243	04151 PI3K-Akt signaling pathway [PATH:ko04151]	09130 Environmental Information Processing	1.70083	0.243869	-0.14618	-0.971811	AIPGENE14484
17.1247	18.3185	14.89	14.6888	14.6467	15.0206	15.0465	15.401	16.1575	14.9491	>AIPGENE14506	Swiss-Prot	sp|Q8K2Q0|COMD9_MOUSE	COMM domain-containing protein 9 OS=Mus musculus GN=Commd9 PE=2 SV=3			K22565	04121 Ubiquitin system [BR:ko04121]	09182 Protein families: genetic information processing	0.342183	0.449092	0.61877	0.697012	AIPGENE14506
12.5749	12.5392	12.8133	12.6147	12.8231	12.5631	12.1528	12.5681	12.4878	12.4294	>AIPGENE14508	Swiss-Prot	sp|Q99102|MUC4_HUMAN	Mucin-4 OS=Homo sapiens GN=MUC4 PE=1 SV=4			K22017	04131 Membrane trafficking [BR:ko04131]	09182 Protein families: genetic information processing	1.35885	0.138679	0.232822	1.17967	AIPGENE14508
15.5254	15.2422	15.1227	15.6922	15.7452	15.9916	15.6817	15.9188	16.0345	15.6373	>AIPGENE1451	Swiss-Prot	sp|A7SA47|EIF3H_NEMVE	Eukaryotic translation initiation factor 3 subunit H OS=Nematostella vectensis GN=v1g168210 PE=3 SV=1			K03247	03013 RNA transport [PATH:ko03013]	09122 Translation	1.52167	0.0406906	-0.387249	-1.56699	AIPGENE1451
15.8303	16.0685	15.7706	15.9455	15.8354	15.8438	15.1514	15.6379	15.2748	15.4542	>AIPGENE14513	Swiss-Prot	sp|P40261|NNMT_HUMAN	Nicotinamide N-methyltransferase OS=Homo sapiens GN=NNMT PE=1 SV=1			K00541	00760 Nicotinate and nicotinamide metabolism [PATH:ko00760]	09108 Metabolism of cofactors and vitamins	1.83229	0.0214979	0.417615	1.77854	AIPGENE14513
16.2106	16.1625	16.321	16.2136	16.0303	16.608	16.5522	16.3909	16.6758	16.3802	>AIPGENE14522	Swiss-Prot	sp|Q14444|CAPR1_HUMAN	Caprin-1 OS=Homo sapiens GN=CAPRIN1 PE=1 SV=2			K18743	03019 Messenger RNA biogenesis [BR:ko03019]	09182 Protein families: genetic information processing	2.65768	0.0152714	-0.333846	-1.90361	AIPGENE14522
17.6253	18.4895	17.3979	17.6328	17.7996	16.6907	17.1676	16.9137	18.3716	17.0052	>AIPGENE14536	Swiss-Prot	sp|C3YWU0|FUCO_BRAFL	Alpha-L-fucosidase OS=Branchiostoma floridae GN=BRAFLDRAFT_56888 PE=3 SV=2			K01206	00511 Other glycan degradation [PATH:ko00511]	09107 Glycan biosynthesis and metabolism	0.828994	0.113354	0.559261	1.24411	AIPGENE14536
14.3814	15.9576	16.2286	15.8238	16.1839	15.8756	16.1244	16.1283	15.7905	15.9362	>AIPGENE14545	Swiss-Prot	sp|Q58L91|FA5V_OXYSU	Venom prothrombin activator oscutarin-C non-catalytic subunit OS=Oxyuranus scutellatus PE=1 SV=1			#N/A			0.315819	0.558402	-0.255914	-0.571074	AIPGENE14545
16.0137	15.7091	15.8227	15.6068	15.7032	15.5807	15.5053	15.4939	15.2773	15.1801	>AIPGENE14549	Swiss-Prot	sp|Q58L91|FA5V_OXYSU	Venom prothrombin activator oscutarin-C non-catalytic subunit OS=Oxyuranus scutellatus PE=1 SV=1			#N/A			2.10949	0.0207195	0.36365	1.79033	AIPGENE14549
16.5194	16.4045	16.5885	16.4417	16.484	16.5921	16.518	16.4253	16.6902	16.4522	>AIPGENE14553	Swiss-Prot	sp|Q17G75|PURA_AEDAE	Adenylosuccinate synthetase OS=Aedes aegypti GN=AAEL003161 PE=3 SV=1			K01939	00230 Purine metabolism [PATH:ko00230]	09104 Nucleotide metabolism	0.365834	0.787397	-0.0479385	-0.303854	AIPGENE14553
16.5822	16.4787	16.64	16.5097	16.93	17.1485	17.0914	17.3263	17.1108	16.6802	>AIPGENE14555	Swiss-Prot	sp|O57460|TLL1_DANRE	Dorsal-ventral patterning tolloid-like protein 1 OS=Danio rerio GN=tll1 PE=2 SV=1			K09608	01002 Peptidases [BR:ko01002]	09181 Protein families: metabolism	1.98019	0.0153247	-0.443333	-1.8999	AIPGENE14555
15.434	15.012	15.1456	14.9655	15.1566	16.2329	16.5524	16.3872	17.1108	15.744	>AIPGENE14557	Swiss-Prot	sp|Q502D1|GLOD5_DANRE	Glyoxalase domain-containing protein 5 OS=Danio rerio GN=glod5 PE=2 SV=1	+	A_S	#N/A			3.15633	0.0003125	-1.26276	-3.75084	AIPGENE14557
16.2806	15.924	16.1585	16.255	15.9015	16.4484	16.2488	16.2151	16.539	16.2764	>AIPGENE1456	Swiss-Prot	sp|O15355|PPM1G_HUMAN	Protein phosphatase 1G OS=Homo sapiens GN=PPM1G PE=1 SV=1			K17499	01009 Protein phosphatases and associated proteins [BR:ko01009]	09181 Protein families: metabolism	1.33801	0.133097	-0.241621	-1.19403	AIPGENE1456
14.4569	15.0037	14.2311	15.1385	14.9168	15.1791	14.9881	14.9739	15.0043	14.9818	>AIPGENE14560	Swiss-Prot	sp|Q9WVM6|TLL2_MOUSE	Tolloid-like protein 2 OS=Mus musculus GN=Tll2 PE=1 SV=1			K13047	01002 Peptidases [BR:ko01002]	09181 Protein families: metabolism	0.801371	0.22788	-0.27605	-0.99567	AIPGENE14560
13.8846	13.7951	13.7944	13.8292	13.7762	14.5126	14.8133	13.9887	14.361	14.383	>AIPGENE14561	Swiss-Prot	sp|Q0IHY5|EMC7_XENTR	ER membrane protein complex subunit 7 OS=Xenopus tropicalis GN=emc7 PE=2 SV=1	+	A_S	#N/A			2.66031	0.0027486	-0.595834	-2.54209	AIPGENE14561
17.7056	17.7111	17.3746	17.8061	17.7151	17.2427	17.7078	17.742	17.8	17.3451	>AIPGENE14575	Swiss-Prot	sp|Q9JM53|AIFM1_RAT	Apoptosis-inducing factor 1, mitochondrial OS=Rattus norvegicus GN=Aifm1 PE=1 SV=1			K04727	04210 Apoptosis [PATH:ko04210]	09143 Cell growth and death	0.297107	0.707029	0.0949959	0.402594	AIPGENE14575
17.216	17.3124	17.5258	17.4464	17.3322	15.3097	16.2144	16.0039	15.9763	15.8841	>AIPGENE14579	nr	gi|156408135|ref|XP_001641712.1|	predicted protein [Nematostella vectensis] >gi|156228852|gb|EDO49649.1| predicted protein [Nematostella vectensis]	+	A_S	#N/A			4.81357	0	1.48888	5.6986	AIPGENE14579
19.3126	19.0122	19.0428	19.1551	19.0833	19.4286	18.9564	19.3761	19.4504	19.3897	>AIPGENE1458	Swiss-Prot	sp|Q29554|ECHA_PIG	Trifunctional enzyme subunit alpha, mitochondrial OS=Sus scrofa GN=HADHA PE=1 SV=1			K07515	00640 Propanoate metabolism [PATH:ko00640]	09101 Carbohydrate metabolism	1.00783	0.248647	-0.19904	-0.964503	AIPGENE1458
18.4058	18.065	18.1613	18.1058	18.1036	16.889	17.3629	16.5884	16.4383	17.2032	>AIPGENE14588	nr	gi|156383809|ref|XP_001633025.1|	predicted protein [Nematostella vectensis] >gi|156220089|gb|EDO40962.1| predicted protein [Nematostella vectensis]	+	A_S	#N/A			3.87784	0.000117647	1.27192	4.44751	AIPGENE14588
17.0128	16.9187	16.9226	17.1976	17.0437	17.0663	16.9541	17.2512	17.4814	17.4944	>AIPGENE146	Swiss-Prot	sp|P15374|UCHL3_HUMAN	Ubiquitin carboxyl-terminal hydrolase isozyme L3 OS=Homo sapiens GN=UCHL3 PE=1 SV=1			K05609	01002 Peptidases [BR:ko01002]	09181 Protein families: metabolism	1.04376	0.199683	-0.230404	-1.04877	AIPGENE146
15.9457	16.013	15.8616	15.8771	15.7129	15.7327	15.7828	15.7975	14.6449	16.1252	>AIPGENE14601	Swiss-Prot	sp|F6QEU4|LIN41_XENTR	E3 ubiquitin-protein ligase TRIM71 OS=Xenopus tropicalis GN=trim71 PE=3 SV=1			#N/A			0.477736	0.4132	0.265475	0.742412	AIPGENE14601
18.1481	18.1403	18.2592	18.3672	18.2842	18.0253	18.1734	18.0677	18.0858	18.2284	>AIPGENE1461	Swiss-Prot	sp|P10606|COX5B_HUMAN	Cytochrome c oxidase subunit 5B, mitochondrial OS=Homo sapiens GN=COX5B PE=1 SV=2			K02265	00190 Oxidative phosphorylation [PATH:ko00190]	09102 Energy metabolism	1.21684	0.376142	0.123706	0.789443	AIPGENE1461
16.3285	16.3639	16.2653	16.1514	16.0836	16.141	15.8701	16.0104	16.0958	15.8822	>AIPGENE14616	Swiss-Prot	sp|D3YXS5|KIF28_MOUSE	Kinesin-like protein KIF28P OS=Mus musculus GN=Kif28p PE=3 SV=1			#N/A			1.85504	0.0802825	0.238623	1.35446	AIPGENE14616
18.1112	17.9288	18.1282	18.1014	18.0833	17.5464	16.7364	17.2445	17.1296	17.243	>AIPGENE14622	Swiss-Prot	sp|Q6NXR0|IIGP5_HUMAN	Interferon-inducible GTPase 5 OS=Homo sapiens GN=IRGC PE=2 SV=1	+	A_S	#N/A			3.75601	0.000301587	0.890597	3.77974	AIPGENE14622
19.3352	19.5329	19.1774	19.3794	19.4985	17.8303	18.0654	17.8005	17.8952	17.3554	>AIPGENE14629	Swiss-Prot	sp|Q6NXR0|IIGP5_HUMAN	Interferon-inducible GTPase 5 OS=Homo sapiens GN=IRGC PE=2 SV=1	+	A_S	#N/A			5.64849	0	1.59531	6.82453	AIPGENE14629
17.321	17.3979	17.3201	17.4152	17.304	17.3218	17.1977	17.1274	17.1551	17.2484	>AIPGENE14646	Swiss-Prot	sp|Q6AYF9|IIGP5_RAT	Interferon-inducible GTPase 5 OS=Rattus norvegicus GN=Irgc PE=2 SV=1			#N/A			2.03933	0.22482	0.141566	1.00093	AIPGENE14646
17.4721	17.607	17.7181	17.6724	17.837	18.0847	17.4335	17.8316	18.12	18.112	>AIPGENE14648	Swiss-Prot	sp|P22892|AP1G1_MOUSE	AP-1 complex subunit gamma-1 OS=Mus musculus GN=Ap1g1 PE=1 SV=3			K12391	04142 Lysosome [PATH:ko04142]	09141 Transport and catabolism	0.931988	0.203665	-0.255052	-1.04039	AIPGENE14648
14.932	15.331	15.2264	15.3284	15.3062	15.1692	14.2534	15.0441	15.2978	15.189	>AIPGENE14653	Swiss-Prot	sp|Q9NQC7|CYLD_HUMAN	Ubiquitin carboxyl-terminal hydrolase CYLD OS=Homo sapiens GN=CYLD PE=1 SV=1			K08601	04013 MAPK signaling pathway - fly [PATH:ko04013]	09130 Environmental Information Processing	0.548663	0.390413	0.234097	0.771919	AIPGENE14653
21.7075	21.7638	21.7851	21.7367	21.7799	21.5978	21.6284	21.8118	21.7497	21.7972	>AIPGENE14678	nr	gi|156395754|ref|XP_001637275.1|	predicted protein [Nematostella vectensis] >gi|156224386|gb|EDO45212.1| predicted protein [Nematostella vectensis]			#N/A			0.357308	0.82194	0.0376297	0.25733	AIPGENE14678
9.91582	14.0499	16.2733	16.0862	15.6963	16.5298	16.6147	17.1949	16.7797	15.8948	>AIPGENE14686	nr	gi|156406558|ref|XP_001641112.1|	predicted protein [Nematostella vectensis] >gi|156228249|gb|EDO49049.1| predicted protein [Nematostella vectensis]			#N/A			0.974305	0.0283787	-2.19847	-1.68168	AIPGENE14686
18.3649	18.4296	18.4157	18.1888	18.3982	17.8438	18.1974	18.4275	17.1869	18.4404	>AIPGENE14690	nr	gi|156395754|ref|XP_001637275.1|	predicted protein [Nematostella vectensis] >gi|156224386|gb|EDO45212.1| predicted protein [Nematostella vectensis]			#N/A			0.71752	0.223045	0.340219	1.00495	AIPGENE14690
18.6537	18.8831	18.5257	18.9227	18.8207	18.693	18.2356	18.4345	18.4167	18.2905	>AIPGENE14693	Swiss-Prot	sp|Q02253|MMSA_RAT	Methylmalonate-semialdehyde dehydrogenase [acylating], mitochondrial OS=Rattus norvegicus GN=Aldh6a1 PE=1 SV=1			K00140	00640 Propanoate metabolism [PATH:ko00640]	09101 Carbohydrate metabolism	1.89227	0.0301613	0.347078	1.66207	AIPGENE14693
16.745	16.2356	17.2047	16.8682	17.1521	16.892	17.1778	17.1838	17.4221	17.0131	>AIPGENE14694	Swiss-Prot	sp|Q68FQ0|TCPE_RAT	T-complex protein 1 subunit epsilon OS=Rattus norvegicus GN=Cct5 PE=1 SV=1			K09497	03110 Chaperones and folding catalysts [BR:ko03110]	09182 Protein families: genetic information processing	0.774512	0.223631	-0.296643	-1.00313	AIPGENE14694
14.5893	14.6509	14.7338	14.5974	14.4872	15.039	14.7794	15.207	15.0947	15.1901	>AIPGENE1470	nr	gi|156379426|ref|XP_001631458.1|	predicted protein [Nematostella vectensis] >gi|156218499|gb|EDO39395.1| predicted protein [Nematostella vectensis]	+	A_S	#N/A			3.07031	0.00388376	-0.45031	-2.40732	AIPGENE1470
15.8253	16.2904	16.4017	15.807	16.0935	15.9583	15.6254	15.6868	15.6494	15.5335	>AIPGENE14706	nr	gi|156395754|ref|XP_001637275.1|	predicted protein [Nematostella vectensis] >gi|156224386|gb|EDO45212.1| predicted protein [Nematostella vectensis]			#N/A			1.64469	0.0322333	0.392894	1.64004	AIPGENE14706
15.6585	15.5751	15.5038	15.4788	15.5248	15.7009	15.0856	15.5597	15.4993	15.5395	>AIPGENE14714	Swiss-Prot	sp|Q9DC11|PXDC2_MOUSE	Plexin domain-containing protein 2 OS=Mus musculus GN=Plxdc2 PE=1 SV=1			#N/A			0.275991	0.755979	0.071183	0.341636	AIPGENE14714
15.9056	15.8258	15.982	15.8129	15.9139	16.0721	16.1501	15.9756	15.9765	16.0045	>AIPGENE14715	Swiss-Prot	sp|Q5XJR6|ORML3_DANRE	ORM1-like protein 3 OS=Danio rerio GN=ormdl3 PE=2 SV=1			#N/A			1.91871	0.217854	-0.147702	-1.01354	AIPGENE14715
17.0824	17.1984	17.075	17.3122	17.108	17.1405	17.0336	17.1285	17.2093	17.0269	>AIPGENE14721	Swiss-Prot	sp|Q8VD33|SGTB_MOUSE	Small glutamine-rich tetratricopeptide repeat-containing protein beta OS=Mus musculus GN=Sgtb PE=2 SV=1			#N/A			0.369485	0.787723	0.0474434	0.30275	AIPGENE14721
17.711	17.4841	17.6014	17.1473	17.5917	17.179	17.2026	16.5575	17.0487	16.0414	>AIPGENE14734	Swiss-Prot	sp|A7S338|LIS1_NEMVE	Lissencephaly-1 homolog OS=Nematostella vectensis GN=v1g242515 PE=3 SV=1			K16794	00565 Ether lipid metabolism [PATH:ko00565]	09103 Lipid metabolism	1.68526	0.0105919	0.701263	2.03949	AIPGENE14734
16.0474	16.1927	16.2689	16.264	16.1306	14.4653	14.2985	15.2147	15.7279	14.906	>AIPGENE14763	Swiss-Prot	sp|Q5R9V6|NEUL_PONAB	Neurolysin, mitochondrial OS=Pongo abelii GN=NLN PE=2 SV=1	+	A_S	K01393	04614 Renin-angiotensin system [PATH:ko04614]	09152 Endocrine system	2.87411	0.000557823	1.25823	3.48039	AIPGENE14763
14.1556	14.2168	8.905	14.0452	14.2659	14.4653	11.3244	15.2147	13.4447	13.3366	>AIPGENE14776	Swiss-Prot	sp|P52888|THOP1_HUMAN	Thimet oligopeptidase OS=Homo sapiens GN=THOP1 PE=1 SV=2			K01392	04614 Renin-angiotensin system [PATH:ko04614]	09152 Endocrine system	0.135171	0.767231	-0.43943	-0.327551	AIPGENE14776
15.494	15.4137	15.4885	15.5263	15.4514	15.4836	15.3757	15.5122	15.3856	15.5189	>AIPGENE14777	Swiss-Prot	sp|Q561T9|OBRG_DANRE	Leptin receptor gene-related protein OS=Danio rerio GN=leprot PE=2 SV=1			#N/A			0.216427	0.908678	0.0195538	0.143162	AIPGENE14777
16.6674	16.5921	16.6599	16.722	16.7119	16.5875	16.4422	16.4839	16.5617	15.1835	>AIPGENE14779	Swiss-Prot	sp|P25324|THTR_CHICK	Thiosulfate sulfurtransferase OS=Gallus gallus GN=TST PE=1 SV=1			#N/A			0.800052	0.158843	0.418889	1.13422	AIPGENE14779
17.4273	17.5955	17.6342	17.6383	17.6178	16.7243	16.9786	16.5352	16.5658	16.7976	>AIPGENE1478	Swiss-Prot	sp|Q99J99|THTM_MOUSE	3-mercaptopyruvate sulfurtransferase OS=Mus musculus GN=Mpst PE=1 SV=3	+	A_S	K01011	00920 Sulfur metabolism [PATH:ko00920]	00920 Sulfur metabolism [PATH:ko00920]	4.93149	0.000125	0.862326	4.53759	AIPGENE1478
17.0928	16.9963	16.8065	16.8912	16.8638	17.4251	16.8254	16.9725	16.777	16.8077	>AIPGENE148	Swiss-Prot	sp|Q5ZL74|VAMP7_CHICK	Vesicle-associated membrane protein 7 OS=Gallus gallus GN=VAMP7 PE=2 SV=1			K08515	04130 SNARE interactions in vesicular transport [PATH:ko04130]	09123 Folding, sorting and degradation	0.0880057	0.914327	-0.0314095	-0.135958	AIPGENE148
18.2413	18.4661	18.3898	18.2624	18.2177	18.6296	18.5974	18.5368	18.7032	18.4721	>AIPGENE1480	Swiss-Prot	sp|Q3T0T7|SAR1B_BOVIN	GTP-binding protein SAR1b OS=Bos taurus GN=SAR1B PE=2 SV=1			K07953	04141 Protein processing in endoplasmic reticulum [PATH:ko04141]	09123 Folding, sorting and degradation	2.6314	0.0284803	-0.272355	-1.67989	AIPGENE1480
18.6922	18.4674	18.5268	18.5228	18.3099	18.5233	18.6644	18.4775	18.5122	18.4629	>AIPGENE14812	Swiss-Prot	sp|P61805|DAD1_RAT	Dolichyl-diphosphooligosaccharide--protein glycosyltransferase subunit DAD1 OS=Rattus norvegicus GN=Dad1 PE=3 SV=3			K12668	00510 N-Glycan biosynthesis [PATH:ko00510]	09107 Glycan biosynthesis and metabolism	0.129893	0.909459	-0.0242645	-0.141861	AIPGENE14812
13.9186	13.819	13.6184	13.6772	13.58	14.5904	14.3719	14.1485	14.6116	14.3006	>AIPGENE14821	Swiss-Prot	sp|Q5N8Z0|DRB1_ORYSJ	Double-stranded RNA-binding protein 1 OS=Oryza sativa subsp. japonica GN=DRB1 PE=2 SV=1	+	A_S	#N/A			3.62399	0.000912913	-0.681975	-3.26956	AIPGENE14821
15.6759	16.2383	16.321	16.2711	16.2559	16.3443	16.533	16.3698	16.4158	16.3876	>AIPGENE14827	Swiss-Prot	sp|Q12849|GRSF1_HUMAN	G-rich sequence factor 1 OS=Homo sapiens GN=GRSF1 PE=1 SV=3			#N/A			1.14265	0.152351	-0.257645	-1.14843	AIPGENE14827
15.1266	14.8117	15.1634	15.1437	14.0436	15.2291	15.1001	15.2852	16.4236	15.0148	>AIPGENE14832	Swiss-Prot	sp|Q5TJ56|FORF_DICDI	Formin-F OS=Dictyostelium discoideum GN=forF PE=1 SV=1			#N/A			0.862603	0.104023	-0.552778	-1.27167	AIPGENE14832
17.6378	17.5883	17.6264	17.4476	17.4959	17.4766	17.3026	17.5985	17.6573	17.4459	>AIPGENE14833	Swiss-Prot	sp|Q9D8B3|CHM4B_MOUSE	Charged multivesicular body protein 4b OS=Mus musculus GN=Chmp4b PE=1 SV=2			K12194	04144 Endocytosis [PATH:ko04144]	09141 Transport and catabolism	0.387802	0.735876	0.0630112	0.365505	AIPGENE14833
15.4699	15.8844	15.7919	15.7562	15.605	15.1333	15.7638	15.5723	15.6962	15.4137	>AIPGENE14835	Swiss-Prot	sp|Q99L04|DHRS1_MOUSE	Dehydrogenase/reductase SDR family member 1 OS=Mus musculus GN=Dhrs1 PE=2 SV=1			K11163	09191 Unclassified: metabolism	09191 Unclassified: metabolism	0.688754	0.374498	0.185597	0.791671	AIPGENE14835
17.3052	17.175	17.1696	17.1824	17.1071	17.1917	17.2128	17.1114	17.2269	17.1909	>AIPGENE14839	Swiss-Prot	sp|Q2TBQ8|6PGL_BOVIN	6-phosphogluconolactonase OS=Bos taurus GN=PGLS PE=2 SV=1			K01057	00030 Pentose phosphate pathway [PATH:ko00030]	09101 Carbohydrate metabolism	0.00996043	0.994185	0.00111313	0.00806834	AIPGENE14839
19.6709	19.6905	19.2205	19.6562	19.6173	19.2335	19.3534	18.9468	19.5115	18.9969	>AIPGENE14840	Swiss-Prot	sp|Q28DB5|ALAT2_XENTR	Alanine aminotransferase 2 OS=Xenopus tropicalis GN=gpt2 PE=2 SV=1			K00814	00710 Carbon fixation in photosynthetic organisms [PATH:ko00710]	09102 Energy metabolism	1.51356	0.0475524	0.362642	1.52106	AIPGENE14840
17.8916	17.8381	17.9046	17.8955	17.883	18.0101	18.0061	17.9462	18.0475	17.8349	>AIPGENE1485	Swiss-Prot	sp|P17713|STK_HYDVU	Tyrosine-protein kinase STK OS=Hydra vulgaris GN=STK PE=2 SV=1			K05705	04520 Adherens junction [PATH:ko04520]	09144 Cellular community - eukaryotes	1.23895	0.514425	-0.0863914	-0.621462	AIPGENE1485
14.1	14.01	14.1267	14.1508	14.2658	15.1495	15.389	15.1684	15.1469	14.9589	>AIPGENE14876	Swiss-Prot	sp|Q4SBY6|HNMT_TETNG	Histamine N-methyltransferase OS=Tetraodon nigroviridis GN=hnmt PE=3 SV=1	+	A_S	K00546	00340 Histidine metabolism [PATH:ko00340]	09105 Amino acid metabolism	5.91678	0	-1.03189	-5.73899	AIPGENE14876
15.6538	15.4944	15.4612	15.3742	15.4343	15.6036	15.3862	15.7037	15.9586	15.6974	>AIPGENE14895	Swiss-Prot	sp|Q8WZA0|LZIC_HUMAN	Protein LZIC OS=Homo sapiens GN=LZIC PE=1 SV=1			#N/A			0.960706	0.278189	-0.1863	-0.915608	AIPGENE14895
17.0941	17.2459	17.2499	17.0045	16.9458	17.2133	16.7259	16.9345	16.9181	16.8911	>AIPGENE14904	Swiss-Prot	sp|Q9CXI3|MOXD1_MOUSE	DBH-like monooxygenase protein 1 OS=Mus musculus GN=Moxd1 PE=1 SV=1			#N/A			0.904786	0.319766	0.171481	0.857684	AIPGENE14904
14.0677	13.9756	14.1763	13.1177	14.2657	14.9072	14.6428	14.6546	14.3587	14.7225	>AIPGENE14910	Swiss-Prot	sp|P98160|PGBM_HUMAN	Basement membrane-specific heparan sulfate proteoglycan core protein OS=Homo sapiens GN=HSPG2 PE=1 SV=4	+	A_S	K06255	04512 ECM-receptor interaction [PATH:ko04512]	09133 Signaling molecules and interaction	1.94985	0.00572222	-0.736566	-2.26837	AIPGENE14910
16.8387	16.9559	16.9409	16.9817	16.8744	17.3216	17.2976	17.2368	17.2194	17.1378	>AIPGENE14926	Swiss-Prot	sp|Q04637|IF4G1_HUMAN	Eukaryotic translation initiation factor 4 gamma 1 OS=Homo sapiens GN=EIF4G1 PE=1 SV=4	+	A_S	K03260	03013 RNA transport [PATH:ko03013]	09122 Translation	4.26097	0.00548518	-0.324313	-2.28637	AIPGENE14926
14.9713	14.6454	15.2134	14.9841	15.0912	14.4788	14.7403	14.625	17.2194	14.6245	>AIPGENE14929	Swiss-Prot	sp|Q9Y2Q3|GSTK1_HUMAN	Glutathione S-transferase kappa 1 OS=Homo sapiens GN=GSTK1 PE=1 SV=3			K13299	00480 Glutathione metabolism [PATH:ko00480]	09106 Metabolism of other amino acids	0.110405	0.828921	-0.156513	-0.248198	AIPGENE14929
15.1065	14.9662	15.0414	14.9082	15.008	15.1173	15.0208	14.9939	15.0558	14.9382	>AIPGENE14936	Swiss-Prot	sp|Q9JLI3|MMEL1_MOUSE	Membrane metallo-endopeptidase-like 1 OS=Mus musculus GN=Mmel1 PE=1 SV=1			K08635	01002 Peptidases [BR:ko01002]	09181 Protein families: metabolism	0.16622	0.917196	-0.0191229	-0.131893	AIPGENE14936
14.1744	14.4021	14.7442	14.2474	14.4755	14.9419	14.6973	14.6731	15.1598	14.7736	>AIPGENE14937	Swiss-Prot	sp|Q9D7M8|RPB4_MOUSE	DNA-directed RNA polymerase II subunit RPB4 OS=Mus musculus GN=Polr2d PE=2 SV=2			K03012	00230 Purine metabolism [PATH:ko00230]	09104 Nucleotide metabolism	1.94464	0.0162117	-0.440417	-1.87658	AIPGENE14937
16.9908	17.1703	17.3694	17.4713	17.2454	17.4169	17.2007	17.1247	17.4956	17.1413	>AIPGENE14960	Swiss-Prot	sp|P16924|P4HA1_CHICK	Prolyl 4-hydroxylase subunit alpha-1 OS=Gallus gallus GN=P4HA1 PE=1 SV=1			#N/A			0.0863038	0.922539	-0.0264076	-0.12447	AIPGENE14960
17.4098	17.4067	17.3012	17.574	17.3838	17.4905	17.1679	17.337	17.4938	17.2941	>AIPGENE14989	Swiss-Prot	sp|Q9UIF3|TEKT2_HUMAN	Tektin-2 OS=Homo sapiens GN=TEKT2 PE=1 SV=1			K18629	04812 Cytoskeleton proteins [BR:ko04812]	09183 Protein families: signaling and cellular processes	0.332592	0.76424	0.0584194	0.331669	AIPGENE14989
15.7418	16.4396	15.98	16.4608	16.4992	16.4577	16.3713	16.5424	16.2942	16.4842	>AIPGENE14999	Swiss-Prot	sp|Q9HC10|OTOF_HUMAN	Otoferlin OS=Homo sapiens GN=OTOF PE=1 SV=3			K19949	04131 Membrane trafficking [BR:ko04131]	09182 Protein families: genetic information processing	0.632278	0.373576	-0.205654	-0.792617	AIPGENE14999
15.3754	14.997	15.188	15.0813	15.2347	15.4476	14.8751	15.1647	16.3686	15.3489	>AIPGENE150	Swiss-Prot	sp|Q4GZT3|PKD2_BOVIN	Polycystin-2 OS=Bos taurus GN=PKD2 PE=2 SV=1			K04986	03036 Chromosome and associated proteins [BR:ko03036]	09182 Protein families: genetic information processing	0.473205	0.41591	-0.265706	-0.738494	AIPGENE150
16.8821	17.1238	17.1177	16.9823	17.1966	18.7163	18.6348	18.4503	18.4225	18.1854	>AIPGENE15008	Swiss-Prot	sp|Q9QXA6|BAT1_MOUSE	b(0,+)-type amino acid transporter 1 OS=Mus musculus GN=Slc7a9 PE=1 SV=1	+	A_S	K13868	04974 Protein digestion and absorption [PATH:ko04974]	09154 Digestive system	5.96693	0	-1.42137	-6.82422	AIPGENE15008
17.3867	21.0351	18.2882	20.8198	19.5618	18.7955	19.0799	18.8557	19.67	18.5606	>AIPGENE15009	Swiss-Prot	sp|Q5XJX1|SEGN_DANRE	Secretagogin OS=Danio rerio GN=scgn PE=1 SV=1			#N/A			0.239135	0.608182	0.425985	0.512053	AIPGENE15009
13.1983	13.3958	13.1346	13.4733	13.3154	13.6564	13.1424	13.3433	12.4404	13.1414	>AIPGENE15012	Swiss-Prot	sp|Q90WU3|DDX1_CHICK	ATP-dependent RNA helicase DDX1 OS=Gallus gallus GN=DDX1 PE=1 SV=1			K13177	03041 Spliceosome [BR:ko03041]	09182 Protein families: genetic information processing	0.328202	0.607101	0.158691	0.513389	AIPGENE15012
15.2999	15.4057	15.3744	15.3685	15.2453	15.7556	15.7129	15.4763	16.1222	15.6464	>AIPGENE15013	Swiss-Prot	sp|Q5QXM1|FADJ_IDILO	Fatty acid oxidation complex subunit alpha OS=Idiomarina loihiensis (strain ATCC BAA-735 / DSM 15497 / L2-TR) GN=fadJ PE=3 SV=1			K01782	00640 Propanoate metabolism [PATH:ko00640]	09101 Carbohydrate metabolism	2.2003	0.0144222	-0.403925	-1.92302	AIPGENE15013
18.6212	18.157	18.6082	18.641	18.6488	18.1327	18.0086	17.8988	19.1225	18.2611	>AIPGENE15016	Swiss-Prot	sp|Q9BYV1|AGT2_HUMAN	Alanine--glyoxylate aminotransferase 2, mitochondrial OS=Homo sapiens GN=AGXT2 PE=1 SV=1			K00827	00250 Alanine, aspartate and glutamate metabolism [PATH:ko00250]	09105 Amino acid metabolism	0.491048	0.413224	0.25051	0.741703	AIPGENE15016
15.9448	16.1253	15.9825	15.7989	16.0812	16.103	16.1857	16.1342	15.6514	16.1378	>AIPGENE15017	Swiss-Prot	sp|Q18DN4|HMU_HALWD	Halomucin OS=Haloquadratum walsbyi (strain DSM 16790 / HBSQ001) GN=hmu PE=4 SV=1			#N/A			0.1959	0.819441	-0.0559084	-0.261278	AIPGENE15017
15.6212	14.7262	14.8478	13.0838	14.6572	15.0428	15.0488	15.1024	14.9936	15.0883	>AIPGENE15019	Swiss-Prot	sp|A3KG59|P20D2_MOUSE	Peptidase M20 domain-containing protein 2 OS=Mus musculus GN=Pm20d2 PE=2 SV=1			#N/A			0.535892	0.281735	-0.467946	-0.91032	AIPGENE15019
15.6689	15.6584	15.5371	15.8312	15.6716	16.1816	16.1049	16.3745	16.1546	16.4721	>AIPGENE15020	Swiss-Prot	sp|P41044|CAB32_DROME	Calbindin-32 OS=Drosophila melanogaster GN=Cbp53E PE=2 SV=1	+	A_S	#N/A			3.90682	0.000950276	-0.584083	-3.1642	AIPGENE15020
14.9719	14.9516	15.511	15.4267	15.3223	15.6865	15.5591	15.5356	15.5069	15.6379	>AIPGENE15026	Swiss-Prot	sp|Q9Y2W6|TDRKH_HUMAN	Tudor and KH domain-containing protein OS=Homo sapiens GN=TDRKH PE=1 SV=2			K18406	03036 Chromosome and associated proteins [BR:ko03036]	09182 Protein families: genetic information processing	1.68957	0.0393709	-0.348502	-1.57758	AIPGENE15026
15.5049	15.6589	15.5107	15.893	15.7992	15.1496	15.0893	15.1244	15.2919	15.335	>AIPGENE15030	Swiss-Prot	sp|Q96HA9|PX11C_HUMAN	Peroxisomal membrane protein 11C OS=Homo sapiens GN=PEX11G PE=1 SV=1	+	A_S	K13353	04146 Peroxisome [PATH:ko04146]	09141 Transport and catabolism	3.09203	0.00322442	0.475294	2.48627	AIPGENE15030
18.0805	17.8254	17.9289	17.7639	17.8098	17.5583	16.4929	17.2343	18.8009	17.159	>AIPGENE15031	Swiss-Prot	sp|Q95108|THIOM_BOVIN	Thioredoxin, mitochondrial OS=Bos taurus GN=TXN2 PE=1 SV=2			K03671	04621 NOD-like receptor signaling pathway [PATH:ko04621]	09151 Immune system	0.533937	0.293224	0.432627	0.894011	AIPGENE15031
16.8522	16.2535	16.5614	16.7414	16.5113	16.1034	15.9694	16.0243	16.3533	16.3318	>AIPGENE15049	Swiss-Prot	sp|P55006|RDH7_RAT	Retinol dehydrogenase 7 OS=Rattus norvegicus GN=Rdh7 PE=2 SV=1			K11154	00830 Retinol metabolism [PATH:ko00830]	09108 Metabolism of cofactors and vitamins	1.96153	0.0167628	0.427518	1.86109	AIPGENE15049
17.3519	17.2169	17.0846	17.1181	17.2127	16.4104	16.6991	16.6807	16.3533	16.6335	>AIPGENE15050	Swiss-Prot	sp|P55006|RDH7_RAT	Retinol dehydrogenase 7 OS=Rattus norvegicus GN=Rdh7 PE=2 SV=1	+	A_S	K11154	00830 Retinol metabolism [PATH:ko00830]	09108 Metabolism of cofactors and vitamins	4.14299	0.000671141	0.641423	3.44889	AIPGENE15050
19.1146	18.9391	18.2705	18.9889	19.0075	19.2105	18.9637	19.1843	18.238	19.08	>AIPGENE15051	Swiss-Prot	sp|O57579|AMPN_CHICK	Aminopeptidase N OS=Gallus gallus GN=ANPEP PE=1 SV=1			K11140	00480 Glutathione metabolism [PATH:ko00480]	09106 Metabolism of other amino acids	0.113737	0.857411	-0.0711517	-0.21252	AIPGENE15051
15.5822	15.4657	15.4418	15.6186	15.5845	16.023	15.9235	15.8758	19.5449	15.8509	>AIPGENE15055	Swiss-Prot	sp|Q969G6|RIFK_HUMAN	Riboflavin kinase OS=Homo sapiens GN=RFK PE=1 SV=2			K00861	00740 Riboflavin metabolism [PATH:ko00740]	09108 Metabolism of cofactors and vitamins	0.777575	0.0845544	-1.10504	-1.33655	AIPGENE15055
19.3288	19.2425	19.3406	19.7082	19.3864	19.3525	19.1509	18.6292	19.4854	19.2266	>AIPGENE15056	Swiss-Prot	sp|P27012|SCRY4_ENTDO	S-crystallin 4 OS=Enteroctopus dofleini PE=2 SV=1			#N/A			0.696063	0.310025	0.232401	0.870639	AIPGENE15056
19.5982	20.5919	18.3798	18.1199	19.4459	19.3553	19.4571	19.3659	21.6376	19.4027	>AIPGENE15065	no_hit					#N/A			0.445211	0.333054	-0.616594	-0.840868	AIPGENE15065
16.1845	15.9896	16.135	16.0265	16.0438	16.6178	16.2707	16.3164	13.2992	15.9627	>AIPGENE15087	Swiss-Prot	sp|Q99PP2|ZN318_MOUSE	Zinc finger protein 318 (Fragment) OS=Mus musculus GN=Znf318 PE=1 SV=2			#N/A			0.261886	0.586166	0.382511	0.53985	AIPGENE15087
14.5609	14.7773	13.6499	14.3216	14.846	15.4895	13.264	15.5336	13.2992	14.1075	>AIPGENE15092	Swiss-Prot	sp|C3XR70|ENOPH_BRAFL	Enolase-phosphatase E1 OS=Branchiostoma floridae GN=BRAFLDRAFT_73099 PE=3 SV=1			K09880	00270 Cysteine and methionine metabolism [PATH:ko00270]	09105 Amino acid metabolism	0.0605039	0.908729	0.0923786	0.1429	AIPGENE15092
17.433	17.1256	17.4331	17.2901	17.3992	16.5201	16.5039	16.2966	16.7728	16.8816	>AIPGENE15096	Swiss-Prot	sp|Q08CS6|MOXD2_DANRE	DBH-like monooxygenase protein 2 homolog OS=Danio rerio GN=moxd2 PE=2 SV=2	+	A_S	#N/A			3.58543	0.000802548	0.741193	3.37566	AIPGENE15096
18.1141	17.7103	17.8357	17.9482	17.8889	18.2008	18.0799	18.1594	18.2696	18.0694	>AIPGENE15099	Swiss-Prot	sp|Q3B8Q2|IF4A3_RAT	Eukaryotic initiation factor 4A-III OS=Rattus norvegicus GN=Eif4a3 PE=1 SV=1			K13025	03040 Spliceosome [PATH:ko03040]	09121 Transcription	2.00097	0.0588125	-0.256361	-1.45355	AIPGENE15099
17.4756	17.3641	17.3113	17.3555	17.216	17.1317	16.6291	15.8101	17.1576	16.6703	>AIPGENE151	Swiss-Prot	sp|O95671|ASML_HUMAN	N-acetylserotonin O-methyltransferase-like protein OS=Homo sapiens GN=ASMTL PE=1 SV=3			#N/A			1.55652	0.0150048	0.664722	1.91186	AIPGENE151
18.8705	18.8645	18.6934	18.7375	18.8652	18.982	19.133	19.0716	19.1455	19.0116	>AIPGENE1510	Swiss-Prot	sp|P21533|RL6_RAT	60S ribosomal protein L6 OS=Rattus norvegicus GN=Rpl6 PE=1 SV=5			K02934	03010 Ribosome [PATH:ko03010]	09122 Translation	3.13105	0.0231172	-0.262532	-1.75428	AIPGENE1510
18.6067	19.2463	19.378	19.4101	19.2826	19.4907	19.4118	19.3583	19.2635	19.2969	>AIPGENE15100	Swiss-Prot	sp|P60901|PSA6_RAT	Proteasome subunit alpha type-6 OS=Rattus norvegicus GN=Psma6 PE=1 SV=1			K02730	03050 Proteasome [PATH:ko03050]	09123 Folding, sorting and degradation	0.561181	0.439359	-0.179497	-0.709273	AIPGENE15100
14.9992	15.1998	14.8797	14.9546	15.03	14.8776	15.0469	15.0262	15.0434	15.2047	>AIPGENE15101	Swiss-Prot	sp|Q07889|SOS1_HUMAN	Son of sevenless homolog 1 OS=Homo sapiens GN=SOS1 PE=1 SV=1			K03099	04014 Ras signaling pathway [PATH:ko04014]	09130 Environmental Information Processing	0.139819	0.899777	-0.027088	-0.155445	AIPGENE15101
15.2497	15.3232	15.8261	15.9479	15.9205	14.8592	14.8402	14.7993	15.6236	15.0536	>AIPGENE1511	Swiss-Prot	sp|P0C6B8|SVEP1_RAT	Sushi, von Willebrand factor type A, EGF and pentraxin domain-containing protein 1 OS=Rattus norvegicus GN=Svep1 PE=1 SV=1			#N/A			1.67842	0.0132281	0.618308	1.95812	AIPGENE1511
18.2559	16.6163	16.0775	16.0764	15.9946	16.3254	15.6585	16.1058	16.252	15.8316	>AIPGENE15115	Swiss-Prot	sp|Q9ERG2|STRN3_MOUSE	Striatin-3 OS=Mus musculus GN=Strn3 PE=1 SV=1			K17608	04013 MAPK signaling pathway - fly [PATH:ko04013]	09130 Environmental Information Processing	0.624687	0.202341	0.569489	1.04332	AIPGENE15115
18.5403	18.8876	18.7323	18.4891	18.6064	18.0893	19.0666	19.1583	18.1741	19.1975	>AIPGENE1513	Swiss-Prot	sp|Q9H4G4|GAPR1_HUMAN	Golgi-associated plant pathogenesis-related protein 1 OS=Homo sapiens GN=GLIPR2 PE=1 SV=3			#N/A			0.12614	0.835217	-0.0860371	-0.239912	AIPGENE1513
16.1244	16.1369	15.9164	15.9884	16.1416	15.1432	12.6345	14.3278	15.1661	14.5106	>AIPGENE15131	Swiss-Prot	sp|Q5UNS9|COLL7_MIMIV	Collagen-like protein 7 OS=Acanthamoeba polyphaga mimivirus GN=MIMI_L669 PE=4 SV=1	+	A_S	#N/A			2.20281	0.000907216	1.7051	3.02302	AIPGENE15131
15.7385	16.1931	16.1363	15.8725	15.9938	15.2114	16.101	16.3252	16.0296	16.2765	>AIPGENE15174	Swiss-Prot	sp|Q96PS8|AQP10_HUMAN	Aquaporin-10 OS=Homo sapiens GN=AQP10 PE=2 SV=2			K09878	02000 Transporters [BR:ko02000]	09183 Protein families: signaling and cellular processes	0.00292231	0.995308	-0.001894	-0.00594809	AIPGENE15174
16.1445	16.1803	16.0897	16.1822	15.9468	15.4106	15.8218	15.5896	16.1947	15.4381	>AIPGENE15175	Swiss-Prot	sp|Q8K1T0|TMPS3_MOUSE	Transmembrane protease serine 3 OS=Mus musculus GN=Tmprss3 PE=1 SV=2			K09634	01002 Peptidases [BR:ko01002]	09181 Protein families: metabolism	1.59961	0.0305377	0.417712	1.6575	AIPGENE15175
14.6478	14.7506	14.416	14.4892	14.4052	14.6312	14.4685	14.3668	14.0836	14.4252	>AIPGENE15183	Swiss-Prot	sp|Q4FZX7|SRPRB_RAT	Signal recognition particle receptor subunit beta OS=Rattus norvegicus GN=Srprb PE=2 SV=1			K12272	03060 Protein export [PATH:ko03060]	09123 Folding, sorting and degradation	0.642835	0.453468	0.146683	0.691095	AIPGENE15183
19.0276	18.8577	19.0592	19.0254	18.6588	18.8976	19.1011	19.1017	19.1745	19.1251	>AIPGENE1519	Swiss-Prot	sp|Q9V9J3|SRC42_DROME	Tyrosine-protein kinase Src42A OS=Drosophila melanogaster GN=Src42A PE=2 SV=1			K08892	04013 MAPK signaling pathway - fly [PATH:ko04013]	09130 Environmental Information Processing	0.913517	0.354392	-0.154252	-0.815262	AIPGENE1519
16.0775	15.8907	15.3579	15.8387	15.756	16.1203	15.3867	15.9445	16.0981	16.1033	>AIPGENE1522	Swiss-Prot	sp|Q6P2Q9|PRP8_HUMAN	Pre-mRNA-processing-splicing factor 8 OS=Homo sapiens GN=PRPF8 PE=1 SV=2			K12856	03040 Spliceosome [PATH:ko03040]	09121 Transcription	0.349044	0.604255	-0.146443	-0.516714	AIPGENE1522
21.032	21.1518	21.1434	21.1918	21.1346	20.819	20.0134	19.9008	20.769	20.6369	>AIPGENE15226	Swiss-Prot	sp|P91252|GST6_CAEEL	Probable glutathione S-transferase 6 OS=Caenorhabditis elegans GN=gst-6 PE=3 SV=2	+	A_S	K00799	00480 Glutathione metabolism [PATH:ko00480]	09106 Metabolism of other amino acids	2.13507	0.00443564	0.70293	2.36619	AIPGENE15226
18.0069	18.0189	17.8734	17.8163	17.8654	17.7464	17.9097	17.8535	16.7665	17.6062	>AIPGENE15229	Swiss-Prot	sp|Q5G265|NETR_SAGLB	Neurotrypsin OS=Saguinus labiatus GN=PRSS12 PE=3 SV=1			#N/A			0.82594	0.182412	0.339712	1.08555	AIPGENE15229
17.2203	17.2697	17.2365	17.2319	17.3021	17.6268	17.2524	17.6761	17.3839	17.7362	>AIPGENE1525	Swiss-Prot	sp|Q6AXS3|DEK_RAT	Protein DEK OS=Rattus norvegicus GN=Dek PE=2 SV=1			K17046	03036 Chromosome and associated proteins [BR:ko03036]	09182 Protein families: genetic information processing	1.77873	0.0576046	-0.282961	-1.46006	AIPGENE1525
19.8128	20.158	20.0012	20.2187	19.9864	20.0365	19.4833	19.7069	20.0299	19.8274	>AIPGENE15266	Swiss-Prot	sp|Q5DC69|CH10_SCHJA	10 kDa heat shock protein, mitochondrial OS=Schistosoma japonicum GN=SJCHGC01960 PE=3 SV=2			#N/A			0.914942	0.247601	0.218605	0.966152	AIPGENE15266
20.5901	20.6213	20.5855	20.6488	20.5454	20.3893	20.2955	20.2809	20.7248	20.2448	>AIPGENE15267	Swiss-Prot	sp|P18687|CH60_CRIGR	60 kDa heat shock protein, mitochondrial OS=Cricetulus griseus GN=HSPD1 PE=2 SV=1			K04077	03018 RNA degradation [PATH:ko03018]	09123 Folding, sorting and degradation	1.33756	0.168823	0.211139	1.11437	AIPGENE15267
14.2571	13.9781	14.0077	13.6694	13.9619	14.6944	14.5533	14.6596	14.7317	14.2024	>AIPGENE1527	Swiss-Prot	sp|P12270|TPR_HUMAN	Nucleoprotein TPR OS=Homo sapiens GN=TPR PE=1 SV=3	+	A_S	K09291	03013 RNA transport [PATH:ko03013]	09122 Translation	2.65685	0.00280222	-0.593456	-2.53579	AIPGENE1527
15.5462	15.4507	15.3209	15.4995	15.4762	15.5666	15.2068	15.6931	16.4623	15.4747	>AIPGENE15280	Swiss-Prot	sp|Q6UW02|CP20A_HUMAN	Cytochrome P450 20A1 OS=Homo sapiens GN=CYP20A1 PE=2 SV=1			K07435	00199 Cytochrome P450 [BR:ko00199]	09181 Protein families: metabolism	0.480436	0.441529	-0.222018	-0.706065	AIPGENE15280
12.8257	14.7502	14.4991	15.4092	15.0687	14.9812	15.5787	15.2667	13.7378	14.5389	>AIPGENE15291	Swiss-Prot	sp|Q6PBK1|CCD58_DANRE	Coiled-coil domain-containing protein 58 OS=Danio rerio GN=ccdc58 PE=2 SV=2			#N/A			0.230013	0.642208	-0.3101	-0.476529	AIPGENE15291
14.6881	14.9963	14.9503	15.1872	15.1023	15.4372	15.0886	15.1902	15.2956	15.1948	>AIPGENE15292	Swiss-Prot	sp|P23246|SFPQ_HUMAN	Splicing factor, proline- and glutamine-rich OS=Homo sapiens GN=SFPQ PE=1 SV=2			K13219	01009 Protein phosphatases and associated proteins [BR:ko01009]	09181 Protein families: metabolism	1.42025	0.107098	-0.256446	-1.26126	AIPGENE15292
15.9129	16.0508	16.1656	16.2833	16.1397	16.0253	15.5393	15.9272	15.5906	15.7783	>AIPGENE153	TrEMBL	tr|V9TZD6|V9TZD6_PSEAI	3-hydroxy-3isohexenylglutaryl-CoA:acetate lyase OS=Pseudomonas aeruginosa SCV20265 GN=SCV20265_2220 PE=4 SV=1			#N/A			1.77865	0.0373248	0.338351	1.59475	AIPGENE153
19.8009	19.783	19.7132	19.8433	19.8658	18.6558	19.4624	19.3812	19.4398	19.1964	>AIPGENE15305	Swiss-Prot	sp|P35479|CPI1_PIG	Leukocyte cysteine proteinase inhibitor 1 OS=Sus scrofa PE=1 SV=1	+	A_S	#N/A			2.25769	0.00568421	0.574107	2.2729	AIPGENE15305
15.8977	15.8182	15.982	15.7199	15.8379	15.4803	15.4028	15.2842	15.6858	15.4464	>AIPGENE15325	Swiss-Prot	sp|Q9WVJ9|FBLN4_MOUSE	EGF-containing fibulin-like extracellular matrix protein 2 OS=Mus musculus GN=Efemp2 PE=2 SV=1	+	A_S	K19866	04147 Exosome [BR:ko04147]	09183 Protein families: signaling and cellular processes	2.96574	0.00717423	0.391247	2.19071	AIPGENE15325
17.0594	16.819	16.7933	16.8154	16.6961	17.632	17.3876	17.3157	17.6255	16.9773	>AIPGENE15331	Swiss-Prot	sp|P31335|PUR9_CHICK	Bifunctional purine biosynthesis protein PURH OS=Gallus gallus GN=ATIC PE=1 SV=1	+	A_S	K00602	00230 Purine metabolism [PATH:ko00230]	09104 Nucleotide metabolism	2.46143	0.00464495	-0.550982	-2.34949	AIPGENE15331
16.704	16.3699	17.0817	17.0629	17.0613	16.3252	16.5083	16.3184	16.734	16.8248	>AIPGENE1535	nr	gi|156384952|ref|XP_001633396.1|	predicted protein [Nematostella vectensis] >gi|156220465|gb|EDO41333.1| predicted protein [Nematostella vectensis]			#N/A			0.95809	0.155008	0.313817	1.14249	AIPGENE1535
12.6296	12.6999	13.2102	12.5822	12.8904	12.9181	13.0747	12.7628	12.4536	12.3869	>AIPGENE15365	Swiss-Prot	sp|Q1PSW8|LIN41_MOUSE	E3 ubiquitin-protein ligase TRIM71 OS=Mus musculus GN=Trim71 PE=1 SV=1			K12035	05206 MicroRNAs in cancer [PATH:ko05206]	09161 Cancers: Overview	0.189173	0.787985	0.0832209	0.302755	AIPGENE15365
15.321	15.9767	15.7471	15.9671	15.9477	15.8592	15.8208	15.8907	15.789	15.7846	>AIPGENE15399	Swiss-Prot	sp|Q9Y3B3|TMED7_HUMAN	Transmembrane emp24 domain-containing protein 7 OS=Homo sapiens GN=TMED7 PE=1 SV=2			K20349	04131 Membrane trafficking [BR:ko04131]	09182 Protein families: genetic information processing	0.109065	0.893025	-0.0369732	-0.163063	AIPGENE15399
18.5169	18.8712	18.7179	18.9092	18.747	18.9388	18.9093	18.8818	18.9445	18.6755	>AIPGENE15438	Swiss-Prot	sp|Q5RFH3|NDKB_PONAB	Nucleoside diphosphate kinase B OS=Pongo abelii GN=NME2 PE=2 SV=1			K00940	00230 Purine metabolism [PATH:ko00230]	09104 Nucleotide metabolism	0.688168	0.502089	-0.117546	-0.634691	AIPGENE15438
15.6093	15.6182	15.7419	15.8736	15.6064	15.3233	14.904	15.1053	18.9445	14.97	>AIPGENE15442	Swiss-Prot	sp|Q03105|VATL_TORMA	V-type proton ATPase 16 kDa proteolipid subunit OS=Torpedo marmorata PE=1 SV=1			#N/A			0.0742674	0.878621	-0.159538	-0.181529	AIPGENE15442
18.5392	18.5773	18.279	18.5573	18.376	17.4187	17.2493	17.3895	17.6868	17.3255	>AIPGENE15443	Swiss-Prot	sp|A2AVA0|SVEP1_MOUSE	Sushi, von Willebrand factor type A, EGF and pentraxin domain-containing protein 1 OS=Mus musculus GN=Svep1 PE=1 SV=1	+	A_S	K17495	01009 Protein phosphatases and associated proteins [BR:ko01009]	09181 Protein families: metabolism	5.41556	0	1.05179	5.40359	AIPGENE15443
17.1858	17.2759	17.5105	17.0855	17.3883	15.8402	16.4144	15.9179	15.8446	16.0536	>AIPGENE15455	Swiss-Prot	sp|Q9W5U2|CHIT3_DROME	Probable chitinase 3 OS=Drosophila melanogaster GN=Cht3 PE=2 SV=2	+	A_S	#N/A	00520 Amino sugar and nucleotide sugar metabolism [PATH:ko00520]		4.99299	0	1.27509	5.52881	AIPGENE15455
16.8041	17.341	17.1025	17.2619	17.1424	16.9697	17.0973	17.1431	17.5185	17.1407	>AIPGENE15459	Swiss-Prot	sp|P53992|SC24C_HUMAN	Protein transport protein Sec24C OS=Homo sapiens GN=SEC24C PE=1 SV=3			K14007	04141 Protein processing in endoplasmic reticulum [PATH:ko04141]	09123 Folding, sorting and degradation	0.127114	0.872464	-0.0435074	-0.189262	AIPGENE15459
14.6596	13.7275	14.4992	14.5134	14.6399	14.2427	14.0367	14.3012	17.5185	14.3552	>AIPGENE15460	Swiss-Prot	sp|Q5C9L6|CNMT_THLFG	(S)-coclaurine N-methyltransferase OS=Thalictrum flavum subsp. glaucum PE=1 SV=1			K13384	00950 Isoquinoline alkaloid biosynthesis [PATH:ko00950]	09110 Biosynthesis of other secondary metabolites	0.302182	0.516583	-0.482929	-0.617959	AIPGENE15460
14.5368	14.3083	14.6667	14.6647	14.8093	14.4479	12.7666	14.3012	14.3946	13.3926	>AIPGENE15462	Swiss-Prot	sp|Q0P4F7|ACSF2_DANRE	Acyl-CoA synthetase family member 2, mitochondrial OS=Danio rerio GN=acsf2 PE=2 SV=1			#N/A			1.18499	0.0306012	0.736604	1.65505	AIPGENE15462
17.2687	17.0121	16.903	16.8237	16.7549	17.2418	17.1803	17.374	17.1235	17.2002	>AIPGENE15463	Swiss-Prot	sp|Q14192|FHL2_HUMAN	Four and a half LIM domains protein 2 OS=Homo sapiens GN=FHL2 PE=1 SV=3			K14380	04380 Osteoclast differentiation [PATH:ko04380]	09158 Development	1.5914	0.0785023	-0.271498	-1.36264	AIPGENE15463
16.3428	17.0226	16.187	16.2519	16.139	16.7054	16.144	16.9866	16.9026	16.9119	>AIPGENE15464	Swiss-Prot	sp|Q9JLR1|S61A2_MOUSE	Protein transport protein Sec61 subunit alpha isoform 2 OS=Mus musculus GN=Sec61a2 PE=2 SV=3			K10956	03060 Protein export [PATH:ko03060]	09123 Folding, sorting and degradation	0.782506	0.196589	-0.341442	-1.05566	AIPGENE15464
18.3749	17.8796	17.8356	17.6691	17.9793	17.3141	17.6303	17.7711	17.6559	17.8781	>AIPGENE15474	Swiss-Prot	sp|Q01768|NDKB_MOUSE	Nucleoside diphosphate kinase B OS=Mus musculus GN=Nme2 PE=1 SV=1			K00940	00230 Purine metabolism [PATH:ko00230]	09104 Nucleotide metabolism	1.07219	0.136473	0.297787	1.18469	AIPGENE15474
15.9692	15.6232	15.9612	15.7399	15.9351	16.4261	12.8084	14.5557	16.1334	15.7327	>AIPGENE15479	Swiss-Prot	sp|Q95LU3|FBCD1_MACFA	Fibrinogen C domain-containing protein 1 OS=Macaca fascicularis GN=FIBCD1 PE=2 SV=1			#N/A			0.502299	0.268717	0.714451	0.932911	AIPGENE15479
16.3203	16.5523	16.5735	15.5584	16.5058	17.1822	16.7084	17.0715	16.9938	16.9355	>AIPGENE1548	nr	gi|156362137|ref|XP_001625637.1|	predicted protein [Nematostella vectensis] >gi|156212480|gb|EDO33537.1| predicted protein [Nematostella vectensis]	+	A_S	#N/A			1.94339	0.00699557	-0.676208	-2.20317	AIPGENE1548
16.7427	16.8395	16.9522	16.9192	16.8236	17.0938	16.8797	17.2289	16.4488	17.0716	>AIPGENE15482	Swiss-Prot	sp|Q5ZLF0|F10A1_CHICK	Hsc70-interacting protein OS=Gallus gallus GN=ST13 PE=2 SV=1			K09560	03110 Chaperones and folding catalysts [BR:ko03110]	09182 Protein families: genetic information processing	0.264045	0.731648	-0.089135	-0.370115	AIPGENE15482
16.7603	16.5949	16.5492	16.602	16.3484	16.8358	16.7181	16.8058	16.7383	16.6935	>AIPGENE15489	Swiss-Prot	sp|P70076|SYHC_TAKRU	Histidine--tRNA ligase, cytoplasmic OS=Takifugu rubripes GN=hars PE=3 SV=1			K01892	00970 Aminoacyl-tRNA biosynthesis [PATH:ko00970]	09122 Translation	1.51686	0.178644	-0.187319	-1.09311	AIPGENE15489
17.5875	17.5159	17.4172	17.4436	17.3752	17.1661	17.2338	17.2085	17.2111	17.1918	>AIPGENE1549	Swiss-Prot	sp|Q98TX3|PDCD4_CHICK	Programmed cell death protein 4 OS=Gallus gallus GN=PDCD4 PE=2 SV=1			K16865	05206 MicroRNAs in cancer [PATH:ko05206]	09161 Cancers: Overview	3.842	0.0151446	0.26562	1.90675	AIPGENE1549
19.0378	18.864	18.3233	18.5627	18.7478	18.3674	18.5157	18.481	18.296	18.2301	>AIPGENE15495	Swiss-Prot	sp|Q9GPM4|PGK_DICDI	Phosphoglycerate kinase OS=Dictyostelium discoideum GN=pgkA PE=1 SV=2			K00927	00010 Glycolysis / Gluconeogenesis [PATH:ko00010]	09101 Carbohydrate metabolism	1.3957	0.0684619	0.329071	1.40298	AIPGENE15495
20.9209	21.0355	20.9963	21.0346	21.0505	20.1154	21.1644	20.9629	21.1566	21.1322	>AIPGENE15498	Swiss-Prot	sp|Q09809|YAB9_SCHPO	Uncharacterized membrane protein C2G11.09 OS=Schizosaccharomyces pombe (strain 972 / ATCC 24843) GN=SPAC2G11.09 PE=3 SV=2			#N/A			0.200334	0.760884	0.101268	0.334773	AIPGENE15498
13.8707	14.4277	14.378	14.4629	14.3536	13.0228	13.0046	13.19	21.1566	13.0911	>AIPGENE15503	Swiss-Prot	sp|Q13231|CHIT1_HUMAN	Chitotriosidase-1 OS=Homo sapiens GN=CHIT1 PE=1 SV=1			K01183	00520 Amino sugar and nucleotide sugar metabolism [PATH:ko00520]	09101 Carbohydrate metabolism	0.0895198	0.84256	-0.394474	-0.229362	AIPGENE15503
15.3926	15.322	15.4403	15.5687	15.4044	16.1071	16.1826	15.981	15.6509	14.4625	>AIPGENE15509	Swiss-Prot	sp|Q9I962|SMAD1_COTJA	Mothers against decapentaplegic homolog 1 OS=Coturnix coturnix japonica GN=SMAD1 PE=2 SV=1			K04676	04350 TGF-beta signaling pathway [PATH:ko04350]	09130 Environmental Information Processing	0.342649	0.53416	-0.251255	-0.598924	AIPGENE15509
16.0927	15.9536	16.0671	16.0148	15.9068	15.9396	16.0127	16.1345	16.235	16.0225	>AIPGENE15513	Swiss-Prot	sp|O43660|PLRG1_HUMAN	Pleiotropic regulator 1 OS=Homo sapiens GN=PLRG1 PE=1 SV=1			K12862	03040 Spliceosome [PATH:ko03040]	09121 Transcription	0.455259	0.723517	-0.061846	-0.38086	AIPGENE15513
16.6094	16.6228	16.705	16.7456	16.7774	17.0067	16.4376	16.0649	16.1253	17.0024	>AIPGENE15520	TrEMBL	tr|A7RFT1|A7RFT1_NEMVE	Predicted protein OS=Nematostella vectensis GN=v1g237924 PE=4 SV=1			#N/A			0.346555	0.58967	0.164678	0.535593	AIPGENE15520
15.3394	15.5355	15.3963	15.2218	15.3052	15.3726	15.3138	15.332	15.9415	15.3437	>AIPGENE15561	Swiss-Prot	sp|Q2KIX2|GDAP2_BOVIN	Ganglioside-induced differentiation-associated protein 2 OS=Bos taurus GN=GDAP2 PE=2 SV=1			#N/A			0.333656	0.677321	-0.101092	-0.43686	AIPGENE15561
15.9938	16.0693	16.1849	16.0299	16.1023	16.0665	15.9431	15.7902	15.8513	15.5904	>AIPGENE15656	Swiss-Prot	sp|O60344|ECE2_HUMAN	Endothelin-converting enzyme 2 OS=Homo sapiens GN=ECE2 PE=1 SV=4			K01415	01002 Peptidases [BR:ko01002]	09181 Protein families: metabolism	1.53211	0.121531	0.227731	1.22425	AIPGENE15656
20.1894	20.3698	20.5783	20.6227	20.4953	20.1907	20.1674	20.2342	20.2627	20.0918	>AIPGENE15659	Swiss-Prot	sp|P51913|ENOA_CHICK	Alpha-enolase OS=Gallus gallus GN=ENO1 PE=2 SV=2			K01689	00010 Glycolysis / Gluconeogenesis [PATH:ko00010]	09101 Carbohydrate metabolism	1.85193	0.0642988	0.261742	1.42496	AIPGENE15659
20.4265	20.721	20.7795	20.7592	20.8151	20.9773	21.0069	20.9177	20.9719	21.0188	>AIPGENE15662	Swiss-Prot	sp|P17343|GBB1_CAEEL	Guanine nucleotide-binding protein subunit beta-1 OS=Caenorhabditis elegans GN=gpb-1 PE=2 SV=2			K04536	04014 Ras signaling pathway [PATH:ko04014]	09130 Environmental Information Processing	2.31165	0.0347317	-0.278273	-1.6152	AIPGENE15662
17.4923	18.0031	17.8114	17.5909	17.4414	17.628	17.2609	17.5244	17.6233	17.2299	>AIPGENE15664	Swiss-Prot	sp|Q96C19|EFHD2_HUMAN	EF-hand domain-containing protein D2 OS=Homo sapiens GN=EFHD2 PE=1 SV=1			#N/A			0.810947	0.283339	0.214547	0.907322	AIPGENE15664
15.8286	15.3021	15.4805	15.4384	15.3801	15.2007	15.636	15.4934	15.1866	15.5358	>AIPGENE15671	Swiss-Prot	sp|O35704|SPTC1_MOUSE	Serine palmitoyltransferase 1 OS=Mus musculus GN=Sptlc1 PE=2 SV=2			K00654	00600 Sphingolipid metabolism [PATH:ko00600]	09103 Lipid metabolism	0.240767	0.765839	0.0754475	0.329631	AIPGENE15671
15.2096	16.0692	15.679	14.7222	15.4482	15.4004	15.4443	15.2368	15.8147	15.1851	>AIPGENE15674	Swiss-Prot	sp|Q2KHZ9|GCDH_BOVIN	Glutaryl-CoA dehydrogenase, mitochondrial OS=Bos taurus GN=GCDH PE=2 SV=1			K00252	00071 Fatty acid degradation [PATH:ko00071]	09103 Lipid metabolism	0.0126572	0.984918	0.00934601	0.0265829	AIPGENE15674
16.1792	16.1071	15.7531	15.8578	15.9979	16	16.0737	15.9524	15.9287	16.3079	>AIPGENE15675	Swiss-Prot	sp|Q96MU7|YTDC1_HUMAN	YTH domain-containing protein 1 OS=Homo sapiens GN=YTHDC1 PE=1 SV=3			K20100	03041 Spliceosome [BR:ko03041]	09182 Protein families: genetic information processing	0.301283	0.739716	-0.0735157	-0.360371	AIPGENE15675
19.4207	22.4946	22.7348	22.5849	22.8249	22.9227	22.9242	23.158	21.6991	23.0435	>AIPGENE15694	Swiss-Prot	sp|P84045|H4_TIGCA	Histone H4 OS=Tigriopus californicus GN=His4 PE=3 SV=2			#N/A			0.488649	0.276935	-0.737519	-0.918784	AIPGENE15694
19.4939	19.4804	19.3895	19.3817	19.5152	20.4513	19.6736	19.7901	19.6072	19.6509	>AIPGENE157	Swiss-Prot	sp|Q32L31|HMGB3_BOVIN	High mobility group protein B3 OS=Bos taurus GN=HMGB3 PE=2 SV=2			K11296	03036 Chromosome and associated proteins [BR:ko03036]	09182 Protein families: genetic information processing	1.36302	0.0551201	-0.382488	-1.47372	AIPGENE157
17.1668	17.2217	17.1991	17.117	17.1019	16.8281	16.9032	16.8623	16.4918	16.8956	>AIPGENE15700	Swiss-Prot	sp|P50306|METK4_CAEEL	Probable S-adenosylmethionine synthase 4 OS=Caenorhabditis elegans GN=sams-4 PE=1 SV=1			K00789	00270 Cysteine and methionine metabolism [PATH:ko00270]	09105 Amino acid metabolism	2.71532	0.0109897	0.365086	2.02146	AIPGENE15700
13.7491	13.6097	14.1765	13.8784	13.7765	14.9295	14.2895	14.723	14.1166	13.8677	>AIPGENE15702	Swiss-Prot	sp|Q8VI56|LRP4_MOUSE	Low-density lipoprotein receptor-related protein 4 OS=Mus musculus GN=Lrp4 PE=1 SV=3			K20051	04131 Membrane trafficking [BR:ko04131]	09182 Protein families: genetic information processing	1.44921	0.0249366	-0.547205	-1.72763	AIPGENE15702
18.6658	19.6001	18.3885	18.4995	18.4713	18.5872	18.4534	18.6017	18.848	18.5204	>AIPGENE1571	Swiss-Prot	sp|Q16943|VP33_APLCA	Vesicle-associated membrane protein/synaptobrevin-binding protein OS=Aplysia californica PE=2 SV=1			#N/A			0.212957	0.732686	0.1229	0.368899	AIPGENE1571
16.4259	16.364	16.4157	16.151	16.3102	15.8761	15.6554	15.6627	15.8304	15.4722	>AIPGENE15734	Swiss-Prot	sp|P13944|COCA1_CHICK	Collagen alpha-1(XII) chain OS=Gallus gallus GN=COL12A1 PE=1 SV=3	+	A_S	#N/A			4.05086	0.000807692	0.634006	3.38002	AIPGENE15734
18.3672	18.2566	18.4254	18.4356	18.3924	18.4665	18.4907	18.3323	18.8491	18.5142	>AIPGENE15737	Swiss-Prot	sp|Q9D3D9|ATPD_MOUSE	ATP synthase subunit delta, mitochondrial OS=Mus musculus GN=Atp5d PE=1 SV=1			K02134	00190 Oxidative phosphorylation [PATH:ko00190]	09102 Energy metabolism	0.891416	0.357869	-0.155102	-0.810045	AIPGENE15737
17.4244	17.4745	17.2533	17.3268	17.3335	17.0922	16.7773	16.9414	17.0087	16.546	>AIPGENE15738	Swiss-Prot	sp|Q13309|SKP2_HUMAN	S-phase kinase-associated protein 2 OS=Homo sapiens GN=SKP2 PE=1 SV=2	+	A_S	K03875	04120 Ubiquitin mediated proteolysis [PATH:ko04120]	09123 Folding, sorting and degradation	2.80721	0.00405442	0.489411	2.39529	AIPGENE15738
20.2828	20.2071	19.701	19.7828	19.7785	19.6578	19.5908	19.8578	20.2798	19.6733	>AIPGENE15745	Swiss-Prot	sp|Q7KN62|TERA_DROME	Transitional endoplasmic reticulum ATPase TER94 OS=Drosophila melanogaster GN=TER94 PE=1 SV=1			K13525	04141 Protein processing in endoplasmic reticulum [PATH:ko04141]	09123 Folding, sorting and degradation	0.346638	0.61498	0.138546	0.5047	AIPGENE15745
16.2217	16.101	16.1296	16.1932	16.0081	15.6352	15.7079	15.7612	15.9947	15.6005	>AIPGENE15752	Swiss-Prot	sp|Q9PTS2|DCUP_DANRE	Uroporphyrinogen decarboxylase OS=Danio rerio GN=urod PE=2 SV=1	+	A_S	K01599	00860 Porphyrin and chlorophyll metabolism [PATH:ko00860]	09108 Metabolism of cofactors and vitamins	2.94807	0.00727907	0.390847	2.18315	AIPGENE15752
16.3884	16.6804	16.3968	16.4452	16.4024	16.0096	16.2008	16.0509	16.3871	16.2274	>AIPGENE15765	Swiss-Prot	sp|Q9YH58|FTCD_CHICK	Formimidoyltransferase-cyclodeaminase OS=Gallus gallus GN=FTCD PE=2 SV=1			K13990	00340 Histidine metabolism [PATH:ko00340]	09105 Amino acid metabolism	1.96024	0.0455357	0.287492	1.53508	AIPGENE15765
19.3539	19.4124	19.4089	19.3939	19.4193	19.5982	19.6234	19.6151	19.452	19.6035	>AIPGENE15769	Swiss-Prot	sp|P13595|NCAM1_MOUSE	Neural cell adhesion molecule 1 OS=Mus musculus GN=Ncam1 PE=1 SV=3			K06491	04514 Cell adhesion molecules (CAMs) [PATH:ko04514]	09133 Signaling molecules and interaction	3.14726	0.081033	-0.18077	-1.34913	AIPGENE15769
15.2402	15.1225	14.7935	14.9197	14.9939	14.4842	14.712	14.4971	14.8288	14.645	>AIPGENE1577	Swiss-Prot	sp|A7SXZ6|OSGEP_NEMVE	Probable tRNA N6-adenosine threonylcarbamoyltransferase OS=Nematostella vectensis GN=osgep PE=3 SV=1			K01409	03016 Transfer RNA biogenesis [BR:ko03016]	09182 Protein families: genetic information processing	2.24875	0.0157445	0.380555	1.8883	AIPGENE1577
18.8575	18.3418	17.938	18.4728	17.5924	17.8922	19.5121	19.2156	19.1764	18.8162	>AIPGENE15771	Swiss-Prot	sp|P13595|NCAM1_MOUSE	Neural cell adhesion molecule 1 OS=Mus musculus GN=Ncam1 PE=1 SV=3			K06491	04514 Cell adhesion molecules (CAMs) [PATH:ko04514]	09133 Signaling molecules and interaction	1.03946	0.0507716	-0.681991	-1.49735	AIPGENE15771
15.2284	15.1636	15.3877	15.2875	15.2151	15.7831	15.8276	15.9561	15.5967	15.7206	>AIPGENE15776	Swiss-Prot	sp|Q9CYL5|GAPR1_MOUSE	Golgi-associated plant pathogenesis-related protein 1 OS=Mus musculus GN=Glipr2 PE=2 SV=3	+	A_S	#N/A			4.10555	0.000903896	-0.520366	-3.05009	AIPGENE15776
14.1421	13.9718	14.0619	14.2725	14.3863	14.5646	14.5706	14.1305	14.4941	13.9797	>AIPGENE1578	Swiss-Prot	sp|Q8BZW2|SWAHB_MOUSE	Ankyrin repeat domain-containing protein SOWAHB OS=Mus musculus GN=Sowahb PE=1 SV=1			#N/A			0.616867	0.411883	-0.180996	-0.744445	AIPGENE1578
14.7751	14.0713	14.4397	14.0913	14.698	14.1864	14.6292	14.7093	15.2154	14.6723	>AIPGENE15787	Swiss-Prot	sp|Q18297|TRPA1_CAEEL	Transient receptor potential cation channel subfamily A member 1 homolog OS=Caenorhabditis elegans GN=trpa-1 PE=2 SV=5			#N/A			0.58749	0.336333	-0.267463	-0.836096	AIPGENE15787
14.3973	14.489	14.3773	14.5382	14.4756	13.0008	12.8289	12.3458	13.074	12.2577	>AIPGENE15792	Swiss-Prot	sp|Q9BWV3|CDAC1_HUMAN	Cytidine and dCMP deaminase domain-containing protein 1 OS=Homo sapiens GN=CDADC1 PE=2 SV=1	+	A_S	#N/A			5.15068	0	1.75401	6.46856	AIPGENE15792
19.3931	20.0444	20.097	20.0242	19.9834	20.4156	19.7135	19.9067	20.1847	19.7633	>AIPGENE15799	Swiss-Prot	sp|P49961|ENTP1_HUMAN	Ectonucleoside triphosphate diphosphohydrolase 1 OS=Homo sapiens GN=ENTPD1 PE=1 SV=1			K01510	00230 Purine metabolism [PATH:ko00230]	09104 Nucleotide metabolism	0.188631	0.781965	-0.0883125	-0.308741	AIPGENE15799
15.1018	15.4569	15.6521	15.7426	15.6303	15.2963	15.6186	14.316	15.4452	15.3378	>AIPGENE15800	nr	gi|156379238|ref|XP_001631365.1|	predicted protein [Nematostella vectensis] >gi|156218404|gb|EDO39302.1| predicted protein [Nematostella vectensis]			#N/A			0.595772	0.301315	0.313945	0.883744	AIPGENE15800
16.7381	16.6164	16.7533	16.7181	16.7132	16.221	15.9476	15.8969	16.3621	16.0859	>AIPGENE15804	Swiss-Prot	sp|P46939|UTRO_HUMAN	Utrophin OS=Homo sapiens GN=UTRN PE=1 SV=2	+	A_S	#N/A			3.85014	0.000923077	0.605098	3.19655	AIPGENE15804
17.5462	17.7387	17.7027	17.8371	17.6808	18.0059	17.5589	17.7492	17.8809	17.7896	>AIPGENE15806	Swiss-Prot	sp|Q7ZTY4|RBBP7_DANRE	Histone-binding protein RBBP7 OS=Danio rerio GN=rbbp7 PE=2 SV=1			K10752	04218 Cellular senescence [PATH:ko04218]	09143 Cell growth and death	0.512805	0.60949	-0.0957527	-0.509957	AIPGENE15806
18.5985	18.8179	18.9267	18.8865	18.7823	18.7629	18.9241	18.6263	18.812	18.672	>AIPGENE15812	Swiss-Prot	sp|Q24439|ATPO_DROME	ATP synthase subunit O, mitochondrial OS=Drosophila melanogaster GN=Oscp PE=2 SV=2			K02137	00190 Oxidative phosphorylation [PATH:ko00190]	09102 Energy metabolism	0.225552	0.834036	0.0428925	0.241698	AIPGENE15812
13.8894	14.2893	14.3831	14.2684	14.3024	14.6627	14.7101	14.5838	14.7933	14.5916	>AIPGENE15815	Swiss-Prot	sp|Q9D7P6|ISCU_MOUSE	Iron-sulfur cluster assembly enzyme ISCU, mitochondrial OS=Mus musculus GN=Iscu PE=1 SV=1	+	A_S	K22068	03029 Mitochondrial biogenesis [BR:ko03029]	09182 Protein families: genetic information processing	2.78712	0.00574769	-0.441747	-2.26672	AIPGENE15815
17.8368	17.7482	17.75	17.786	17.7197	18.3059	18.2201	18.2074	16.2636	18.1074	>AIPGENE15816	Swiss-Prot	sp|P40429|RL13A_HUMAN	60S ribosomal protein L13a OS=Homo sapiens GN=RPL13A PE=1 SV=2			K02872	03010 Ribosome [PATH:ko03010]	09122 Translation	0.0476568	0.935374	-0.0527359	-0.10738	AIPGENE15816
18.298	18.2831	18.4058	18.1569	18.1634	18.6646	18.4847	18.477	17.7238	18.3055	>AIPGENE15852	Swiss-Prot	sp|G3UZ78|ADGB_MOUSE	Androglobin OS=Mus musculus GN=Adgb PE=2 SV=1			#N/A			0.160911	0.820752	-0.0696613	-0.259321	AIPGENE15852
14.4313	15.2452	15.1788	15.4278	15.2195	15.4185	14.9577	15.3543	17.7238	15.3407	>AIPGENE15874	Swiss-Prot	sp|Q8MSF5|RNK_DROME	Ribonuclease kappa OS=Drosophila melanogaster GN=CG40127 PE=3 SV=1			K19770	04212 Longevity regulating pathway - worm [PATH:ko04212]	09149 Aging	0.607737	0.199032	-0.658492	-1.05031	AIPGENE15874
14.4617	16.2256	16.3143	16.4786	16.3712	16.3597	16.1026	16.1115	16.3369	16.1736	>AIPGENE1588	Swiss-Prot	sp|Q5REG4|DTX3_PONAB	Probable E3 ubiquitin-protein ligase DTX3 OS=Pongo abelii GN=DTX3 PE=2 SV=1			K06058	04330 Notch signaling pathway [PATH:ko04330]	09130 Environmental Information Processing	0.269136	0.609761	-0.246566	-0.510115	AIPGENE1588
14.3079	15.2483	14.6223	14.9723	14.8371	15.3318	15.115	15.1394	15.1617	14.8281	>AIPGENE15881	Swiss-Prot	sp|Q0PHS9|DES_CAPAN	9-divinyl ether synthase OS=Capsicum annuum GN=DES PE=2 SV=1			K17874	00199 Cytochrome P450 [BR:ko00199]	09181 Protein families: metabolism	0.946173	0.156191	-0.317622	-1.14014	AIPGENE15881
13.442	14.6677	14.6456	14.9469	14.8683	14.8194	14.5797	14.4535	14.8992	14.9584	>AIPGENE1591	Swiss-Prot	sp|Q9NQP4|PFD4_HUMAN	Prefoldin subunit 4 OS=Homo sapiens GN=PFDN4 PE=1 SV=1			K09550	03110 Chaperones and folding catalysts [BR:ko03110]	09182 Protein families: genetic information processing	0.341441	0.547892	-0.22794	-0.583405	AIPGENE1591
19.4041	19.6863	19.3833	19.388	19.6282	19.9457	19.5309	19.6552	19.5775	19.709	>AIPGENE15916	TrEMBL	tr|A7RFK7|A7RFK7_NEMVE	Predicted protein OS=Nematostella vectensis GN=v1g196456 PE=4 SV=1			#N/A			1.02641	0.264606	-0.185669	-0.938824	AIPGENE15916
16.1779	16.4148	16.4273	16.324	16.3381	16.1446	16.0202	16.2326	16.2226	16.2442	>AIPGENE15917	Swiss-Prot	sp|P83852|CBPD_LOPSP	Carboxypeptidase D (Fragment) OS=Lophonetta specularioides GN=CPD PE=1 SV=1			#N/A			1.54898	0.217323	0.163557	1.01463	AIPGENE15917
15.8261	17.1548	15.2669	15.9144	15.2481	15.6756	15.8231	15.7414	15.7893	15.8098	>AIPGENE15954	nr	gi|156384952|ref|XP_001633396.1|	predicted protein [Nematostella vectensis] >gi|156220465|gb|EDO41333.1| predicted protein [Nematostella vectensis]			#N/A			0.124354	0.823265	0.114224	0.255092	AIPGENE15954
18.3495	18.1809	18.3274	18.2916	18.1745	18.4886	18.3977	18.3955	18.3442	18.3471	>AIPGENE15955	Swiss-Prot	sp|Q9I8E6|COPG2_TAKRU	Coatomer subunit gamma-2 OS=Takifugu rubripes GN=copg2 PE=3 SV=1			#N/A			1.68894	0.292415	-0.129872	-0.895222	AIPGENE15955
18.362	18.3169	18.0365	18.1017	18.2688	18.5485	18.3799	18.2234	18.1605	18.3376	>AIPGENE15963	Swiss-Prot	sp|P02469|LAMB1_MOUSE	Laminin subunit beta-1 OS=Mus musculus GN=Lamb1 PE=1 SV=3			#N/A			0.592143	0.544251	-0.112831	-0.587106	AIPGENE15963
13.8215	14.4729	13.8987	14.3845	14.3959	13.9381	14.1955	14.087	14.4247	14.5007	>AIPGENE15967	no_hit					#N/A			0.0721116	0.921508	-0.034483	-0.126297	AIPGENE15967
15.4853	15.6626	15.6034	15.615	15.5383	16.3176	15.8516	15.8667	15.9477	15.7965	>AIPGENE15972	nr	gi|156392759|ref|XP_001636215.1|	predicted protein [Nematostella vectensis] >gi|156223316|gb|EDO44152.1| predicted protein [Nematostella vectensis]			#N/A			2.28371	0.0157535	-0.375126	-1.88884	AIPGENE15972
17.1121	17.1732	17.1814	16.7277	16.9972	16.9779	16.8339	16.8449	17.3752	16.6215	>AIPGENE1599	Swiss-Prot	sp|Q9GV16|EGCSE_CYANO	Endoglycoceramidase OS=Cyanea nozakii PE=1 SV=1			#N/A			0.305009	0.684193	0.107641	0.429318	AIPGENE1599
19.167	18.4378	18.6407	18.696	18.9875	19.0871	18.587	19.007	19.1485	19.0697	>AIPGENE15993	Swiss-Prot	sp|Q8BT60|CPNE3_MOUSE	Copine-3 OS=Mus musculus GN=Cpne3 PE=2 SV=2			#N/A			0.566691	0.419088	-0.194068	-0.734519	AIPGENE15993
15.3854	15.28	15.4225	15.2193	15.0816	15.8758	15.5106	15.5454	15.2548	15.6475	>AIPGENE15995	no_hit					#N/A			1.40154	0.0870993	-0.289058	-1.32731	AIPGENE15995
16.806	17.9216	17.9037	17.8732	17.9349	18.1595	18.0787	18.069	17.8875	18.1049	>AIPGENE15997	Swiss-Prot	sp|Q61292|LAMB2_MOUSE	Laminin subunit beta-2 OS=Mus musculus GN=Lamb2 PE=2 SV=2			K06243	04151 PI3K-Akt signaling pathway [PATH:ko04151]	09130 Environmental Information Processing	0.861854	0.154758	-0.372065	-1.14331	AIPGENE15997
16.8938	17.312	17.4402	17.358	17.3	17.4944	16.7549	17.4683	17.419	17.3194	>AIPGENE16000	Swiss-Prot	sp|Q99JI4|PSMD6_MOUSE	26S proteasome non-ATPase regulatory subunit 6 OS=Mus musculus GN=Psmd6 PE=1 SV=1			K03037	03050 Proteasome [PATH:ko03050]	09123 Folding, sorting and degradation	0.0654717	0.929254	-0.0304089	-0.113882	AIPGENE16000
19.7209	19.7516	19.8734	19.79	19.7477	19.541	19.554	19.9065	19.4432	19.6902	>AIPGENE16005	nr	gi|156357514|ref|XP_001624262.1|	predicted protein [Nematostella vectensis] >gi|156211028|gb|EDO32162.1| predicted protein [Nematostella vectensis]			#N/A			0.942137	0.356836	0.149733	0.811666	AIPGENE16005
16.4484	16.4587	16.3616	16.4867	16.4072	16.5449	16.3437	16.4472	16.7593	16.2933	>AIPGENE16035	Swiss-Prot	sp|Q9GR88|ERF1_POLMI	Eukaryotic peptide chain release factor subunit 1 OS=Polyandrocarpa misakiensis GN=ERF1 PE=2 SV=1			#N/A			0.21341	0.832976	-0.0451576	-0.243421	AIPGENE16035
15.8629	15.9416	15.886	15.6393	15.6832	15.9745	16.0426	15.7997	15.9207	15.7867	>AIPGENE16036	Swiss-Prot	sp|Q9WV25|PUF60_RAT	Poly(U)-binding-splicing factor PUF60 OS=Rattus norvegicus GN=Puf60 PE=2 SV=2			#N/A			0.651112	0.555498	-0.102226	-0.576135	AIPGENE16036
15.9454	16.8742	15.8791	15.9692	16.1136	15.9244	16.0076	15.2718	16.963	16.1204	>AIPGENE16043	Swiss-Prot	sp|Q9NX46|ARHL2_HUMAN	Poly(ADP-ribose) glycohydrolase ARH3 OS=Homo sapiens GN=ADPRHL2 PE=1 SV=1			K11687	09191 Unclassified: metabolism	09191 Unclassified: metabolism	0.113542	0.84099	0.098851	0.231656	AIPGENE16043
14.9484	15.2233	15.0366	14.8555	14.7704	14.9119	14.2219	14.8584	15.5079	14.6547	>AIPGENE1605	Swiss-Prot	sp|Q09225|NRF6_CAEEL	Nose resistant to fluoxetine protein 6 OS=Caenorhabditis elegans GN=nrf-6 PE=1 SV=3			#N/A			0.253198	0.69121	0.13588	0.421433	AIPGENE1605
15.8489	15.802	15.9316	16.0036	15.9196	14.9921	14.9838	15.0528	15.2778	14.7711	>AIPGENE16057	Swiss-Prot	sp|P55115|NAS15_CAEEL	Zinc metalloproteinase nas-15 OS=Caenorhabditis elegans GN=nas-15 PE=2 SV=2	+	A_S	K08076	01002 Peptidases [BR:ko01002]	09181 Protein families: metabolism	5.0818	0.000138889	0.88562	4.70392	AIPGENE16057
13.8757	13.8395	13.2697	13.7765	13.6501	16.6782	16.2846	16.5014	15.6899	16.3687	>AIPGENE16058	Swiss-Prot	sp|O73853|CP17A_ICTPU	Steroid 17-alpha-hydroxylase/17,20 lyase OS=Ictalurus punctatus GN=cyp17a1 PE=2 SV=1	+	A_S	K00512	00140 Steroid hormone biosynthesis [PATH:ko00140]	09103 Lipid metabolism	5.95702	0	-2.62229	-8.7303	AIPGENE16058
16.2368	16.0862	15.9688	16.0984	12.488	17.226	16.1566	16.305	17.1194	16.1937	>AIPGENE16063	Swiss-Prot	sp|O54990|PROM1_MOUSE	Prominin-1 OS=Mus musculus GN=Prom1 PE=1 SV=1			K06532	05202 Transcriptional misregulation in cancer [PATH:ko05202]	09161 Cancers: Overview	0.835436	0.0646181	-1.22449	-1.42288	AIPGENE16063
15.8587	15.8544	16.0372	15.9646	15.9182	16.2579	16.4725	16.0846	14.1849	15.9278	>AIPGENE16064	Swiss-Prot	sp|Q9W735|PRM1A_DANRE	Prominin-1-A OS=Danio rerio GN=prom1a PE=2 SV=2			K06532	05202 Transcriptional misregulation in cancer [PATH:ko05202]	09161 Cancers: Overview	0.130397	0.810242	0.141113	0.275755	AIPGENE16064
17.5721	17.5727	17.4694	17.6679	17.5128	17.6382	17.4923	17.5843	17.6522	17.271	>AIPGENE16066	TrEMBL	tr|L8JEU7|L8JEU7_9GAMM	Putative transmembrane protein OS=Photobacterium sp. AK15 GN=C942_01278 PE=4 SV=1			#N/A			0.15708	0.884023	0.0313805	0.176698	AIPGENE16066
15.2913	15.7094	15.8911	15.3871	15.8213	15.5667	15.7375	16.1593	16.1073	15.9911	>AIPGENE16076	Swiss-Prot	sp|Q5EBF1|5NTC_XENTR	Cytosolic purine 5'-nucleotidase OS=Xenopus tropicalis GN=nt5c2 PE=2 SV=1			K01081	00230 Purine metabolism [PATH:ko00230]	09104 Nucleotide metabolism	0.946986	0.172654	-0.29232	-1.10626	AIPGENE16076
16.497	16.8238	16.8157	16.8424	16.7855	17.5868	17.4539	17.4665	17.2901	17.5802	>AIPGENE16077	Swiss-Prot	sp|Q28ID3|GLRX3_XENTR	Glutaredoxin-3 OS=Xenopus tropicalis GN=glrx3 PE=2 SV=2	+	A_S	#N/A			4.58102	0.00026087	-0.722643	-3.92314	AIPGENE16077
14.9159	14.7632	14.5705	14.6031	14.7313	14.5108	14.3056	14.2735	13.7487	14.1272	>AIPGENE16089	Swiss-Prot	sp|Q5G271|NETR_PANTR	Neurotrypsin OS=Pan troglodytes GN=PRSS12 PE=3 SV=1	+	A_S	K09624	01002 Peptidases [BR:ko01002]	09181 Protein families: metabolism	2.22571	0.00756647	0.523646	2.17188	AIPGENE16089
12.9269	14.8856	12.2066	10.1829	11.3026	15.4494	15.9609	15.797	15.7879	15.6563	>AIPGENE16099	Swiss-Prot	sp|P15989|CO6A3_CHICK	Collagen alpha-3(VI) chain OS=Gallus gallus GN=COL6A3 PE=2 SV=2	+	A_S	#N/A			2.58355	0.000308943	-3.42935	-3.82245	AIPGENE16099
17.6687	17.7426	17.6778	17.5485	17.6905	17.3545	17.3403	17.1754	19.3677	17.3163	>AIPGENE1610	Swiss-Prot	sp|Q14DH7|ACSS3_MOUSE	Acyl-CoA synthetase short-chain family member 3, mitochondrial OS=Mus musculus GN=Acss3 PE=1 SV=2			K01908	00640 Propanoate metabolism [PATH:ko00640]	09101 Carbohydrate metabolism	0.0379938	0.946449	-0.0452282	-0.0875391	AIPGENE1610
20.0604	20.6713	20.3811	20.4619	20.4365	20.4938	20.7615	20.6972	20.8356	20.5062	>AIPGENE16106	Swiss-Prot	sp|B4J672|KAD2_DROGR	Adenylate kinase OS=Drosophila grimshawi GN=Adk2 PE=3 SV=1			K00939	00230 Purine metabolism [PATH:ko00230]	09104 Nucleotide metabolism	1.18694	0.144574	-0.25663	-1.1662	AIPGENE16106
16.7265	16.7986	16.825	16.816	16.7706	17.2754	17.1179	16.8972	17.1769	17.1391	>AIPGENE16110	Swiss-Prot	sp|Q9Y3B3|TMED7_HUMAN	Transmembrane emp24 domain-containing protein 7 OS=Homo sapiens GN=TMED7 PE=1 SV=2			K20349	04131 Membrane trafficking [BR:ko04131]	09182 Protein families: genetic information processing	3.06429	0.0108424	-0.333982	-2.02769	AIPGENE16110
13.9448	13.8725	13.4589	13.6723	13.4735	13.7364	13.5839	13.6585	13.7445	13.5645	>AIPGENE16111	Swiss-Prot	sp|Q66T72|PSIP1_FELCA	PC4 and SFRS1-interacting protein OS=Felis catus GN=PSIP1 PE=1 SV=1			#N/A			0.0930532	0.918338	0.0268536	0.130095	AIPGENE16111
16.8026	17.2718	17.3213	17.3304	17.2869	17.1729	17.3824	16.4671	16.996	17.3198	>AIPGENE16120	Swiss-Prot	sp|O96952|THIO_GEOCY	Thioredoxin OS=Geodia cydonium GN=THIO PE=3 SV=1			#N/A			0.298066	0.657012	0.134926	0.461143	AIPGENE16120
20.1189	20.2706	20.1706	20.3271	20.3938	17.6543	17.7075	17.5034	17.6345	17.4941	>AIPGENE16130	TrEMBL	tr|A7T0W4|A7T0W4_NEMVE	Predicted protein (Fragment) OS=Nematostella vectensis GN=v1g140878 PE=4 SV=1	+	A_S	#N/A			9.80854	0	2.65745	16.0284	AIPGENE16130
16.6926	16.1862	16.5953	16.0632	16.5431	15.0062	16.5774	15.8308	15.9329	15.4911	>AIPGENE16132	Swiss-Prot	sp|F1N9Y5|KSYK_CHICK	Tyrosine-protein kinase SYK OS=Gallus gallus GN=SYK PE=1 SV=2			K05855	04064 NF-kappa B signaling pathway [PATH:ko04064]	09130 Environmental Information Processing	1.27019	0.0287922	0.648391	1.67614	AIPGENE16132
16.986	16.9904	17.0288	17.0054	16.9472	17.4504	17.2454	17.26	17.4802	17.4306	>AIPGENE16140	Swiss-Prot	sp|Q16629|SRSF7_HUMAN	Serine/arginine-rich splicing factor 7 OS=Homo sapiens GN=SRSF7 PE=1 SV=1	+	A_S	K12896	03040 Spliceosome [PATH:ko03040]	09121 Transcription	4.11246	0.00294545	-0.381757	-2.51681	AIPGENE16140
16.9778	16.8394	15.6048	17.0884	15.6583	17.4265	17.3693	17.1229	17.4802	16.9974	>AIPGENE16145	TrEMBL	tr|A9SG47|A9SG47_PHYPA	Predicted protein OS=Physcomitrella patens subsp. patens GN=PHYPADRAFT_233244 PE=4 SV=1			#N/A			1.40936	0.0150335	-0.845514	-1.90908	AIPGENE16145
17.6957	17.7122	17.6417	17.5984	17.6418	17.456	17.7326	17.7164	17.1034	17.5299	>AIPGENE16159	TrEMBL	tr|A7SWP2|A7SWP2_NEMVE	Predicted protein OS=Nematostella vectensis GN=v1g218643 PE=4 SV=1			#N/A			0.635966	0.450069	0.150308	0.695841	AIPGENE16159
18.0584	17.8772	17.4747	17.82	17.8645	18.0609	18.0362	18.0495	17.8968	17.8213	>AIPGENE1616	Swiss-Prot	sp|Q9N1Q0|RSMB_MACEU	Small nuclear ribonucleoprotein-associated protein B' OS=Macropus eugenii GN=SNRPB PE=2 SV=1			#N/A			0.728323	0.411623	-0.153999	-0.745036	AIPGENE1616
14.9767	14.7641	14.6663	14.8235	14.6905	14.7141	14.4479	14.5172	14.6607	14.559	>AIPGENE16160	Swiss-Prot	sp|Q3U487|HECD3_MOUSE	E3 ubiquitin-protein ligase HECTD3 OS=Mus musculus GN=Hectd3 PE=1 SV=2			K12233	04121 Ubiquitin system [BR:ko04121]	09182 Protein families: genetic information processing	1.62239	0.139226	0.204461	1.17846	AIPGENE16160
15.2348	15.123	15.0633	14.8054	14.7079	15.3	15.0011	14.7718	15.5371	13.9159	>AIPGENE16168	Swiss-Prot	sp|O75694|NU155_HUMAN	Nuclear pore complex protein Nup155 OS=Homo sapiens GN=NUP155 PE=1 SV=1			K14312	03013 RNA transport [PATH:ko03013]	09122 Translation	0.102481	0.86169	0.0817133	0.206119	AIPGENE16168
18.2152	18.2459	18.221	18.1782	18.2079	17.8722	17.7283	17.9895	18.023	17.5651	>AIPGENE16177	Swiss-Prot	sp|Q9V0D5|MDH_PYRAB	Malate dehydrogenase OS=Pyrococcus abyssi (strain GE5 / Orsay) GN=mdh PE=3 SV=1			#N/A			2.64464	0.0107048	0.378045	2.0348	AIPGENE16177
16	15.8531	15.8423	15.6745	15.5861	16.1227	16.135	16.0734	17.2047	15.821	>AIPGENE16179	Swiss-Prot	sp|Q8NC51|PAIRB_HUMAN	Plasminogen activator inhibitor 1 RNA-binding protein OS=Homo sapiens GN=SERBP1 PE=1 SV=2			K13199	03041 Spliceosome [BR:ko03041]	09182 Protein families: genetic information processing	1.03585	0.0770415	-0.480124	-1.36805	AIPGENE16179
16.2593	16.1238	15.9547	16.0174	16.117	15.68	15.9622	16.008	17.2047	16.1421	>AIPGENE1618	Swiss-Prot	sp|Q8SPU8|DHRS4_BOVIN	Dehydrogenase/reductase SDR family member 4 OS=Bos taurus GN=DHRS4 PE=2 SV=2			K11147	00830 Retinol metabolism [PATH:ko00830]	09108 Metabolism of cofactors and vitamins	0.151813	0.802314	-0.104951	-0.285623	AIPGENE1618
16.1218	15.5573	15.9033	15.9239	15.7772	16.808	16.4364	16.9624	15.3897	16.9617	>AIPGENE16205	no_hit					#N/A			1.16691	0.0372906	-0.654951	-1.59469	AIPGENE16205
16.9016	11.212	14.8196	13.4115	14.9994	14.4666	10.3756	14.969	14.8296	15.5235	>AIPGENE16210	Swiss-Prot	sp|P02264|H2A_ONCMY	Histone H2A OS=Oncorhynchus mykiss PE=1 SV=2			#N/A			0.0639221	0.891731	0.235982	0.165532	AIPGENE16210
16.8257	16.5713	16.5849	16.5178	16.4853	16.7389	16.8269	16.8666	16.776	16.7011	>AIPGENE16218	Swiss-Prot	sp|Q99K70|RRAGC_MOUSE	Ras-related GTP-binding protein C OS=Mus musculus GN=Rragc PE=1 SV=1			K16186	04150 mTOR signaling pathway [PATH:ko04150]	09130 Environmental Information Processing	1.61074	0.172078	-0.184888	-1.10791	AIPGENE16218
19.257	19.2102	19.2701	19.3738	19.2643	19.3562	19.4044	19.3214	19.4612	19.0666	>AIPGENE16230	Swiss-Prot	sp|Q63081|PDIA6_RAT	Protein disulfide-isomerase A6 OS=Rattus norvegicus GN=Pdia6 PE=1 SV=2			K09584	04141 Protein processing in endoplasmic reticulum [PATH:ko04141]	09123 Folding, sorting and degradation	0.267954	0.813641	-0.0468704	-0.270703	AIPGENE16230
16.6061	16.6159	15.9189	16.9158	16.9306	17.0477	17.0331	16.8681	19.4612	16.9332	>AIPGENE16234	Swiss-Prot	sp|Q5RID7|SNX17_DANRE	Sorting nexin-17 OS=Danio rerio GN=snx17 PE=2 SV=1			K17929	99992 Structural proteins	09191 Unclassified: metabolism	0.853671	0.0743122	-0.871195	-1.37874	AIPGENE16234
16.4684	16.8055	16.5532	16.8005	16.7477	17.1007	17.0154	16.9162	17.0322	16.7908	>AIPGENE16237	Swiss-Prot	sp|Q86VP6|CAND1_HUMAN	Cullin-associated NEDD8-dissociated protein 1 OS=Homo sapiens GN=CAND1 PE=1 SV=2			K17263	04121 Ubiquitin system [BR:ko04121]	09182 Protein families: genetic information processing	2.0146	0.0394067	-0.296052	-1.57777	AIPGENE16237
17.3925	18.4638	17.3161	17.4042	17.3074	17.3155	17.3218	17.3147	17.5233	17.2986	>AIPGENE16238	Swiss-Prot	sp|Q5R6L5|CAND1_PONAB	Cullin-associated NEDD8-dissociated protein 1 OS=Pongo abelii GN=CAND1 PE=2 SV=1			K17263	04121 Ubiquitin system [BR:ko04121]	09182 Protein families: genetic information processing	0.448728	0.462661	0.222018	0.679824	AIPGENE16238
17.115	17.0543	17.044	17.0336	16.9896	16.7279	16.7616	16.7619	16.8042	16.6179	>AIPGENE16273	Swiss-Prot	sp|Q5ZIN1|NUDC_CHICK	Nuclear migration protein nudC OS=Gallus gallus GN=NUDC PE=2 SV=1	+	A_S	#N/A			4.48834	0.00569302	0.312574	2.27319	AIPGENE16273
19.0021	18.964	19.0655	18.9166	18.9436	19.247	19.2219	19.2374	19.0248	19.2425	>AIPGENE16281	Swiss-Prot	sp|Q8VE97|SRSF4_MOUSE	Serine/arginine-rich splicing factor 4 OS=Mus musculus GN=Srsf4 PE=2 SV=1			#N/A			2.60233	0.0607214	-0.216351	-1.44312	AIPGENE16281
17.3677	18.5957	16.7737	17.4265	17.2782	17.1796	17.5156	17.278	17.7863	17.2698	>AIPGENE1629	Swiss-Prot	sp|Q2HJ57|COTL1_BOVIN	Coactosin-like protein OS=Bos taurus GN=COTL1 PE=2 SV=3			#N/A			0.0953946	0.868322	0.0824997	0.196633	AIPGENE1629
16.1096	15.8674	15.464	15.74	15.8055	15.9912	15.8841	15.8661	16.2973	16.1469	>AIPGENE16290	Swiss-Prot	sp|Q16706|MA2A1_HUMAN	Alpha-mannosidase 2 OS=Homo sapiens GN=MAN2A1 PE=1 SV=2			K01231	00510 N-Glycan biosynthesis [PATH:ko00510]	09107 Glycan biosynthesis and metabolism	0.966557	0.208489	-0.239823	-1.03128	AIPGENE16290
17.1432	16.8208	16.871	16.9917	16.861	16.9942	17.0704	16.6314	16.5398	16.9942	>AIPGENE16301	Swiss-Prot	sp|Q3T168|CYBP_BOVIN	Calcyclin-binding protein OS=Bos taurus GN=CACYBP PE=2 SV=1			K04507	04310 Wnt signaling pathway [PATH:ko04310]	09130 Environmental Information Processing	0.32009	0.700788	0.0915318	0.410209	AIPGENE16301
17.2581	17.2384	17.2367	17.2165	17.25	17.2912	17.5174	17.441	16.9704	17.5941	>AIPGENE16306	nr	gi|156399704|ref|XP_001638641.1|	predicted protein [Nematostella vectensis] >gi|156225763|gb|EDO46578.1| predicted protein [Nematostella vectensis]			#N/A			0.525781	0.547659	-0.122852	-0.583976	AIPGENE16306
17.4026	17.4911	17.4819	17.4804	17.5223	17.7895	17.5188	17.5545	17.5799	17.5762	>AIPGENE16311	TrEMBL	tr|A7RKX1|A7RKX1_NEMVE	Predicted protein OS=Nematostella vectensis GN=v1g198603 PE=4 SV=1			#N/A			1.42011	0.330738	-0.12812	-0.844978	AIPGENE16311
15.7561	15.8476	15.7893	15.9008	15.5681	16.5654	16.6382	16.7682	16.8844	16.3444	>AIPGENE16319	Swiss-Prot	sp|O57478|HEMH_XENLA	Ferrochelatase, mitochondrial OS=Xenopus laevis GN=fech PE=1 SV=1	+	A_S	#N/A			4.37145	9.66184e-05	-0.867745	-4.17053	AIPGENE16319
18.3699	18.0113	18.3243	18.5465	18.4895	18.2283	18.4375	18.0554	18.3058	17.9075	>AIPGENE16346	Swiss-Prot	sp|P48758|CBR1_MOUSE	Carbonyl reductase [NADPH] 1 OS=Mus musculus GN=Cbr1 PE=1 SV=3			K00079	00590 Arachidonic acid metabolism [PATH:ko00590]	09103 Lipid metabolism	0.592088	0.44998	0.161409	0.696088	AIPGENE16346
15.4223	15.5801	15.5046	15.7582	15.5341	16.1318	15.9667	15.9287	16.2049	16.0712	>AIPGENE16349	Swiss-Prot	sp|Q3ZBL4|LZTL1_BOVIN	Leucine zipper transcription factor-like protein 1 OS=Bos taurus GN=LZTFL1 PE=2 SV=1	+	A_S	K19400	03036 Chromosome and associated proteins [BR:ko03036]	09182 Protein families: genetic information processing	3.77851	0.00136721	-0.50083	-2.85055	AIPGENE16349
17.4862	17.2107	15.5415	17.1646	17.0501	16.7252	17.2416	17.0499	17.4283	17.1938	>AIPGENE16369	Swiss-Prot	sp|Q0IIF7|UBP14_BOVIN	Ubiquitin carboxyl-terminal hydrolase 14 OS=Bos taurus GN=USP14 PE=2 SV=3			K11843	01002 Peptidases [BR:ko01002]	09181 Protein families: metabolism	0.27305	0.609192	-0.237131	-0.510798	AIPGENE16369
16.637	15.7037	15.972	16.1617	16.0572	15.9148	16.0032	16.1375	15.9793	16.1401	>AIPGENE16376	Swiss-Prot	sp|O70537|CP3AV_MESAU	Cytochrome P450 3A31 OS=Mesocricetus auratus GN=CYP3A31 PE=2 SV=1			#N/A			0.176447	0.810759	0.0713375	0.275139	AIPGENE16376
14.4769	15.433	15.2907	15.2239	15.1486	14.8232	15.2483	15.023	15.4431	15.0765	>AIPGENE16377	Swiss-Prot	sp|Q4KLL4|TM9S4_RAT	Transmembrane 9 superfamily member 4 OS=Rattus norvegicus GN=Tm9sf4 PE=2 SV=1			K17086	04147 Exosome [BR:ko04147]	09183 Protein families: signaling and cellular processes	0.0141973	0.984914	-0.00817471	-0.0275695	AIPGENE16377
16.7306	16.719	16.7269	16.5677	16.675	16.9655	17.0878	17.1664	16.8907	16.5131	>AIPGENE16379	Swiss-Prot	sp|Q98930|SORL_CHICK	Sortilin-related receptor (Fragment) OS=Gallus gallus GN=SORL1 PE=2 SV=1			#N/A			1.12769	0.172008	-0.24086	-1.10739	AIPGENE16379
17.2654	17.2791	16.9702	17.3042	17.2591	17.7618	17.461	17.438	17.5488	17.3432	>AIPGENE16380	Swiss-Prot	sp|O70439|STX7_MOUSE	Syntaxin-7 OS=Mus musculus GN=Stx7 PE=1 SV=3			#N/A			1.85844	0.0476087	-0.294994	-1.52046	AIPGENE16380
18.3524	18.1764	18.1614	18.3175	18.2938	18.5026	18.3034	18.5095	18.7066	18.7592	>AIPGENE16390	Swiss-Prot	sp|P54357|MLC2_DROME	Myosin-2 essential light chain OS=Drosophila melanogaster GN=Mlc-c PE=1 SV=1			K12751	04530 Tight junction [PATH:ko04530]	09144 Cellular community - eukaryotes	1.95367	0.0421948	-0.295954	-1.55661	AIPGENE16390
20.7523	20.7164	20.6847	20.6389	20.7115	19.8238	20.7988	20.9433	20.7691	20.9043	>AIPGENE16412	no_hit					#N/A			0.093153	0.88803	0.0528851	0.170946	AIPGENE16412
17.3537	17.5089	17.5373	17.4344	17.3545	17.9116	17.7979	17.8513	17.766	17.6077	>AIPGENE16414	Swiss-Prot	sp|Q8BNA6|FAT3_MOUSE	Protocadherin Fat 3 OS=Mus musculus GN=Fat3 PE=1 SV=2	+	A_S	#N/A			3.22846	0.00829734	-0.349126	-2.13184	AIPGENE16414
18.736	18.7559	18.7026	18.7757	18.6666	18.5061	18.4487	18.35	18.4144	18.3869	>AIPGENE16421	Swiss-Prot	sp|Q2HJG5|VPS35_BOVIN	Vacuolar protein sorting-associated protein 35 OS=Bos taurus GN=VPS35 PE=2 SV=1	+	A_S	K18468	04144 Endocytosis [PATH:ko04144]	09141 Transport and catabolism	4.82823	0.0052956	0.30612	2.30154	AIPGENE16421
13.1903	14	13.0265	12.8264	12.8854	14.3219	13.2981	13.8921	13.6109	14.077	>AIPGENE16434	Swiss-Prot	sp|P82251|BAT1_HUMAN	b(0,+)-type amino acid transporter 1 OS=Homo sapiens GN=SLC7A9 PE=1 SV=1			K13868	04974 Protein digestion and absorption [PATH:ko04974]	09154 Digestive system	1.3336	0.0247097	-0.654262	-1.73117	AIPGENE16434
18.379	18.289	18.2449	18.2375	18.2285	18.1807	18.0957	18.1335	19.9026	18.2458	>AIPGENE16435	Swiss-Prot	sp|Q14517|FAT1_HUMAN	Protocadherin Fat 1 OS=Homo sapiens GN=FAT1 PE=1 SV=2			K16506	04147 Exosome [BR:ko04147]	09183 Protein families: signaling and cellular processes	0.284778	0.597557	-0.235864	-0.524447	AIPGENE16435
17.8072	17.9155	17.9922	17.8772	17.8674	15.7508	18.1861	18.2251	17.9252	18.2513	>AIPGENE16452	no_hit					#N/A			0.183546	0.720626	0.224222	0.384136	AIPGENE16452
20.4187	20.6387	20.406	20.7078	20.5657	20.9187	20.9228	21.0601	20.6169	21.0767	>AIPGENE16461	Swiss-Prot	sp|P14649|MYL6B_HUMAN	Myosin light chain 6B OS=Homo sapiens GN=MYL6B PE=1 SV=1			K12751	04530 Tight junction [PATH:ko04530]	09144 Cellular community - eukaryotes	2.18919	0.0175429	-0.371637	-1.84214	AIPGENE16461
18.7218	18.6479	18.6002	18.6208	18.5303	18.6975	18.5586	18.681	18.6444	18.6225	>AIPGENE16463	Swiss-Prot	sp|Q2HJG5|VPS35_BOVIN	Vacuolar protein sorting-associated protein 35 OS=Bos taurus GN=VPS35 PE=2 SV=1			K18468	04144 Endocytosis [PATH:ko04144]	09141 Transport and catabolism	0.1638	0.925982	-0.016629	-0.119095	AIPGENE16463
15.8267	15.8419	15.9163	15.3552	15.7637	15.964	15.0604	15.9839	15.8587	15.6992	>AIPGENE16467	Swiss-Prot	sp|Q7ZU29|NUP93_DANRE	Nuclear pore complex protein Nup93 OS=Danio rerio GN=dye PE=2 SV=1			K14309	03013 RNA transport [PATH:ko03013]	09122 Translation	0.0492819	0.943284	0.0275131	0.0924378	AIPGENE16467
9.41912	14.4413	16.6276	18.1016	18.3627	11.9912	16.1181	12.6557	15.8587	15.2809	>AIPGENE16469	Swiss-Prot	sp|Q9SZD5|LRK59_ARATH	L-type lectin-domain containing receptor kinase V.9 OS=Arabidopsis thaliana GN=LECRK59 PE=2 SV=1			#N/A			0.220758	0.604859	1.00955	0.515857	AIPGENE16469
20.5069	20.6364	20.6151	20.5525	20.5742	20.5925	20.6185	20.8083	20.6073	20.3222	>AIPGENE16477	no_hit					#N/A			0.0560134	0.95332	-0.0127205	-0.0703069	AIPGENE16477
17.393	17.2245	17.2345	17.2852	17.2751	17.304	17.2984	17.2921	18.3087	16.9851	>AIPGENE16485	Swiss-Prot	sp|P54727|RD23B_HUMAN	UV excision repair protein RAD23 homolog B OS=Homo sapiens GN=RAD23B PE=1 SV=1			K10839	04141 Protein processing in endoplasmic reticulum [PATH:ko04141]	09123 Folding, sorting and degradation	0.287954	0.644577	-0.155209	-0.473173	AIPGENE16485
15.5181	15.4802	15.3784	15.6224	15.4584	15.9679	15.844	15.9025	16.4425	14.9126	>AIPGENE16491	no_hit					#N/A			0.625453	0.278141	-0.322408	-0.915509	AIPGENE16491
16.8169	16.791	16.8701	16.7757	16.7293	16.8678	16.9308	16.9406	17.7173	16.9531	>AIPGENE16499	Swiss-Prot	sp|P10299|GSTP1_CAEEL	Glutathione S-transferase P OS=Caenorhabditis elegans GN=gst-1 PE=1 SV=1			K00799	00480 Glutathione metabolism [PATH:ko00480]	09106 Metabolism of other amino acids	0.940282	0.179035	-0.285308	-1.09222	AIPGENE16499
12.0349	12.2935	12.191	12.2526	11.9823	14.8783	12.3718	12.1041	11.8561	11.9965	>AIPGENE16502	Swiss-Prot	sp|P16157|ANK1_HUMAN	Ankyrin-1 OS=Homo sapiens GN=ANK1 PE=1 SV=3			K10380	04624 Toll and Imd signaling pathway [PATH:ko04624]	09151 Immune system	0.383383	0.419723	-0.490501	-0.733356	AIPGENE16502
15.8748	15.8948	15.881	15.8255	15.9536	16.7699	16.5638	16.7703	16.5627	16.8305	>AIPGENE16505	Swiss-Prot	sp|P54357|MLC2_DROME	Myosin-2 essential light chain OS=Drosophila melanogaster GN=Mlc-c PE=1 SV=1	+	A_S	K12751	04530 Tight junction [PATH:ko04530]	09144 Cellular community - eukaryotes	6.05799	0	-0.813484	-5.07458	AIPGENE16505
15.7704	16.099	15.8659	15.8396	16.0112	15.6163	15.0807	15.5594	15.907	15.7295	>AIPGENE16517	TrEMBL	tr|K1PZ19|K1PZ19_CRAGI	Disintegrin and metalloproteinase domain-containing protein 10 OS=Crassostrea gigas GN=CGI_10003314 PE=4 SV=1			#N/A			1.26405	0.0805472	0.338615	1.3523	AIPGENE16517
15.5433	15.6697	15.4177	15.6075	15.4231	15.7441	15.0469	15.6028	16.6985	15.2257	>AIPGENE16527	Swiss-Prot	sp|P41565|IDHG1_RAT	Isocitrate dehydrogenase [NAD] subunit gamma 1, mitochondrial OS=Rattus norvegicus GN=Idh3g PE=2 SV=2			#N/A			0.17749	0.760975	-0.131369	-0.335289	AIPGENE16527
14.3969	14.5104	14.6888	14.7901	14.4994	15.1272	14.3291	15.2282	16.6985	15.489	>AIPGENE16537	Swiss-Prot	sp|P12394|CP17A_CHICK	Steroid 17-alpha-hydroxylase/17,20 lyase OS=Gallus gallus GN=CYP17A1 PE=2 SV=1			K00512	00140 Steroid hormone biosynthesis [PATH:ko00140]	09103 Lipid metabolism	1.1239	0.0334635	-0.797288	-1.62705	AIPGENE16537
15.4441	15.4154	15.6721	15.3761	15.3729	15.6551	15.5206	15.7922	15.2736	15.3775	>AIPGENE16542	Swiss-Prot	sp|P29145|NECB_HYDVU	PC3-like endoprotease variant B OS=Hydra vulgaris PE=2 SV=1			#N/A			0.259686	0.769031	-0.0676619	-0.32465	AIPGENE16542
19.8979	19.6577	19.0756	19.8441	19.5728	20.2891	19.9742	19.6644	19.9806	19.7591	>AIPGENE16544	Swiss-Prot	sp|Q91YQ5|RPN1_MOUSE	Dolichyl-diphosphooligosaccharide--protein glycosyltransferase subunit 1 OS=Mus musculus GN=Rpn1 PE=1 SV=1			K12666	00510 N-Glycan biosynthesis [PATH:ko00510]	09107 Glycan biosynthesis and metabolism	0.948862	0.151755	-0.323853	-1.14976	AIPGENE16544
14.1004	14.3552	14.3635	14.4194	14.2647	13.3027	14.4564	14.8508	19.9806	14.8036	>AIPGENE16574	no_hit					#N/A			0.468649	0.267808	-1.17821	-0.934337	AIPGENE16574
14.7644	14.6605	14.4953	14.588	14.6253	14.5546	12.3623	12.9346	14.7713	14.5239	>AIPGENE16583	Swiss-Prot	sp|A2AJ88|PLPL7_MOUSE	Patatin-like phospholipase domain-containing protein 7 OS=Mus musculus GN=Pnpla7 PE=1 SV=1			K14676	00564 Glycerophospholipid metabolism [PATH:ko00564]	09103 Lipid metabolism	0.837389	0.0832156	0.797343	1.34158	AIPGENE16583
17.0543	16.9864	17.0507	17.059	16.941	17.1423	17.1641	17.0665	17.1272	17.0185	>AIPGENE16589	Swiss-Prot	sp|Q5NVI9|DNJA1_PONAB	DnaJ homolog subfamily A member 1 OS=Pongo abelii GN=DNAJA1 PE=2 SV=1			K09502	04141 Protein processing in endoplasmic reticulum [PATH:ko04141]	09123 Folding, sorting and degradation	1.36539	0.507105	-0.0854317	-0.630108	AIPGENE16589
15.3397	15.7948	16.0481	15.9473	15.9171	15.4055	15.3127	15.6065	15.8045	15.6612	>AIPGENE166	Swiss-Prot	sp|Q99MK9|RASF1_MOUSE	Ras association domain-containing protein 1 OS=Mus musculus GN=Rassf1 PE=2 SV=1			K09850	04014 Ras signaling pathway [PATH:ko04014]	09130 Environmental Information Processing	0.859539	0.228409	0.251296	0.994903	AIPGENE166
13.1147	14.0484	13.7928	13.9135	14.0172	13.2881	13.223	13.4644	14.0409	12.1033	>AIPGENE16615	Swiss-Prot	sp|A2AJ76|HMCN2_MOUSE	Hemicentin-2 OS=Mus musculus GN=Hmcn2 PE=2 SV=1			#N/A			0.791883	0.128438	0.553435	1.20641	AIPGENE16615
17.3371	16.2968	16.3791	16.9229	16.2956	15.649	15.8608	15.8176	15.8468	15.6717	>AIPGENE16628	nr	gi|156336980|ref|XP_001619762.1|	hypothetical protein NEMVEDRAFT_v1g223847 [Nematostella vectensis] >gi|156203584|gb|EDO27662.1| predicted protein [Nematostella vectensis]	+	A_S	#N/A			2.46939	0.00152	0.877108	2.79836	AIPGENE16628
16.1186	17.3416	15.474	16.0717	16.118	16.4305	16.0507	16.4964	17.4643	16.4292	>AIPGENE16656	Swiss-Prot	sp|O60344|ECE2_HUMAN	Endothelin-converting enzyme 2 OS=Homo sapiens GN=ECE2 PE=1 SV=4			K01415	01002 Peptidases [BR:ko01002]	09181 Protein families: metabolism	0.407721	0.429934	-0.349436	-0.719859	AIPGENE16656
18.0482	18.243	17.9698	18.1773	18.2401	18.2664	17.9942	17.9567	17.0709	18.1951	>AIPGENE16659	Swiss-Prot	sp|Q2QL92|TES_MICMU	Testin OS=Microcebus murinus GN=TES PE=3 SV=1			#N/A			0.506262	0.412009	0.23904	0.743812	AIPGENE16659
15.3169	16.5767	15.6717	16.3152	16.2338	15.6632	14.182	14.7336	15.8652	15.0945	>AIPGENE16667	Swiss-Prot	sp|A5D6U8|PAPL_DANRE	Iron/zinc purple acid phosphatase-like protein OS=Danio rerio GN=papl PE=2 SV=1			#N/A			1.35659	0.0155176	0.915188	1.89381	AIPGENE16667
18.6312	18.7513	18.3682	18.5437	18.4859	17.8742	18.6856	18.4516	18.9735	18.6099	>AIPGENE16679	Swiss-Prot	sp|Q5BJP3|UFM1_RAT	Ubiquitin-fold modifier 1 OS=Rattus norvegicus GN=Ufm1 PE=3 SV=1			K12162	04121 Ubiquitin system [BR:ko04121]	09182 Protein families: genetic information processing	0.0692914	0.921466	0.0371071	0.126529	AIPGENE16679
17.6412	17.5652	17.4875	17.4612	17.1866	17.0359	17.0085	17.2893	17.429	17.1927	>AIPGENE16684	Swiss-Prot	sp|Q62381|TLL1_MOUSE	Tolloid-like protein 1 OS=Mus musculus GN=Tll1 PE=1 SV=1			#N/A			1.44364	0.0896071	0.277249	1.31915	AIPGENE16684
17.494	17.3225	16.9313	17.3018	17.3288	17.2878	17.2975	17.2672	17.2779	16.5379	>AIPGENE16685	Swiss-Prot	sp|Q0V8F1|CORO7_BOVIN	Coronin-7 OS=Bos taurus GN=CORO7 PE=2 SV=1			K18619	04812 Cytoskeleton proteins [BR:ko04812]	09183 Protein families: signaling and cellular processes	0.354811	0.605035	0.142035	0.515535	AIPGENE16685
17.9539	17.7816	17.759	17.8541	18.057	18.8399	18.5841	18.6163	18.2343	18.7648	>AIPGENE16693	Swiss-Prot	sp|Q8N2E2|VWDE_HUMAN	von Willebrand factor D and EGF domain-containing protein OS=Homo sapiens GN=VWDE PE=2 SV=4	+	A_S	#N/A			3.55609	0.00084472	-0.726748	-3.3273	AIPGENE16693
16.4298	16.3036	16.3905	16.2875	16.2501	15.7187	15.5701	15.4602	16.0461	15.4705	>AIPGENE16707	Swiss-Prot	sp|Q8CDF7|EXD1_MOUSE	Exonuclease 3'-5' domain-containing protein 1 OS=Mus musculus GN=Exd1 PE=2 SV=1	+	A_S	K18740	03019 Messenger RNA biogenesis [BR:ko03019]	09182 Protein families: genetic information processing	3.47681	0.000941176	0.679174	3.17784	AIPGENE16707
13.4806	13.5181	13.5159	12.7848	14.7099	13.5031	13.6521	13.3371	14.459	12.4608	>AIPGENE16728	Swiss-Prot	sp|Q9Y251|HPSE_HUMAN	Heparanase OS=Homo sapiens GN=HPSE PE=1 SV=2			K07964	00531 Glycosaminoglycan degradation [PATH:ko00531]	09107 Glycan biosynthesis and metabolism	0.0993728	0.85214	0.119437	0.218889	AIPGENE16728
13.6684	13.8828	13.9483	13.9402	13.9717	13.0278	12.7188	13.1774	15.57	14.2745	>AIPGENE16734	Swiss-Prot	sp|O35286|DHX15_MOUSE	Putative pre-mRNA-splicing factor ATP-dependent RNA helicase DHX15 OS=Mus musculus GN=Dhx15 PE=1 SV=2			K12820	03040 Spliceosome [PATH:ko03040]	09121 Transcription	0.089635	0.86201	0.128569	0.204945	AIPGENE16734
18.3291	18.3301	18.0638	18.234	18.2781	16.9039	18.2818	18.3379	18.2805	18.2597	>AIPGENE16738	Swiss-Prot	sp|P54939|TLN1_CHICK	Talin-1 OS=Gallus gallus GN=TLN1 PE=1 SV=2			K06271	04015 Rap1 signaling pathway [PATH:ko04015]	09130 Environmental Information Processing	0.366519	0.520791	0.234251	0.613463	AIPGENE16738
17.808	17.8693	17.083	17.8038	17.8001	17.9201	17.8682	17.7344	18.0459	17.8685	>AIPGENE16745	Swiss-Prot	sp|Q9Y490|TLN1_HUMAN	Talin-1 OS=Homo sapiens GN=TLN1 PE=1 SV=3			K06271	04015 Rap1 signaling pathway [PATH:ko04015]	09130 Environmental Information Processing	0.684065	0.335177	-0.214583	-0.837298	AIPGENE16745
18.7248	18.6742	18.3842	18.777	18.7639	18.8574	18.8819	18.8158	18.9146	18.4683	>AIPGENE16749	Swiss-Prot	sp|Q9Y4G6|TLN2_HUMAN	Talin-2 OS=Homo sapiens GN=TLN2 PE=1 SV=4			K06271	04015 Rap1 signaling pathway [PATH:ko04015]	09130 Environmental Information Processing	0.533707	0.54401	-0.122756	-0.587427	AIPGENE16749
20.8395	20.4795	20.733	20.7694	20.8058	20.1377	19.3626	19.896	20.0954	19.5572	>AIPGENE16795	no_hit			+	A_S	#N/A			3.27234	0.000621622	0.915643	3.4597	AIPGENE16795
14.2033	14.3142	14.3836	14.4225	14.1605	14.5289	14.4772	14.3335	14.1646	14.098	>AIPGENE1681	Swiss-Prot	sp|Q32PZ3|UN45A_RAT	Protein unc-45 homolog A OS=Rattus norvegicus GN=Unc45a PE=2 SV=1			K21991	03110 Chaperones and folding catalysts [BR:ko03110]	09182 Protein families: genetic information processing	0.0883174	0.926165	-0.0236193	-0.119165	AIPGENE1681
17.5932	19.0925	18.0735	18.1462	18.0811	18.6597	18.4049	18.3497	18.9611	18.3159	>AIPGENE16819	Swiss-Prot	sp|P48147|PPCE_HUMAN	Prolyl endopeptidase OS=Homo sapiens GN=PREP PE=1 SV=2			K01322	04614 Renin-angiotensin system [PATH:ko04614]	09152 Endocrine system	0.606434	0.279487	-0.340966	-0.913334	AIPGENE16819
16.2677	16.8432	16.5788	17.1322	16.8305	18.394	17.9091	18.4657	18.344	17.7578	>AIPGENE16826	Swiss-Prot	sp|Q7TQA3|RDHE2_MOUSE	Epidermal retinol dehydrogenase 2 OS=Mus musculus GN=Sdr16c5 PE=2 SV=1	+	A_S	K15734	00830 Retinol metabolism [PATH:ko00830]	09108 Metabolism of cofactors and vitamins	3.99112	5.71429e-05	-1.44365	-4.759	AIPGENE16826
17.683	18.2309	17.6478	17.7517	17.7816	18.0526	17.4216	17.6033	20.656	18.0109	>AIPGENE16830	no_hit					#N/A			0.396001	0.400891	-0.52989	-0.758609	AIPGENE16830
16.9857	16.7117	16.7509	16.6973	16.7277	16.3959	17.0812	16.1923	16.5793	16.8183	>AIPGENE16840	Swiss-Prot	sp|O88767|PARK7_RAT	Protein DJ-1 OS=Rattus norvegicus GN=Park7 PE=1 SV=1			K05687	05012 Parkinson disease [PATH:ko05012]	09164 Neurodegenerative diseases	0.447631	0.524758	0.161257	0.608753	AIPGENE16840
18.3408	18.2142	18.3386	18.1722	18.2133	18.3736	18.4018	18.3364	18.2526	18.1924	>AIPGENE16842	Swiss-Prot	sp|P10515|ODP2_HUMAN	Dihydrolipoyllysine-residue acetyltransferase component of pyruvate dehydrogenase complex, mitochondrial OS=Homo sapiens GN=DLAT PE=1 SV=3			K00627	00010 Glycolysis / Gluconeogenesis [PATH:ko00010]	09101 Carbohydrate metabolism	0.494773	0.735741	-0.0555286	-0.364407	AIPGENE16842
16.825	16.5493	16.7432	16.7208	16.6201	15.4933	16.2385	16.8773	15.9256	16.7904	>AIPGENE16846	Swiss-Prot	sp|Q6CGG3|FKBP2_YARLI	FK506-binding protein 2 OS=Yarrowia lipolytica (strain CLIB 122 / E 150) GN=FPR2 PE=3 SV=1			K09569	03110 Chaperones and folding catalysts [BR:ko03110]	09182 Protein families: genetic information processing	0.833862	0.144047	0.426675	1.16763	AIPGENE16846
19.8116	20.5653	20.5828	20.5861	20.477	20.4959	20.5182	20.3744	20.3437	19.8047	>AIPGENE16849	Swiss-Prot	sp|A1E295|CATB_PIG	Cathepsin B OS=Sus scrofa GN=CTSB PE=1 SV=1			K01363	04142 Lysosome [PATH:ko04142]	09141 Transport and catabolism	0.195792	0.76848	0.0971867	0.32588	AIPGENE16849
13.5798	13.4957	12.214	13.3551	13.515	11.8587	13.2427	12.7578	13.803	13.9142	>AIPGENE16850	Swiss-Prot	sp|P17480|UBF1_HUMAN	Nucleolar transcription factor 1 OS=Homo sapiens GN=UBTF PE=1 SV=1			K09273	03000 Transcription factors [BR:ko03000]	09182 Protein families: genetic information processing	0.0944754	0.858883	0.11665	0.209851	AIPGENE16850
19.8295	20.0299	20.172	20.0719	20.0397	20.2671	20.2958	20.3023	20.2967	20.3245	>AIPGENE16853	Swiss-Prot	sp|Q8C8R3|ANK2_MOUSE	Ankyrin-2 OS=Mus musculus GN=Ank2 PE=1 SV=2			K10380	04624 Toll and Imd signaling pathway [PATH:ko04624]	09151 Immune system	2.84273	0.0256812	-0.268696	-1.71679	AIPGENE16853
16.8468	17.168	17.2975	17.2475	17.164	17.0218	17.1448	17.0505	17.3259	17.0171	>AIPGENE16857	Swiss-Prot	sp|O77460|IPYR_DROME	Inorganic pyrophosphatase OS=Drosophila melanogaster GN=Nurf-38 PE=1 SV=3			K11726	00190 Oxidative phosphorylation [PATH:ko00190]	09102 Energy metabolism	0.126969	0.891529	0.032732	0.16547	AIPGENE16857
11.9051	15.4069	15.5023	15.3141	15.4136	15.3862	15.2881	15.295	14.6291	15.3973	>AIPGENE16863	nr	gi|156352071|ref|XP_001622594.1|	predicted protein [Nematostella vectensis] >gi|156209168|gb|EDO30494.1| predicted protein [Nematostella vectensis]			#N/A			0.290266	0.532166	-0.490734	-0.601289	AIPGENE16863
18.4718	18.4517	18.5468	18.5351	18.4093	18.7742	19.0029	19.1544	20.5421	19.1677	>AIPGENE16868	TrEMBL	tr|C3ZH55|C3ZH55_BRAFL	Putative uncharacterized protein OS=Branchiostoma floridae GN=BRAFLDRAFT_88072 PE=4 SV=1			#N/A			1.56966	0.0103188	-0.845332	-2.04827	AIPGENE16868
15.7919	15.6735	15.8382	15.9498	15.8376	15.8682	14.6948	15.7163	16.0852	15.9216	>AIPGENE16878	Swiss-Prot	sp|A0PJR5|ECHD3_DANRE	Enoyl-CoA hydratase domain-containing protein 3, mitochondrial OS=Danio rerio GN=echdc3 PE=2 SV=2			#N/A			0.267371	0.660487	0.16099	0.457758	AIPGENE16878
15.5794	15.4116	15.5098	15.4883	15.5249	15.6866	15.6075	15.614	15.2779	15.5606	>AIPGENE16881	Swiss-Prot	sp|Q68EW0|OGDHL_XENLA	2-oxoglutarate dehydrogenase-like, mitochondrial OS=Xenopus laevis GN=ogdhl PE=2 SV=1			K00164	00020 Citrate cycle (TCA cycle) [PATH:ko00020]	09101 Carbohydrate metabolism	0.254133	0.816995	-0.0465	-0.264385	AIPGENE16881
17.5305	17.9703	18.0721	18.0048	17.8801	17.9149	17.4632	17.9296	17.925	17.42	>AIPGENE16886	Swiss-Prot	sp|P17987|TCPA_HUMAN	T-complex protein 1 subunit alpha OS=Homo sapiens GN=TCP1 PE=1 SV=1			K09493	03110 Chaperones and folding catalysts [BR:ko03110]	09182 Protein families: genetic information processing	0.494697	0.498102	0.161013	0.639182	AIPGENE16886
17.8907	19.2365	19.2093	19.0562	19.2163	18.5951	18.5271	18.7672	18.0201	18.6851	>AIPGENE16894	Swiss-Prot	sp|Q2KI95|FHL2_BOVIN	Four and a half LIM domains protein 2 OS=Bos taurus GN=FHL2 PE=2 SV=1			K14380	04380 Osteoclast differentiation [PATH:ko04380]	09158 Development	0.691211	0.208469	0.402869	1.03038	AIPGENE16894
18.2406	18.0662	17.9546	17.9318	18.0165	18.172	17.8711	18.2412	18.3953	18.0078	>AIPGENE16910	Swiss-Prot	sp|Q5DU56|NLRC3_MOUSE	Protein NLRC3 OS=Mus musculus GN=Nlrc3 PE=2 SV=2			#N/A			0.402725	0.655209	-0.0955585	-0.462838	AIPGENE16910
17.5048	17.3965	17.1783	17.3213	17.3641	17.4672	17.4517	17.418	17.5525	17.5149	>AIPGENE16912	Swiss-Prot	sp|Q711G3|IAH1_RAT	Isoamyl acetate-hydrolyzing esterase 1 homolog OS=Rattus norvegicus GN=Iah1 PE=2 SV=2			#N/A			1.22566	0.359581	-0.127839	-0.807843	AIPGENE16912
17.4559	18.3419	17.6914	17.9981	18.2229	15.8017	17.3339	17.4497	19.2057	17.4482	>AIPGENE16918	Swiss-Prot	sp|C3ZAH2|MTND_BRAFL	1,2-dihydroxy-3-keto-5-methylthiopentene dioxygenase OS=Branchiostoma floridae GN=BRAFLDRAFT_119977 PE=3 SV=1			K08967	00270 Cysteine and methionine metabolism [PATH:ko00270]	09105 Amino acid metabolism	0.391352	0.411734	0.494241	0.744746	AIPGENE16918
13.1121	13.9134	14.0413	14.1469	13.8093	14.5107	14.2795	14.4217	19.2057	13.9933	>AIPGENE16921	Swiss-Prot	sp|Q9DBU0|TM9S1_MOUSE	Transmembrane 9 superfamily member 1 OS=Mus musculus GN=Tm9sf1 PE=2 SV=2			K17085	99993 Cell motility	09191 Unclassified: metabolism	0.748716	0.0832102	-1.47758	-1.34141	AIPGENE16921
16.3551	16.2083	15.991	16.1978	16.216	15.822	16.1493	16.105	15.5627	16.1315	>AIPGENE16922	Swiss-Prot	sp|P52784|K6PF_CANFA	6-phosphofructokinase, muscle type OS=Canis familiaris GN=PFKM PE=2 SV=2			#N/A	00010 Glycolysis / Gluconeogenesis [PATH:ko00010]		1.00192	0.200174	0.239526	1.04775	AIPGENE16922
15.1511	15.1328	15.2468	15.2902	15.254	15.3747	15.4675	15.6839	15.3147	15.8093	>AIPGENE16924	Swiss-Prot	sp|P07207|NOTCH_DROME	Neurogenic locus Notch protein OS=Drosophila melanogaster GN=N PE=1 SV=3			K02599	04330 Notch signaling pathway [PATH:ko04330]	09130 Environmental Information Processing	1.89269	0.0384621	-0.31505	-1.58507	AIPGENE16924
18.0953	19.4598	17.7	18.0785	18.1068	17.7933	18.3496	18.285	19.7147	18.2311	>AIPGENE16926	Swiss-Prot	sp|Q99020|ROAA_MOUSE	Heterogeneous nuclear ribonucleoprotein A/B OS=Mus musculus GN=Hnrnpab PE=1 SV=1			K13044	03041 Spliceosome [BR:ko03041]	09182 Protein families: genetic information processing	0.164066	0.755249	-0.186646	-0.342998	AIPGENE16926
13.677	13.5992	14.3515	13.8998	13.3577	14.6316	13.8161	14.2898	13.8466	13.1271	>AIPGENE16932	no_hit					#N/A			0.220684	0.701783	-0.165208	-0.408949	AIPGENE16932
19.9588	19.774	19.6335	19.5312	19.7227	19.8006	19.8814	19.7939	20.1457	18.8155	>AIPGENE16941	Swiss-Prot	sp|Q9DG68|RLA0_RANSY	60S acidic ribosomal protein P0 OS=Rana sylvatica GN=RPLP0 PE=2 SV=1			#N/A			0.0547524	0.934765	0.0366478	0.108351	AIPGENE16941
16.0468	16.0307	16.1152	15.7202	16.0551	13.9337	14.3586	14.6245	14.5686	14.9875	>AIPGENE16946	no_hit			+	A_S	#N/A			4.37385	0	1.49901	5.23145	AIPGENE16946
17.4105	17.4467	17.3092	17.3407	17.3618	17.4928	17.4349	17.4277	17.4836	17.5823	>AIPGENE16948	Swiss-Prot	sp|Q4H4B6|SCRIB_DANRE	Protein scribble homolog OS=Danio rerio GN=scrib PE=1 SV=1			K16175	04390 Hippo signaling pathway [PATH:ko04390]	09130 Environmental Information Processing	1.75809	0.360842	-0.110493	-0.806459	AIPGENE16948
15.449	15.1717	15.5016	15.405	15.4802	15.7264	15.7112	15.7355	15.5414	15.7057	>AIPGENE1695	Swiss-Prot	sp|Q9JK83|PAR6B_MOUSE	Partitioning defective 6 homolog beta OS=Mus musculus GN=Pard6b PE=1 SV=2			K06093	04015 Rap1 signaling pathway [PATH:ko04015]	09130 Environmental Information Processing	2.4339	0.0299124	-0.28254	-1.66439	AIPGENE1695
14.3879	14.5616	14.7234	14.6926	14.5059	14.8272	14.8308	14.9011	15.5414	14.8106	>AIPGENE16958	Swiss-Prot	sp|Q5U316|RAB35_RAT	Ras-related protein Rab-35 OS=Rattus norvegicus GN=Rab35 PE=1 SV=1			K07876	04144 Endocytosis [PATH:ko04144]	09141 Transport and catabolism	1.53874	0.0352275	-0.407967	-1.60919	AIPGENE16958
16.8118	16.8096	16.5265	16.9522	16.7594	16.8382	16.5843	16.897	17.0922	16.8918	>AIPGENE16961	nr	gi|556105386|gb|ESO94038.1|	hypothetical protein LOTGIDRAFT_153519 [Lottia gigantea]			#N/A			0.366231	0.684184	-0.0888077	-0.429184	AIPGENE16961
16.6129	16.763	16.1061	16.4211	16.46	16.542	16.3728	16.4256	16.6165	16.443	>AIPGENE16969	Swiss-Prot	sp|Q6B4J2|VKOR1_BOVIN	Vitamin K epoxide reductase complex subunit 1 OS=Bos taurus GN=VKORC1 PE=2 SV=1			K05357	00130 Ubiquinone and other terpenoid-quinone biosynthesis [PATH:ko00130]	09108 Metabolism of cofactors and vitamins	0.021389	0.980131	-0.00735054	-0.0336857	AIPGENE16969
18.058	17.9364	17.5155	18.0291	18.0256	17.2939	18.4345	18.4362	18.3111	18.4187	>AIPGENE16981	Swiss-Prot	sp|Q5NVK4|COR1B_PONAB	Coronin-1B OS=Pongo abelii GN=CORO1B PE=2 SV=2			K13886	04812 Cytoskeleton proteins [BR:ko04812]	09183 Protein families: signaling and cellular processes	0.510889	0.390539	-0.265943	-0.771981	AIPGENE16981
16.5125	17.9364	16.2042	16.2341	16.2784	16.0058	16.0898	16.0553	18.3111	16.1295	>AIPGENE16983	Swiss-Prot	sp|Q8AVG0|ABR_XENLA	Active breakpoint cluster region-related protein OS=Xenopus laevis GN=abr PE=2 SV=1			K20629	04131 Membrane trafficking [BR:ko04131]	09182 Protein families: genetic information processing	0.0747598	0.885542	0.114826	0.174737	AIPGENE16983
15.0462	15.0785	15.0533	15.1807	15.2864	14.1948	14.4614	14.2328	14.0369	14.7829	>AIPGENE16998	Swiss-Prot	sp|P18503|CAS4_EPHMU	Short-chain collagen C4 (Fragment) OS=Ephydatia muelleri PE=2 SV=1	+	A_S	#N/A			3.35597	0.000834356	0.787251	3.31518	AIPGENE16998
15.4068	14.869	14.9362	14.834	14.9322	15.158	15.2643	15.3564	15.1675	15.3357	>AIPGENE1700	Swiss-Prot	sp|Q8BTV2|CPSF7_MOUSE	Cleavage and polyadenylation specificity factor subunit 7 OS=Mus musculus GN=Cpsf7 PE=1 SV=2			K14398	03015 mRNA surveillance pathway [PATH:ko03015]	09122 Translation	1.31023	0.119948	-0.260729	-1.22752	AIPGENE1700
14.2118	14.3416	14.0583	14.194	14.1598	14.2781	13.9564	14.1287	14.0397	13.9184	>AIPGENE17011	Swiss-Prot	sp|Q6GQN8|MECR_DANRE	Trans-2-enoyl-CoA reductase, mitochondrial OS=Danio rerio GN=mecr PE=2 SV=2			#N/A			0.847979	0.430199	0.128846	0.719472	AIPGENE17011
19.2405	19.1411	19.0044	18.947	19.1218	19.2361	19.1105	19.1291	19.1472	19.3677	>AIPGENE17012	Swiss-Prot	sp|Q16363|LAMA4_HUMAN	Laminin subunit alpha-4 OS=Homo sapiens GN=LAMA4 PE=1 SV=4			K06241	04151 PI3K-Akt signaling pathway [PATH:ko04151]	09130 Environmental Information Processing	0.777524	0.507822	-0.107132	-0.628471	AIPGENE17012
18.4443	18.5918	18.8463	18.7083	18.8244	18.628	18.8488	18.9025	18.6456	18.8179	>AIPGENE17013	Swiss-Prot	sp|Q00174|LAMA_DROME	Laminin subunit alpha OS=Drosophila melanogaster GN=LanA PE=1 SV=2			K06240	04151 PI3K-Akt signaling pathway [PATH:ko04151]	09130 Environmental Information Processing	0.413312	0.672278	-0.0855713	-0.442584	AIPGENE17013
16.6619	16.1861	16.1301	16.4737	16.4607	15.9553	16.5157	15.924	16.7095	16.7354	>AIPGENE17020	Swiss-Prot	sp|O64411|PAO_MAIZE	Polyamine oxidase OS=Zea mays GN=PAO PE=1 SV=1			K13366	00330 Arginine and proline metabolism [PATH:ko00330]	09105 Amino acid metabolism	0.0245233	0.97267	0.0145247	0.0477137	AIPGENE17020
19.9145	20.5127	19.6764	19.2364	19.8469	19.9202	20.1588	19.944	20.5802	20.0679	>AIPGENE17021	Swiss-Prot	sp|P43444|GNA11_XENLA	Guanine nucleotide-binding protein subunit alpha-11 OS=Xenopus laevis GN=gna11 PE=2 SV=1			K04635	04020 Calcium signaling pathway [PATH:ko04020]	09130 Environmental Information Processing	0.605561	0.305766	-0.296833	-0.877642	AIPGENE17021
11.2832	11.0566	11.4045	9.89605	10.6502	11.8934	10.7154	11.6693	11.3508	10.8491	>AIPGENE17028	Swiss-Prot	sp|Q15776|ZKSC8_HUMAN	Zinc finger protein with KRAB and SCAN domains 8 OS=Homo sapiens GN=ZKSCAN8 PE=1 SV=2			K09229	03000 Transcription factors [BR:ko03000]	09182 Protein families: genetic information processing	0.596777	0.250708	-0.437492	-0.961071	AIPGENE17028
16.2959	16.2872	16.2192	16.3967	16.1211	17.1816	16.867	17.3319	17.5753	16.9268	>AIPGENE17042	Swiss-Prot	sp|P06276|CHLE_HUMAN	Cholinesterase OS=Homo sapiens GN=BCHE PE=1 SV=1	+	A_S	K01050	09191 Unclassified: metabolism	09191 Unclassified: metabolism	3.76865	0.000310204	-0.912501	-3.82805	AIPGENE17042
15.911	15.4472	15.3882	15.4614	15.4421	15.7163	16.1217	16.265	16.2723	16.1046	>AIPGENE17046	Swiss-Prot	sp|Q54BU4|ABCB1_DICDI	ABC transporter B family member 1 OS=Dictyostelium discoideum GN=abcB1 PE=3 SV=1	+	A_S	#N/A			2.43842	0.00450741	-0.566019	-2.36348	AIPGENE17046
17.9884	17.9861	18.0324	17.7695	17.8817	17.4641	17.2078	17.3817	15.7414	17.2038	>AIPGENE17057	Swiss-Prot	sp|P18503|CAS4_EPHMU	Short-chain collagen C4 (Fragment) OS=Ephydatia muelleri PE=2 SV=1	+	A_S	#N/A			1.69672	0.00693016	0.93186	2.20768	AIPGENE17057
14.894	14.8096	14.2192	14.8397	15.0249	13.5944	14.0246	13.4707	13.976	13.9654	>AIPGENE17065	Swiss-Prot	sp|Q04336|YM54_YEAST	Uncharacterized protein YMR196W OS=Saccharomyces cerevisiae (strain ATCC 204508 / S288c) GN=YMR196W PE=1 SV=1	+	A_S	#N/A			3.12826	0.00076129	0.951276	3.39628	AIPGENE17065
16.6616	17.535	17.0476	17.5522	17.5882	16.5476	15.9184	16.4288	16.6452	16.4534	>AIPGENE17067	nr	gi|556105386|gb|ESO94038.1|	hypothetical protein LOTGIDRAFT_153519 [Lottia gigantea]	+	A_S	#N/A			2.37376	0.00180833	0.87823	2.72513	AIPGENE17067
14.7483	15.7244	15.3708	15.4301	15.4453	14.427	13.9138	14.7008	14.9079	14.5818	>AIPGENE17072	TrEMBL	tr|A7SKD0|A7SKD0_NEMVE	Predicted protein OS=Nematostella vectensis GN=v1g245846 PE=4 SV=1	+	A_S	#N/A			2.1585	0.0029562	0.837535	2.51972	AIPGENE17072
15.7029	15.6488	15.8733	16.0096	15.818	15.998	16.0867	15.7297	15.7608	15.9973	>AIPGENE17074	Swiss-Prot	sp|Q6NY74|RFA1_DANRE	Replication protein A 70 kDa DNA-binding subunit OS=Danio rerio GN=rpa1 PE=1 SV=1			K07466	03030 DNA replication [PATH:ko03030]	09124 Replication and repair	0.511203	0.592801	-0.103996	-0.531781	AIPGENE17074
18.1954	18.8626	18.0744	18.289	18.3072	17.4645	17.6186	17.613	20.3516	17.4995	>AIPGENE17083	Swiss-Prot	sp|Q9SHH7|GSTUP_ARATH	Glutathione S-transferase U25 OS=Arabidopsis thaliana GN=GSTU25 PE=1 SV=1			K00799	00480 Glutathione metabolism [PATH:ko00480]	09106 Metabolism of other amino acids	0.159153	0.751342	0.236282	0.348741	AIPGENE17083
17.6375	18.3977	17.7266	17.786	17.736	17.7196	17.7189	17.768	17.5092	17.7071	>AIPGENE17093	Swiss-Prot	sp|P82471|GNAQ_RAT	Guanine nucleotide-binding protein G(q) subunit alpha OS=Rattus norvegicus GN=Gnaq PE=1 SV=2			K04634	04015 Rap1 signaling pathway [PATH:ko04015]	09130 Environmental Information Processing	0.57238	0.443065	0.172187	0.70413	AIPGENE17093
20.8996	20.9282	20.9007	20.8476	20.7614	20.6125	20.7885	20.7399	20.8225	20.681	>AIPGENE17102	Swiss-Prot	sp|Q6QEF8|CORO6_HUMAN	Coronin-6 OS=Homo sapiens GN=CORO6 PE=2 SV=2			K13886	04812 Cytoskeleton proteins [BR:ko04812]	09183 Protein families: signaling and cellular processes	1.7007	0.265147	0.138659	0.937969	AIPGENE17102
14.6957	15.0428	15.3013	14.5625	14.8548	13.3382	14.4572	14.3351	14.6066	14.3977	>AIPGENE17111	Swiss-Prot	sp|P18503|CAS4_EPHMU	Short-chain collagen C4 (Fragment) OS=Ephydatia muelleri PE=2 SV=1			#N/A			1.46086	0.0177976	0.664488	1.83861	AIPGENE17111
17.2255	17.0687	15.5827	16.8554	16.854	15.7515	16.8139	16.6226	16.7566	16.1309	>AIPGENE17113	Swiss-Prot	sp|Q04678|SSRP1_CHICK	FACT complex subunit SSRP1 OS=Gallus gallus GN=SSRP1 PE=2 SV=2			K09272	03000 Transcription factors [BR:ko03000]	09182 Protein families: genetic information processing	0.374921	0.479131	0.302137	0.661354	AIPGENE17113
19.6502	19.9113	19.3871	19.6008	19.3906	18.3563	18.9277	18.0121	18.6068	17.6799	>AIPGENE17124	no_hit			+	A_S	#N/A			3.14461	0.000311284	1.27144	3.74732	AIPGENE17124
15.5235	16.1666	16.076	16.1888	16.0132	16.1483	15.3008	15.704	16.0252	16.1127	>AIPGENE17128	Swiss-Prot	sp|Q5VWJ9|SNX30_HUMAN	Sorting nexin-30 OS=Homo sapiens GN=SNX30 PE=1 SV=1			K17921	99992 Structural proteins	09191 Unclassified: metabolism	0.284535	0.666883	0.135415	0.449979	AIPGENE17128
16.1965	16.005	15.2339	15.7767	15.7008	14.4282	15.3625	14.938	15.3106	15.4353	>AIPGENE1713	no_hit					#N/A			1.615	0.0127469	0.68765	1.97501	AIPGENE1713
16.3664	16.2628	15.2437	16.3491	16.2028	15.1577	15.8041	14.887	16.1958	15.1784	>AIPGENE17132	Swiss-Prot	sp|Q5ZMV2|SAS6_CHICK	Spindle assembly abnormal protein 6 homolog OS=Gallus gallus GN=SASS6 PE=2 SV=1			K16487	03036 Chromosome and associated proteins [BR:ko03036]	09182 Protein families: genetic information processing	1.09098	0.0476007	0.640374	1.52131	AIPGENE17132
16.4847	16.6203	16.6253	16.7248	16.7544	16.7232	16.723	16.5322	16.8821	16.7601	>AIPGENE17135	Swiss-Prot	sp|P53395|ODB2_MOUSE	Lipoamide acyltransferase component of branched-chain alpha-keto acid dehydrogenase complex, mitochondrial OS=Mus musculus GN=Dbt PE=1 SV=2			K09699	00640 Propanoate metabolism [PATH:ko00640]	09101 Carbohydrate metabolism	0.529063	0.644146	-0.082217	-0.473879	AIPGENE17135
17.1492	17.3493	17.2963	17.3317	17.2299	16.9794	16.2725	16.2123	16.5082	16.0469	>AIPGENE17142	Swiss-Prot	sp|Q9EPB1|DPP2_RAT	Dipeptidyl peptidase 2 OS=Rattus norvegicus GN=Dpp7 PE=1 SV=1	+	A_S	K01276	01002 Peptidases [BR:ko01002]	09181 Protein families: metabolism	3.09995	0.000899408	0.867445	3.26217	AIPGENE17142
17.4018	17.6795	16.9703	16.9283	17.1085	14.582	14.2946	15.4095	14.9384	14.7132	>AIPGENE17146	nr	gi|221130774|ref|XP_002165361.1|	PREDICTED: uncharacterized protein LOC100210439 [Hydra vulgaris]	+	A_S	#N/A			5.18023	0	2.43015	7.25427	AIPGENE17146
15.9628	15.868	15.8765	15.9169	15.9679	16.0661	16.1179	16.1389	16.3106	16.1268	>AIPGENE17149	Swiss-Prot	sp|P15541|AMPN_RABIT	Aminopeptidase N OS=Oryctolagus cuniculus GN=ANPEP PE=1 SV=4			K11140	00480 Glutathione metabolism [PATH:ko00480]	09106 Metabolism of other amino acids	2.99138	0.037337	-0.233647	-1.59493	AIPGENE17149
18.4164	18.4583	18.3924	17.9994	18.2358	17.6292	17.8741	17.6817	17.7134	17.9092	>AIPGENE17156	Swiss-Prot	sp|Q90953|CSPG2_CHICK	Versican core protein OS=Gallus gallus GN=VCAN PE=2 SV=1	+	A_S	K06793	04514 Cell adhesion molecules (CAMs) [PATH:ko04514]	09133 Signaling molecules and interaction	3.16805	0.00190244	0.538909	2.6868	AIPGENE17156
17.2213	17.418	17.4113	17.3742	17.1963	18.8624	18.6257	18.7033	18.6782	18.6928	>AIPGENE1716	Swiss-Prot	sp|Q9QXA6|BAT1_MOUSE	b(0,+)-type amino acid transporter 1 OS=Mus musculus GN=Slc7a9 PE=1 SV=1	+	A_S	K13868	04974 Protein digestion and absorption [PATH:ko04974]	09154 Digestive system	7.76262	0	-1.38827	-8.55656	AIPGENE1716
18.6666	18.5006	18.5983	18.7197	18.694	18.0107	18.666	18.1384	18.6633	18.5626	>AIPGENE17161	Swiss-Prot	sp|Q6AZW2|A1A1A_DANRE	Alcohol dehydrogenase [NADP(+)] A OS=Danio rerio GN=akr1a1a PE=2 SV=2			K00002	00010 Glycolysis / Gluconeogenesis [PATH:ko00010]	09101 Carbohydrate metabolism	0.813519	0.269427	0.227643	0.931337	AIPGENE17161
18.8889	18.8343	18.8367	18.6919	18.7099	16.9061	17.6455	17.2573	17.0783	17.3057	>AIPGENE17165	no_hit			+	A_S	#N/A			5.66223	0	1.55375	6.76318	AIPGENE17165
15.533	15.3253	16.1387	16.295	15.9138	15.9493	17.0347	17.1637	16.8206	16.8852	>AIPGENE17171	Swiss-Prot	sp|Q90953|CSPG2_CHICK	Versican core protein OS=Gallus gallus GN=VCAN PE=2 SV=1	+	A_S	K06793	04514 Cell adhesion molecules (CAMs) [PATH:ko04514]	09133 Signaling molecules and interaction	1.97211	0.00362238	-0.929562	-2.44205	AIPGENE17171
16.0914	16.0942	15.9495	16.2554	16.0383	16.1925	16.0127	16.0174	16.3191	15.1945	>AIPGENE17172	Swiss-Prot	sp|P14314|GLU2B_HUMAN	Glucosidase 2 subunit beta OS=Homo sapiens GN=PRKCSH PE=1 SV=2			K08288	04141 Protein processing in endoplasmic reticulum [PATH:ko04141]	09123 Folding, sorting and degradation	0.288785	0.661057	0.138496	0.45712	AIPGENE17172
18.1693	18.0561	17.9363	17.9765	18.0441	17.6441	17.7516	17.6195	17.7154	17.3901	>AIPGENE17179	no_hit			+	A_S	#N/A			3.25312	0.00451974	0.412323	2.3608	AIPGENE17179
19.3124	19.1453	19.1621	19.0732	19.0559	18.8745	19.326	19.3885	19.4029	19.2967	>AIPGENE17185	Swiss-Prot	sp|O08807|PRDX4_MOUSE	Peroxiredoxin-4 OS=Mus musculus GN=Prdx4 PE=1 SV=1			K03386	04214 Apoptosis - fly [PATH:ko04214]	09143 Cell growth and death	0.460912	0.601875	-0.107956	-0.519474	AIPGENE17185
14.5721	15.5289	14.4276	14.4476	14.455	14.2003	13.9536	14.3544	14.1569	14.308	>AIPGENE1719	Swiss-Prot	sp|Q8BHW2|OSCP1_MOUSE	Protein OSCP1 OS=Mus musculus GN=Oscp1 PE=2 SV=1			#N/A			1.22947	0.047637	0.491605	1.52005	AIPGENE1719
17.0961	17.1417	16.5952	16.9932	16.949	16.8123	16.7726	17.0576	17.0651	17.1757	>AIPGENE172	Swiss-Prot	sp|Q5SQX6|CYFP2_MOUSE	Cytoplasmic FMR1-interacting protein 2 OS=Mus musculus GN=Cyfip2 PE=1 SV=2			K05749	03013 RNA transport [PATH:ko03013]	09122 Translation	0.0623925	0.941461	-0.0216076	-0.0963881	AIPGENE172
17.2276	17.205	17.2892	17.2792	17.2199	17.5587	17.3703	17.4686	17.5445	17.3783	>AIPGENE17218	Swiss-Prot	sp|P84875|PCPI_SABMA	Carboxypeptidase inhibitor SmCI OS=Sabellastarte magnifica PE=1 SV=1			#N/A			3.02922	0.0454276	-0.219865	-1.53593	AIPGENE17218
18.0439	17.8308	18.1048	18.1896	17.8283	18.5593	18.1111	18.1626	18.2091	17.9938	>AIPGENE17222	Swiss-Prot	sp|A2ASQ1|AGRIN_MOUSE	Agrin OS=Mus musculus GN=Agrn PE=1 SV=1			#N/A			0.915074	0.261737	-0.207695	-0.944289	AIPGENE17222
17.7133	17.8072	17.9651	17.9575	17.8092	18.0421	17.9406	18.0121	17.9684	18.1132	>AIPGENE17231	Swiss-Prot	sp|P82968|MCPI_MELCP	Four-domain proteases inhibitor OS=Melithaea caledonica PE=1 SV=1			#N/A			1.69431	0.19951	-0.164823	-1.04954	AIPGENE17231
15.1893	14.4886	15.5438	15.4255	15.6656	14.9529	15.3048	14.8916	15.0487	15.2475	>AIPGENE17251	Swiss-Prot	sp|Q9VQX4|PNCB_DROME	Nicotinate phosphoribosyltransferase OS=Drosophila melanogaster GN=CG3714 PE=2 SV=2			K00763	00760 Nicotinate and nicotinamide metabolism [PATH:ko00760]	09108 Metabolism of cofactors and vitamins	0.336365	0.589717	0.173453	0.535406	AIPGENE17251
17.6264	17.3929	17.6559	15.8999	17.5067	16.4302	17.2225	17.5334	17.2065	17.3391	>AIPGENE1726	Swiss-Prot	sp|P97608|OPLA_RAT	5-oxoprolinase OS=Rattus norvegicus GN=Oplah PE=1 SV=2			K01469	00480 Glutathione metabolism [PATH:ko00480]	09106 Metabolism of other amino acids	0.0659378	0.907155	0.0700205	0.14526	AIPGENE1726
16.2832	16.5798	16.6109	16.614	16.6066	16.3915	16.597	16.6144	16.5481	16.632	>AIPGENE17260	Swiss-Prot	sp|Q8VBX1|LIPE_RAT	Endothelial lipase OS=Rattus norvegicus GN=Lipg PE=2 SV=2			K22284	00561 Glycerolipid metabolism [PATH:ko00561]	09103 Lipid metabolism	0.0834095	0.939235	-0.0177044	-0.0996854	AIPGENE17260
16.2373	16.0638	15.7778	15.7511	15.9165	16.4097	15.927	16.2025	13.8171	16.0908	>AIPGENE17279	Swiss-Prot	sp|Q04726|TLE3_HUMAN	Transducin-like enhancer protein 3 OS=Homo sapiens GN=TLE3 PE=1 SV=2			#N/A			0.217958	0.670485	0.259868	0.445532	AIPGENE17279
20.0495	19.8378	20.1013	20.0498	20.0268	20.3028	20.3632	20.2561	19.9462	20.2544	>AIPGENE17316	Swiss-Prot	sp|Q8K4K5|L2GL1_RAT	Lethal(2) giant larvae protein homolog 1 OS=Rattus norvegicus GN=Llgl1 PE=1 SV=1			#N/A			1.41562	0.15614	-0.211518	-1.14051	AIPGENE17316
14.103	14.23	13.2613	13.7061	14.1278	13.6612	13.6296	12.6293	15.1971	15.021	>AIPGENE17334	Swiss-Prot	sp|P0C0A3|CHMP6_MOUSE	Charged multivesicular body protein 6 OS=Mus musculus GN=Chmp6 PE=2 SV=2			K12195	04144 Endocytosis [PATH:ko04144]	09141 Transport and catabolism	0.10312	0.840826	-0.142017	-0.231942	AIPGENE17334
17.9945	18.2555	18.3744	18.3959	18.3881	18.0696	18.3475	18.1189	18.0705	17.89	>AIPGENE17335	Swiss-Prot	sp|Q499N5|ACSF2_RAT	Acyl-CoA synthetase family member 2, mitochondrial OS=Rattus norvegicus GN=Acsf2 PE=2 SV=1			K00666	01004 Lipid biosynthesis proteins [BR:ko01004]	09181 Protein families: metabolism	0.910639	0.2993	0.182389	0.886483	AIPGENE17335
19.6922	19.6219	19.6896	19.6106	19.5911	20.1046	19.9704	19.7492	19.7539	19.8419	>AIPGENE17336	Swiss-Prot	sp|P27659|RL3_MOUSE	60S ribosomal protein L3 OS=Mus musculus GN=Rpl3 PE=1 SV=3			K02925	03010 Ribosome [PATH:ko03010]	09122 Translation	2.03223	0.06531	-0.242912	-1.41781	AIPGENE17336
15.2177	15.5043	15.3735	15.7535	15.7577	15.1045	15.684	15.4674	15.2172	15.4828	>AIPGENE17347	Swiss-Prot	sp|Q9D0S9|HINT2_MOUSE	Histidine triad nucleotide-binding protein 2, mitochondrial OS=Mus musculus GN=Hint2 PE=1 SV=1			#N/A			0.393681	0.597649	0.130171	0.52545	AIPGENE17347
15.4579	10.7572	14.0936	15.258	15.216	14.6907	11.4343	14.8034	15.1514	14.1177	>AIPGENE1735	Swiss-Prot	sp|Q75WB5|OPLA_BOVIN	5-oxoprolinase OS=Bos taurus GN=OPLAH PE=1 SV=1			K01469	00480 Glutathione metabolism [PATH:ko00480]	09106 Metabolism of other amino acids	0.0368819	0.941454	0.117058	0.0967713	AIPGENE1735
14.7943	14.5947	14.6828	14.4671	14.5381	14.8726	14.116	14.7289	13.6651	14.5123	>AIPGENE17356	Swiss-Prot	sp|Q6NRT5|CSN1_XENLA	COP9 signalosome complex subunit 1 OS=Xenopus laevis GN=csn1 PE=2 SV=1			K12175	04121 Ubiquitin system [BR:ko04121]	09182 Protein families: genetic information processing	0.484827	0.427216	0.236409	0.723675	AIPGENE17356
16.3104	16.3047	16.4064	16.2825	16.3257	16.1582	14.7991	14.2846	15.5328	15.1118	>AIPGENE17362	TrEMBL	tr|A7SL24|A7SL24_NEMVE	Predicted protein OS=Nematostella vectensis GN=v1g245969 PE=4 SV=1	+	A_S	#N/A			2.1528	0.0017563	1.14865	2.73801	AIPGENE17362
17.1276	17.143	17.2265	17.2462	17.1632	17.1237	17.1494	17.1703	17.3823	17.0538	>AIPGENE17372	Swiss-Prot	sp|Q8VCF1|CANT1_MOUSE	Soluble calcium-activated nucleotidase 1 OS=Mus musculus GN=Cant1 PE=2 SV=1			K12304	00230 Purine metabolism [PATH:ko00230]	09104 Nucleotide metabolism	0.031188	0.979927	0.00538101	0.0336383	AIPGENE17372
16.6843	18.4518	17.0881	16.7924	17.1597	17.2707	17.3994	17.3248	18.1202	17.2775	>AIPGENE17390	Swiss-Prot	sp|Q95V84|RL38_BRABE	60S ribosomal protein L38 OS=Branchiostoma belcheri GN=RPL38 PE=3 SV=1			#N/A			0.289456	0.590647	-0.243262	-0.533672	AIPGENE17390
16.292	16.3769	16.2438	16.3113	16.3611	17.1222	17.0596	16.9801	17.2395	16.8495	>AIPGENE17398	Swiss-Prot	sp|Q7A5L8|TDCB_STAAN	L-threonine dehydratase catabolic TdcB OS=Staphylococcus aureus (strain N315) GN=tdcB PE=1 SV=1	+	A_S	K01754	00260 Glycine, serine and threonine metabolism [PATH:ko00260]	09105 Amino acid metabolism	5.22408	0.000107527	-0.733178	-4.31406	AIPGENE17398
15.5696	15.1424	14.0025	14.317	14.3733	13.9295	13.8885	14.0447	14.3813	14.4654	>AIPGENE1740	Swiss-Prot	sp|Q69YN4|VIR_HUMAN	Protein virilizer homolog OS=Homo sapiens GN=KIAA1429 PE=1 SV=2			#N/A			0.905667	0.0944344	0.539087	1.30239	AIPGENE1740
12.487	15.1424	11.9895	12.6114	12.3274	11.8283	9.18053	10.3257	14.3813	11.526	>AIPGENE17403	TrEMBL	tr|W4YKE4|W4YKE4_STRPU	Uncharacterized protein OS=Strongylocentrotus purpuratus GN=Sp-PolppL_107 PE=4 SV=1			#N/A			0.706088	0.100346	1.46317	1.2845	AIPGENE17403
12.0531	15.1424	11.8541	11.422	12.0844	12.4584	12.7296	13.0239	13.0926	12.8512	>AIPGENE17409	Swiss-Prot	sp|Q02373|NDUBA_BOVIN	NADH dehydrogenase [ubiquinone] 1 beta subcomplex subunit 10 OS=Bos taurus GN=NDUFB10 PE=1 SV=2			K03966	00190 Oxidative phosphorylation [PATH:ko00190]	09102 Energy metabolism	0.187395	0.700068	-0.31992	-0.411309	AIPGENE17409
19.1784	19.5946	19.5757	19.6043	19.6496	20.0481	19.5706	19.6581	19.4816	19.7013	>AIPGENE1741	Swiss-Prot	sp|P15626|GSTM2_MOUSE	Glutathione S-transferase Mu 2 OS=Mus musculus GN=Gstm2 PE=1 SV=2			K00799	00480 Glutathione metabolism [PATH:ko00480]	09106 Metabolism of other amino acids	0.652218	0.410705	-0.171433	-0.746393	AIPGENE1741
15.732	15.586	15.4333	15.4895	15.3136	15.5693	15.6464	15.2533	14.9973	15.5661	>AIPGENE17413	Swiss-Prot	sp|Q920G0|SKAP2_RAT	Src kinase-associated phosphoprotein 2 OS=Rattus norvegicus GN=Skap2 PE=2 SV=1			#N/A			0.317387	0.681016	0.104428	0.432459	AIPGENE17413
13.1911	15.586	13.4318	13.4563	13.2127	12.1325	13.7635	14.1322	14.0812	13.5116	>AIPGENE17415	no_hit					#N/A			0.1685	0.734163	0.251388	0.367318	AIPGENE17415
11.5767	15.586	12.5764	13.896	11.3332	16.6455	16.5538	16.805	16.8837	17.1697	>AIPGENE17420	Swiss-Prot	sp|P54145|AMT1_CAEEL	Putative ammonium transporter 1 OS=Caenorhabditis elegans GN=amt-1 PE=3 SV=1	+	A_S	K03320	02000 Transporters [BR:ko02000]	09183 Protein families: signaling and cellular processes	2.86285	0.000102041	-3.81787	-4.25676	AIPGENE17420
15.7523	15.5864	15.1639	15.4909	15.538	15.6592	15.0726	15.7519	15.6642	15.5676	>AIPGENE17435	Swiss-Prot	sp|Q91XV4|DCXR_MESAU	L-xylulose reductase OS=Mesocricetus auratus GN=DCXR PE=1 SV=1			#N/A			0.0871885	0.907644	-0.0367859	-0.144385	AIPGENE17435
16.7027	16.7556	16.701	16.7514	16.7489	17.0253	17.1283	16.9061	16.9213	16.9321	>AIPGENE17446	Swiss-Prot	sp|A7SDW5|EIF3L_NEMVE	Eukaryotic translation initiation factor 3 subunit L OS=Nematostella vectensis GN=v1g169424 PE=3 SV=1			K15029	03012 Translation factors [BR:ko03012]	09182 Protein families: genetic information processing	3.35924	0.023772	-0.250716	-1.74436	AIPGENE17446
14.7428	14.6825	11.9315	14.0685	14.5367	14.9577	14.8454	14.728	15.1778	14.8972	>AIPGENE17447	Swiss-Prot	sp|Q6ICB0|DESI1_HUMAN	Desumoylating isopeptidase 1 OS=Homo sapiens GN=DESI1 PE=1 SV=1			K22762	01002 Peptidases [BR:ko01002]		0.920622	0.0566118	-0.928848	-1.46544	AIPGENE17447
14.8528	14.3527	14.6866	14.5512	14.5699	14.4443	14.734	14.59	14.8087	14.632	>AIPGENE17453	Swiss-Prot	sp|Q568M3|CRLF3_DANRE	Cytokine receptor-like factor 3 OS=Danio rerio GN=crlf3 PE=2 SV=1			#N/A			0.145728	0.870766	-0.0391439	-0.192417	AIPGENE17453
16.7001	16.8406	16.7341	16.6713	16.7699	17.0222	16.9327	17.0087	16.9419	16.7022	>AIPGENE17457	Swiss-Prot	sp|Q9Z1Z3|EPN2_RAT	Epsin-2 OS=Rattus norvegicus GN=Epn2 PE=1 SV=1			#N/A			1.60558	0.183471	-0.178337	-1.08286	AIPGENE17457
15.0932	15.1618	14.9806	15.0685	15.0131	16.0816	15.0498	15.4677	15.5284	15.6065	>AIPGENE17461	Swiss-Prot	sp|Q22866|TPM1_CAEEL	Tropomyosin isoforms a/b/d/f OS=Caenorhabditis elegans GN=lev-11 PE=1 SV=1			K10373	04260 Cardiac muscle contraction [PATH:ko04260]	09153 Circulatory system	1.68859	0.0197365	-0.483385	-1.80509	AIPGENE17461
15.6121	15.6631	15.3577	15.5486	15.4772	15.8734	15.7412	15.5229	15.755	15.4336	>AIPGENE17467	Swiss-Prot	sp|Q5R8W6|LC7L3_PONAB	Luc7-like protein 3 OS=Pongo abelii GN=LUC7L3 PE=2 SV=1			#N/A			0.685565	0.464588	-0.133482	-0.677419	AIPGENE17467
16.5135	16.5256	16.5058	16.7104	16.4113	18.3588	18.0106	18.0941	18.2207	18.1096	>AIPGENE17478	Swiss-Prot	sp|P19891|ASNS_CRIGR	Asparagine synthetase [glutamine-hydrolyzing] OS=Cricetulus griseus GN=ASNS PE=2 SV=2	+	A_S	K01953	00250 Alanine, aspartate and glutamate metabolism [PATH:ko00250]	09105 Amino acid metabolism	7.55589	0	-1.62541	-9.16148	AIPGENE17478
19.0544	19.2095	15.3235	18.6143	19.1981	16.7029	16.517	15.4207	18.4048	19.5946	>AIPGENE17493	Swiss-Prot	sp|Q04589|FGFR1_RAT	Fibroblast growth factor receptor 1 OS=Rattus norvegicus GN=Fgfr1 PE=1 SV=1			K04362	04014 Ras signaling pathway [PATH:ko04014]	09130 Environmental Information Processing	0.406693	0.34436	0.951994	0.826245	AIPGENE17493
17.759	17.6026	17.7043	17.7516	17.7031	17.9066	17.3909	17.4884	17.7799	17.9662	>AIPGENE17495	Swiss-Prot	sp|Q498D6|FGFR4_RAT	Fibroblast growth factor receptor 4 OS=Rattus norvegicus GN=Fgfr4 PE=1 SV=1			K05095	04014 Ras signaling pathway [PATH:ko04014]	09130 Environmental Information Processing	0.00649002	0.993065	-0.00225143	-0.0103569	AIPGENE17495
16.3667	16.1842	16.6137	16.431	16.4733	15.3783	15.1668	15.3989	15.8806	15.6827	>AIPGENE17513	Swiss-Prot	sp|P47970|NPTX2_CAVPO	Neuronal pentraxin-2 OS=Cavia porcellus GN=NPTX2 PE=1 SV=1	+	A_S	#N/A			3.65583	0.000310078	0.912307	3.74361	AIPGENE17513
14.7363	15.0138	14.7534	14.5988	14.7388	14.432	14.5987	14.1308	14.4071	14.7902	>AIPGENE17545	Swiss-Prot	sp|Q5HZV9|PP1R7_RAT	Protein phosphatase 1 regulatory subunit 7 OS=Rattus norvegicus GN=Ppp1r7 PE=1 SV=1			K17550	01009 Protein phosphatases and associated proteins [BR:ko01009]	09181 Protein families: metabolism	1.30079	0.0963316	0.29648	1.29701	AIPGENE17545
16.7025	16.4989	16.5618	16.8241	16.7187	16.2588	16.2078	16.4274	17.4139	15.9268	>AIPGENE17547	Swiss-Prot	sp|P21783|NOTC1_XENLA	Neurogenic locus notch homolog protein 1 OS=Xenopus laevis GN=notch1 PE=1 SV=3			K02599	04330 Notch signaling pathway [PATH:ko04330]	09130 Environmental Information Processing	0.360454	0.539874	0.214279	0.592959	AIPGENE17547
15.7291	15.9128	16.0165	15.8547	15.6751	16.2223	15.9911	16.3721	16.1863	16.2235	>AIPGENE17554	Swiss-Prot	sp|Q7YR83|ESPB1_PIG	Epididymal sperm-binding protein 1 OS=Sus scrofa GN=ELSPBP1 PE=1 SV=1			#N/A			2.50281	0.0140512	-0.361443	-1.9352	AIPGENE17554
18.3865	18.3532	18.2954	18.4564	18.4562	17.6905	17.8689	17.6736	17.828	17.6509	>AIPGENE17555	Swiss-Prot	sp|P21913|SDHB_RAT	Succinate dehydrogenase [ubiquinone] iron-sulfur subunit, mitochondrial OS=Rattus norvegicus GN=Sdhb PE=2 SV=2	+	A_S	K00235	00020 Citrate cycle (TCA cycle) [PATH:ko00020]	09101 Carbohydrate metabolism	5.66654	9.90099e-05	0.647176	4.20331	AIPGENE17555
20.1902	20.1985	19.9812	19.9997	20.0567	19.8843	19.7663	19.8993	20.4061	20.0465	>AIPGENE17585	Swiss-Prot	sp|Q5XI32|CAPZB_RAT	F-actin-capping protein subunit beta OS=Rattus norvegicus GN=Capzb PE=1 SV=1			K10365	04144 Endocytosis [PATH:ko04144]	09141 Transport and catabolism	0.301003	0.719596	0.0847706	0.385295	AIPGENE17585
16.8145	16.7733	16.735	16.6979	16.7225	16.7955	16.6749	16.7096	16.8239	16.6371	>AIPGENE17590	Swiss-Prot	sp|P32577|CSK_RAT	Tyrosine-protein kinase CSK OS=Rattus norvegicus GN=Csk PE=1 SV=1			K05728	05120 Epithelial cell signaling in Helicobacter pylori infection [PATH:ko05120]	09171 Infectious diseases: Bacterial	0.200028	0.907068	0.0204575	0.145128	AIPGENE17590
21.4335	21.4127	21.4913	21.5282	21.5519	21.2412	21.4604	21.4254	21.5306	21.4688	>AIPGENE17591	Swiss-Prot	sp|Q96RW7|HMCN1_HUMAN	Hemicentin-1 OS=Homo sapiens GN=HMCN1 PE=1 SV=2			K17341	99992 Structural proteins	09191 Unclassified: metabolism	0.484895	0.729205	0.0582462	0.37375	AIPGENE17591
15.6506	15.9724	15.0098	15.5072	15.5233	15.6379	15.6329	15.6025	15.5561	15.2858	>AIPGENE17593	Swiss-Prot	sp|O00160|MYO1F_HUMAN	Unconventional myosin-If OS=Homo sapiens GN=MYO1F PE=1 SV=3			K10356	01009 Protein phosphatases and associated proteins [BR:ko01009]	09181 Protein families: metabolism	0.0212263	0.979378	-0.0104046	-0.0387397	AIPGENE17593
15.3816	15.4228	15.3357	15.6606	15.2644	16.2603	15.9634	16.1862	16.1159	15.843	>AIPGENE17597	Swiss-Prot	sp|Q700K0|SSPO_RAT	SCO-spondin OS=Rattus norvegicus GN=Sspo PE=2 SV=1	+	A_S	#N/A			3.73733	0.000860606	-0.660752	-3.28317	AIPGENE17597
16.9947	17.1223	17.2955	17.2785	17.1312	17.2967	17.3382	17.1938	17.1925	17.0174	>AIPGENE176	Swiss-Prot	sp|P49596|PP2C2_CAEEL	Probable protein phosphatase 2C T23F11.1 OS=Caenorhabditis elegans GN=ppm-2 PE=3 SV=2			K14803	01009 Protein phosphatases and associated proteins [BR:ko01009]	09181 Protein families: metabolism	0.224483	0.833423	-0.043327	-0.242639	AIPGENE176
14.0999	14.3114	14.17	14.3422	14.2542	14.286	14.2568	14.3925	14.3816	14.3377	>AIPGENE17611	Swiss-Prot	sp|Q60875|ARHG2_MOUSE	Rho guanine nucleotide exchange factor 2 OS=Mus musculus GN=Arhgef2 PE=1 SV=4			K12791	04530 Tight junction [PATH:ko04530]	09144 Cellular community - eukaryotes	0.982926	0.508496	-0.0953838	-0.627481	AIPGENE17611
15.3285	15.6821	15.9156	15.6403	15.6378	15.2478	15.4503	15.86	15.6991	15.9035	>AIPGENE17612	TrEMBL	tr|D3KYH5|D3KYH5_CHIOP	Duplex-specific nuclease (Precursor) OS=Chionoecetes opilio GN=NUC PE=2 SV=1			#N/A			0.0191929	0.980485	0.00871468	0.0340666	AIPGENE17612
17.8067	17.6043	17.0102	17.6672	17.5616	16.3382	16.4301	16.3787	17.594	16.7479	>AIPGENE17613	no_hit			+	A_S	#N/A			1.80653	0.00648862	0.83223	2.23668	AIPGENE17613
13.0135	13.3484	13.7055	13.4193	13.4806	13.983	13.8046	13.8757	13.5782	13.6161	>AIPGENE17618	Swiss-Prot	sp|Q8MQW8|SPRI_DROME	Protein sprint OS=Drosophila melanogaster GN=spri PE=2 SV=3			#N/A			1.62012	0.0364424	-0.378057	-1.60148	AIPGENE17618
18.0568	17.6021	17.7804	17.9247	17.8493	18.0384	17.8761	17.943	18.1413	18.0297	>AIPGENE17628	Swiss-Prot	sp|Q5RFR8|COPE_PONAB	Coatomer subunit epsilon OS=Pongo abelii GN=COPE PE=2 SV=1			K17268	04131 Membrane trafficking [BR:ko04131]	09182 Protein families: genetic information processing	0.994239	0.312655	-0.163035	-0.866822	AIPGENE17628
16.1586	15.1381	15.9893	16.0312	15.994	16.1581	15.9807	15.8485	15.5708	16.0376	>AIPGENE17632	Swiss-Prot	sp|Q0MQ90|NDUAD_PANTR	NADH dehydrogenase [ubiquinone] 1 alpha subcomplex subunit 13 OS=Pan troglodytes GN=NDUFA13 PE=2 SV=3			K11353	00190 Oxidative phosphorylation [PATH:ko00190]	09102 Energy metabolism	0.100967	0.877212	-0.0568943	-0.183991	AIPGENE17632
20.9215	21.9891	20.8092	20.6813	20.8433	20.7609	19.7676	20.7621	21.6104	20.6487	>AIPGENE17639	Swiss-Prot	sp|Q9P283|SEM5B_HUMAN	Semaphorin-5B OS=Homo sapiens GN=SEMA5B PE=2 SV=4			K06841	04360 Axon guidance [PATH:ko04360]	09158 Development	0.403444	0.438662	0.338898	0.710448	AIPGENE17639
20.1337	20.9782	19.9789	20.1187	20.1958	19.2482	19.111	19.108	19.903	19.374	>AIPGENE17643	Swiss-Prot	sp|Q5R9T9|GBP6_PONAB	Guanylate-binding protein 6 OS=Pongo abelii GN=GBP6 PE=2 SV=1	+	A_S	K20908	99995 Signaling proteins	09191 Unclassified: metabolism	2.42732	0.00145946	0.932208	2.81827	AIPGENE17643
16.4626	16.589	16.5499	16.497	16.4711	17.0348	16.7976	16.9724	16.7852	16.8455	>AIPGENE17652	Swiss-Prot	sp|Q5R539|SRRT_PONAB	Serrate RNA effector molecule homolog OS=Pongo abelii GN=SRRT PE=2 SV=1	+	A_S	#N/A			3.84488	0.00390444	-0.373215	-2.40515	AIPGENE17652
15.0361	15.9214	15.5766	15.499	15.7741	16.0183	15.9096	16.1436	16.0376	15.7504	>AIPGENE17658	Swiss-Prot	sp|Q26630|IDLC_STRPU	33 kDa inner dynein arm light chain, axonemal OS=Strongylocentrotus purpuratus PE=1 SV=1			K10410	05016 Huntington disease [PATH:ko05016]	09164 Neurodegenerative diseases	1.42518	0.0432799	-0.410471	-1.54953	AIPGENE17658
15.1698	16.274	16.6099	16.5542	16.5025	16.4299	16.2485	15.8046	17.4505	16.3597	>AIPGENE17673	Swiss-Prot	sp|Q91YT0|NDUV1_MOUSE	NADH dehydrogenase [ubiquinone] flavoprotein 1, mitochondrial OS=Mus musculus GN=Ndufv1 PE=1 SV=1			K03942	00190 Oxidative phosphorylation [PATH:ko00190]	09102 Energy metabolism	0.257426	0.628823	-0.236534	-0.490932	AIPGENE17673
16.1797	16.3672	16.1777	16.1126	16.2062	16.6145	16.5954	16.5315	16.6018	16.4806	>AIPGENE17687	Swiss-Prot	sp|Q6NZ09|ADRM1_DANRE	Proteasomal ubiquitin receptor ADRM1 OS=Danio rerio GN=adrm1b PE=1 SV=1	+	A_S	#N/A			4.02722	0.00438861	-0.356054	-2.38062	AIPGENE17687
20.5626	20.2644	20.3652	20.3031	20.3285	20.2384	19.8808	19.933	19.9956	15.839	>AIPGENE17698	Swiss-Prot	sp|Q96CG8|CTHR1_HUMAN	Collagen triple helix repeat-containing protein 1 OS=Homo sapiens GN=CTHRC1 PE=1 SV=1			#N/A			0.711187	0.105823	1.18742	1.2653	AIPGENE17698
13.0373	20.2644	12.6129	12.3541	12.8677	13.6707	13.6261	13.6927	14.252	13.1258	>AIPGENE17714	no_hit					#N/A			0.13921	0.756043	0.553824	0.340983	AIPGENE17714
20.0601	19.5063	19.8847	20.097	20.3092	19.9781	20.4111	20.2414	20.3111	20.2358	>AIPGENE17734	Swiss-Prot	sp|Q3V0K9|PLSI_MOUSE	Plastin-1 OS=Mus musculus GN=Pls1 PE=2 SV=1			K17275	04812 Cytoskeleton proteins [BR:ko04812]	09183 Protein families: signaling and cellular processes	0.915928	0.20072	-0.264045	-1.04623	AIPGENE17734
20.5074	20.5337	20.4894	20.4476	20.5326	19.0757	19.3243	19.1142	18.8676	19.2564	>AIPGENE17735	Swiss-Prot	sp|Q5R9T9|GBP6_PONAB	Guanylate-binding protein 6 OS=Pongo abelii GN=GBP6 PE=2 SV=1	+	A_S	K20908	99995 Signaling proteins	09191 Unclassified: metabolism	6.83623	0	1.37449	7.59924	AIPGENE17735
17.403	17.1946	17.2217	17.0585	17.123	17.468	17.37	17.3457	17.1981	17.1676	>AIPGENE17736	Swiss-Prot	sp|C8YR32|LOXH1_MOUSE	Lipoxygenase homology domain-containing protein 1 OS=Mus musculus GN=Loxhd1 PE=2 SV=1			#N/A			0.675693	0.525577	-0.109758	-0.607327	AIPGENE17736
14.8439	14.6629	14.3559	14.5945	14.4653	14.7361	14.6805	14.6244	14.6762	14.2793	>AIPGENE1774	Swiss-Prot	sp|Q4KLJ8|PDCL3_RAT	Phosducin-like protein 3 OS=Rattus norvegicus GN=Pdcl3 PE=2 SV=1			#N/A			0.0446237	0.953522	-0.0148289	-0.0683052	AIPGENE1774
17.4867	17.5435	17.2798	17.2373	17.4352	17.4547	17.3075	17.639	17.4313	16.6188	>AIPGENE17744	Swiss-Prot	sp|A4D0S4|LAMB4_HUMAN	Laminin subunit beta-4 OS=Homo sapiens GN=LAMB4 PE=2 SV=1			K06245	04151 PI3K-Akt signaling pathway [PATH:ko04151]	09130 Environmental Information Processing	0.234318	0.730463	0.106238	0.371822	AIPGENE17744
16.1522	15.5983	15.6343	15.4303	15.666	13.0131	14.1488	14.0287	14.4284	13.2182	>AIPGENE17751	Swiss-Prot	sp|Q2M3M2|SC5A9_HUMAN	Sodium/glucose cotransporter 4 OS=Homo sapiens GN=SLC5A9 PE=1 SV=2	+	A_S	K14389	02000 Transporters [BR:ko02000]	09183 Protein families: signaling and cellular processes	3.68141	5.7971e-05	1.92875	4.80768	AIPGENE17751
17.9996	17.6317	17.1083	17.3433	17.3974	17.289	15.3874	15.7909	21.2613	18.0203	>AIPGENE17760	Swiss-Prot	sp|P62311|LSM3_MOUSE	U6 snRNA-associated Sm-like protein LSm3 OS=Mus musculus GN=Lsm3 PE=3 SV=2			K12622	03040 Spliceosome [PATH:ko03040]	09121 Transcription	0.0174375	0.972978	-0.0537476	-0.0465065	AIPGENE17760
18.2679	18.407	18.5521	18.329	18.2533	16.5588	17.0022	16.5945	15.5225	16.6113	>AIPGENE17763	Swiss-Prot	sp|Q9BZJ3|TRYD_HUMAN	Tryptase delta OS=Homo sapiens GN=TPSD1 PE=1 SV=2	+	A_S	K01340	01002 Peptidases [BR:ko01002]	09181 Protein families: metabolism	4.16592	0	1.90399	5.38871	AIPGENE17763
15.8855	15.8879	15.6204	15.6562	15.5678	15.1596	15.0267	15.1173	15.4103	15.3741	>AIPGENE17764	nr	gi|156343674|ref|XP_001621075.1|	hypothetical protein NEMVEDRAFT_v1g233837 [Nematostella vectensis] >gi|156206684|gb|EDO28975.1| predicted protein [Nematostella vectensis]	+	A_S	#N/A			2.9819	0.00294011	0.505944	2.51676	AIPGENE17764
18.8788	18.5838	18.7725	18.4023	18.6336	16.8759	17.4118	16.365	16.8041	17.0054	>AIPGENE17775	Swiss-Prot	sp|P81286|PLMN_SHEEP	Plasminogen (Fragment) OS=Ovis aries GN=PLG PE=1 SV=1	+	A_S	#N/A			4.87262	0	1.76174	6.13101	AIPGENE17775
12.1119	18.5838	13.1935	13.4587	12.6502	14.4763	14.0205	13.9152	16.8041	13.867	>AIPGENE17776	Swiss-Prot	sp|O01971|EMR1_CAEEL	Emerin homolog 1 OS=Caenorhabditis elegans GN=emr-1 PE=1 SV=1			#N/A			0.18939	0.672328	-0.617012	-0.442212	AIPGENE17776
16.9698	16.9122	17.2062	17.176	17.1202	17.4712	17.4919	17.4466	17.4712	17.4209	>AIPGENE17785	Swiss-Prot	sp|Q62636|RAP1B_RAT	Ras-related protein Rap-1b OS=Rattus norvegicus GN=Rap1b PE=2 SV=2	+	A_S	K07836	04014 Ras signaling pathway [PATH:ko04014]	09130 Environmental Information Processing	3.71758	0.00386301	-0.383469	-2.40941	AIPGENE17785
16.6789	16.7708	16.43	16.2454	16.5698	16.624	16.5507	16.4134	16.3904	16.6386	>AIPGENE17787	Swiss-Prot	sp|P09960|LKHA4_HUMAN	Leukotriene A-4 hydrolase OS=Homo sapiens GN=LTA4H PE=1 SV=2			K01254	00590 Arachidonic acid metabolism [PATH:ko00590]	09103 Lipid metabolism	0.0518374	0.951897	0.0155327	0.0752752	AIPGENE17787
16.6943	16.7008	16.4677	16.6634	16.6493	14.4385	15.9158	15.8677	16.935	15.8019	>AIPGENE17791	Swiss-Prot	sp|P55112|NAS4_CAEEL	Zinc metalloproteinase nas-4 OS=Caenorhabditis elegans GN=nas-4 PE=2 SV=4			#N/A			1.16791	0.0279523	0.843293	1.68735	AIPGENE17791
14.093	14.9944	15.3733	14.9631	14.8601	15.2632	15.0927	15.22	14.7047	12.001	>AIPGENE17794	Swiss-Prot	sp|O95425|SVIL_HUMAN	Supervillin OS=Homo sapiens GN=SVIL PE=1 SV=2			K10369	04812 Cytoskeleton proteins [BR:ko04812]	09183 Protein families: signaling and cellular processes	0.252925	0.593718	0.400466	0.529629	AIPGENE17794
15.9201	15.8716	15.857	15.8287	15.899	15.927	15.7986	15.3173	16.2973	14.715	>AIPGENE17795	Swiss-Prot	sp|P47811|MK14_MOUSE	Mitogen-activated protein kinase 14 OS=Mus musculus GN=Mapk14 PE=1 SV=3			K04441	04015 Rap1 signaling pathway [PATH:ko04015]	09130 Environmental Information Processing	0.440231	0.441168	0.264244	0.706769	AIPGENE17795
14.5383	15.3436	15.174	15.0128	15.0614	13.0366	13.9937	13.6128	12.6091	13.9992	>AIPGENE17798	Swiss-Prot	sp|Q9N2D1|TRYT_PIG	Tryptase OS=Sus scrofa GN=MCT7 PE=2 SV=1	+	A_S	K01340	01002 Peptidases [BR:ko01002]	09181 Protein families: metabolism	3.06469	0.000255319	1.57578	3.88823	AIPGENE17798
17.4975	17.2799	16.9429	17.2861	17.3071	17.1635	17.0065	16.6964	17.3209	16.9863	>AIPGENE17803	Swiss-Prot	sp|Q3TLP5|ECHD2_MOUSE	Enoyl-CoA hydratase domain-containing protein 2, mitochondrial OS=Mus musculus GN=Echdc2 PE=1 SV=2			#N/A			0.869416	0.250777	0.227989	0.961275	AIPGENE17803
17.1415	16.7989	16.8382	16.9625	17.0707	17.2912	17.2097	17.2896	17.2589	17.3905	>AIPGENE17808	Swiss-Prot	sp|P28867|KPCD_MOUSE	Protein kinase C delta type OS=Mus musculus GN=Prkcd PE=1 SV=3			K06068	04140 Autophagy - animal [PATH:ko04140]	09141 Transport and catabolism	2.71424	0.0155311	-0.325626	-1.89402	AIPGENE17808
13.8851	14.8101	14.6316	15.6221	15.5718	13.7586	14.6704	14.0843	14.4726	14.5252	>AIPGENE17809	Swiss-Prot	sp|Q58A42|DD3_DICDI	Protein DD3-3 OS=Dictyostelium discoideum GN=DD3-3 PE=2 SV=1			#N/A			0.865923	0.0955429	0.601921	1.29914	AIPGENE17809
15.1058	15.2011	15.1917	15.1951	15.2151	14.0981	14.0585	14.1664	14.2469	14.0616	>AIPGENE1783	Swiss-Prot	sp|Q9Z1N0|ACOX1_CAVPO	Peroxisomal acyl-coenzyme A oxidase 1 OS=Cavia porcellus GN=ACOX1 PE=2 SV=1	+	A_S	#N/A			8.27312	0	1.05548	7.4972	AIPGENE1783
15.2758	15.5549	15.3645	15.1787	15.13	15.1747	15.6341	15.4414	15.4619	14.8347	>AIPGENE17838	Swiss-Prot	sp|Q91437|PYR1_SQUAC	CAD protein OS=Squalus acanthias GN=CAD PE=2 SV=1			#N/A			0.0186674	0.979951	-0.00863094	-0.0333796	AIPGENE17838
17.7568	17.4206	17.7344	18.0411	17.8242	17.9828	17.7712	17.773	17.7827	17.9858	>AIPGENE17841	Swiss-Prot	sp|O13085|COX6A_ONCMY	Cytochrome c oxidase subunit 6A, mitochondrial OS=Oncorhynchus mykiss PE=3 SV=1			#N/A			0.417884	0.630085	-0.103667	-0.488814	AIPGENE17841
18.2528	18.2073	18.2392	18.0277	18.209	19.1367	18.4236	18.8057	19.0732	18.9476	>AIPGENE17843	Swiss-Prot	sp|Q9ZH77|MASY_STRC2	Malate synthase OS=Streptomyces clavuligerus (strain ATCC 27064 / DSM 738 / JCM 4710 / NBRC 13307 / NCIMB 12785 / NRRL 3585 / VKM Ac-602) GN=aceB PE=3 SV=1	+	A_S	#N/A			3.07479	0.00105211	-0.690165	-2.95938	AIPGENE17843
16.6023	16.6776	16.3033	17.52	17.4204	17.5588	17.4516	17.4619	16.9716	17.5375	>AIPGENE17849	Swiss-Prot	sp|P62323|SMD3_XENLA	Small nuclear ribonucleoprotein Sm D3 OS=Xenopus laevis GN=snrpd3 PE=2 SV=1			K11088	03040 Spliceosome [PATH:ko03040]	09121 Transcription	1.00637	0.0803308	-0.491576	-1.3542	AIPGENE17849
16.6992	16.7813	15.7585	16.9068	16.4409	18.767	18.1827	18.0504	18.8246	18.6225	>AIPGENE17854	Swiss-Prot	sp|Q9K9H0|ACEA_BACHD	Isocitrate lyase OS=Bacillus halodurans (strain ATCC BAA-125 / DSM 18197 / FERM 7344 / JCM 9153 / C-125) GN=aceA PE=3 SV=1	+	A_S	K01637	00630 Glyoxylate and dicarboxylate metabolism [PATH:ko00630]	09101 Carbohydrate metabolism	4.21959	0	-1.97212	-5.51058	AIPGENE17854
17.2742	17.3378	17.1819	17.0385	17.2095	17.2184	16.4472	16.9032	17.2027	17.1843	>AIPGENE17860	Swiss-Prot	sp|Q96NN9|AIFM3_HUMAN	Apoptosis-inducing factor 3 OS=Homo sapiens GN=AIFM3 PE=1 SV=1			K22747	99995 Signaling proteins		0.695154	0.328439	0.217233	0.847907	AIPGENE17860
18.0008	17.5436	17.9135	17.9719	17.7927	18.1124	18.0236	18.0994	17.9953	17.9817	>AIPGENE17868	Swiss-Prot	sp|Q9YGL9|AT2A3_CHICK	Sarcoplasmic/endoplasmic reticulum calcium ATPase 3 OS=Gallus gallus GN=ATP2A3 PE=2 SV=1			K05853	04020 Calcium signaling pathway [PATH:ko04020]	09130 Environmental Information Processing	1.27222	0.19661	-0.198023	-1.05621	AIPGENE17868
15.8101	15.6947	15.6555	15.627	15.6285	15.6859	15.4052	14.5095	15.4483	14.2992	>AIPGENE1788	Swiss-Prot	sp|P13010|XRCC5_HUMAN	X-ray repair cross-complementing protein 5 OS=Homo sapiens GN=XRCC5 PE=1 SV=3			K10885	03450 Non-homologous end-joining [PATH:ko03450]	09124 Replication and repair	1.22407	0.0347643	0.613546	1.61525	AIPGENE1788
16.983	17.1076	16.6649	16.953	16.92	17.4453	16.8534	17.1997	17.2268	17.0801	>AIPGENE17888	Swiss-Prot	sp|Q5R889|SAHH3_PONAB	Putative adenosylhomocysteinase 3 OS=Pongo abelii GN=AHCYL2 PE=2 SV=1			K01251	00270 Cysteine and methionine metabolism [PATH:ko00270]	09105 Amino acid metabolism	1.05698	0.192941	-0.235385	-1.06491	AIPGENE17888
19.5014	19.3861	19.0744	19.4615	19.3517	19.2219	19.5429	19.5005	19.5324	19.444	>AIPGENE1790	Swiss-Prot	sp|Q5RBM1|RPN2_PONAB	Dolichyl-diphosphooligosaccharide--protein glycosyltransferase subunit 2 OS=Pongo abelii GN=RPN2 PE=2 SV=1			K12667	00510 N-Glycan biosynthesis [PATH:ko00510]	09107 Glycan biosynthesis and metabolism	0.446899	0.641798	-0.0932968	-0.47715	AIPGENE1790
16.8775	16.9689	16.5911	16.6171	16.6034	16.4627	16.586	16.589	16.6956	16.6483	>AIPGENE17902	nr	gi|156396478|ref|XP_001637420.1|	predicted protein [Nematostella vectensis] >gi|156224532|gb|EDO45357.1| predicted protein [Nematostella vectensis]			#N/A			0.780307	0.432613	0.135291	0.716838	AIPGENE17902
18.2079	18.0777	17.8524	17.9371	18.0089	16.9128	17.4665	18.0498	18.2983	17.8265	>AIPGENE17913	Swiss-Prot	sp|Q04073|P3A2_STRPU	DNA-binding protein P3A2 OS=Strongylocentrotus purpuratus PE=1 SV=1			K11831	04371 Apelin signaling pathway [PATH:ko04371]	09130 Environmental Information Processing	0.59409	0.306755	0.306029	0.875945	AIPGENE17913
16.7832	16.8919	16.6338	16.4912	16.9145	17.0147	15.9308	16.4831	17.1871	16.7267	>AIPGENE17920	Swiss-Prot	sp|P55735|SEC13_HUMAN	Protein SEC13 homolog OS=Homo sapiens GN=SEC13 PE=1 SV=3			K14004	03013 RNA transport [PATH:ko03013]	09122 Translation	0.119719	0.849878	0.0744114	0.222494	AIPGENE17920
18.1924	18.2059	18.1374	18.3042	18.2385	16.566	17.2182	16.9558	16.9279	17.1302	>AIPGENE17925	Swiss-Prot	sp|Q58A42|DD3_DICDI	Protein DD3-3 OS=Dictyostelium discoideum GN=DD3-3 PE=2 SV=1	+	A_S	#N/A			5.34318	0	1.25604	5.82719	AIPGENE17925
19.1494	19.1621	19.2906	19.2537	19.1515	19.5656	19.5273	19.4856	19.8732	19.3188	>AIPGENE1793	Swiss-Prot	sp|Q5R9R4|RL7_PONAB	60S ribosomal protein L7 OS=Pongo abelii GN=RPL7 PE=2 SV=1			K02937	03010 Ribosome [PATH:ko03010]	09122 Translation	2.22813	0.0193796	-0.352621	-1.80907	AIPGENE1793
15.7086	15.611	15.8822	15.5988	15.7573	15.8054	15.8098	15.0435	16.2326	15.6277	>AIPGENE17930	nr	gi|156351567|ref|XP_001622570.1|	predicted protein [Nematostella vectensis] >gi|156209139|gb|EDO30470.1| predicted protein [Nematostella vectensis]			#N/A			0.0133359	0.985006	0.00780773	0.0260583	AIPGENE17930
15.1047	15.0092	14.6491	14.9147	14.8478	14.725	14.733	13.9245	14.8144	14.7892	>AIPGENE17932	Swiss-Prot	sp|A6QP15|HOT_BOVIN	Hydroxyacid-oxoacid transhydrogenase, mitochondrial OS=Bos taurus GN=ADHFE1 PE=2 SV=1			K11173	09191 Unclassified: metabolism	09191 Unclassified: metabolism	0.865696	0.18677	0.307877	1.07696	AIPGENE17932
20.1846	20.0472	20.261	20.1595	19.5166	18.9997	19.1833	18.925	18.421	18.8905	>AIPGENE17936	Swiss-Prot	sp|P69526|TMPS9_RAT	Transmembrane protease serine 9 OS=Rattus norvegicus GN=Tmprss9 PE=3 SV=1	+	A_S	K09640	01002 Peptidases [BR:ko01002]	09181 Protein families: metabolism	3.60983	0.000199095	1.14988	4.04937	AIPGENE17936
14.6813	14.8771	15.0974	14.8429	15.0842	14.6456	14.8502	14.1562	14.5004	13.922	>AIPGENE17939	Swiss-Prot	sp|Q8IDX6|RBP2A_PLAF7	Reticulocyte-binding protein 2 homolog a OS=Plasmodium falciparum (isolate 3D7) GN=PF13_0198 PE=3 SV=1			K13849	05144 Malaria [PATH:ko05144]		1.57739	0.0226471	0.501681	1.76155	AIPGENE17939
16.9399	16.8971	16.9911	16.7225	17.1668	17.1798	17.48	17.5214	14.5004	17.4046	>AIPGENE1794	Swiss-Prot	sp|O43399|TPD54_HUMAN	Tumor protein D54 OS=Homo sapiens GN=TPD52L2 PE=1 SV=2			#N/A			0.0782999	0.877119	0.126217	0.183824	AIPGENE1794
15.3687	15.7611	14.7835	15.4543	15.3852	17.8548	18.2526	17.7163	17.8539	17.2573	>AIPGENE17940	Swiss-Prot	sp|Q95LU3|FBCD1_MACFA	Fibrinogen C domain-containing protein 1 OS=Macaca fascicularis GN=FIBCD1 PE=2 SV=1	+	A_S	#N/A			5.32851	0	-2.43645	-7.49343	AIPGENE17940
17.1308	17.0012	17.1332	17.1383	17.1707	16.7891	16.5266	16.1615	16.7044	16.9287	>AIPGENE17943	Swiss-Prot	sp|O55044|G6PD_CRIGR	Glucose-6-phosphate 1-dehydrogenase OS=Cricetulus griseus GN=G6PD PE=2 SV=3	+	A_S	K00036	00030 Pentose phosphate pathway [PATH:ko00030]	09101 Carbohydrate metabolism	2.17948	0.00913741	0.492816	2.09273	AIPGENE17943
17.7533	17.7767	17.4286	17.6242	17.6827	17.7775	17.9892	18.0214	18.7297	17.912	>AIPGENE17946	nr	gi|541044414|gb|ERG83333.1|	hypothetical protein ASU_07157 [Ascaris suum]			#N/A			1.39019	0.0418156	-0.432894	-1.55945	AIPGENE17946
9.98656	13.877	11.3473	10.8624	11.7645	16.7394	16.9206	16.6888	16.4601	16.7561	>AIPGENE17951	Swiss-Prot	sp|P09645|TBA8_CHICK	Tubulin alpha-8 chain (Fragment) OS=Gallus gallus PE=3 SV=1	+	A_S	#N/A			4.31262	0	-5.14544	-6.83341	AIPGENE17951
15.7387	15.829	15.7431	12.8486	15.675	15.1678	15.9436	15.8757	15.6973	15.8148	>AIPGENE17952	Swiss-Prot	sp|A7RT29|LTOR5_NEMVE	Ragulator complex protein LAMTOR5 homolog OS=Nematostella vectensis GN=v1g226489 PE=3 SV=1			K16344	04150 mTOR signaling pathway [PATH:ko04150]	09130 Environmental Information Processing	0.40042	0.395358	-0.532936	-0.765133	AIPGENE17952
13.2968	13.1304	12.9662	13.1065	12.9621	13.2153	13.4191	13.0477	15.6973	13.1981	>AIPGENE17956	Swiss-Prot	sp|A6QQ71|FKBP6_BOVIN	Inactive peptidyl-prolyl cis-trans isomerase FKBP6 OS=Bos taurus GN=FKBP6 PE=2 SV=1			K09572	03110 Chaperones and folding catalysts [BR:ko03110]	09182 Protein families: genetic information processing	0.601437	0.207423	-0.623087	-1.0337	AIPGENE17956
15.3542	14.768	15.24	15.0835	15.1747	14.7305	14.2216	13.8936	15.0858	15.0337	>AIPGENE1796	Swiss-Prot	sp|Q4H3K6|FGFR_CIOIN	Fibroblast growth factor receptor OS=Ciona intestinalis GN=FGFR PE=2 SV=1			K04362	04014 Ras signaling pathway [PATH:ko04014]	09130 Environmental Information Processing	1.16067	0.0498844	0.531048	1.50423	AIPGENE1796
18.8209	18.9939	18.7763	18.9046	18.8417	18.8862	18.3903	18.6	19.0229	18.6301	>AIPGENE17966	Swiss-Prot	sp|Q98TR7|RS16_HETFO	40S ribosomal protein S16 OS=Heteropneustes fossilis GN=rps16 PE=2 SV=1			#N/A			0.68233	0.413282	0.161588	0.741493	AIPGENE17966
16.9468	16.7393	16.8167	16.9218	16.7414	17.0473	16.9262	17.0194	17.1329	16.9685	>AIPGENE17972	Swiss-Prot	sp|O35841|API5_MOUSE	Apoptosis inhibitor 5 OS=Mus musculus GN=Api5 PE=1 SV=2			#N/A			1.96544	0.135053	-0.185636	-1.18829	AIPGENE17972
16.7211	16.5729	16.608	16.5901	16.4958	16.5588	16.6457	16.5193	17.1426	16.5506	>AIPGENE17973	nr	gi|291244005|ref|XP_002741892.1|	PREDICTED: bombesin receptor-activated protein C6orf89 homolog [Saccoglossus kowalevskii]			#N/A			0.298916	0.719365	-0.0858337	-0.386244	AIPGENE17973
17.605	17.5515	17.6671	17.6187	17.5258	18.3292	18.3647	18.1925	18.0372	18.4035	>AIPGENE18004	Swiss-Prot	sp|Q8A2I1|CABC2_BACTN	Chondroitin sulfate ABC exolyase OS=Bacteroides thetaiotaomicron (strain ATCC 29148 / DSM 2079 / NCTC 10582 / E50 / VPI-5482) GN=chonabc PE=1 SV=1	+	A_S	K08961	09191 Unclassified: metabolism	09191 Unclassified: metabolism	4.85907	0.00025974	-0.671828	-3.91175	AIPGENE18004
14.5125	14.3149	14.2547	14.2417	13.8978	14.1002	13.5849	14.3701	14.1882	14.0261	>AIPGENE18007	Swiss-Prot	sp|Q5R573|RBL2A_PONAB	Rab-like protein 2A OS=Pongo abelii GN=RABL2A PE=2 SV=1			K07931	04031 GTP-binding proteins [BR:ko04031]	09183 Protein families: signaling and cellular processes	0.554317	0.428604	0.190444	0.721345	AIPGENE18007
20.5504	20.3763	19.6568	20.1828	20.5621	20.9094	20.8345	20.5558	18.083	20.2998	>AIPGENE18008	no_hit					#N/A			0.0859596	0.867141	0.129153	0.198522	AIPGENE18008
16.1418	15.8428	15.1405	15.3617	15.8286	14.9418	14.1702	15.3733	15.1386	15.3014	>AIPGENE18009	no_hit					#N/A			1.36629	0.0217101	0.678003	1.77379	AIPGENE18009
19.6659	19.6686	19.4906	19.6632	19.6621	20.7901	19.8964	20.0822	19.9263	20.0156	>AIPGENE18012	Swiss-Prot	sp|P62184|CALM_RENRE	Calmodulin OS=Renilla reniformis PE=1 SV=2			#N/A			1.78818	0.0152706	-0.512062	-1.90396	AIPGENE18012
14.5065	14.7394	14.5908	14.6563	11.8939	13.9981	14.4995	14.3929	14.5671	14.6207	>AIPGENE18013	Swiss-Prot	sp|P22735|TGM1_HUMAN	Protein-glutamine gamma-glutamyltransferase K OS=Homo sapiens GN=TGM1 PE=1 SV=4			K05619	09191 Unclassified: metabolism	09191 Unclassified: metabolism	0.250705	0.606707	-0.338268	-0.513797	AIPGENE18013
18.9298	18.9071	19.026	18.2301	18.9325	18.044	18.4797	18.4718	17.5298	18.0403	>AIPGENE18019	Swiss-Prot	sp|Q95NR9|CALM_METSE	Calmodulin OS=Metridium senile PE=1 SV=3	+	A_S	#N/A			1.79547	0.00879115	0.691999	2.11308	AIPGENE18019
18.566	19.501	18.3045	17.9973	18.4116	15.0506	16.683	16.4123	16.7612	16.1717	>AIPGENE18026	Swiss-Prot	sp|P23606|TGM1_RAT	Protein-glutamine gamma-glutamyltransferase K OS=Rattus norvegicus GN=Tgm1 PE=2 SV=1	+	A_S	K05619	09191 Unclassified: metabolism	09191 Unclassified: metabolism	3.41593	0.000135135	2.34031	4.67866	AIPGENE18026
22.2468	21.9274	20.4163	22.0705	22.0254	22.0566	22.2262	22.1548	22.4633	21.9026	>AIPGENE18035	no_hit					#N/A			0.589797	0.260149	-0.423394	-0.947174	AIPGENE18035
16.2501	16.3326	16.3838	16.1555	16.2147	16.2138	15.6447	16.0231	15.957	15.9232	>AIPGENE18036	Swiss-Prot	sp|Q9GLK0|TGM1_CANFA	Protein-glutamine gamma-glutamyltransferase K OS=Canis familiaris GN=TGM1 PE=2 SV=1			#N/A			1.85436	0.0403866	0.314942	1.57021	AIPGENE18036
19.5887	19.2634	19.1288	19.313	19.2834	19.614	19.228	19.6519	18.8096	19.1351	>AIPGENE18045	no_hit					#N/A			0.0566943	0.939579	0.0277145	0.101031	AIPGENE18045
15.2103	15.1144	15.3201	15.2358	15.2587	15.2986	15.2744	15.1621	15.3835	15.1716	>AIPGENE18046	Swiss-Prot	sp|Q9GLK0|TGM1_CANFA	Protein-glutamine gamma-glutamyltransferase K OS=Canis familiaris GN=TGM1 PE=2 SV=1			#N/A			0.230974	0.868521	-0.030175	-0.196706	AIPGENE18046
14.6982	15.3119	14.1963	14.247	14.4104	14.7234	15.0427	14.3454	14.5657	14.6638	>AIPGENE18053	Swiss-Prot	sp|Q9BDJ5|VNN1_PIG	Pantetheinase OS=Sus scrofa GN=VNN1 PE=2 SV=1			K08069	00770 Pantothenate and CoA biosynthesis [PATH:ko00770]	09108 Metabolism of cofactors and vitamins	0.158669	0.802304	-0.0954428	-0.285833	AIPGENE18053
17.3909	17.3088	17.2035	17.2285	17.2211	15.5687	16.0307	15.3756	15.7819	15.2107	>AIPGENE1806	Swiss-Prot	sp|P27657|LIPP_RAT	Pancreatic triacylglycerol lipase OS=Rattus norvegicus GN=Pnlip PE=1 SV=1	+	A_S	K14073	00561 Glycerolipid metabolism [PATH:ko00561]	09103 Lipid metabolism	5.45038	0	1.67704	6.72647	AIPGENE1806
15.2642	15.6049	15.6281	15.5588	15.4094	15.6255	15.6327	15.6447	15.8001	15.8354	>AIPGENE18060	Swiss-Prot	sp|A7SMR1|EIF3D_NEMVE	Eukaryotic translation initiation factor 3 subunit D OS=Nematostella vectensis GN=v1g235689 PE=3 SV=1			K03251	03013 RNA transport [PATH:ko03013]	09122 Translation	1.50382	0.139838	-0.214587	-1.17674	AIPGENE18060
12.8648	15.6049	13.0497	12.9878	12.5506	13.301	12.8659	13.1354	15.8001	13.2248	>AIPGENE18088	Swiss-Prot	sp|Q9D180|WDR65_MOUSE	WD repeat-containing protein 65 OS=Mus musculus GN=Wdr65 PE=2 SV=3			#N/A			0.124254	0.799061	-0.25386	-0.290629	AIPGENE18088
17.1081	16.7979	16.5157	16.7815	16.7574	16.7539	16.9376	16.8153	17.0373	16.7208	>AIPGENE1810	Swiss-Prot	sp|Q54QK4|COMD3_DICDI	COMM domain-containing protein 3 OS=Dictyostelium discoideum GN=commd3 PE=4 SV=1			K22559	04121 Ubiquitin system [BR:ko04121]	09182 Protein families: genetic information processing	0.222432	0.8004	-0.0608597	-0.288123	AIPGENE1810
18.0351	19.0107	18.9682	19.1367	19.0896	19.2126	19.1925	19.2252	19.0453	19.2065	>AIPGENE18102	no_hit					#N/A			0.814974	0.192398	-0.328363	-1.06601	AIPGENE18102
16.2581	16.2241	15.9917	16.1916	16.1677	16.094	15.9957	15.8016	16.154	15.836	>AIPGENE18104	Swiss-Prot	sp|Q05752|NDUA7_BOVIN	NADH dehydrogenase [ubiquinone] 1 alpha subcomplex subunit 7 OS=Bos taurus GN=NDUFA7 PE=1 SV=2			K03951	00190 Oxidative phosphorylation [PATH:ko00190]	09102 Energy metabolism	1.28621	0.204922	0.19035	1.03826	AIPGENE18104
18.0076	17.7599	18.0466	17.9336	18.0005	17.0687	17.9714	16.8531	17.7674	17.8417	>AIPGENE18140	Swiss-Prot	sp|Q9W6C5|PDC6I_XENLA	Programmed cell death 6-interacting protein OS=Xenopus laevis GN=pdcd6ip PE=1 SV=1			K12200	04144 Endocytosis [PATH:ko04144]	09141 Transport and catabolism	1.05721	0.0796344	0.449183	1.35732	AIPGENE18140
16.5766	16.5697	16.4447	16.3908	16.4717	16.4645	16.0897	16.5487	16.1487	16.4497	>AIPGENE18145	Swiss-Prot	sp|Q64487|PTPRD_MOUSE	Receptor-type tyrosine-protein phosphatase delta OS=Mus musculus GN=Ptprd PE=1 SV=3			K06777	01009 Protein phosphatases and associated proteins [BR:ko01009]	09181 Protein families: metabolism	0.775767	0.403269	0.150401	0.755394	AIPGENE18145
17.0712	17.7537	17.52	17.658	17.6845	17.4199	17.4878	17.9802	17.5263	17.8003	>AIPGENE18146	Swiss-Prot	sp|O42401|MATN3_CHICK	Matrilin-3 OS=Gallus gallus GN=MATN3 PE=2 SV=1			K19467	99992 Structural proteins	09191 Unclassified: metabolism	0.272376	0.707274	-0.105418	-0.40196	AIPGENE18146
15.2488	14.5625	15.1821	15.4039	15.2492	15.1988	14.7729	15.1876	15.3237	15.2631	>AIPGENE18152	Swiss-Prot	sp|P23468|PTPRD_HUMAN	Receptor-type tyrosine-protein phosphatase delta OS=Homo sapiens GN=PTPRD PE=1 SV=2			K06777	01009 Protein phosphatases and associated proteins [BR:ko01009]	09181 Protein families: metabolism	0.0397709	0.952805	-0.0199224	-0.072274	AIPGENE18152
18.1691	18.1504	18.1227	18.2701	18.2672	18.5649	18.4739	18.6365	18.336	18.2934	>AIPGENE18160	Swiss-Prot	sp|Q14112|NID2_HUMAN	Nidogen-2 OS=Homo sapiens GN=NID2 PE=1 SV=3			K06826	99995 Signaling proteins	09191 Unclassified: metabolism	2.20117	0.0447504	-0.265043	-1.53932	AIPGENE18160
14.2367	14.274	14.4875	14.4508	14.239	13.5014	13.596	13.3221	14.0363	12.9612	>AIPGENE18164	Swiss-Prot	sp|P69200|RL40_LEITA	Ubiquitin-60S ribosomal protein L40 OS=Leishmania tarentolae GN=UB-EP52 PE=3 SV=2	+	A_S	#N/A			2.78024	0.000926209	0.85417	3.00817	AIPGENE18164
16.7322	16.4261	16.4388	16.85	16.6398	16.8865	16.2558	15.8259	18.9588	17.1478	>AIPGENE18168	Swiss-Prot	sp|Q8IVL5|P3H2_HUMAN	Prolyl 3-hydroxylase 2 OS=Homo sapiens GN=LEPREL1 PE=1 SV=1			K22459	03110 Chaperones and folding catalysts [BR:ko03110]	09182 Protein families: genetic information processing	0.312971	0.51766	-0.397591	-0.616481	AIPGENE18168
15.0791	15.0959	14.992	15.1235	15.1771	15.2797	15.1957	15.3316	16.2726	14.9858	>AIPGENE18180	Swiss-Prot	sp|Q9D2F7|P210L_MOUSE	Nuclear pore membrane glycoprotein 210-like OS=Mus musculus GN=Nup210l PE=2 SV=2			K14314	03013 RNA transport [PATH:ko03013]	09122 Translation	0.714204	0.236664	-0.319545	-0.98359	AIPGENE18180
13.1828	12.9716	13.1773	12.8001	12.8026	13.0375	11.5023	13.0605	16.2726	12.3701	>AIPGENE18181	Swiss-Prot	sp|A7S7F2|BYST_NEMVE	Bystin OS=Nematostella vectensis GN=bysl PE=3 SV=1			K14797	03009 Ribosome biogenesis [BR:ko03009]	09182 Protein families: genetic information processing	0.121768	0.801088	-0.261723	-0.286952	AIPGENE18181
16.0445	15.981	15.8672	15.6651	15.8685	15.9968	15.8433	15.9454	16.1058	15.9182	>AIPGENE18182	Swiss-Prot	sp|P11654|PO210_RAT	Nuclear pore membrane glycoprotein 210 OS=Rattus norvegicus GN=Nup210 PE=1 SV=1			K14314	03013 RNA transport [PATH:ko03013]	09122 Translation	0.449893	0.683115	-0.0766176	-0.430367	AIPGENE18182
17.1897	17.0242	17.0297	16.9798	16.8845	16.8086	16.6604	16.5876	16.8393	16.5977	>AIPGENE18183	Swiss-Prot	sp|Q54271|PPD_STRHY	Phosphonopyruvate decarboxylase OS=Streptomyces hygroscopicus GN=bcpC PE=3 SV=2			#N/A			2.67657	0.0163807	0.322855	1.87316	AIPGENE18183
16.0948	16.3009	16.1084	15.6441	16.0024	13.0097	15.7345	15.9137	17.4291	16.1655	>AIPGENE18184	Swiss-Prot	sp|P61258|PCNA_MACFA	Proliferating cell nuclear antigen OS=Macaca fascicularis GN=PCNA PE=2 SV=1			K04802	03030 DNA replication [PATH:ko03030]	09124 Replication and repair	0.209016	0.66129	0.379627	0.456365	AIPGENE18184
16.1499	16.1678	15.5228	16.3	16.2984	16.0713	15.9405	15.9056	15.8024	15.5156	>AIPGENE18187	Swiss-Prot	sp|Q54271|PPD_STRHY	Phosphonopyruvate decarboxylase OS=Streptomyces hygroscopicus GN=bcpC PE=3 SV=2			#N/A			0.699566	0.301097	0.24072	0.88429	AIPGENE18187
15.1717	14.7545	14.7106	14.8033	14.8339	15.0733	15.0835	15.0917	13.7339	15.1377	>AIPGENE18188	Swiss-Prot	sp|P17717|UDB17_MOUSE	UDP-glucuronosyltransferase 2B17 OS=Mus musculus GN=Ugt2b17 PE=2 SV=1			#N/A			0.0378249	0.950765	0.0307823	0.0799962	AIPGENE18188
17.006	16.9915	16.9237	16.8591	16.8293	16.3872	16.296	16.1734	16.3565	16.2183	>AIPGENE18190	Swiss-Prot	sp|Q63HN8|RN213_HUMAN	E3 ubiquitin-protein ligase RNF213 OS=Homo sapiens GN=RNF213 PE=1 SV=3	+	A_S	K22754	04121 Ubiquitin system [BR:ko04121]		5.64224	0.000150943	0.635627	4.1437	AIPGENE18190
19.2665	18.842	19.3475	18.9804	19.292	19.5386	19.4736	19.5904	19.3425	19.3897	>AIPGENE18193	Swiss-Prot	sp|P62264|RS14_MOUSE	40S ribosomal protein S14 OS=Mus musculus GN=Rps14 PE=2 SV=3			K02955	03010 Ribosome [PATH:ko03010]	09122 Translation	1.7308	0.0454359	-0.321304	-1.53641	AIPGENE18193
16.5872	16.9235	16.8655	16.9379	16.9866	16.607	16.6044	16.3763	16.8533	16.672	>AIPGENE18198	Swiss-Prot	sp|Q92J02|GLRX1_RICCN	Glutaredoxin-1 OS=Rickettsia conorii (strain ATCC VR-613 / Malish 7) GN=grxC1 PE=3 SV=1			K03676	03110 Chaperones and folding catalysts [BR:ko03110]	09182 Protein families: genetic information processing	1.28202	0.145853	0.237531	1.16281	AIPGENE18198
12.4169	13.5388	14.0063	13.9571	13.6843	15.0241	14.0939	13.9503	13.9512	15.0135	>AIPGENE18215	no_hit					#N/A			1.30564	0.0179934	-0.885935	-1.83402	AIPGENE18215
13.7904	13.5629	13.5033	13.7886	13.4707	14.6288	14.3099	14.3404	14.542	14.5797	>AIPGENE1824	Swiss-Prot	sp|Q5E9K3|PNPO_BOVIN	Pyridoxine-5'-phosphate oxidase OS=Bos taurus GN=PNPO PE=2 SV=1	+	A_S	K00275	00750 Vitamin B6 metabolism [PATH:ko00750]	09108 Metabolism of cofactors and vitamins	4.73578	0.000112994	-0.856989	-4.39231	AIPGENE1824
18.9794	18.8791	18.8112	18.8567	18.7777	19.2026	19.2464	19.1072	19.396	19.2297	>AIPGENE1831	Swiss-Prot	sp|Q8VHT6|AS3MT_RAT	Arsenite methyltransferase OS=Rattus norvegicus GN=As3mt PE=1 SV=1	+	A_S	K07755	09191 Unclassified: metabolism	09191 Unclassified: metabolism	3.71563	0.0043588	-0.375565	-2.3774	AIPGENE1831
19.3678	19.1312	19.3116	18.8459	19.0921	19.7377	19.8245	19.8382	17.5869	19.5188	>AIPGENE18321	nr	gi|340382589|ref|XP_003389801.1|	PREDICTED: hypothetical protein LOC100641819 [Amphimedon queenslandica]			#N/A			0.130399	0.807851	-0.151518	-0.27951	AIPGENE18321
16.3191	16.577	16.0903	16.2692	16.0316	16.5198	16.1835	16.4692	16.3484	16.6035	>AIPGENE18343	Swiss-Prot	sp|Q9Z1W9|STK39_MOUSE	STE20/SPS1-related proline-alanine-rich protein kinase OS=Mus musculus GN=Stk39 PE=1 SV=1			K08835	01001 Protein kinases [BR:ko01001]	09181 Protein families: metabolism	0.692045	0.401062	-0.167446	-0.758257	AIPGENE18343
15.4526	15.7742	15.9201	15.8001	15.7985	16.2475	16.1857	16.3056	15.8948	16.0849	>AIPGENE18348	Swiss-Prot	sp|P35555|FBN1_HUMAN	Fibrillin-1 OS=Homo sapiens GN=FBN1 PE=1 SV=3			K06825	00536 Glycosaminoglycan binding proteins [BR:ko00536]	09183 Protein families: signaling and cellular processes	2.22115	0.0150264	-0.394594	-1.91052	AIPGENE18348
16.1029	16.0393	15.886	16.0007	15.9759	16.2451	16.3034	16.3446	18.6174	16.3776	>AIPGENE18353	Swiss-Prot	sp|O14929|HAT1_HUMAN	Histone acetyltransferase type B catalytic subunit OS=Homo sapiens GN=HAT1 PE=1 SV=1			K11303	05034 Alcoholism [PATH:ko05034]	09165 Substance dependence	0.882179	0.0734036	-0.77665	-1.38225	AIPGENE18353
17.5206	17.7736	17.3087	17.7704	17.7057	18.0692	17.927	18.012	18.6273	17.9753	>AIPGENE18356	Swiss-Prot	sp|O75746|CMC1_HUMAN	Calcium-binding mitochondrial carrier protein Aralar1 OS=Homo sapiens GN=SLC25A12 PE=1 SV=2			K15105	02000 Transporters [BR:ko02000]	09183 Protein families: signaling and cellular processes	1.92207	0.0127559	-0.506345	-1.97392	AIPGENE18356
18.6543	18.2796	18.2087	18.3233	18.2775	17.6677	17.4971	17.0986	17.6127	17.5113	>AIPGENE1836	Swiss-Prot	sp|P17213|BPI_HUMAN	Bactericidal permeability-increasing protein OS=Homo sapiens GN=BPI PE=1 SV=4	+	A_S	#N/A			3.88492	0.000312757	0.871202	3.83634	AIPGENE1836
15.8149	15.3858	15.1312	15.1165	15.182	13.4672	14.2436	14.3603	17.6127	14.0546	>AIPGENE18367	Swiss-Prot	sp|Q3T0C2|PGDH_BOVIN	15-hydroxyprostaglandin dehydrogenase [NAD(+)] OS=Bos taurus GN=HPGD PE=2 SV=1			K00069	05202 Transcriptional misregulation in cancer [PATH:ko05202]	09161 Cancers: Overview	0.337787	0.45743	0.578389	0.685108	AIPGENE18367
16.6061	16.618	16.4882	16.3001	16.5218	13.9637	15.3177	14.0682	14.2732	15.5022	>AIPGENE18368	Swiss-Prot	sp|Q8VCC1|PGDH_MOUSE	15-hydroxyprostaglandin dehydrogenase [NAD(+)] OS=Mus musculus GN=Hpgd PE=2 SV=1	+	A_S	K00069	05202 Transcriptional misregulation in cancer [PATH:ko05202]	09161 Cancers: Overview	3.33866	0.000111732	1.88186	4.37028	AIPGENE18368
16.7072	17.7682	15.4775	16.3632	15.7351	16.5057	15.2426	14.392	15.8784	16.3761	>AIPGENE1838	Swiss-Prot	sp|P04323|POL3_DROME	Retrovirus-related Pol polyprotein from transposon 17.6 OS=Drosophila melanogaster GN=pol PE=4 SV=1			#N/A			0.639429	0.173273	0.731278	1.1047	AIPGENE1838
15.9579	15.86	15.7377	15.8247	15.8652	15.8118	15.9405	15.8696	15.8123	15.8736	>AIPGENE18384	Swiss-Prot	sp|Q78IK4|APOOL_MOUSE	Apolipoprotein O-like OS=Mus musculus GN=Apool PE=2 SV=1			#N/A			0.108986	0.945882	-0.0124636	-0.0873091	AIPGENE18384
16.9832	16.7657	15.9994	16.8053	16.6991	17.1604	17.0695	17.0878	17.7682	16.9984	>AIPGENE18391	Swiss-Prot	sp|Q9V3H2|PSDE_DROME	26S proteasome non-ATPase regulatory subunit 14 OS=Drosophila melanogaster GN=Rpn11 PE=1 SV=1			K03030	03050 Proteasome [PATH:ko03050]	09123 Folding, sorting and degradation	1.48312	0.0220127	-0.566328	-1.7701	AIPGENE18391
17.6193	17.8387	17.7371	17.7451	17.7189	17.5957	17.7559	17.7192	17.6648	17.7799	>AIPGENE18393	Swiss-Prot	sp|Q9NWH7|SPAT6_HUMAN	Spermatogenesis-associated protein 6 OS=Homo sapiens GN=SPATA6 PE=1 SV=1			#N/A			0.246072	0.870865	0.0287209	0.193845	AIPGENE18393
13.757	14.0959	14.1583	14.0598	13.9568	14.2549	14.1061	14.3579	15.4905	14.2802	>AIPGENE18399	Swiss-Prot	sp|Q92783|STAM1_HUMAN	Signal transducing adapter molecule 1 OS=Homo sapiens GN=STAM PE=1 SV=3			K04705	04630 Jak-STAT signaling pathway [PATH:ko04630]	09130 Environmental Information Processing	1.01759	0.0782192	-0.49238	-1.36361	AIPGENE18399
18.4457	18.4954	18.639	18.59	18.5555	18.113	18.3258	18.1158	18.3552	18.2407	>AIPGENE18402	Swiss-Prot	sp|Q801S2|SDHAB_XENLA	Succinate dehydrogenase [ubiquinone] flavoprotein subunit B, mitochondrial OS=Xenopus laevis GN=sdha-b PE=2 SV=1			K00234	00020 Citrate cycle (TCA cycle) [PATH:ko00020]	09101 Carbohydrate metabolism	3.05506	0.013353	0.31501	1.95367	AIPGENE18402
16.1222	16.4076	16.3587	16.3828	16.166	16.288	16.2033	16.1835	18.3552	16.1116	>AIPGENE1841	Swiss-Prot	sp|Q24K02|IDE_BOVIN	Insulin-degrading enzyme OS=Bos taurus GN=IDE PE=2 SV=1			K01408	05010 Alzheimer disease [PATH:ko05010]	09164 Neurodegenerative diseases	0.339537	0.501881	-0.340843	-0.635063	AIPGENE1841
15.1444	15.0403	15.4098	15.3927	14.9737	16.2516	15.7918	16.2393	16.2713	16.176	>AIPGENE18419	no_hit			+	A_S	#N/A			4.16381	9.85222e-05	-0.953855	-4.20201	AIPGENE18419
18.4161	18.6427	18.2488	18.3183	18.2668	18.3045	18.2931	18.311	18.5192	18.354	>AIPGENE18421	Swiss-Prot	sp|Q5R8Z8|RAB14_PONAB	Ras-related protein Rab-14 OS=Pongo abelii GN=RAB14 PE=2 SV=3			K07881	04152 AMPK signaling pathway [PATH:ko04152]	09130 Environmental Information Processing	0.098434	0.925749	0.0221813	0.120888	AIPGENE18421
16.2043	16.2493	16.0995	16.2551	16.3132	16.2372	16.1662	16.2246	16.1527	16.0518	>AIPGENE18435	Swiss-Prot	sp|Q3UNX5|ACSM3_MOUSE	Acyl-coenzyme A synthetase ACSM3, mitochondrial OS=Mus musculus GN=Acsm3 PE=1 SV=2			K01896	00650 Butanoate metabolism [PATH:ko00650]	09101 Carbohydrate metabolism	0.571103	0.717424	0.0577633	0.388783	AIPGENE18435
18.6169	18.4902	17.5967	18.3227	18.3665	16.6799	17.3247	16.3653	17.2883	15.9661	>AIPGENE18437	Swiss-Prot	sp|Q92035|ACES_BUNFA	Acetylcholinesterase OS=Bungarus fasciatus GN=ACHE PE=1 SV=2	+	A_S	#N/A			2.91827	0.000306513	1.55375	3.72013	AIPGENE18437
16.797	16.8326	16.8489	16.9288	16.6188	16.5297	16.2641	16.4032	18.2562	16.2906	>AIPGENE18439	Swiss-Prot	sp|Q55G75|Y7786_DICDI	PH domain-containing protein DDB_G0267786 OS=Dictyostelium discoideum GN=DDB_G0267786 PE=4 SV=1			#N/A			0.0522817	0.927792	0.0564304	0.116776	AIPGENE18439
14.8984	14.8087	14.819	14.6942	14.8212	15.3387	14.8938	14.5653	14.8803	13.3928	>AIPGENE18441	Swiss-Prot	sp|Q9UKW4|VAV3_HUMAN	Guanine nucleotide exchange factor VAV3 OS=Homo sapiens GN=VAV3 PE=1 SV=1			K05730	04024 cAMP signaling pathway [PATH:ko04024]	09130 Environmental Information Processing	0.241391	0.666879	0.194116	0.450516	AIPGENE18441
17.0481	17.0135	16.6611	17.105	17.0117	17.2561	16.4949	16.777	16.9144	17.0018	>AIPGENE18452	Swiss-Prot	sp|Q03958|PFD6_MOUSE	Prefoldin subunit 6 OS=Mus musculus GN=Pfdn6 PE=2 SV=1			K04798	03110 Chaperones and folding catalysts [BR:ko03110]	09182 Protein families: genetic information processing	0.215928	0.773037	0.0790627	0.318522	AIPGENE18452
19.8039	19.7759	19.6384	19.6256	19.6143	19.5252	19.634	19.607	19.5728	19.4072	>AIPGENE18455	Swiss-Prot	sp|P46782|RS5_HUMAN	40S ribosomal protein S5 OS=Homo sapiens GN=RPS5 PE=1 SV=4			K02989	03010 Ribosome [PATH:ko03010]	09122 Translation	1.43475	0.283299	0.142374	0.907572	AIPGENE18455
13.6849	15.4318	15.4317	15.5436	15.4583	15.2528	15.2999	15.5351	15.3629	15.2706	>AIPGENE18458	Swiss-Prot	sp|Q60803|TRAF3_MOUSE	TNF receptor-associated factor 3 OS=Mus musculus GN=Traf3 PE=1 SV=2			K03174	04064 NF-kappa B signaling pathway [PATH:ko04064]	09130 Environmental Information Processing	0.272312	0.610869	-0.2342	-0.508518	AIPGENE18458
14.9992	15.0738	15.0259	15.0675	15.1704	15.7544	15.2772	14.5141	15.0387	15.4849	>AIPGENE18459	Swiss-Prot	sp|O97827|LPHN3_BOVIN	Latrophilin-3 OS=Bos taurus GN=LPHN3 PE=2 SV=1			#N/A			0.291719	0.649435	-0.146537	-0.468238	AIPGENE18459
17.4502	17.2125	16.819	17.1327	17.2064	17.3519	17.7265	17.7799	17.6487	17.3839	>AIPGENE18464	Swiss-Prot	sp|Q6QLW4|CYC_PECGU	Cytochrome c OS=Pectinaria gouldii PE=3 SV=1			#N/A			1.81673	0.0224658	-0.414017	-1.76422	AIPGENE18464
18.3279	18.8658	18.4654	18.4654	18.4399	17.3894	18.08	18.0133	17.6487	18.1951	>AIPGENE18468	Swiss-Prot	sp|Q8N0W4|NLGNX_HUMAN	Neuroligin-4, X-linked OS=Homo sapiens GN=NLGN4X PE=1 SV=1	+	A_S	K07378	04514 Cell adhesion molecules (CAMs) [PATH:ko04514]	09133 Signaling molecules and interaction	2.20751	0.00466992	0.647607	2.34738	AIPGENE18468
16.8599	16.686	16.8886	16.7723	16.9718	17.8926	17.9532	17.9556	17.9303	18.1427	>AIPGENE18470	Swiss-Prot	sp|Q5M8Z6|ASSY_XENTR	Argininosuccinate synthase OS=Xenopus tropicalis GN=ass1 PE=2 SV=1	+	A_S	K01940	00250 Alanine, aspartate and glutamate metabolism [PATH:ko00250]	09105 Amino acid metabolism	6.90824	0	-1.13918	-6.87832	AIPGENE18470
19.1667	19.0562	18.4529	19.0816	19.1342	18.8378	18.6635	18.849	18.8755	18.8091	>AIPGENE18473	Swiss-Prot	sp|Q92035|ACES_BUNFA	Acetylcholinesterase OS=Bungarus fasciatus GN=ACHE PE=1 SV=2			#N/A			0.603248	0.429741	0.171357	0.720173	AIPGENE18473
12.9144	12.5409	12.2152	12.3787	12.5162	15.4019	14.9894	15.1766	15.0719	15.1738	>AIPGENE18484	Swiss-Prot	sp|G3V801|NETR_RAT	Neurotrypsin OS=Rattus norvegicus GN=Prss12 PE=1 SV=1	+	A_S	K09624	01002 Peptidases [BR:ko01002]	09181 Protein families: metabolism	7.32588	0	-2.64962	-11.2753	AIPGENE18484
20.3364	19.3678	20.0439	19.6378	20.1197	20.0346	19.6817	19.6204	20.1064	19.762	>AIPGENE18500	Swiss-Prot	sp|Q9CPW4|ARPC5_MOUSE	Actin-related protein 2/3 complex subunit 5 OS=Mus musculus GN=Arpc5 PE=2 SV=3			K05754	04144 Endocytosis [PATH:ko04144]	09141 Transport and catabolism	0.112741	0.865592	0.0601086	0.200399	AIPGENE18500
15.9713	16.0286	16.0529	15.8977	15.8584	15.4867	16.1222	15.832	16.0403	15.7178	>AIPGENE18508	Swiss-Prot	sp|P61765|STXB1_RAT	Syntaxin-binding protein 1 OS=Rattus norvegicus GN=Stxbp1 PE=1 SV=1			K15292	04721 Synaptic vesicle cycle [PATH:ko04721]	09156 Nervous system	0.470493	0.574524	0.121996	0.554943	AIPGENE18508
12.1691	12.8336	13.4635	13.8259	13.5995	13.7142	13.2114	13.8282	15.3158	13.5302	>AIPGENE18511	Swiss-Prot	sp|Q5T4S7|UBR4_HUMAN	E3 ubiquitin-protein ligase UBR4 OS=Homo sapiens GN=UBR4 PE=1 SV=1			K10691	05203 Viral carcinogenesis [PATH:ko05203]	09161 Cancers: Overview	0.808881	0.0969179	-0.741657	-1.29505	AIPGENE18511
12.765	12.1482	12.517	13.0706	12.5138	15.3106	14.8927	15.187	14.8695	14.722	>AIPGENE18519	nr	gi|499506064|ref|WP_011192704.1|	type IV secretion protein Rhs [Yersinia pseudotuberculosis] >gi|51596978|ref|YP_071169.1| hypothetical protein YPTB2659 [Yersinia pseudotuberculosis IP 32953] >gi|51590260|emb|CAH21897.1| conserved hypothetical protein [Yersinia pseudotuberculosis IP 32953]	+	A_S	#N/A			5.87113	0	-2.39344	-8.32046	AIPGENE18519
14.9466	15.2487	15.2331	15.2054	15.2369	14.9059	15.0053	14.9035	14.8042	14.9531	>AIPGENE1852	Swiss-Prot	sp|P14272|KLKB1_RAT	Plasma kallikrein OS=Rattus norvegicus GN=Klkb1 PE=1 SV=1			#N/A			2.35466	0.0414422	0.259764	1.56232	AIPGENE1852
15.9914	15.8116	15.8535	15.9065	15.7548	15.9754	15.986	15.9895	16.233	15.9896	>AIPGENE18528	Swiss-Prot	sp|Q9WVA3|BUB3_MOUSE	Mitotic checkpoint protein BUB3 OS=Mus musculus GN=Bub3 PE=2 SV=2			K02180	04110 Cell cycle [PATH:ko04110]	09143 Cell growth and death	1.5482	0.20233	-0.171139	-1.04313	AIPGENE18528
15.9951	15.9046	15.9748	16.0153	16.065	17.8146	16.8285	16.6286	16.843	16.4494	>AIPGENE18532	Swiss-Prot	sp|Q5RA81|GRPE1_PONAB	GrpE protein homolog 1, mitochondrial OS=Pongo abelii GN=GRPEL1 PE=2 SV=1	+	A_S	K03687	03110 Chaperones and folding catalysts [BR:ko03110]	09182 Protein families: genetic information processing	2.32444	0.00181211	-0.921877	-2.72602	AIPGENE18532
19.6482	19.6098	19.5059	19.4411	19.527	19.1432	19.5052	19.5901	19.5364	19.4608	>AIPGENE18533	Swiss-Prot	sp|O13127|FLOT1_CARAU	Flotillin-1 OS=Carassius auratus GN=flot1 PE=1 SV=1			#N/A			0.541353	0.592822	0.0992741	0.53051	AIPGENE18533
17.7407	17.6524	17.2933	17.4787	17.3619	16.5722	16.6985	16.5284	17.5409	16.8779	>AIPGENE18534	Swiss-Prot	sp|P02466|CO1A2_RAT	Collagen alpha-2(I) chain OS=Rattus norvegicus GN=Col1a2 PE=1 SV=3	+	A_S	K06236	04151 PI3K-Akt signaling pathway [PATH:ko04151]	09130 Environmental Information Processing	1.93776	0.00724891	0.661826	2.18379	AIPGENE18534
17.822	17.6033	17.6895	17.6183	17.6403	17.1681	16.9958	17.0618	16.1952	16.9998	>AIPGENE18542	Swiss-Prot	sp|Q8N0W4|NLGNX_HUMAN	Neuroligin-4, X-linked OS=Homo sapiens GN=NLGN4X PE=1 SV=1	+	A_S	K07378	04514 Cell adhesion molecules (CAMs) [PATH:ko04514]	09133 Signaling molecules and interaction	2.64378	0.00140319	0.790509	2.8288	AIPGENE18542
17.3245	17.3022	16.9828	16.9331	16.9531	17.6361	17.4485	17.5815	17.5461	17.4022	>AIPGENE18555	Swiss-Prot	sp|P61765|STXB1_RAT	Syntaxin-binding protein 1 OS=Rattus norvegicus GN=Stxbp1 PE=1 SV=1	+	A_S	K15292	04721 Synaptic vesicle cycle [PATH:ko04721]	09156 Nervous system	2.60119	0.00804526	-0.42374	-2.1421	AIPGENE18555
16.7762	17.3559	17.2761	17.1841	17.2654	16.6277	16.5655	16.8293	17.3543	16.8437	>AIPGENE18556	TrEMBL	tr|A7SU74|A7SU74_NEMVE	Predicted protein OS=Nematostella vectensis GN=v1g247432 PE=4 SV=1			#N/A			1.0257	0.129932	0.32742	1.20151	AIPGENE18556
16.8906	17.3154	17.27	17.2529	17.26	17.1619	16.903	17.1737	17.1264	17.1169	>AIPGENE18558	Swiss-Prot	sp|Q6AYT0|QOR_RAT	Quinone oxidoreductase OS=Rattus norvegicus GN=Cryz PE=2 SV=1			K00344	09191 Unclassified: metabolism	09191 Unclassified: metabolism	0.519285	0.594846	0.101392	0.528073	AIPGENE18558
16.1533	16.6478	16.5538	16.7515	16.6569	16.9203	16.7765	16.2414	17.0244	16.9682	>AIPGENE18559	Swiss-Prot	sp|Q01105|SET_HUMAN	Protein SET OS=Homo sapiens GN=SET PE=1 SV=3			K11290	03036 Chromosome and associated proteins [BR:ko03036]	09182 Protein families: genetic information processing	0.652311	0.331252	-0.233485	-0.84412	AIPGENE18559
15.2548	15.2906	15.0111	15.1022	15.1416	15.2369	15.1711	15.136	15.2758	15.1807	>AIPGENE18560	Swiss-Prot	sp|B4F6V6|PBX1_XENTR	Pre-B-cell leukemia transcription factor 1 OS=Xenopus tropicalis GN=pbx1 PE=2 SV=1			K09355	04927 Cortisol synthesis and secretion [PATH:ko04927]	09152 Endocrine system	0.301095	0.823439	-0.0400606	-0.255649	AIPGENE18560
18.0587	17.9912	18.0021	18.1062	17.9606	18.5098	18.5325	18.9145	18.6443	18.84	>AIPGENE18563	Swiss-Prot	sp|P24524|GLRA3_RAT	Glycine receptor subunit alpha-3 OS=Rattus norvegicus GN=Glra3 PE=2 SV=1	+	A_S	#N/A			4.27346	0.0004947	-0.664415	-3.58397	AIPGENE18563
16.996	17.5473	16.8	16.7285	16.8862	16.403	16.7045	16.609	17.0859	16.7019	>AIPGENE18566	Swiss-Prot	sp|P19218|GP2_RAT	Pancreatic secretory granule membrane major glycoprotein GP2 OS=Rattus norvegicus GN=Gp2 PE=1 SV=1			#N/A			0.820399	0.210432	0.290718	1.02651	AIPGENE18566
15.2869	15.565	15.379	15.2273	15.494	15.3255	15.0151	14.894	15.0927	15.0046	>AIPGENE18569	Swiss-Prot	sp|Q9BYX4|IFIH1_HUMAN	Interferon-induced helicase C domain-containing protein 1 OS=Homo sapiens GN=IFIH1 PE=1 SV=3			K12647	04622 RIG-I-like receptor signaling pathway [PATH:ko04622]	09151 Immune system	2.02287	0.0305159	0.324042	1.65698	AIPGENE18569
17.0014	16.847	16.8388	16.8771	16.7994	18.2088	18.0387	17.5972	18.0693	18.0444	>AIPGENE18576	Swiss-Prot	sp|P52826|CACP_COLLI	Carnitine O-acetyltransferase OS=Columba livia GN=CRAT PE=1 SV=1	+	A_S	K00624	04146 Peroxisome [PATH:ko04146]	09141 Transport and catabolism	5.15691	0	-1.11893	-5.35429	AIPGENE18576
17.2714	16.9126	17.0859	17.1579	17.048	17.3417	16.6531	16.9076	17.0078	16.9514	>AIPGENE18589	Swiss-Prot	sp|P23514|COPB_RAT	Coatomer subunit beta OS=Rattus norvegicus GN=Copb1 PE=1 SV=1			K17301	04131 Membrane trafficking [BR:ko04131]	09182 Protein families: genetic information processing	0.448281	0.582917	0.122833	0.544814	AIPGENE18589
15.1571	15.1041	14.9502	15.0453	14.9584	15.1045	14.9507	14.9714	15.1052	12.8518	>AIPGENE18590	nr	gi|156380457|ref|XP_001631785.1|	predicted protein [Nematostella vectensis] >gi|156218831|gb|EDO39722.1| predicted protein [Nematostella vectensis]			#N/A			0.469322	0.343345	0.44631	0.827593	AIPGENE18590
13.0062	13.4626	13.738	13.2477	13.358	13.8094	13.4869	13.5075	13.0837	11.0653	>AIPGENE18593	Swiss-Prot	sp|P98166|VLDLR_RAT	Very low-density lipoprotein receptor OS=Rattus norvegicus GN=Vldlr PE=2 SV=1			#N/A			0.313211	0.5235	0.371925	0.610279	AIPGENE18593
18.2163	18.4501	18.2339	18.3047	18.1487	17.4587	17.3875	17.1389	18.05	17.2879	>AIPGENE18598	TrEMBL	tr|A7STF8|A7STF8_NEMVE	Predicted protein (Fragment) OS=Nematostella vectensis GN=v1g131035 PE=4 SV=1	+	A_S	#N/A			2.9302	0.00090625	0.806131	3.05258	AIPGENE18598
17.1094	17.2154	17.1919	17.0672	17.3507	16.1133	16.8437	15.8386	15.9742	16.611	>AIPGENE18608	Swiss-Prot	sp|P26779|SAP_BOVIN	Prosaposin OS=Bos taurus GN=PSAP PE=1 SV=3	+	A_S	K12382	04142 Lysosome [PATH:ko04142]	09141 Transport and catabolism	2.74344	0.000911917	0.910751	3.04685	AIPGENE18608
17.5325	18.0862	17.5097	17.1029	17.6007	16.165	17.4225	17.4861	16.9742	17.9116	>AIPGENE18615	no_hit					#N/A			0.527906	0.317732	0.374549	0.860211	AIPGENE18615
18.6258	19.1475	18.9592	18.7208	18.7904	18.6938	18.703	18.7328	19.0239	18.793	>AIPGENE18616	Swiss-Prot	sp|Q3SYV5|TSN33_BOVIN	Tetraspanin-33 OS=Bos taurus GN=TSPAN33 PE=2 SV=1			K17346	04147 Exosome [BR:ko04147]	09183 Protein families: signaling and cellular processes	0.217264	0.805404	0.0594383	0.281912	AIPGENE18616
15.8502	15.9819	16.0543	16.0495	15.9121	15.4106	15.3824	15.2664	16.0237	15.3341	>AIPGENE18622	Swiss-Prot	sp|P49632|RL40_CAEEL	Ubiquitin-60S ribosomal protein L40 OS=Caenorhabditis elegans GN=ubq-2 PE=3 SV=2			K02927	03010 Ribosome [PATH:ko03010]	09122 Translation	2.03072	0.0117005	0.486115	2.00177	AIPGENE18622
18.2839	18.3771	18.3323	17.8957	18.3125	18.3203	17.3698	18.267	17.5682	17.7497	>AIPGENE18684	nr	gi|156406941|ref|XP_001641303.1|	predicted protein [Nematostella vectensis] >gi|156228441|gb|EDO49240.1| predicted protein [Nematostella vectensis]			#N/A			0.993383	0.111184	0.385307	1.24971	AIPGENE18684
16.3323	15.3318	16.5797	16.4292	16.4716	16.1066	16.0122	16.1102	16.2772	16.0451	>AIPGENE18687	Swiss-Prot	sp|P10079|FBP1_STRPU	Fibropellin-1 OS=Strongylocentrotus purpuratus GN=EGF1 PE=1 SV=2			#N/A			0.205299	0.742376	0.118654	0.357064	AIPGENE18687
14.3639	15.0677	14.895	14.9391	14.8933	14.046	14.5074	14.4481	14.9378	14.5933	>AIPGENE18690	Swiss-Prot	sp|P10079|FBP1_STRPU	Fibropellin-1 OS=Strongylocentrotus purpuratus GN=EGF1 PE=1 SV=2			#N/A			0.917329	0.160187	0.325263	1.13144	AIPGENE18690
16.5551	16.6799	16.666	16.6306	16.4382	16.454	15.4706	15.8951	16.4003	16.3038	>AIPGENE18691	Swiss-Prot	sp|P10079|FBP1_STRPU	Fibropellin-1 OS=Strongylocentrotus purpuratus GN=EGF1 PE=1 SV=2			#N/A			1.468	0.0286837	0.489212	1.67735	AIPGENE18691
17.2729	17.4377	17.3645	17.2114	17.4074	17.4374	16.9282	17.0309	16.9959	16.8191	>AIPGENE18692	Swiss-Prot	sp|P07207|NOTCH_DROME	Neurogenic locus Notch protein OS=Drosophila melanogaster GN=N PE=1 SV=3			K02599	04330 Notch signaling pathway [PATH:ko04330]	09130 Environmental Information Processing	1.51074	0.0716638	0.296479	1.3897	AIPGENE18692
16.9143	16.8614	16.8635	16.6931	16.837	16.5782	16.4331	16.5625	16.7425	16.3606	>AIPGENE18693	Swiss-Prot	sp|P10079|FBP1_STRPU	Fibropellin-1 OS=Strongylocentrotus purpuratus GN=EGF1 PE=1 SV=2			#N/A			2.37046	0.026928	0.298481	1.69933	AIPGENE18693
18.2679	18.1837	18.3806	18.1572	18.0337	18.1549	17.953	17.9977	18.0419	17.9352	>AIPGENE187	Swiss-Prot	sp|Q29504|UBA1_RABIT	Ubiquitin-like modifier-activating enzyme 1 OS=Oryctolagus cuniculus GN=UBA1 PE=2 SV=1			K03178	04120 Ubiquitin mediated proteolysis [PATH:ko04120]	09123 Folding, sorting and degradation	1.56149	0.172157	0.188069	1.10704	AIPGENE187
16.1792	15.9945	16.6444	16.2253	16.0618	15.46	16.0792	16.1574	16.783	15.9918	>AIPGENE1870	Swiss-Prot	sp|Q91V57|CHIN_MOUSE	N-chimaerin OS=Mus musculus GN=Chn1 PE=1 SV=2			K20630	04131 Membrane trafficking [BR:ko04131]	09182 Protein families: genetic information processing	0.213737	0.729191	0.126745	0.373114	AIPGENE1870
18.1084	17.6046	17.7664	17.6405	17.4698	17.7468	18.1179	18.1864	17.4812	18.1006	>AIPGENE18704	Swiss-Prot	sp|P10079|FBP1_STRPU	Fibropellin-1 OS=Strongylocentrotus purpuratus GN=EGF1 PE=1 SV=2			#N/A			0.58022	0.396617	-0.208647	-0.763569	AIPGENE18704
15.6672	15.6935	15.8326	16.1565	15.9397	16.0709	16.0856	16.2865	16.2145	16.2652	>AIPGENE18739	Swiss-Prot	sp|P63100|CANB1_RAT	Calcineurin subunit B type 1 OS=Rattus norvegicus GN=Ppp3r1 PE=1 SV=2			K06268	04010 MAPK signaling pathway [PATH:ko04010]	09130 Environmental Information Processing	1.94035	0.0329839	-0.326636	-1.63239	AIPGENE18739
17.1241	17.0367	17.2807	17.2033	17.1603	17.6877	17.1725	17.061	17.0979	17.144	>AIPGENE18740	Swiss-Prot	sp|Q8BHN3|GANAB_MOUSE	Neutral alpha-glucosidase AB OS=Mus musculus GN=Ganab PE=1 SV=1			K05546	00510 N-Glycan biosynthesis [PATH:ko00510]	09107 Glycan biosynthesis and metabolism	0.240907	0.769947	-0.0716217	-0.322201	AIPGENE18740
15.9645	15.9678	16.0294	15.9938	15.9684	16.3665	15.9578	16.1958	16.1142	16.0705	>AIPGENE1875	Swiss-Prot	sp|A7SK48|EIF3A_NEMVE	Eukaryotic translation initiation factor 3 subunit A OS=Nematostella vectensis GN=v1g190699 PE=3 SV=2			K03254	03013 RNA transport [PATH:ko03013]	09122 Translation	1.26478	0.274825	-0.15617	-0.922274	AIPGENE1875
14.2877	14.3529	14.391	14.4984	14.3638	12.8777	12.9034	12.5	12.3493	12.8124	>AIPGENE18751	Swiss-Prot	sp|P34269|TYR1_CAEEL	Putative tyrosinase-like protein tyr-1 OS=Caenorhabditis elegans GN=tyr-1 PE=3 SV=2	+	A_S	#N/A			6.30131	0	1.69022	7.80608	AIPGENE18751
17.3125	17.3304	17.0013	17.5078	17.2226	17.3299	17.2072	17.4558	20.5766	17.3134	>AIPGENE18779	Swiss-Prot	sp|Q91V01|MBOA5_MOUSE	Lysophospholipid acyltransferase 5 OS=Mus musculus GN=Lpcat3 PE=1 SV=1			K13515	00564 Glycerophospholipid metabolism [PATH:ko00564]	09103 Lipid metabolism	0.49995	0.271734	-0.701691	-0.927667	AIPGENE18779
18.1915	17.9421	18.0718	17.8118	18.09	18.09	18.0736	18.1116	18.5037	18.0772	>AIPGENE18788	Swiss-Prot	sp|B0YN54|GLTP_PANTR	Glycolipid transfer protein OS=Pan troglodytes GN=GLTP PE=2 SV=1			#N/A			0.707595	0.425268	-0.149766	-0.726389	AIPGENE18788
16.6429	17.729	17.6632	17.4952	17.6458	17.5911	17.2502	17.87	17.492	17.5963	>AIPGENE18791	Swiss-Prot	sp|P83941|ELOC_RAT	Transcription elongation factor B polypeptide 1 OS=Rattus norvegicus GN=Tceb1 PE=1 SV=1			K03872	04120 Ubiquitin mediated proteolysis [PATH:ko04120]	09123 Folding, sorting and degradation	0.225776	0.720727	-0.124723	-0.383697	AIPGENE18791
15.8823	15.8515	15.5161	15.8999	15.9779	16.0582	15.8258	16.0718	15.5291	14.86	>AIPGENE18792	Swiss-Prot	sp|Q5REG1|SART3_PONAB	Squamous cell carcinoma antigen recognized by T-cells 3 OS=Pongo abelii GN=SART3 PE=2 SV=1			K22611	03041 Spliceosome [BR:ko03041]	09182 Protein families: genetic information processing	0.275237	0.656211	0.156534	0.461979	AIPGENE18792
13.8809	14.1555	13.864	13.8747	13.85	13.194	13.1308	12.7649	12.8403	13.1952	>AIPGENE18807	Swiss-Prot	sp|Q13231|CHIT1_HUMAN	Chitotriosidase-1 OS=Homo sapiens GN=CHIT1 PE=1 SV=1	+	A_S	K01183	00520 Amino sugar and nucleotide sugar metabolism [PATH:ko00520]	09101 Carbohydrate metabolism	4.46001	0.000106383	0.899991	4.30696	AIPGENE18807
14.5626	14.5557	14.4472	14.0404	14.1503	15.1027	14.6167	14.6173	15.9342	14.168	>AIPGENE1881	Swiss-Prot	sp|Q9D1J3|SARNP_MOUSE	SAP domain-containing ribonucleoprotein OS=Mus musculus GN=Sarnp PE=1 SV=3			K18732	03019 Messenger RNA biogenesis [BR:ko03019]	09182 Protein families: genetic information processing	0.881527	0.101502	-0.536537	-1.27971	AIPGENE1881
14.5366	14.2763	14.2893	14.4949	14.4535	14.4456	14.355	14.3148	15.9342	14.2857	>AIPGENE1882	Swiss-Prot	sp|Q7SXW4|EMC3_DANRE	ER membrane protein complex subunit 3 OS=Danio rerio GN=emc3 PE=2 SV=1			#N/A			0.348227	0.524767	-0.256935	-0.608248	AIPGENE1882
18.2189	18.7086	18.5564	18.3583	18.6521	18.6394	18.1495	18.5831	18.9917	18.5762	>AIPGENE18835	Swiss-Prot	sp|P13255|GNMT_RAT	Glycine N-methyltransferase OS=Rattus norvegicus GN=Gnmt PE=1 SV=2			K00552	00260 Glycine, serine and threonine metabolism [PATH:ko00260]	09105 Amino acid metabolism	0.223317	0.756956	-0.0891216	-0.339734	AIPGENE18835
16.0437	15.9331	16.0089	16.0271	15.9606	16.0561	15.9291	16.0435	15.9415	15.9219	>AIPGENE18841	Swiss-Prot	sp|Q9WVR8|MEN1_RAT	Menin OS=Rattus norvegicus GN=Men1 PE=1 SV=1			K14970	05202 Transcriptional misregulation in cancer [PATH:ko05202]	09161 Cancers: Overview	0.178177	0.926089	0.016243	0.11947	AIPGENE18841
19.2628	19.3863	19.3962	19.4968	19.383	20.1865	20.2424	20.0252	15.9415	19.6911	>AIPGENE18845	Swiss-Prot	sp|Q9W6Y0|RS30_ORYLA	40S ribosomal protein S30 OS=Oryzias latipes GN=fau PE=3 SV=2			#N/A			0.073604	0.878751	0.167664	0.18118	AIPGENE18845
15.4613	15.6432	15.8357	15.6227	15.8741	15.6957	15.8356	15.8367	15.6367	15.6225	>AIPGENE18853	Swiss-Prot	sp|P14543|NID1_HUMAN	Nidogen-1 OS=Homo sapiens GN=NID1 PE=1 SV=3			K06826	99995 Signaling proteins	09191 Unclassified: metabolism	0.167665	0.864414	-0.0380672	-0.201543	AIPGENE18853
14.958	14.6588	14.3062	14.8109	14.7984	15.1813	15.2087	15.2914	15.3054	15.1437	>AIPGENE18868	Swiss-Prot	sp|Q07205|IF5_RAT	Eukaryotic translation initiation factor 5 OS=Rattus norvegicus GN=Eif5 PE=1 SV=1	+	A_S	K03262	03013 RNA transport [PATH:ko03013]	09122 Translation	2.70786	0.00382788	-0.519601	-2.41618	AIPGENE18868
17.0159	16.9225	16.693	16.8872	16.8763	16.7077	16.6848	16.5413	16.7425	16.9088	>AIPGENE18869	Swiss-Prot	sp|P23381|SYWC_HUMAN	Tryptophan--tRNA ligase, cytoplasmic OS=Homo sapiens GN=WARS PE=1 SV=2			K01867	00970 Aminoacyl-tRNA biosynthesis [PATH:ko00970]	09122 Translation	1.12821	0.285264	0.161953	0.904877	AIPGENE18869
17.8848	18.0124	17.9788	17.8715	18.1576	17.2221	17.8269	18.0857	17.0982	18.0337	>AIPGENE18878	no_hit					#N/A			0.788163	0.200825	0.32771	1.04624	AIPGENE18878
14.8754	14.9687	15.3461	15.0059	14.954	15.3382	15.0627	15.1874	15.0576	14.9421	>AIPGENE18883	Swiss-Prot	sp|Q86UA1|PRP39_HUMAN	Pre-mRNA-processing factor 39 OS=Homo sapiens GN=PRPF39 PE=1 SV=3			K13217	03041 Spliceosome [BR:ko03041]	09182 Protein families: genetic information processing	0.36365	0.68775	-0.0875679	-0.424999	AIPGENE18883
16.0438	16.34	16.367	16.3545	16.1697	16.0126	16.4494	16.1771	16.2211	16.2234	>AIPGENE18887	Swiss-Prot	sp|Q6NXA9|UBXN1_DANRE	UBX domain-containing protein 1 OS=Danio rerio GN=ubxn1 PE=2 SV=1			#N/A			0.157101	0.868065	0.0382622	0.196622	AIPGENE18887
18.532	18.9852	19.115	19.0187	18.9692	19.1612	19.1059	19.0186	19.1644	19.1735	>AIPGENE18889	Swiss-Prot	sp|Q8VHX6|FLNC_MOUSE	Filamin-C OS=Mus musculus GN=Flnc PE=1 SV=3			K04437	04010 MAPK signaling pathway [PATH:ko04010]	09130 Environmental Information Processing	1.03062	0.240074	-0.200666	-0.977353	AIPGENE18889
15.8326	15.8842	15.5453	15.7142	15.6067	16.5384	15.8346	16.0987	16.6428	16.1453	>AIPGENE18891	Swiss-Prot	sp|Q9R158|AD26A_MOUSE	Disintegrin and metalloproteinase domain-containing protein 26A OS=Mus musculus GN=Adam26a PE=2 SV=2			K08613	01002 Peptidases [BR:ko01002]	09181 Protein families: metabolism	1.96336	0.0105916	-0.535355	-2.04105	AIPGENE18891
14.9093	15.3334	15.1273	14.9181	14.8799	14.4258	14.337	14.137	14.733	14.3141	>AIPGENE18909	Swiss-Prot	sp|E1BRE2|SIR5_CHICK	NAD-dependent protein deacylase sirtuin-5, mitochondrial OS=Gallus gallus GN=SIRT5 PE=3 SV=1	+	A_S	K11415	03036 Chromosome and associated proteins [BR:ko03036]	09182 Protein families: genetic information processing	2.93547	0.00150993	0.644248	2.79046	AIPGENE18909
18.3185	18.026	18.0007	18.0259	17.8882	18.0743	18.1355	18.0432	18.1497	17.9589	>AIPGENE18918	Swiss-Prot	sp|P13272|UCRI_BOVIN	Cytochrome b-c1 complex subunit Rieske, mitochondrial OS=Bos taurus GN=UQCRFS1 PE=1 SV=3			K00411	00190 Oxidative phosphorylation [PATH:ko00190]	09102 Energy metabolism	0.0952977	0.929393	-0.0204334	-0.114012	AIPGENE18918
21.8518	21.73	21.6233	21.6004	21.6272	20.6326	20.8761	20.6034	20.853	20.6287	>AIPGENE18919	Swiss-Prot	sp|Q8BH04|PCKGM_MOUSE	Phosphoenolpyruvate carboxykinase [GTP], mitochondrial OS=Mus musculus GN=Pck2 PE=1 SV=1	+	A_S	K01596	00010 Glycolysis / Gluconeogenesis [PATH:ko00010]	09101 Carbohydrate metabolism	5.86209	0	0.967752	5.49601	AIPGENE18919
17.6014	17.7024	17.0648	17.47	17.5578	17.7471	17.7661	17.8693	17.8274	17.8012	>AIPGENE18924	Swiss-Prot	sp|Q5R481|SEPT7_PONAB	Septin-7 OS=Pongo abelii GN=SEPT7 PE=2 SV=2			K16944	04131 Membrane trafficking [BR:ko04131]	09182 Protein families: genetic information processing	1.68532	0.0475801	-0.322942	-1.52123	AIPGENE18924
14.8773	15.2637	14.7203	15.0462	14.9261	15.097	14.9263	14.9556	14.9078	14.5055	>AIPGENE18936	Swiss-Prot	sp|O75191|XYLB_HUMAN	Xylulose kinase OS=Homo sapiens GN=XYLB PE=1 SV=3			K00854	00040 Pentose and glucuronate interconversions [PATH:ko00040]	09101 Carbohydrate metabolism	0.27608	0.726806	0.088265	0.376676	AIPGENE18936
15.1992	15.0067	14.9635	14.8922	14.9336	15.4928	15.3068	15.3855	15.5489	15.3558	>AIPGENE18940	Swiss-Prot	sp|Q15393|SF3B3_HUMAN	Splicing factor 3B subunit 3 OS=Homo sapiens GN=SF3B3 PE=1 SV=4	+	A_S	K12830	03040 Spliceosome [PATH:ko03040]	09121 Transcription	3.49625	0.00340925	-0.418919	-2.46893	AIPGENE18940
18.1258	18.0279	17.9166	18.0736	17.7935	18.2251	18.0312	18.0636	18.4656	18.135	>AIPGENE18952	Swiss-Prot	sp|Q7TN88|PK1L2_MOUSE	Polycystic kidney disease protein 1-like 2 OS=Mus musculus GN=Pkd1l2 PE=2 SV=1			K04988	04040 Ion channels [BR:ko04040]	09183 Protein families: signaling and cellular processes	1.09844	0.229369	-0.196619	-0.993053	AIPGENE18952
14.7323	14.3987	14.8631	14.8774	15.0109	15.4006	15.2879	15.3578	18.4656	15.2674	>AIPGENE18973	Swiss-Prot	sp|O60344|ECE2_HUMAN	Endothelin-converting enzyme 2 OS=Homo sapiens GN=ECE2 PE=1 SV=4			K01415	01002 Peptidases [BR:ko01002]	09181 Protein families: metabolism	0.995603	0.0364309	-1.17937	-1.60136	AIPGENE18973
16.7755	16.8785	16.8742	16.9318	16.9008	17.1481	17.0518	17.2414	17.0931	17.3681	>AIPGENE18974	TrEMBL	tr|T2M7K2|T2M7K2_HYDVU	Brevican core protein (Fragment) OS=Hydra vulgaris GN=BCAN PE=2 SV=1			#N/A			2.94486	0.0154104	-0.308335	-1.8984	AIPGENE18974
16.9101	16.5699	17.0327	16.9219	17.0573	16.7836	17.0437	17.036	16.6174	16.9386	>AIPGENE18981	Swiss-Prot	sp|P18503|CAS4_EPHMU	Short-chain collagen C4 (Fragment) OS=Ephydatia muelleri PE=2 SV=1			#N/A			0.0427136	0.955429	0.014489	0.0660691	AIPGENE18981
16.0284	17.0142	16.7705	16.8494	16.637	16.8096	16.6838	16.7149	17.3003	16.7205	>AIPGENE18985	nr	gi|156379117|ref|XP_001631305.1|	predicted protein [Nematostella vectensis] >gi|156218343|gb|EDO39242.1| predicted protein [Nematostella vectensis]			#N/A			0.408019	0.52411	-0.185908	-0.60967	AIPGENE18985
13.6448	13.7492	12.5896	13.827	13.6921	14.0054	13.0917	14.4923	13.2771	14.7261	>AIPGENE18987	Swiss-Prot	sp|Q9N281|COHA1_CANFA	Collagen alpha-1(XVII) chain OS=Canis familiaris GN=COL17A1 PE=2 SV=2			#N/A			0.491799	0.332172	-0.417991	-0.842363	AIPGENE18987
16.0822	15.9036	16.1847	16.3449	16.2145	16.1744	15.7815	16.072	16.2029	15.935	>AIPGENE18988	Swiss-Prot	sp|P62315|SMD1_MOUSE	Small nuclear ribonucleoprotein Sm D1 OS=Mus musculus GN=Snrpd1 PE=2 SV=1			K11087	03040 Spliceosome [PATH:ko03040]	09121 Transcription	0.487885	0.583719	0.112851	0.543441	AIPGENE18988
16.8556	16.9632	17.1034	17.0846	17.1083	17.0556	17.0019	17.1888	17.2598	17.2265	>AIPGENE18998	Swiss-Prot	sp|P16444|DPEP1_HUMAN	Dipeptidase 1 OS=Homo sapiens GN=DPEP1 PE=1 SV=3			K01273	01002 Peptidases [BR:ko01002]	09181 Protein families: metabolism	0.929087	0.426719	-0.123537	-0.724637	AIPGENE18998
19.1877	19.1884	19.232	18.9841	19.2173	19.1831	19.4863	19.4592	19.1212	19.3254	>AIPGENE1900	Swiss-Prot	sp|Q95WA0|RL26_LITLI	60S ribosomal protein L26 OS=Littorina littorea GN=RPL26 PE=2 SV=1			#N/A			0.954385	0.344797	-0.153112	-0.825443	AIPGENE1900
14.5208	14.0591	14.1612	14.6283	14.5334	15.4817	14.5891	15.0894	16.2171	14.1123	>AIPGENE19021	Swiss-Prot	sp|Q561L1|PUA1A_XENLA	Adenylosuccinate synthetase isozyme 1 A OS=Xenopus laevis GN=adssl1-a PE=2 SV=1			K01939	00230 Purine metabolism [PATH:ko00230]	09104 Nucleotide metabolism	1.0193	0.0511297	-0.717377	-1.49492	AIPGENE19021
13.8189	14.4327	14.3749	14.3171	14.4274	13.462	14.0584	14.1944	13.8633	14.3329	>AIPGENE19035	nr	gi|585642971|ref|XP_002730512.2|	PREDICTED: putative leucine-rich repeat-containing protein DDB_G0290503-like, partial [Saccoglossus kowalevskii]			#N/A			0.785036	0.223013	0.291981	1.00482	AIPGENE19035
15.0416	16.4361	15.2842	15.2732	15.1274	15.6572	15.5271	15.6349	16.0713	15.6945	>AIPGENE19036	Swiss-Prot	sp|Q96RW7|HMCN1_HUMAN	Hemicentin-1 OS=Homo sapiens GN=HMCN1 PE=1 SV=2			K17341	99992 Structural proteins	09191 Unclassified: metabolism	0.487942	0.394724	-0.284491	-0.766036	AIPGENE19036
16.2576	16.284	16.3017	16.3359	16.1803	16.2937	16.3012	16.1054	16.536	16.0435	>AIPGENE19053	Swiss-Prot	sp|Q15393|SF3B3_HUMAN	Splicing factor 3B subunit 3 OS=Homo sapiens GN=SF3B3 PE=1 SV=4			K12830	03040 Spliceosome [PATH:ko03040]	09121 Transcription	0.0634447	0.948215	0.0159782	0.0839236	AIPGENE19053
17.1197	17.0492	17.1023	17.0254	17.011	17.1243	17.1619	17.1618	17.0877	17.1514	>AIPGENE19057	TrEMBL	tr|X1WHE9|X1WHE9_DANRE	Uncharacterized protein OS=Danio rerio GN=prnprs3 PE=4 SV=1			#N/A			1.74565	0.528624	-0.0759346	-0.604595	AIPGENE19057
17.4546	17.545	17.1071	17.3864	17.1573	17.1097	17.1886	16.9036	18.1311	16.8716	>AIPGENE19064	Swiss-Prot	sp|P47952|APT_CRIGR	Adenine phosphoribosyltransferase OS=Cricetulus griseus GN=APRT PE=3 SV=2			K00759	00230 Purine metabolism [PATH:ko00230]	09104 Nucleotide metabolism	0.13902	0.821513	0.0891518	0.25792	AIPGENE19064
18.9703	19.2118	18.7875	19.4155	19.2663	19.3762	19.2706	19.3767	19.2966	19.3102	>AIPGENE19067	Swiss-Prot	sp|Q9PVY6|PSA7A_XENLA	Proteasome subunit alpha type-7-A OS=Xenopus laevis GN=psma7-a PE=2 SV=1			K02731	03050 Proteasome [PATH:ko03050]	09123 Folding, sorting and degradation	0.90791	0.278213	-0.195753	-0.915737	AIPGENE19067
15.8489	15.9089	16.2239	16.1182	16.0242	16.2759	16.2698	16.286	16.673	16.4034	>AIPGENE19068	Swiss-Prot	sp|P11183|GCSH_CHICK	Glycine cleavage system H protein, mitochondrial OS=Gallus gallus GN=GCSH PE=1 SV=2			K02437	00630 Glyoxylate and dicarboxylate metabolism [PATH:ko00630]	09101 Carbohydrate metabolism	2.07605	0.0227576	-0.356771	-1.76011	AIPGENE19068
16.5978	16.6024	16.7494	15.3331	16.7263	15.8857	16.237	16.1793	14.3449	16.1494	>AIPGENE19069	Swiss-Prot	sp|Q9WYX8|Y508_THEMA	Uncharacterized protein TM_0508 OS=Thermotoga maritima (strain ATCC 43589 / MSB8 / DSM 3109 / JCM 10099) GN=TM_0508 PE=4 SV=1			K07478	99976 Replication and repair	09191 Unclassified: metabolism	0.721862	0.142531	0.642502	1.17174	AIPGENE19069
16.8799	16.8953	16.7316	16.7842	16.7299	17.2555	17.0269	17.0556	17.3007	16.9907	>AIPGENE19075	Swiss-Prot	sp|Q9HCD5|NCOA5_HUMAN	Nuclear receptor coactivator 5 OS=Homo sapiens GN=NCOA5 PE=1 SV=2			#N/A			2.65705	0.0166727	-0.321711	-1.86334	AIPGENE19075
17.1316	16.9607	16.937	16.9599	16.8415	17.2836	17.0392	17.3438	17.0988	17.2431	>AIPGENE19079	Swiss-Prot	sp|Q8BTU1|CP080_MOUSE	UPF0468 protein C16orf80 homolog OS=Mus musculus GN=Gtl3 PE=2 SV=1			#N/A			1.88896	0.0803245	-0.235571	-1.35402	AIPGENE19079
20.0883	19.9751	20.1083	19.9938	19.9528	19.5675	19.5529	19.6791	19.4804	19.5161	>AIPGENE19082	Swiss-Prot	sp|P18503|CAS4_EPHMU	Short-chain collagen C4 (Fragment) OS=Ephydatia muelleri PE=2 SV=1	+	A_S	#N/A			5.10865	0.000951841	0.464472	3.18319	AIPGENE19082
13.9281	13.871	14.4248	14.1168	13.8749	14.904	14.3511	14.5674	14.1071	14.2451	>AIPGENE19085	Swiss-Prot	sp|P23978|SC6A1_RAT	Sodium- and chloride-dependent GABA transporter 1 OS=Rattus norvegicus GN=Slc6a1 PE=1 SV=1			K05034	04727 GABAergic synapse [PATH:ko04727]	09156 Nervous system	1.25829	0.0640129	-0.391813	-1.4264	AIPGENE19085
14.8107	14.7983	15.2104	14.7199	14.8648	14.3933	14.5494	14.6754	14.1071	14.3338	>AIPGENE19095	Swiss-Prot	sp|P35738|ODBB_RAT	2-oxoisovalerate dehydrogenase subunit beta, mitochondrial OS=Rattus norvegicus GN=Bckdhb PE=1 SV=3			K00167	00640 Propanoate metabolism [PATH:ko00640]	09101 Carbohydrate metabolism	2.17387	0.0104053	0.46904	2.0458	AIPGENE19095
19.1572	19.2713	19.1455	19.0495	18.9802	19.7168	19.5029	19.4315	19.4963	19.3891	>AIPGENE19097	Swiss-Prot	sp|P19966|TAGL_CHICK	Transgelin OS=Gallus gallus GN=TAGLN PE=1 SV=3	+	A_S	K20526	04131 Membrane trafficking [BR:ko04131]	09182 Protein families: genetic information processing	3.0526	0.00693769	-0.38661	-2.20634	AIPGENE19097
15.3523	15.6269	15.7545	15.6932	15.6894	15.4855	15.7584	15.5475	15.6054	15.5792	>AIPGENE19098	Swiss-Prot	sp|Q96IP4|FA46A_HUMAN	Protein FAM46A OS=Homo sapiens GN=FAM46A PE=2 SV=2			#N/A			0.12678	0.902138	0.02808	0.152589	AIPGENE19098
15.3498	14.6964	14.9102	14.8635	14.6813	14.9065	14.7898	15.0247	14.0713	14.8375	>AIPGENE19099	TrEMBL	tr|H0VRS1|H0VRS1_CAVPO	Uncharacterized protein OS=Cavia porcellus GN=TFG PE=4 SV=1			#N/A			0.37161	0.562623	0.17429	0.567074	AIPGENE19099
20.6015	20.5774	20.6229	20.7091	20.5655	20.3941	20.4789	20.7988	20.7914	20.5153	>AIPGENE19101	Swiss-Prot	sp|P19966|TAGL_CHICK	Transgelin OS=Gallus gallus GN=TAGLN PE=1 SV=3			K20526	04131 Membrane trafficking [BR:ko04131]	09182 Protein families: genetic information processing	0.0816178	0.937138	0.0195736	0.104372	AIPGENE19101
17.4824	17.4031	17.4552	17.4633	17.4511	17.2727	17.3491	16.8511	17.1843	17.1979	>AIPGENE19103	Swiss-Prot	sp|Q58D31|DHSO_BOVIN	Sorbitol dehydrogenase OS=Bos taurus GN=SORD PE=2 SV=3			K00008	00040 Pentose and glucuronate interconversions [PATH:ko00040]	09101 Carbohydrate metabolism	1.92954	0.0499071	0.28	1.5034	AIPGENE19103
19.6344	19.7018	19.6483	19.5951	19.7442	19.5207	19.5807	19.6476	19.6823	19.7193	>AIPGENE19114	Swiss-Prot	sp|P14318|MP20_DROME	Muscle-specific protein 20 OS=Drosophila melanogaster GN=Mp20 PE=2 SV=2			K20526	04131 Membrane trafficking [BR:ko04131]	09182 Protein families: genetic information processing	0.341202	0.835029	0.0346619	0.24032	AIPGENE19114
15.6023	15.6563	15.4751	15.4679	15.6556	15.102	15.2073	15.4467	15.2729	14.485	>AIPGENE1912	Swiss-Prot	sp|P98066|TSG6_HUMAN	Tumor necrosis factor-inducible gene 6 protein OS=Homo sapiens GN=TNFAIP6 PE=1 SV=2			K19018	00536 Glycosaminoglycan binding proteins [BR:ko00536]	09183 Protein families: signaling and cellular processes	1.61019	0.0241983	0.468652	1.73847	AIPGENE1912
16.0527	16.4934	16.6332	16.8358	16.688	16.9931	16.9729	17.1443	17.0955	17.1362	>AIPGENE19120	Swiss-Prot	sp|Q2TBP7|MYCBP_BOVIN	C-Myc-binding protein OS=Bos taurus GN=MYCBP PE=3 SV=3	+	A_S	#N/A			2.28796	0.00680179	-0.527797	-2.21316	AIPGENE19120
15.3404	15.709	14.4798	15.0629	14.9555	14.8838	16.1776	15.824	17.5524	15.782	>AIPGENE19123	nr	gi|156362137|ref|XP_001625637.1|	predicted protein [Nematostella vectensis] >gi|156212480|gb|EDO33537.1| predicted protein [Nematostella vectensis]			#N/A			1.06067	0.0348161	-0.93443	-1.61348	AIPGENE19123
15.1071	15.6255	15.995	16.2746	15.9508	15.7837	16.1594	16.1225	16.1564	17.2374	>AIPGENE19125	Swiss-Prot	sp|P81926|SODC_HALRO	Superoxide dismutase [Cu-Zn] OS=Halocynthia roretzi PE=1 SV=2			#N/A			0.816063	0.129912	-0.501288	-1.20142	AIPGENE19125
20.9214	20.8321	20.5757	21.0063	20.8963	21.1349	21.4071	21.3918	21.1274	21.4856	>AIPGENE1913	Swiss-Prot	sp|P40423|SQH_DROME	Myosin regulatory light chain sqh OS=Drosophila melanogaster GN=sqh PE=1 SV=1	+	A_S	K12757	04510 Focal adhesion [PATH:ko04510]	09144 Cellular community - eukaryotes	2.6602	0.00575115	-0.463016	-2.26485	AIPGENE1913
21.413	22.0844	21.0253	21.2093	21.3048	21.4614	21.008	21.7552	21.7886	21.3854	>AIPGENE19130	Swiss-Prot	sp|P14318|MP20_DROME	Muscle-specific protein 20 OS=Drosophila melanogaster GN=Mp20 PE=2 SV=2			K20526	04131 Membrane trafficking [BR:ko04131]	09182 Protein families: genetic information processing	0.118574	0.8522	-0.0723465	-0.219284	AIPGENE19130
16.6092	16.7479	16.4913	16.6822	16.7582	17.1915	17.1533	17.3333	17.1369	17.1439	>AIPGENE19131	Swiss-Prot	sp|P14318|MP20_DROME	Muscle-specific protein 20 OS=Drosophila melanogaster GN=Mp20 PE=2 SV=2	+	A_S	K20526	04131 Membrane trafficking [BR:ko04131]	09182 Protein families: genetic information processing	4.61725	0.000865854	-0.533991	-3.3062	AIPGENE19131
14.6558	15.9303	15.9763	16.0959	16.0285	16.4528	16.569	16.7597	16.1032	16.6776	>AIPGENE19148	Swiss-Prot	sp|O60235|TM11D_HUMAN	Transmembrane protease serine 11D OS=Homo sapiens GN=TMPRSS11D PE=1 SV=1			K09641	01002 Peptidases [BR:ko01002]	09181 Protein families: metabolism	1.51881	0.0130779	-0.775104	-1.96246	AIPGENE19148
17.0868	16.6904	15.8899	16.3176	16.7969	17.2227	16.9874	16.1973	19.7528	17.6185	>AIPGENE1915	Swiss-Prot	sp|A7SK48|EIF3A_NEMVE	Eukaryotic translation initiation factor 3 subunit A OS=Nematostella vectensis GN=v1g190699 PE=3 SV=2			K03254	03013 RNA transport [PATH:ko03013]	09122 Translation	0.8181	0.0774121	-0.999392	-1.36674	AIPGENE1915
19.106	18.938	18.4584	19.085	18.9251	19.2615	19.5019	19.1239	19.5068	18.7868	>AIPGENE1916	Swiss-Prot	sp|Q5R511|GRP75_PONAB	Stress-70 protein, mitochondrial OS=Pongo abelii GN=HSPA9 PE=2 SV=1			K04043	03018 RNA degradation [PATH:ko03018]	09123 Folding, sorting and degradation	1.01094	0.130061	-0.33368	-1.20083	AIPGENE1916
18.8027	18.8889	18.6047	18.6784	18.8311	17.7232	17.6035	17.5203	17.1771	17.6757	>AIPGENE19162	TrEMBL	tr|A7RPM0|A7RPM0_NEMVE	Predicted protein OS=Nematostella vectensis GN=v1g200212 PE=4 SV=1	+	A_S	#N/A			5.40969	0	1.22122	5.81284	AIPGENE19162
15.0202	15.0055	15.2129	15.1646	13.9537	13.6203	12.9373	13.1514	12.3973	12.9373	>AIPGENE19168	TrEMBL	tr|A7SA41|A7SA41_NEMVE	Predicted protein OS=Nematostella vectensis GN=v1g209103 PE=4 SV=1	+	A_S	#N/A			3.53964	0.00012987	1.86265	4.59661	AIPGENE19168
21.4055	21.4403	21.3242	21.1706	21.3815	20.1149	20.1061	19.8985	19.9784	20.0311	>AIPGENE19169	Swiss-Prot	sp|Q5R9T9|GBP6_PONAB	Guanylate-binding protein 6 OS=Pongo abelii GN=GBP6 PE=2 SV=1	+	A_S	K20908	99995 Signaling proteins	09191 Unclassified: metabolism	7.58	0	1.31864	8.12146	AIPGENE19169
17.3442	17.2878	17.3302	17.2732	17.2912	16.9993	16.958	17.0603	17.2573	17.1908	>AIPGENE1917	Swiss-Prot	sp|P34897|GLYM_HUMAN	Serine hydroxymethyltransferase, mitochondrial OS=Homo sapiens GN=SHMT2 PE=1 SV=3			K00600	00630 Glyoxylate and dicarboxylate metabolism [PATH:ko00630]	09101 Carbohydrate metabolism	2.1762	0.0837907	0.212204	1.33946	AIPGENE1917
15.5114	17.2878	15.1688	14.9876	15.3848	14.3799	14.8104	14.507	17.2573	14.6201	>AIPGENE19172	TrEMBL	tr|A7RPL9|A7RPL9_NEMVE	Predicted protein OS=Nematostella vectensis GN=v1g239807 PE=4 SV=1			#N/A			0.35634	0.440295	0.553138	0.708159	AIPGENE19172
16.6704	16.6381	18.1926	16.8294	16.3905	18.1247	17.706	18.0604	18.3357	17.5949	>AIPGENE19208	no_hit			+	A_S	#N/A			1.72178	0.0056423	-1.02012	-2.27666	AIPGENE19208
16.8625	16.7394	16.072	16.6625	16.51	17.0367	16.3031	16.6948	16.8684	16.5604	>AIPGENE19216	Swiss-Prot	sp|A5A6P2|ASAH1_PANTR	Acid ceramidase OS=Pan troglodytes GN=ASAH1 PE=2 SV=1			K12348	00600 Sphingolipid metabolism [PATH:ko00600]	09103 Lipid metabolism	0.279039	0.682096	-0.123412	-0.431296	AIPGENE19216
15.7852	15.879	15.9801	16.1356	15.848	17.1891	16.113	16.7161	16.2696	16.6396	>AIPGENE19220	no_hit			+	A_S	#N/A			1.98779	0.00675037	-0.659892	-2.21602	AIPGENE19220
16.4909	16.1044	15.5281	15.9172	16.048	15.8825	15.8066	15.1932	15.9837	15.6219	>AIPGENE19222	Swiss-Prot	sp|Q9GV72|CTX1_CARRA	Toxin CrTX-A OS=Carybdea rastonii PE=1 SV=1			#N/A			0.786741	0.205264	0.320135	1.03739	AIPGENE19222
16.1872	15.5094	15.3575	15.6027	14.4377	18.33	17.6324	18.0295	17.888	18.0044	>AIPGENE19223	Swiss-Prot	sp|Q9GNN8|CTXA_CARAL	Toxin CaTX-A OS=Carybdea alata PE=1 SV=1	+	A_S	#N/A			4.51405	0	-2.55798	-6.32493	AIPGENE19223
14.5338	13.8369	14.4195	14.5915	13.5384	17.1328	17.1211	17.1347	17.1049	16.9891	>AIPGENE19230	Swiss-Prot	sp|Q9GNN8|CTXA_CARAL	Toxin CaTX-A OS=Carybdea alata PE=1 SV=1	+	A_S	#N/A			6.12452	0	-2.91252	-9.34513	AIPGENE19230
15.0762	15.206	14.4586	14.7278	14.7646	15.2166	15.0489	14.5191	15.2447	11.0101	>AIPGENE19241	Swiss-Prot	sp|Q8BK63|KC1A_MOUSE	Casein kinase I isoform alpha OS=Mus musculus GN=Csnk1a1 PE=1 SV=2			#N/A			0.338327	0.451881	0.638765	0.693681	AIPGENE19241
15.7412	15.5166	15.4297	15.6836	15.7297	15.3816	15.4911	15.4441	15.6197	15.339	>AIPGENE19244	Swiss-Prot	sp|Q9EPA7|NMNA1_MOUSE	Nicotinamide mononucleotide adenylyltransferase 1 OS=Mus musculus GN=Nmnat1 PE=1 SV=2			K06210	00760 Nicotinate and nicotinamide metabolism [PATH:ko00760]	09108 Metabolism of cofactors and vitamins	1.15268	0.275274	0.165035	0.921559	AIPGENE19244
19.4463	19.4412	19.617	19.4082	19.4145	19.4047	19.0772	19.094	19.1261	18.8903	>AIPGENE19262	Swiss-Prot	sp|O42401|MATN3_CHICK	Matrilin-3 OS=Gallus gallus GN=MATN3 PE=2 SV=1			K19467	99992 Structural proteins	09191 Unclassified: metabolism	2.28497	0.019036	0.346962	1.81513	AIPGENE19262
20.2956	20.2657	20.3076	20.1664	20.2022	19.3733	19.6728	19.6564	19.3135	19.5071	>AIPGENE19263	nr	gi|528505165|ref|XP_005169824.1|	PREDICTED: lymphocyte antigen 6F-like [Danio rerio]	+	A_S	#N/A			4.93617	9.70874e-05	0.742889	4.18631	AIPGENE19263
14.2171	14.9752	12.7363	13.5972	16.6694	19.3733	12.4422	13.0993	19.3135	14.5343	>AIPGENE19275	TrEMBL	tr|W4YAW9|W4YAW9_STRPU	Uncharacterized protein OS=Strongylocentrotus purpuratus GN=Sp-Hypp_2054 PE=4 SV=1			#N/A			0.348784	0.405907	-1.31349	-0.75225	AIPGENE19275
18.757	18.7244	18.7045	18.66	18.6549	18.6144	18.5063	18.819	18.861	18.6407	>AIPGENE19317	Swiss-Prot	sp|P31401|VATB_MANSE	V-type proton ATPase subunit B OS=Manduca sexta GN=VHA55 PE=2 SV=1			#N/A			0.0616403	0.953083	0.0118736	0.0702508	AIPGENE19317
18.8691	18.7234	18.6519	18.7452	18.7268	18.7729	18.8495	18.9354	18.8742	18.8857	>AIPGENE19320	Swiss-Prot	sp|P62309|RUXG_MOUSE	Small nuclear ribonucleoprotein G OS=Mus musculus GN=Snrpg PE=1 SV=1			K11099	03040 Spliceosome [PATH:ko03040]	09121 Transcription	1.58261	0.337487	-0.120264	-0.834161	AIPGENE19320
16.3133	16.0642	15.9461	16.0402	15.9956	15.5906	15.7188	15.6885	15.5625	15.6485	>AIPGENE19335	Swiss-Prot	sp|P27881|HXK2_RAT	Hexokinase-2 OS=Rattus norvegicus GN=Hk2 PE=1 SV=1	+	A_S	K00844	00010 Glycolysis / Gluconeogenesis [PATH:ko00010]	09101 Carbohydrate metabolism	3.55881	0.00286556	0.430094	2.52972	AIPGENE19335
19.7157	19.7966	19.4763	19.6675	19.6819	19.2619	19.6	19.581	19.4373	19.6097	>AIPGENE19337	Swiss-Prot	sp|P13221|AATC_RAT	Aspartate aminotransferase, cytoplasmic OS=Rattus norvegicus GN=Got1 PE=1 SV=3			K14454	00710 Carbon fixation in photosynthetic organisms [PATH:ko00710]	09102 Energy metabolism	1.08921	0.278098	0.169649	0.916351	AIPGENE19337
15.9274	16.2064	16.4248	16.235	16.1841	16.3054	16.1643	15.867	15.6159	16.349	>AIPGENE19340	Swiss-Prot	sp|E9Q173|BTBDG_MOUSE	BTB/POZ domain-containing protein 16 OS=Mus musculus GN=Btbd16 PE=4 SV=1			K10487	04121 Ubiquitin system [BR:ko04121]	09182 Protein families: genetic information processing	0.37256	0.60208	0.135211	0.519001	AIPGENE19340
16.4474	16.926	16.6481	16.6147	16.5811	17.0765	16.8495	16.9492	17.204	16.9941	>AIPGENE19370	Swiss-Prot	sp|P43249|GRK5_BOVIN	G protein-coupled receptor kinase 5 OS=Bos taurus GN=GRK5 PE=1 SV=1			K08291	04341 Hedgehog signaling pathway - fly [PATH:ko04341]	09130 Environmental Information Processing	2.25749	0.0165108	-0.371182	-1.86841	AIPGENE19370
16.3638	17.2845	16.4148	16.4672	16.4401	16.2819	16.6147	16.586	18.3841	16.6293	>AIPGENE19373	Swiss-Prot	sp|O15498|YKT6_HUMAN	Synaptobrevin homolog YKT6 OS=Homo sapiens GN=YKT6 PE=1 SV=1			K08516	04130 SNARE interactions in vesicular transport [PATH:ko04130]	09123 Folding, sorting and degradation	0.316162	0.53985	-0.305122	-0.592822	AIPGENE19373
16.6851	16.7789	16.6578	16.8662	16.721	16.9822	16.9449	15.6474	18.3841	17.0255	>AIPGENE19377	no_hit					#N/A			0.241499	0.641604	-0.255035	-0.477105	AIPGENE19377
14.1909	14.3111	14.1095	14.1677	14.1006	14.4314	14.3081	14.1469	13.6621	14.0349	>AIPGENE19389	Swiss-Prot	sp|Q9D7V9|NAAA_MOUSE	N-acylethanolamine-hydrolyzing acid amidase OS=Mus musculus GN=Naaa PE=2 SV=2			K13720	01002 Peptidases [BR:ko01002]	09181 Protein families: metabolism	0.168829	0.827962	0.0592892	0.249544	AIPGENE19389
18.6225	18.5582	18.512	18.5277	18.2335	18.4097	18.59	18.5026	18.595	18.0545	>AIPGENE19399	Swiss-Prot	sp|B8CYG0|GPMI_HALOH	2,3-bisphosphoglycerate-independent phosphoglycerate mutase OS=Halothermothrix orenii (strain H 168 / OCM 544 / DSM 9562) GN=gpmI PE=3 SV=1			K15633	00010 Glycolysis / Gluconeogenesis [PATH:ko00010]	09101 Carbohydrate metabolism	0.201246	0.811181	0.0604	0.274166	AIPGENE19399
13.8465	13.5646	15.0364	15.8327	15.3661	14.9595	15.3035	15.3508	14.9417	15.4055	>AIPGENE19401	Swiss-Prot	sp|O74503|UAF30_SCHPO	Upstream activation factor subunit spp27 OS=Schizosaccharomyces pombe (strain 972 / ATCC 24843) GN=spp27 PE=1 SV=1			K15223	03021 Transcription machinery [BR:ko03021]	09182 Protein families: genetic information processing	0.476463	0.332854	-0.462957	-0.841491	AIPGENE19401
15.4558	15.6743	15.7186	15.7529	15.715	15.0072	15.2578	15.7243	15.4597	15.2508	>AIPGENE1941	Swiss-Prot	sp|O97592|DMD_CANFA	Dystrophin OS=Canis familiaris GN=DMD PE=2 SV=1			#N/A			1.4083	0.0697197	0.323374	1.39853	AIPGENE1941
15.7324	15.7523	15.7241	15.8018	15.7711	15.7894	15.8012	15.9071	15.5958	15.8439	>AIPGENE19462	Swiss-Prot	sp|P49256|LMAN2_CANFA	Vesicular integral-membrane protein VIP36 OS=Canis familiaris GN=LMAN2 PE=1 SV=1			#N/A	04141 Protein processing in endoplasmic reticulum [PATH:ko04141]		0.236258	0.864688	-0.0311161	-0.202032	AIPGENE19462
16.8141	16.8156	16.7498	16.8466	16.6965	17.4857	17.1073	17.2264	17.1675	17.0521	>AIPGENE19468	no_hit			+	A_S	#N/A			3.13142	0.00463295	-0.423311	-2.35109	AIPGENE19468
15.4097	15.6807	15.7059	15.6009	15.4744	15.4522	15.4305	15.4978	15.4854	15.2529	>AIPGENE19482	Swiss-Prot	sp|Q5G265|NETR_SAGLB	Neurotrypsin OS=Saguinus labiatus GN=PRSS12 PE=3 SV=1			#N/A			1.14203	0.309546	0.150579	0.871887	AIPGENE19482
18.7342	18.7853	18.7809	18.8135	18.8249	19.442	19.3658	19.4494	19.9694	19.3723	>AIPGENE195	TrEMBL	tr|A7S7J3|A7S7J3_NEMVE	Predicted protein OS=Nematostella vectensis GN=v1g208016 PE=3 SV=1	+	A_S	#N/A			3.66844	0.00076873	-0.731982	-3.40768	AIPGENE195
15.348	15.0794	15.1305	15.1948	14.8152	15.3263	15.2825	14.9789	15.3292	15.1571	>AIPGENE1952	Swiss-Prot	sp|Q8NFH3|NUP43_HUMAN	Nucleoporin Nup43 OS=Homo sapiens GN=NUP43 PE=1 SV=1			K14305	03013 RNA transport [PATH:ko03013]	09122 Translation	0.416096	0.636369	-0.101215	-0.482414	AIPGENE1952
15.3062	15.3012	15.3255	15.3136	15.3064	15.2225	14.9238	15.1057	15.1459	15.1852	>AIPGENE19520	Swiss-Prot	sp|Q9D939|ST1C2_MOUSE	Sulfotransferase 1C2 OS=Mus musculus GN=Sult1c2 PE=1 SV=1			K01025	09191 Unclassified: metabolism	09191 Unclassified: metabolism	2.22992	0.103185	0.193954	1.2746	AIPGENE19520
12.9702	12.6386	13.2313	12.7208	12.817	13.4689	13.911	14.2457	13.432	13.5524	>AIPGENE19521	Swiss-Prot	sp|A0JNJ3|SPG20_BOVIN	Spartin OS=Bos taurus GN=SPG20 PE=2 SV=1	+	A_S	#N/A	04144 Endocytosis [PATH:ko04144]		2.70151	0.00107579	-0.846415	-2.94022	AIPGENE19521
14.7658	14.9764	14.7857	14.7588	14.9212	14.1939	14.5723	14.4491	14.1905	14.0574	>AIPGENE19524	TrEMBL	tr|E9GE78|E9GE78_DAPPU	Putative uncharacterized protein OS=Daphnia pulex GN=DAPPUDRAFT_241416 PE=4 SV=1	+	A_S	#N/A			3.11258	0.00189858	0.548934	2.68411	AIPGENE19524
17.2696	17.3841	20.2949	17.4621	17.3213	20.2053	20.1724	20.079	20.3157	20.0932	>AIPGENE1953	Swiss-Prot	sp|Q571H0|NPA1P_MOUSE	Nucleolar pre-ribosomal-associated protein 1 OS=Mus musculus GN=Urb1 PE=2 SV=2	+	A_S	K14861	03009 Ribosome biogenesis [BR:ko03009]	09182 Protein families: genetic information processing	2.26659	0.000900585	-2.22668	-3.22911	AIPGENE1953
17.8152	17.7605	17.8847	18.0055	17.7281	17.3101	17.3803	17.4372	17.1732	17.5908	>AIPGENE19533	TrEMBL	tr|A7SN03|A7SN03_NEMVE	Predicted protein OS=Nematostella vectensis GN=v1g214762 PE=4 SV=1	+	A_S	#N/A			3.2016	0.00316547	0.460482	2.49024	AIPGENE19533
15.6878	15.971	15.9516	15.8005	15.808	15.8508	15.7918	15.1467	15.9098	15.3748	>AIPGENE19539	Swiss-Prot	sp|Q62059|CSPG2_MOUSE	Versican core protein OS=Mus musculus GN=Vcan PE=1 SV=2			#N/A			0.725929	0.301344	0.22899	0.883876	AIPGENE19539
14.2352	14.4505	14.6983	14.4127	14.7456	15.1527	15.4656	14.8799	15.408	15.449	>AIPGENE19549	Swiss-Prot	sp|D8KY58|VKT_BOMTE	Kunitz-type serine protease inhibitor Bt-KTI OS=Bombus terrestris PE=2 SV=1	+	A_S	#N/A			3.07024	0.000925532	-0.762578	-3.08196	AIPGENE19549
18.4282	18.6426	18.8271	18.4224	18.5698	19.652	20.0321	20.2106	20.0975	19.7899	>AIPGENE19570	Swiss-Prot	sp|Q64425|LIPP_MYOCO	Pancreatic triacylglycerol lipase (Fragment) OS=Myocastor coypus GN=PNLIP PE=2 SV=1	+	A_S	#N/A			5.33323	0	-1.37841	-6.06717	AIPGENE19570
16.7283	16.6506	16.7308	16.7007	16.7989	16.3558	16.488	16.6964	16.6573	16.0378	>AIPGENE19577	Swiss-Prot	sp|Q9EQJ9|MAGI3_MOUSE	Membrane-associated guanylate kinase, WW and PDZ domain-containing protein 3 OS=Mus musculus GN=Magi3 PE=1 SV=2			K06112	04015 Rap1 signaling pathway [PATH:ko04015]	09130 Environmental Information Processing	1.27042	0.114829	0.274776	1.24032	AIPGENE19577
14.6662	15.653	15.3878	15.5035	15.4373	16.6033	15.9233	16.4605	16.2968	15.9346	>AIPGENE19616	TrEMBL	tr|C3ZPK9|C3ZPK9_BRAFL	Putative uncharacterized protein OS=Branchiostoma floridae GN=BRAFLDRAFT_88354 PE=4 SV=1	+	A_S	#N/A			2.49748	0.00135198	-0.914092	-2.85724	AIPGENE19616
15.6646	15.5966	15.4996	15.425	15.5553	15.564	15.5538	15.7055	15.3516	15.4628	>AIPGENE1962	Swiss-Prot	sp|P16241|CF1A_DROME	POU domain protein CF1A OS=Drosophila melanogaster GN=vvl PE=2 SV=5			K09365	03000 Transcription factors [BR:ko03000]	09182 Protein families: genetic information processing	0.108053	0.925485	0.0206892	0.12062	AIPGENE1962
15.5104	15.1534	15.3499	15.4176	15.2591	15.1024	12.3445	12.85	12.4472	14.0206	>AIPGENE19620	TrEMBL	tr|A7S1W3|A7S1W3_NEMVE	Predicted protein OS=Nematostella vectensis GN=v1g242265 PE=4 SV=1	+	A_S	#N/A			2.23573	0.000942466	1.98513	3.138	AIPGENE19620
15.5935	15.6417	15.3092	15.2214	14.7434	15.2417	14.4517	13.5471	12.4472	14.6209	>AIPGENE19621	TrEMBL	tr|A7SGB4|A7SGB4_NEMVE	Predicted protein OS=Nematostella vectensis GN=v1g211848 PE=4 SV=1			#N/A			1.37894	0.010911	1.2401	2.02551	AIPGENE19621
18.6476	18.5275	18.3826	18.2722	18.3882	17.6283	17.888	17.7044	17.8007	17.7571	>AIPGENE19627	TrEMBL	tr|V9FE18|V9FE18_PHYPR	Uncharacterized protein OS=Phytophthora parasitica P1569 GN=F443_06508 PE=4 SV=1	+	A_S	#N/A			4.6474	0.000316667	0.687925	3.85402	AIPGENE19627
17.681	17.5334	17.2333	17.3478	17.5462	17.2298	17.3084	17.0897	16.6551	16.9703	>AIPGENE19632	TrEMBL	tr|K1QJ08|K1QJ08_CRAGI	60S ribosomal protein L26 OS=Crassostrea gigas GN=CGI_10028812 PE=3 SV=1			#N/A			1.76625	0.0237469	0.417691	1.74522	AIPGENE19632
12.3328	15.1172	15.0078	14.7579	14.5325	14.4195	14.574	14.6754	14.5279	14.5926	>AIPGENE19644	Swiss-Prot	sp|Q10569|CPSF1_BOVIN	Cleavage and polyadenylation specificity factor subunit 1 OS=Bos taurus GN=CPSF1 PE=1 SV=1			K14401	03015 mRNA surveillance pathway [PATH:ko03015]	09122 Translation	0.156722	0.757853	-0.208264	-0.33809	AIPGENE19644
18.4078	18.3419	18.2649	18.2992	18.328	18.1571	18.2323	18.1712	17.9864	18.1799	>AIPGENE19649	Swiss-Prot	sp|Q5VZK9|LR16A_HUMAN	Leucine-rich repeat-containing protein 16A OS=Homo sapiens GN=LRRC16A PE=1 SV=1			#N/A			2.28509	0.116684	0.182945	1.23563	AIPGENE19649
14.6017	14.4198	13.278	14.4722	14.1952	14.1191	14.6298	14.5746	14.5562	14.7543	>AIPGENE19661	Swiss-Prot	sp|C1DHC2|RRAAH_AZOVD	Putative regulator of ribonuclease activity OS=Azotobacter vinelandii (strain DJ / ATCC BAA-1303) GN=Avin_23290 PE=3 SV=1			K02553	03019 Messenger RNA biogenesis [BR:ko03019]	09182 Protein families: genetic information processing	0.623976	0.274521	-0.333425	-0.922923	AIPGENE19661
14.8458	14.4599	14.4681	14.4767	14.4224	14.3713	14.8474	14.857	13.6196	14.995	>AIPGENE19665	Swiss-Prot	sp|Q8R422|CD109_MOUSE	CD109 antigen OS=Mus musculus GN=Cd109 PE=2 SV=1			K06530	04090 CD molecules [BR:ko04090]	09183 Protein families: signaling and cellular processes	0.00442565	0.993064	-0.00346889	-0.00951411	AIPGENE19665
16.451	16.2613	16.5434	16.4888	16.4745	16.6148	16.4331	16.4254	19.8417	16.568	>AIPGENE19695	Swiss-Prot	sp|Q28653|2A5D_RABIT	Serine/threonine-protein phosphatase 2A 56 kDa regulatory subunit delta isoform OS=Oryctolagus cuniculus GN=PPP2R5D PE=2 SV=1			K11584	03015 mRNA surveillance pathway [PATH:ko03015]	09122 Translation	0.515324	0.255965	-0.732787	-0.952868	AIPGENE19695
18.1269	17.6631	17.8202	18.0228	17.7587	18.6647	18.3609	18.9251	18.1204	18.7961	>AIPGENE19710	Swiss-Prot	sp|P61215|CAH10_MOUSE	Carbonic anhydrase-related protein 10 OS=Mus musculus GN=Ca10 PE=2 SV=1	+	A_S	#N/A			2.45555	0.00252273	-0.695078	-2.57345	AIPGENE19710
16.8333	16.9112	16.8421	16.8563	16.8021	15.7892	16.6181	16.7614	15.9404	16.6495	>AIPGENE19720	Swiss-Prot	sp|Q8UWA5|CAH2_TRIHK	Carbonic anhydrase 2 OS=Tribolodon hakonensis GN=ca2 PE=2 SV=3			#N/A			1.40312	0.0318084	0.497293	1.64433	AIPGENE19720
13.6747	13.4974	13.2587	13.0138	12.9824	12.1654	12.4515	12.33	12.5075	12.1271	>AIPGENE19724	Swiss-Prot	sp|P25490|TYY1_HUMAN	Transcriptional repressor protein YY1 OS=Homo sapiens GN=YY1 PE=1 SV=2	+	A_S	K09201	03000 Transcription factors [BR:ko03000]	09182 Protein families: genetic information processing	3.6232	0.000305221	0.969084	3.81023	AIPGENE19724
17.0177	16.9329	16.9676	17.0401	17.1378	16.9322	17.2131	16.7027	16.9923	16.9005	>AIPGENE1973	Swiss-Prot	sp|A7S2N8|UFL1_NEMVE	E3 UFM1-protein ligase 1 homolog OS=Nematostella vectensis GN=v1g184952 PE=3 SV=1			K22755	04121 Ubiquitin system [BR:ko04121]		0.347556	0.727527	0.071059	0.375356	AIPGENE1973
19.1654	19.1606	19.0492	19.5194	19.4997	19.2268	19.1608	18.8616	19.1652	19.131	>AIPGENE1976	Swiss-Prot	sp|Q53FA7|QORX_HUMAN	Quinone oxidoreductase PIG3 OS=Homo sapiens GN=TP53I3 PE=1 SV=2			K10133	04115 p53 signaling pathway [PATH:ko04115]	09143 Cell growth and death	0.744074	0.378312	0.169803	0.78735	AIPGENE1976
[truncated: 2,200 more rows]
