# Supplementary material for: Evidence for a role of protein phosphorylation in the maintenance of the cnidarian–algal symbiosis
Source: Mol Ecol. 2019 Dec 6;28(24):5373–86. doi: 10.1111/mec.15298 (PMC6972648; doi:10.1111/mec.15298)
Supplement: Supplementary file 5 [file MEC-28-5373-s005.xlsx]

## Sheet: KEGGenrich.table
Fisher'exact test at BH FDR 0.1
C: Selection column	C: Selection value	C: Category column	C: Category value	N: Total size	N: Selection size	N: Category size	N: Intersection size	N: Enrichment factor	N: P value	N: Benj. Hoch. FDR
Student's T-test Significant A_S	+	Processes	09153 Circulatory system	2057	382	6	4	3.5899	0.011723	0.06122
Student's T-test Significant A_S	+	Processes	09156 Nervous system	2057	382	7	4	3.077	0.022312	0.095334
Student's T-test Significant A_S	+	Processes	09154 Digestive system	2057	382	27	13	2.5927	0.00032293	0.0030355
Student's T-test Significant A_S	+	PATH	09191 Unclassified: metabolism	2057	382	52	22	2.2782	3.7244e-05	0.0097579
Student's T-test Significant A_S	+	Processes	09191 Unclassified: metabolism	2057	382	101	35	1.866	3.6933e-05	0.00057862
Student's T-test Significant A_S	+	Processes	09181 Protein families: metabolism	2057	382	144	40	1.4958	0.0015245	0.011942
Student's T-test Significant A_S	+	Processes	09103 Lipid metabolism	2057	382	86	23	1.4401	0.016337	0.076782
Student's T-test Significant A_S	+	Processes	09182 Protein families: genetic information processing	2057	382	276	40	0.78041	0.011377	0.06122
Student's T-test Significant A_S	+	Processes	09122 Translation	2057	382	141	12	0.45828	0.00030027	0.0030355
Student's T-test Significant A_S	+	Processes	09130 Environmental Information Processing	2057	382	189	15	0.42737	9.9203e-06	0.00023313
Student's T-test Significant A_S	+	Processes	09102 Energy metabolism	2057	382	49	2	0.21979	0.0024042	0.016142
Student's T-test Significant A_S	+	Processes	09123 Folding, sorting and degradation	2057	382	106	4	0.2032	3.1363e-06	0.00014741

## Sheet: CirculatorySystem
A1	A2	A3	A4	A5	S1	S2	S3	S4	S5	C: Query	C: Source	C: Hit accession	C: Hit description	C: Student's T-test Significant A_S	C: Student's T-test significant	C: KEGG	C: PATH	C: Processes	N: -Log Student's T-test p-value A_S	N: Student's T-test q-value A_S	N: Student's T-test Difference A_S	N: Student's T-test Test statistic A_S	T: PG.ProteinGroups
15.0932	15.1618	14.9806	15.0685	15.0131	16.0816	15.0498	15.4677	15.5284	15.6065	>AIPGENE17461	Swiss-Prot	sp|Q22866|TPM1_CAEEL	Tropomyosin isoforms a/b/d/f OS=Caenorhabditis elegans GN=lev-11 PE=1 SV=1			K10373	04260 Cardiac muscle contraction [PATH:ko04260]	09153 Circulatory system	1.68859	0.0197365	-0.483385	-1.80509	AIPGENE17461
19.5552	19.6555	19.6452	19.7311	19.672	20.0774	19.9809	20.0865	19.8637	20.0383	>AIPGENE27486	Swiss-Prot	sp|Q6IRU2|TPM4_MOUSE	Tropomyosin alpha-4 chain OS=Mus musculus GN=Tpm4 PE=2 SV=3	+	A_S	K10375	04260 Cardiac muscle contraction [PATH:ko04260]	09153 Circulatory system	4.02802	0.00419529	-0.357545	-2.38749	AIPGENE27486
22.1585	22.2086	22.2951	22.1601	22.294	23.086	22.8735	23.0092	22.9149	22.9929	>AIPGENE3988	Swiss-Prot	sp|Q22866|TPM1_CAEEL	Tropomyosin isoforms a/b/d/f OS=Caenorhabditis elegans GN=lev-11 PE=1 SV=1	+	A_S	K10373	04260 Cardiac muscle contraction [PATH:ko04260]	09153 Circulatory system	6.55268	0	-0.752006	-5.07716	AIPGENE3988
18.3564	18.5016	18.5597	18.5458	18.4948	18.5905	18.6718	18.8114	17.9608	18.6853	>AIPGENE479	Swiss-Prot	sp|Q22866|TPM1_CAEEL	Tropomyosin isoforms a/b/d/f OS=Caenorhabditis elegans GN=lev-11 PE=1 SV=1			K10373	04260 Cardiac muscle contraction [PATH:ko04260]	09153 Circulatory system	0.12884	0.861928	-0.0523109	-0.20572	AIPGENE479
18.5139	18.8929	18.8522	19.0017	17.931	19.5591	19.3969	19.4593	19.538	19.4293	>AIPGENE7559	Swiss-Prot	sp|Q6IRU2|TPM4_MOUSE	Tropomyosin alpha-4 chain OS=Mus musculus GN=Tpm4 PE=2 SV=3	+	A_S	K10375	04260 Cardiac muscle contraction [PATH:ko04260]	09153 Circulatory system	2.55306	0.00140858	-0.838174	-2.82013	AIPGENE7559
19.8181	19.2243	19.4205	19.8353	19.4775	20.6064	20.367	20.5772	19.7992	20.1245	>AIPGENE9787	Swiss-Prot	sp|P42639|TPM1_PIG	Tropomyosin alpha-1 chain OS=Sus scrofa GN=TPM1 PE=1 SV=2	+	A_S	K10373	04260 Cardiac muscle contraction [PATH:ko04260]	09153 Circulatory system	2.31238	0.00282657	-0.739701	-2.5325	AIPGENE9787

## Sheet: NervousSystem
A1	A2	A3	A4	A5	S1	S2	S3	S4	S5	C: Query	C: Source	C: Hit accession	C: Hit description	C: Student's T-test Significant A_S	C: Student's T-test significant	C: KEGG	C: PATH	C: Processes	N: -Log Student's T-test p-value A_S	N: Student's T-test q-value A_S	N: Student's T-test Difference A_S	N: Student's T-test Test statistic A_S	T: PG.ProteinGroups
15.9713	16.0286	16.0529	15.8977	15.8584	15.4867	16.1222	15.832	16.0403	15.7178	>AIPGENE18508	Swiss-Prot	sp|P61765|STXB1_RAT	Syntaxin-binding protein 1 OS=Rattus norvegicus GN=Stxbp1 PE=1 SV=1			K15292	04721 Synaptic vesicle cycle [PATH:ko04721]	09156 Nervous system	0.470493	0.574524	0.121996	0.554943	AIPGENE18508
17.3245	17.3022	16.9828	16.9331	16.9531	17.6361	17.4485	17.5815	17.5461	17.4022	>AIPGENE18555	Swiss-Prot	sp|P61765|STXB1_RAT	Syntaxin-binding protein 1 OS=Rattus norvegicus GN=Stxbp1 PE=1 SV=1	+	A_S	K15292	04721 Synaptic vesicle cycle [PATH:ko04721]	09156 Nervous system	2.60119	0.00804526	-0.42374	-2.1421	AIPGENE18555
13.9281	13.871	14.4248	14.1168	13.8749	14.904	14.3511	14.5674	14.1071	14.2451	>AIPGENE19085	Swiss-Prot	sp|P23978|SC6A1_RAT	Sodium- and chloride-dependent GABA transporter 1 OS=Rattus norvegicus GN=Slc6a1 PE=1 SV=1			K05034	04727 GABAergic synapse [PATH:ko04727]	09156 Nervous system	1.25829	0.0640129	-0.391813	-1.4264	AIPGENE19085
12.8709	13.5276	14.1041	13.3186	12.7797	14.4419	13.95	14.355	14.1228	14.2874	>AIPGENE24249	Swiss-Prot	sp|Q6INC8|VGLU1_XENLA	Vesicular glutamate transporter 1 OS=Xenopus laevis GN=slc17a7 PE=2 SV=1	+	A_S	K12302	04724 Glutamatergic synapse [PATH:ko04724]	09156 Nervous system	2.13521	0.00257143	-0.911242	-2.56357	AIPGENE24249
15.5886	15.7733	15.534	15.8182	15.8824	16.1652	16.463	16.6043	16.5729	16.2383	>AIPGENE25062	Swiss-Prot	sp|P56564|EAA1_MOUSE	Excitatory amino acid transporter 1 OS=Mus musculus GN=Slc1a3 PE=1 SV=2	+	A_S	K05614	04724 Glutamatergic synapse [PATH:ko04724]	09156 Nervous system	3.58679	0.000904762	-0.68946	-3.26491	AIPGENE25062
14.7439	14.6955	14.6443	14.642	14.4881	13.6942	14.1302	14.1334	14.1183	14.1514	>AIPGENE28849	Swiss-Prot	sp|Q6DIV6|VIAAT_XENTR	Vesicular inhibitory amino acid transporter OS=Xenopus tropicalis GN=slc32a1 PE=2 SV=1	+	A_S	K15015	04727 GABAergic synapse [PATH:ko04727]	09156 Nervous system	3.53817	0.000900256	0.59727	3.01773	AIPGENE28849
16.3268	16.3244	16.1531	16.2135	16.2008	16.1621	15.9059	16.0109	16.6424	15.8179	>AIPGENE737	Swiss-Prot	sp|P61765|STXB1_RAT	Syntaxin-binding protein 1 OS=Rattus norvegicus GN=Stxbp1 PE=1 SV=1			K15292	04721 Synaptic vesicle cycle [PATH:ko04721]	09156 Nervous system	0.408765	0.582869	0.13588	0.544472	AIPGENE737

## Sheet: DigestiveSystem
A1	A2	A3	A4	A5	S1	S2	S3	S4	S5	C: Query	C: Source	C: Hit accession	C: Hit description	C: Student's T-test Significant A_S	C: Student's T-test significant	C: KEGG	C: PATH	C: Processes	N: -Log Student's T-test p-value A_S	N: Student's T-test q-value A_S	N: Student's T-test Difference A_S	N: Student's T-test Test statistic A_S	T: PG.ProteinGroups
15.1198	15.265	15.6047	15.4794	15.4466	15.6069	15.436	15.4219	16.0478	15.4923	>AIPGENE10883	Swiss-Prot	sp|Q95218|DMBT1_RABIT	Deleted in malignant brain tumors 1 protein OS=Oryctolagus cuniculus GN=Dmbt1 PE=1 SV=2			K13912	04970 Salivary secretion [PATH:ko04970]	09154 Digestive system	0.770694	0.294914	-0.217857	-0.891752	AIPGENE10883
20.0417	20.1953	20.1216	20.0712	20.0955	20.8123	20.4583	20.6723	20.6181	20.5705	>AIPGENE122	Swiss-Prot	sp|O70244|CUBN_RAT	Cubilin OS=Rattus norvegicus GN=Cubn PE=1 SV=2	+	A_S	K14616	04977 Vitamin digestion and absorption [PATH:ko04977]	09154 Digestive system	4.41825	0.00094382	-0.521252	-3.17929	AIPGENE122
17.1893	17.2401	17.0473	17.0522	17.0675	17.1349	17.2548	17.0745	17.2054	16.9834	>AIPGENE129	Swiss-Prot	sp|O70244|CUBN_RAT	Cubilin OS=Rattus norvegicus GN=Cubn PE=1 SV=2			K14616	04977 Vitamin digestion and absorption [PATH:ko04977]	09154 Digestive system	0.0656197	0.953019	-0.0113747	-0.0700656	AIPGENE129
15.6214	15.7532	15.6152	15.7355	15.3342	13.0675	13.9307	13.112	13.5639	12.8649	>AIPGENE13209	Swiss-Prot	sp|P48052|CBPA2_HUMAN	Carboxypeptidase A2 OS=Homo sapiens GN=CPA2 PE=1 SV=3	+	A_S	K01298	04972 Pancreatic secretion [PATH:ko04972]	09154 Digestive system	5.41837	0	2.3041	7.5013	AIPGENE13209
17.7401	17.7199	17.659	17.9188	17.7488	16.8502	17.302	16.7365	16.9253	17.0558	>AIPGENE13229	Swiss-Prot	sp|Q504N0|CBPA2_MOUSE	Carboxypeptidase A2 OS=Mus musculus GN=Cpa2 PE=2 SV=1	+	A_S	K01298	04972 Pancreatic secretion [PATH:ko04972]	09154 Digestive system	4.1061	0.000304	0.783373	3.79772	AIPGENE13229
14.2909	13.7199	13.3218	14.4942	13.3645	15.2811	14.657	14.8658	14.956	14.7512	>AIPGENE14299	Swiss-Prot	sp|Q99715|COCA1_HUMAN	Collagen alpha-1(XII) chain OS=Homo sapiens GN=COL12A1 PE=1 SV=2	+	A_S	K08132	04974 Protein digestion and absorption [PATH:ko04974]	09154 Digestive system	2.44181	0.00108108	-1.06395	-2.94048	AIPGENE14299
17.2297	17.334	17.7383	17.4508	17.4846	16.1215	16.7285	15.8239	16.4865	16.4642	>AIPGENE14367	Swiss-Prot	sp|Q9UGM3|DMBT1_HUMAN	Deleted in malignant brain tumors 1 protein OS=Homo sapiens GN=DMBT1 PE=1 SV=2	+	A_S	K13912	04970 Salivary secretion [PATH:ko04970]	09154 Digestive system	3.6053	0.000233184	1.12255	4.01098	AIPGENE14367
16.8821	17.1238	17.1177	16.9823	17.1966	18.7163	18.6348	18.4503	18.4225	18.1854	>AIPGENE15008	Swiss-Prot	sp|Q9QXA6|BAT1_MOUSE	b(0,+)-type amino acid transporter 1 OS=Mus musculus GN=Slc7a9 PE=1 SV=1	+	A_S	K13868	04974 Protein digestion and absorption [PATH:ko04974]	09154 Digestive system	5.96693	0	-1.42137	-6.82422	AIPGENE15008
13.1903	14	13.0265	12.8264	12.8854	14.3219	13.2981	13.8921	13.6109	14.077	>AIPGENE16434	Swiss-Prot	sp|P82251|BAT1_HUMAN	b(0,+)-type amino acid transporter 1 OS=Homo sapiens GN=SLC7A9 PE=1 SV=1			K13868	04974 Protein digestion and absorption [PATH:ko04974]	09154 Digestive system	1.3336	0.0247097	-0.654262	-1.73117	AIPGENE16434
17.2213	17.418	17.4113	17.3742	17.1963	18.8624	18.6257	18.7033	18.6782	18.6928	>AIPGENE1716	Swiss-Prot	sp|Q9QXA6|BAT1_MOUSE	b(0,+)-type amino acid transporter 1 OS=Mus musculus GN=Slc7a9 PE=1 SV=1	+	A_S	K13868	04974 Protein digestion and absorption [PATH:ko04974]	09154 Digestive system	7.76262	0	-1.38827	-8.55656	AIPGENE1716
17.0456	17.185	16.8858	16.8966	17.0528	15.4105	15.5773	15.2898	15.3193	15.7921	>AIPGENE23434	Swiss-Prot	sp|Q9JLB4|CUBN_MOUSE	Cubilin OS=Mus musculus GN=Cubn PE=1 SV=3	+	A_S	K14616	04977 Vitamin digestion and absorption [PATH:ko04977]	09154 Digestive system	6.2172	0	1.53535	7.36257	AIPGENE23434
12.2305	12.0088	12.5497	12.2147	12.1577	9.97735	9.53855	15.9041	16.1877	11.2267	>AIPGENE2358	Swiss-Prot	sp|Q95218|DMBT1_RABIT	Deleted in malignant brain tumors 1 protein OS=Oryctolagus cuniculus GN=Dmbt1 PE=1 SV=2			K13912	04970 Salivary secretion [PATH:ko04970]	09154 Digestive system	0.0844193	0.853854	-0.334613	-0.215815	AIPGENE2358
17.7615	17.4448	17.5165	17.6067	17.4807	18.5147	18.1751	18.2194	17.2063	18.3201	>AIPGENE23625	Swiss-Prot	sp|Q02388|CO7A1_HUMAN	Collagen alpha-1(VII) chain OS=Homo sapiens GN=COL7A1 PE=1 SV=2			K16628	04974 Protein digestion and absorption [PATH:ko04974]	09154 Digestive system	1.25386	0.0405005	-0.52504	-1.56837	AIPGENE23625
22.1186	21.7342	21.8047	21.7471	21.9076	21.6511	21.5631	21.3881	21.5071	21.1707	>AIPGENE23663	Swiss-Prot	sp|Q9UMD9|COHA1_HUMAN	Collagen alpha-1(XVII) chain OS=Homo sapiens GN=COL17A1 PE=1 SV=3			K07603	04974 Protein digestion and absorption [PATH:ko04974]	09154 Digestive system	2.23058	0.013868	0.406461	1.94204	AIPGENE23663
20.2612	20.73	20.8107	20.7353	20.8378	20.3162	20.0677	20.9361	20.2299	20.9926	>AIPGENE23814	Swiss-Prot	sp|A0MSJ1|CRA1B_DANRE	Collagen alpha-1(XXVII) chain B OS=Danio rerio GN=col27a1b PE=2 SV=1			K19721	04974 Protein digestion and absorption [PATH:ko04974]	09154 Digestive system	0.331088	0.597546	0.166496	0.523889	AIPGENE23814
16.1306	17.1302	17.5682	17.3385	17.6502	17.781	16.454	16.9455	17.9231	18.4249	>AIPGENE23822	Swiss-Prot	sp|P23206|COAA1_BOVIN	Collagen alpha-1(X) chain OS=Bos taurus GN=COL10A1 PE=2 SV=1			K19479	04974 Protein digestion and absorption [PATH:ko04974]	09154 Digestive system	0.330759	0.511322	-0.342187	-0.624416	AIPGENE23822
19.002	18.9537	18.9327	18.8689	18.9098	17.9278	18.2514	17.792	18.0768	18.0326	>AIPGENE24288	Swiss-Prot	sp|P40313|CTRL_HUMAN	Chymotrypsin-like protease CTRL-1 OS=Homo sapiens GN=CTRL PE=2 SV=1	+	A_S	K09632	04972 Pancreatic secretion [PATH:ko04972]	09154 Digestive system	5.52923	0	0.917305	5.10347	AIPGENE24288
17.6462	17.6424	17.7153	17.5237	17.5462	17.5998	17.047	17.3572	17.2506	17.5047	>AIPGENE25182	Swiss-Prot	sp|A0MSJ1|CRA1B_DANRE	Collagen alpha-1(XXVII) chain B OS=Danio rerio GN=col27a1b PE=2 SV=1			K19721	04974 Protein digestion and absorption [PATH:ko04974]	09154 Digestive system	1.46485	0.0970543	0.262888	1.29387	AIPGENE25182
18.8636	20.0524	20.1595	19.9297	19.9857	19.4236	19.6525	19.5272	19.4277	19.7154	>AIPGENE25192	Swiss-Prot	sp|Q17RW2|COOA1_HUMAN	Collagen alpha-1(XXIV) chain OS=Homo sapiens GN=COL24A1 PE=2 SV=2			K19721	04974 Protein digestion and absorption [PATH:ko04974]	09154 Digestive system	0.471737	0.427065	0.248905	0.72361	AIPGENE25192
21.3399	22.0033	22.1528	21.9965	22.0431	21.625	21.5617	21.7444	21.5179	21.7495	>AIPGENE25893	Swiss-Prot	sp|A0MSJ1|CRA1B_DANRE	Collagen alpha-1(XXVII) chain B OS=Danio rerio GN=col27a1b PE=2 SV=1			K19721	04974 Protein digestion and absorption [PATH:ko04974]	09154 Digestive system	0.933491	0.194621	0.267417	1.06122	AIPGENE25893
17.7926	17.8228	17.7686	17.4746	17.6747	17.7547	17.9279	17.7779	17.7932	17.7451	>AIPGENE28632	Swiss-Prot	sp|O00244|ATOX1_HUMAN	Copper transport protein ATOX1 OS=Homo sapiens GN=ATOX1 PE=1 SV=1			K07213	04978 Mineral absorption [PATH:ko04978]	09154 Digestive system	0.643038	0.583375	-0.0931416	-0.543869	AIPGENE28632
16.2751	16.3007	15.7514	16.1925	15.9661	14.7144	15.2609	14.9089	15.0686	14.9444	>AIPGENE595	Swiss-Prot	sp|Q9UGM3|DMBT1_HUMAN	Deleted in malignant brain tumors 1 protein OS=Homo sapiens GN=DMBT1 PE=1 SV=2	+	A_S	K13912	04970 Salivary secretion [PATH:ko04970]	09154 Digestive system	4.39162	0.000136986	1.11771	4.69031	AIPGENE595
17.4067	17.0371	17.4395	17.4246	17.2971	16.1776	15.195	15.6179	16.2405	15.8506	>AIPGENE7095	Swiss-Prot	sp|Q8CIZ5|DMBT1_RAT	Deleted in malignant brain tumors 1 protein OS=Rattus norvegicus GN=Dmbt1 PE=1 SV=1	+	A_S	K13912	04970 Salivary secretion [PATH:ko04970]	09154 Digestive system	4.07534	0	1.50469	4.91429	AIPGENE7095
18.0126	17.9484	18.0117	17.9781	18.0396	18.1749	18.1602	18.2098	18.1454	18.2023	>AIPGENE7543	Swiss-Prot	sp|Q30D77|COOA1_MOUSE	Collagen alpha-1(XXIV) chain OS=Mus musculus GN=Col24a1 PE=2 SV=2			K19721	04974 Protein digestion and absorption [PATH:ko04974]	09154 Digestive system	4.74248	0.0498605	-0.180452	-1.50396	AIPGENE7543
19.3924	19.2821	19.1759	19.1976	19.2338	20.2947	20.0072	19.9347	19.6273	20.1166	>AIPGENE7824	Swiss-Prot	sp|Q64319|SLC31_RAT	Neutral and basic amino acid transport protein rBAT OS=Rattus norvegicus GN=Slc3a1 PE=1 SV=1	+	A_S	K14210	04974 Protein digestion and absorption [PATH:ko04974]	09154 Digestive system	3.64704	0.000776316	-0.739745	-3.4111	AIPGENE7824
15.6179	15.5897	15.1727	15.4185	15.5818	15.7429	15.5708	15.5926	14.9476	15.9065	>AIPGENE8005	Swiss-Prot	sp|Q95218|DMBT1_RABIT	Deleted in malignant brain tumors 1 protein OS=Oryctolagus cuniculus GN=Dmbt1 PE=1 SV=2			K13912	04970 Salivary secretion [PATH:ko04970]	09154 Digestive system	0.161914	0.815585	-0.0759649	-0.268536	AIPGENE8005
19.4802	19.0832	19.0921	19.1875	18.9662	20.0355	19.5561	19.9025	19.5184	20.0854	>AIPGENE9155	Swiss-Prot	sp|Q99715|COCA1_HUMAN	Collagen alpha-1(XII) chain OS=Homo sapiens GN=COL12A1 PE=1 SV=2	+	A_S	K08132	04974 Protein digestion and absorption [PATH:ko04974]	09154 Digestive system	2.67353	0.00195644	-0.657706	-2.65654	AIPGENE9155

## Sheet: PATH-UnclassMetab
A1	A2	A3	A4	A5	S1	S2	S3	S4	S5	C: Query	C: Source	C: Hit accession	C: Hit description	C: Student's T-test Significant A_S	C: Student's T-test significant	C: KEGG	C: PATH	C: Processes	N: -Log Student's T-test p-value A_S	N: Student's T-test q-value A_S	N: Student's T-test Difference A_S	N: Student's T-test Test statistic A_S	T: PG.ProteinGroups
19.8542	19.2903	19.5857	19.9374	19.6192	19.0889	19.6513	19.5643	19.5421	19.4241	>AIPGENE10000	Swiss-Prot	sp|Q5XIG6|GALK2_RAT	N-acetylgalactosamine kinase OS=Rattus norvegicus GN=Galk2 PE=2 SV=1			K18674	09191 Unclassified: metabolism	09191 Unclassified: metabolism	0.671254	0.356633	0.203225	0.812084	AIPGENE10000
15.1239	15.3287	15.1238	15.2883	15.2079	14.7633	14.9718	14.5526	14.7562	14.2435	>AIPGENE10380	Swiss-Prot	sp|A1L258|D2HDH_DANRE	D-2-hydroxyglutarate dehydrogenase, mitochondrial OS=Danio rerio GN=d2hgdh PE=2 SV=1	+	A_S	K18204	09191 Unclassified: metabolism	09191 Unclassified: metabolism	2.57698	0.0037913	0.557038	2.42378	AIPGENE10380
18.2296	15.9069	18.2282	18.2623	18.3278	18.4561	17.4221	18.3425	19.122	18.1805	>AIPGENE11661	Swiss-Prot	sp|Q32KI9|ARSI_MOUSE	Arylsulfatase I OS=Mus musculus GN=Arsi PE=2 SV=1			K12375	09191 Unclassified: metabolism	09191 Unclassified: metabolism	0.428089	0.369687	-0.513631	-0.796887	AIPGENE11661
15.4819	15.3205	15.3767	15.3377	15.2723	14.9067	14.9726	14.862	14.9623	14.2022	>AIPGENE11699	Swiss-Prot	sp|Q8BSY0|ASPH_MOUSE	Aspartyl/asparaginyl beta-hydroxylase OS=Mus musculus GN=Asph PE=2 SV=1	+	A_S	K00476	09191 Unclassified: metabolism	09191 Unclassified: metabolism	2.30349	0.0052575	0.576672	2.30382	AIPGENE11699
15.3568	15.4357	15.31	15.0932	15.5488	15.4095	15.3585	15.371	14.9312	15.1814	>AIPGENE11868	Swiss-Prot	sp|Q9Y394|DHRS7_HUMAN	Dehydrogenase/reductase SDR family member 7 OS=Homo sapiens GN=DHRS7 PE=1 SV=1			K11165	09191 Unclassified: metabolism	09191 Unclassified: metabolism	0.373638	0.661671	0.0985868	0.454809	AIPGENE11868
15.5679	15.9435	15.6609	15.9657	15.8972	15.4814	15.5896	14.809	15.2165	15.4339	>AIPGENE12167	Swiss-Prot	sp|Q8R164|BPHL_MOUSE	Valacyclovir hydrolase OS=Mus musculus GN=Bphl PE=1 SV=1			K18399	09191 Unclassified: metabolism	09191 Unclassified: metabolism	1.85206	0.014312	0.500965	1.92562	AIPGENE12167
15.6689	14.7908	15.3412	15.3622	15.3381	15.3558	15.2514	15.3426	15.2816	15.1468	>AIPGENE12393	Swiss-Prot	sp|Q6AY53|DHYS_RAT	Deoxyhypusine synthase OS=Rattus norvegicus GN=Dhps PE=2 SV=1			K00809	09191 Unclassified: metabolism	09191 Unclassified: metabolism	0.0599837	0.939466	0.0245998	0.0997128	AIPGENE12393
16.6635	16.6606	16.6718	16.7102	16.6203	16.8912	16.8739	16.9841	17.1185	16.9707	>AIPGENE1317	Swiss-Prot	sp|P00389|NCPR_RABIT	NADPH--cytochrome P450 reductase OS=Oryctolagus cuniculus GN=POR PE=1 SV=1	+	A_S	K00327	09191 Unclassified: metabolism	09191 Unclassified: metabolism	3.77847	0.00949062	-0.302406	-2.07545	AIPGENE1317
16.5962	16.072	15.9535	16.0818	16.0654	15.9903	16.0053	16.0481	16.4892	16.2358	>AIPGENE13594	Swiss-Prot	sp|A7RK30|QORL2_NEMVE	Quinone oxidoreductase-like protein 2 homolog OS=Nematostella vectensis GN=v1g238856 PE=3 SV=1			K00344	09191 Unclassified: metabolism	09191 Unclassified: metabolism	0.000136026	0.999726	5.97e-05	0.000241273	AIPGENE13594
19.8212	19.2807	19.0181	19.6405	19.5084	17.3492	18.3574	18.1533	17.9652	18.2933	>AIPGENE13724	Swiss-Prot	sp|Q91WU5|AS3MT_MOUSE	Arsenite methyltransferase OS=Mus musculus GN=As3mt PE=2 SV=2	+	A_S	K07755	09191 Unclassified: metabolism	09191 Unclassified: metabolism	3.60299	0.000110497	1.43008	4.34244	AIPGENE13724
17.3224	17.3458	17.4079	17.0655	17.4842	16.6377	16.6064	16.5859	17.1952	16.3281	>AIPGENE14025	Swiss-Prot	sp|Q9FYZ9|BAMT_ANTMA	Benzoate carboxyl methyltransferase OS=Antirrhinum majus GN=BAMT PE=1 SV=1	+	A_S	K21482	09191 Unclassified: metabolism	09191 Unclassified: metabolism	2.47521	0.00291912	0.654502	2.52809	AIPGENE14025
16.898	16.6338	16.2789	16.6618	16.4855	16.5679	16.9118	16.661	16.9728	16.8421	>AIPGENE14078	Swiss-Prot	sp|P80895|PIMT_PIG	Protein-L-isoaspartate(D-aspartate) O-methyltransferase OS=Sus scrofa GN=PCMT1 PE=1 SV=3			K00573	09191 Unclassified: metabolism	09191 Unclassified: metabolism	0.803908	0.306643	-0.199514	-0.875889	AIPGENE14078
15.4699	15.8844	15.7919	15.7562	15.605	15.1333	15.7638	15.5723	15.6962	15.4137	>AIPGENE14835	Swiss-Prot	sp|Q99L04|DHRS1_MOUSE	Dehydrogenase/reductase SDR family member 1 OS=Mus musculus GN=Dhrs1 PE=2 SV=1			K11163	09191 Unclassified: metabolism	09191 Unclassified: metabolism	0.688754	0.374498	0.185597	0.791671	AIPGENE14835
15.9454	16.8742	15.8791	15.9692	16.1136	15.9244	16.0076	15.2718	16.963	16.1204	>AIPGENE16043	Swiss-Prot	sp|Q9NX46|ARHL2_HUMAN	Poly(ADP-ribose) glycohydrolase ARH3 OS=Homo sapiens GN=ADPRHL2 PE=1 SV=1			K11687	09191 Unclassified: metabolism	09191 Unclassified: metabolism	0.113542	0.84099	0.098851	0.231656	AIPGENE16043
16.2959	16.2872	16.2192	16.3967	16.1211	17.1816	16.867	17.3319	17.5753	16.9268	>AIPGENE17042	Swiss-Prot	sp|P06276|CHLE_HUMAN	Cholinesterase OS=Homo sapiens GN=BCHE PE=1 SV=1	+	A_S	K01050	09191 Unclassified: metabolism	09191 Unclassified: metabolism	3.76865	0.000310204	-0.912501	-3.82805	AIPGENE17042
15.1047	15.0092	14.6491	14.9147	14.8478	14.725	14.733	13.9245	14.8144	14.7892	>AIPGENE17932	Swiss-Prot	sp|A6QP15|HOT_BOVIN	Hydroxyacid-oxoacid transhydrogenase, mitochondrial OS=Bos taurus GN=ADHFE1 PE=2 SV=1			K11173	09191 Unclassified: metabolism	09191 Unclassified: metabolism	0.865696	0.18677	0.307877	1.07696	AIPGENE17932
17.605	17.5515	17.6671	17.6187	17.5258	18.3292	18.3647	18.1925	18.0372	18.4035	>AIPGENE18004	Swiss-Prot	sp|Q8A2I1|CABC2_BACTN	Chondroitin sulfate ABC exolyase OS=Bacteroides thetaiotaomicron (strain ATCC 29148 / DSM 2079 / NCTC 10582 / E50 / VPI-5482) GN=chonabc PE=1 SV=1	+	A_S	K08961	09191 Unclassified: metabolism	09191 Unclassified: metabolism	4.85907	0.00025974	-0.671828	-3.91175	AIPGENE18004
14.5065	14.7394	14.5908	14.6563	11.8939	13.9981	14.4995	14.3929	14.5671	14.6207	>AIPGENE18013	Swiss-Prot	sp|P22735|TGM1_HUMAN	Protein-glutamine gamma-glutamyltransferase K OS=Homo sapiens GN=TGM1 PE=1 SV=4			K05619	09191 Unclassified: metabolism	09191 Unclassified: metabolism	0.250705	0.606707	-0.338268	-0.513797	AIPGENE18013
18.566	19.501	18.3045	17.9973	18.4116	15.0506	16.683	16.4123	16.7612	16.1717	>AIPGENE18026	Swiss-Prot	sp|P23606|TGM1_RAT	Protein-glutamine gamma-glutamyltransferase K OS=Rattus norvegicus GN=Tgm1 PE=2 SV=1	+	A_S	K05619	09191 Unclassified: metabolism	09191 Unclassified: metabolism	3.41593	0.000135135	2.34031	4.67866	AIPGENE18026
18.9794	18.8791	18.8112	18.8567	18.7777	19.2026	19.2464	19.1072	19.396	19.2297	>AIPGENE1831	Swiss-Prot	sp|Q8VHT6|AS3MT_RAT	Arsenite methyltransferase OS=Rattus norvegicus GN=As3mt PE=1 SV=1	+	A_S	K07755	09191 Unclassified: metabolism	09191 Unclassified: metabolism	3.71563	0.0043588	-0.375565	-2.3774	AIPGENE1831
16.8906	17.3154	17.27	17.2529	17.26	17.1619	16.903	17.1737	17.1264	17.1169	>AIPGENE18558	Swiss-Prot	sp|Q6AYT0|QOR_RAT	Quinone oxidoreductase OS=Rattus norvegicus GN=Cryz PE=2 SV=1			K00344	09191 Unclassified: metabolism	09191 Unclassified: metabolism	0.519285	0.594846	0.101392	0.528073	AIPGENE18558
15.3062	15.3012	15.3255	15.3136	15.3064	15.2225	14.9238	15.1057	15.1459	15.1852	>AIPGENE19520	Swiss-Prot	sp|Q9D939|ST1C2_MOUSE	Sulfotransferase 1C2 OS=Mus musculus GN=Sult1c2 PE=1 SV=1			K01025	09191 Unclassified: metabolism	09191 Unclassified: metabolism	2.22992	0.103185	0.193954	1.2746	AIPGENE19520
15.6248	15.2448	15.7426	15.5228	15.5627	14.9592	15.1728	15.2266	15.2307	14.8795	>AIPGENE20028	Swiss-Prot	sp|Q9UJA9|ENPP5_HUMAN	Ectonucleotide pyrophosphatase/phosphodiesterase family member 5 OS=Homo sapiens GN=ENPP5 PE=1 SV=1	+	A_S	K18398	09191 Unclassified: metabolism	09191 Unclassified: metabolism	2.43088	0.00848468	0.445756	2.12074	AIPGENE20028
18.8186	19.1192	19.2057	19.1974	19.1908	18.8877	19.159	19.0914	18.9025	18.785	>AIPGENE20686	Swiss-Prot	sp|P43903|QOR_PSEAE	Quinone oxidoreductase OS=Pseudomonas aeruginosa (strain ATCC 15692 / PAO1 / 1C / PRS 101 / LMG 12228) GN=qor PE=3 SV=2			K00344	09191 Unclassified: metabolism	09191 Unclassified: metabolism	0.699477	0.444327	0.141201	0.702389	AIPGENE20686
13.6809	12.3953	15.0857	15.5583	15.3948	16.1596	15.9882	16.1519	16.054	15.9785	>AIPGENE20814	Swiss-Prot	sp|Q5ZIP3|DOHH_CHICK	Deoxyhypusine hydroxylase OS=Gallus gallus GN=DOHH PE=2 SV=1	+	A_S	K06072	09191 Unclassified: metabolism	09191 Unclassified: metabolism	1.57308	0.0050368	-1.64349	-2.3252	AIPGENE20814
15.3693	15.2936	14.8769	15.2449	15.1995	14.8249	14.6842	14.0888	14.6043	14.8973	>AIPGENE21041	Swiss-Prot	sp|Q05B60|NUD14_BOVIN	Uridine diphosphate glucose pyrophosphatase OS=Bos taurus GN=NUDT14 PE=2 SV=1	+	A_S	K08077	09191 Unclassified: metabolism	09191 Unclassified: metabolism	2.0811	0.00757864	0.576949	2.17143	AIPGENE21041
17.1284	17.8798	17.7881	17.9354	17.8443	17.301	17.0441	17.3422	17.4562	17.1916	>AIPGENE22044	Swiss-Prot	sp|Q8K274|KT3K_MOUSE	Ketosamine-3-kinase OS=Mus musculus GN=Fn3krp PE=2 SV=2			K15523	09191 Unclassified: metabolism	09191 Unclassified: metabolism	1.58613	0.0272854	0.448182	1.69572	AIPGENE22044
15.1535	14.5813	14.5712	14.5519	14.2993	14.9613	14.6503	14.684	14.801	14.9229	>AIPGENE22457	Swiss-Prot	sp|Q9Y2G3|AT11B_HUMAN	Probable phospholipid-transporting ATPase IF OS=Homo sapiens GN=ATP11B PE=1 SV=2			K01530	09191 Unclassified: metabolism	09191 Unclassified: metabolism	0.531192	0.462459	-0.172445	-0.679822	AIPGENE22457
15.5068	15.465	15.4475	15.2782	15.3396	16.0723	16.133	16.1044	15.5663	16.1755	>AIPGENE25194	Swiss-Prot	sp|A1KZ92|PXDNL_HUMAN	Peroxidasin-like protein OS=Homo sapiens GN=PXDNL PE=1 SV=3	+	A_S	K19511	09191 Unclassified: metabolism	09191 Unclassified: metabolism	2.98913	0.00172152	-0.602887	-2.73955	AIPGENE25194
13.7066	13.6785	13.8069	13.7726	13.6389	13.8381	14.6147	14.5056	19.8783	14.8019	>AIPGENE25396	Swiss-Prot	sp|Q8IXL7|MSRB3_HUMAN	Methionine-R-sulfoxide reductase B3 OS=Homo sapiens GN=MSRB3 PE=1 SV=2			K07305	09191 Unclassified: metabolism	09191 Unclassified: metabolism	0.85665	0.0497582	-1.80701	-1.50566	AIPGENE25396
17.0562	17.7377	17.2047	17.6263	17.5614	17.2167	17.221	17.1891	16.9746	17.3701	>AIPGENE25712	Swiss-Prot	sp|Q01459|DIAC_HUMAN	Di-N-acetylchitobiase OS=Homo sapiens GN=CTBS PE=1 SV=1			K12310	09191 Unclassified: metabolism	09191 Unclassified: metabolism	0.87753	0.230519	0.242969	0.991285	AIPGENE25712
17.4242	17.4681	17.2641	17.5464	17.3947	17.175	17.278	16.0427	17.1031	17.1691	>AIPGENE2650	Swiss-Prot	sp|Q9HDX8|ALO_SCHPO	D-arabinono-1,4-lactone oxidase OS=Schizosaccharomyces pombe (strain 972 / ATCC 24843) GN=alo1 PE=3 SV=1			K00107	09191 Unclassified: metabolism	09191 Unclassified: metabolism	1.08767	0.0706552	0.465932	1.39464	AIPGENE2650
15.6574	16.0692	16.4607	16.4273	16.3897	15.3717	15.3098	15.4487	14.7097	15.4497	>AIPGENE26801	Swiss-Prot	sp|Q9HBH1|DEFM_HUMAN	Peptide deformylase, mitochondrial OS=Homo sapiens GN=PDF PE=1 SV=1	+	A_S	K01462	09191 Unclassified: metabolism	09191 Unclassified: metabolism	2.73076	0.000913386	0.942915	3.07192	AIPGENE26801
17.5265	18.1985	18.1652	18.0969	18.2155	17.1222	16.4644	16.8453	17.319	17.0892	>AIPGENE26806	Swiss-Prot	sp|Q9HBH1|DEFM_HUMAN	Peptide deformylase, mitochondrial OS=Homo sapiens GN=PDF PE=1 SV=1	+	A_S	K01462	09191 Unclassified: metabolism	09191 Unclassified: metabolism	3.22591	0.000510949	1.07251	3.6225	AIPGENE26806
16.4285	16.5815	15.5459	16.0813	16.0849	15.6697	15.2826	15.4028	15.7481	15.5195	>AIPGENE26899	Swiss-Prot	sp|Q460N5|PAR14_HUMAN	Poly [ADP-ribose] polymerase 14 OS=Homo sapiens GN=PARP14 PE=1 SV=3	+	A_S	K15261	09191 Unclassified: metabolism	09191 Unclassified: metabolism	1.85664	0.00937838	0.619865	2.08199	AIPGENE26899
18.6436	18.778	18.524	18.6744	18.5228	19.0306	19.0445	18.9879	19.1397	19.1259	>AIPGENE27029	Swiss-Prot	sp|Q9NXW9|ALKB4_HUMAN	Alpha-ketoglutarate-dependent dioxygenase alkB homolog 4 OS=Homo sapiens GN=ALKBH4 PE=1 SV=1	+	A_S	K10766	09191 Unclassified: metabolism	09191 Unclassified: metabolism	4.26141	0.00151327	-0.437146	-2.79511	AIPGENE27029
17.022	16.9381	16.9838	16.9647	16.9582	17.5586	17.4367	17.398	17.5306	17.291	>AIPGENE27417	Swiss-Prot	sp|Q921G7|ETFD_MOUSE	Electron transfer flavoprotein-ubiquinone oxidoreductase, mitochondrial OS=Mus musculus GN=Etfdh PE=1 SV=1	+	A_S	K00311	09191 Unclassified: metabolism	09191 Unclassified: metabolism	4.86265	0.000939891	-0.469644	-3.1289	AIPGENE27417
16.822	16.6912	16.4657	16.2411	16.6623	15.1227	15.6973	15.2208	15.4242	14.5704	>AIPGENE27879	Swiss-Prot	sp|Q9BDJ4|LIPH_RABIT	Lipase member H OS=Oryctolagus cuniculus GN=LIPH PE=2 SV=1	+	A_S	K19404	09191 Unclassified: metabolism	09191 Unclassified: metabolism	3.69594	0.00011236	1.36938	4.37798	AIPGENE27879
16.7984	16.4465	16.4105	16.4261	16.3284	15.5452	16.0899	16.2455	16.1433	16.0866	>AIPGENE28023	Swiss-Prot	sp|Q64591|DECR_RAT	2,4-dienoyl-CoA reductase, mitochondrial OS=Rattus norvegicus GN=Decr1 PE=1 SV=2			K13236	09191 Unclassified: metabolism	09191 Unclassified: metabolism	1.84803	0.0167412	0.45989	1.85954	AIPGENE28023
16.8122	16.6424	16.5199	16.6213	16.6553	16.4752	16.5448	16.3646	16.6574	16.7105	>AIPGENE28974	Swiss-Prot	sp|A7RPT4|NNRE_NEMVE	NAD(P)H-hydrate epimerase OS=Nematostella vectensis GN=v1g228490 PE=3 SV=1			K17759	09191 Unclassified: metabolism	09191 Unclassified: metabolism	0.625987	0.568226	0.0997082	0.560376	AIPGENE28974
14.4712	14.1929	14.3123	14.2494	14.0862	13.8347	13.3959	13.9742	13.9297	14.0609	>AIPGENE3535	Swiss-Prot	sp|Q8BG58|P4HTM_MOUSE	Transmembrane prolyl 4-hydroxylase OS=Mus musculus GN=P4htm PE=2 SV=1			K06711	09191 Unclassified: metabolism	09191 Unclassified: metabolism	1.88653	0.0190164	0.423318	1.81608	AIPGENE3535
17.7913	17.4894	17.4295	17.4506	17.4213	17.1974	17.1894	16.5844	17.0923	17.0963	>AIPGENE3961	Swiss-Prot	sp|P12890|AMDB_XENLA	Peptidyl-glycine alpha-amidating monooxygenase B OS=Xenopus laevis GN=pam-b PE=2 SV=1	+	A_S	K00504	09191 Unclassified: metabolism	09191 Unclassified: metabolism	2.17085	0.00955941	0.484438	2.07299	AIPGENE3961
19.0149	18.9942	18.9089	18.9453	18.8483	18.9741	18.2672	18.1128	18.6819	18.7197	>AIPGENE4329	Swiss-Prot	sp|P42620|YQJG_ECOLI	Glutathionyl-hydroquinone reductase YqjG OS=Escherichia coli (strain K12) GN=yqjG PE=1 SV=1			K07393	09191 Unclassified: metabolism	09191 Unclassified: metabolism	1.39014	0.050115	0.391174	1.50172	AIPGENE4329
19.4952	19.394	19.3709	19.2327	19.2877	19.1495	19.1532	19.2528	19.1599	19.076	>AIPGENE4330	Swiss-Prot	sp|P42620|YQJG_ECOLI	Glutathionyl-hydroquinone reductase YqjG OS=Escherichia coli (strain K12) GN=yqjG PE=1 SV=1			K07393	09191 Unclassified: metabolism	09191 Unclassified: metabolism	2.22755	0.0979856	0.197807	1.29067	AIPGENE4330
14.5323	14.4103	13.851	14.6809	14.2895	15.2344	14.9141	15.2057	14.863	15.2322	>AIPGENE4371	Swiss-Prot	sp|Q8A2I1|CABC2_BACTN	Chondroitin sulfate ABC exolyase OS=Bacteroides thetaiotaomicron (strain ATCC 29148 / DSM 2079 / NCTC 10582 / E50 / VPI-5482) GN=chonabc PE=1 SV=1	+	A_S	K08961	09191 Unclassified: metabolism	09191 Unclassified: metabolism	2.70018	0.00151663	-0.737073	-2.79524	AIPGENE4371
13.632	13.9332	13.4175	13.9408	13.7847	13.7563	13.455	13.3249	16.0811	13.5228	>AIPGENE5773	Swiss-Prot	sp|Q5M7T9|THNS2_RAT	Threonine synthase-like 2 OS=Rattus norvegicus GN=Thnsl2 PE=2 SV=1			K06037	09191 Unclassified: metabolism	09191 Unclassified: metabolism	0.220464	0.661436	-0.286365	-0.456461	AIPGENE5773
14.2446	14.5741	14.585	14.5366	14.4037	14.5025	14.9527	14.6559	14.708	14.8017	>AIPGENE5836	Swiss-Prot	sp|O60551|NMT2_HUMAN	Glycylpeptide N-tetradecanoyltransferase 2 OS=Homo sapiens GN=NMT2 PE=1 SV=1			K00671	09191 Unclassified: metabolism	09191 Unclassified: metabolism	1.4864	0.100584	-0.255363	-1.28331	AIPGENE5836
15.9783	15.9527	16.0475	15.9074	16.033	16.1242	16.2395	15.7463	16.0044	16.0754	>AIPGENE6347	Swiss-Prot	sp|Q9SXE1|GSOX3_ARATH	Flavin-containing monooxygenase FMO GS-OX3 OS=Arabidopsis thaliana GN=FMOGS-OX3 PE=2 SV=1			K22324	09191 Unclassified: metabolism	09191 Unclassified: metabolism	0.261609	0.799008	-0.0541931	-0.2909	AIPGENE6347
17.6204	17.7919	17.7629	17.5977	17.6375	16.6412	17.0415	15.9889	17.0779	16.9417	>AIPGENE721	Swiss-Prot	sp|P70665|SIAE_MOUSE	Sialate O-acetylesterase OS=Mus musculus GN=Siae PE=2 SV=3	+	A_S	K05970	09191 Unclassified: metabolism	09191 Unclassified: metabolism	2.74151	0.000923077	0.943844	3.08148	AIPGENE721
14.7792	14.5056	14.4433	14.6308	14.9059	18.628	15.2097	12.6335	16.0849	16.063	>AIPGENE7799	Swiss-Prot	sp|Q9Y394|DHRS7_HUMAN	Dehydrogenase/reductase SDR family member 7 OS=Homo sapiens GN=DHRS7 PE=1 SV=1			K11165	09191 Unclassified: metabolism	09191 Unclassified: metabolism	0.523542	0.223128	-1.07088	-1.00515	AIPGENE7799
16.355	16.4856	16.5023	16.4168	15.631	16.6313	16.8455	16.7513	16.7736	16.3875	>AIPGENE8331	Swiss-Prot	sp|P54922|ADPRH_HUMAN	[Protein ADP-ribosylarginine] hydrolase OS=Homo sapiens GN=ADPRH PE=1 SV=1			K01245	09191 Unclassified: metabolism	09191 Unclassified: metabolism	1.22219	0.0657957	-0.399693	-1.41466	AIPGENE8331
19.7711	19.6576	19.7468	19.6825	19.5104	19.48	19.3984	19.5256	19.2833	19.2829	>AIPGENE8998	Swiss-Prot	sp|Q92626|PXDN_HUMAN	Peroxidasin homolog OS=Homo sapiens GN=PXDN PE=1 SV=2			K19511	09191 Unclassified: metabolism	09191 Unclassified: metabolism	2.48905	0.0293684	0.27963	1.66938	AIPGENE8998

## Sheet: Process-unclassMetab
A1	A2	A3	A4	A5	S1	S2	S3	S4	S5	C: Query	C: Source	C: Hit accession	C: Hit description	C: Student's T-test Significant A_S	C: Student's T-test significant	C: KEGG	C: PATH	C: Processes	N: -Log Student's T-test p-value A_S	N: Student's T-test q-value A_S	N: Student's T-test Difference A_S	N: Student's T-test Test statistic A_S	T: PG.ProteinGroups
19.8542	19.2903	19.5857	19.9374	19.6192	19.0889	19.6513	19.5643	19.5421	19.4241	>AIPGENE10000	Swiss-Prot	sp|Q5XIG6|GALK2_RAT	N-acetylgalactosamine kinase OS=Rattus norvegicus GN=Galk2 PE=2 SV=1			K18674	09191 Unclassified: metabolism	09191 Unclassified: metabolism	0.671254	0.356633	0.203225	0.812084	AIPGENE10000
15.1239	15.3287	15.1238	15.2883	15.2079	14.7633	14.9718	14.5526	14.7562	14.2435	>AIPGENE10380	Swiss-Prot	sp|A1L258|D2HDH_DANRE	D-2-hydroxyglutarate dehydrogenase, mitochondrial OS=Danio rerio GN=d2hgdh PE=2 SV=1	+	A_S	K18204	09191 Unclassified: metabolism	09191 Unclassified: metabolism	2.57698	0.0037913	0.557038	2.42378	AIPGENE10380
14.3808	14.1008	14.6395	14.3121	14.3285	14.0021	13.6683	13.7251	14.3152	13.2921	>AIPGENE10662	Swiss-Prot	sp|Q9ZQ81|PPA9_ARATH	Probable inactive purple acid phosphatase 9 OS=Arabidopsis thaliana GN=PAP9 PE=2 SV=1			K22390	99999 Others	09191 Unclassified: metabolism	1.68575	0.0156776	0.551798	1.89088	AIPGENE10662
15.7543	16.7054	15.8509	15.8786	15.998	15.2184	10.6085	12.0276	16.5054	12.3845	>AIPGENE10903	TrEMBL	tr|F4D1R8|F4D1R8_PSEUX	Phospholipase/Carboxylesterase OS=Pseudonocardia dioxanivorans (strain ATCC 55486 / DSM 44775 / JCM 13855 / CB1190) GN=Psed_5854 PE=4 SV=1	+	A_S	K06999	99999 Others	09191 Unclassified: metabolism	1.39358	0.00642683	2.68858	2.23913	AIPGENE10903
15.3602	15.6672	15.7464	15.7345	15.7579	16.189	15.2862	15.9517	16.0133	15.5867	>AIPGENE11020	Swiss-Prot	sp|Q96RW7|HMCN1_HUMAN	Hemicentin-1 OS=Homo sapiens GN=HMCN1 PE=1 SV=2			K17341	99992 Structural proteins	09191 Unclassified: metabolism	0.37652	0.582698	-0.152173	-0.545221	AIPGENE11020
16.7857	16.7729	16.8438	16.9357	16.6373	15.9106	16.2655	16.0058	15.9874	15.7155	>AIPGENE11126	Swiss-Prot	sp|Q96RW7|HMCN1_HUMAN	Hemicentin-1 OS=Homo sapiens GN=HMCN1 PE=1 SV=2	+	A_S	K17341	99992 Structural proteins	09191 Unclassified: metabolism	4.39423	0.000146119	0.818118	4.06727	AIPGENE11126
16.6815	17.2776	16.4819	16.9821	17.2234	16.4212	16.2501	16.1841	16.7983	15.6855	>AIPGENE11491	Swiss-Prot	sp|A1L157|TSN11_HUMAN	Tetraspanin-11 OS=Homo sapiens GN=TSPAN11 PE=2 SV=2			K17352	99992 Structural proteins	09191 Unclassified: metabolism	1.62839	0.0130954	0.661463	1.96271	AIPGENE11491
18.2296	15.9069	18.2282	18.2623	18.3278	18.4561	17.4221	18.3425	19.122	18.1805	>AIPGENE11661	Swiss-Prot	sp|Q32KI9|ARSI_MOUSE	Arylsulfatase I OS=Mus musculus GN=Arsi PE=2 SV=1			K12375	09191 Unclassified: metabolism	09191 Unclassified: metabolism	0.428089	0.369687	-0.513631	-0.796887	AIPGENE11661
15.4819	15.3205	15.3767	15.3377	15.2723	14.9067	14.9726	14.862	14.9623	14.2022	>AIPGENE11699	Swiss-Prot	sp|Q8BSY0|ASPH_MOUSE	Aspartyl/asparaginyl beta-hydroxylase OS=Mus musculus GN=Asph PE=2 SV=1	+	A_S	K00476	09191 Unclassified: metabolism	09191 Unclassified: metabolism	2.30349	0.0052575	0.576672	2.30382	AIPGENE11699
15.2974	15.5856	14.6378	15.3598	14.9667	15.7112	15.7561	15.6354	16.1613	15.6618	>AIPGENE1176	Swiss-Prot	sp|Q96RW7|HMCN1_HUMAN	Hemicentin-1 OS=Homo sapiens GN=HMCN1 PE=1 SV=2	+	A_S	K17341	99992 Structural proteins	09191 Unclassified: metabolism	1.90695	0.0087978	-0.615751	-2.11083	AIPGENE1176
15.3568	15.4357	15.31	15.0932	15.5488	15.4095	15.3585	15.371	14.9312	15.1814	>AIPGENE11868	Swiss-Prot	sp|Q9Y394|DHRS7_HUMAN	Dehydrogenase/reductase SDR family member 7 OS=Homo sapiens GN=DHRS7 PE=1 SV=1			K11165	09191 Unclassified: metabolism	09191 Unclassified: metabolism	0.373638	0.661671	0.0985868	0.454809	AIPGENE11868
15.5679	15.9435	15.6609	15.9657	15.8972	15.4814	15.5896	14.809	15.2165	15.4339	>AIPGENE12167	Swiss-Prot	sp|Q8R164|BPHL_MOUSE	Valacyclovir hydrolase OS=Mus musculus GN=Bphl PE=1 SV=1			K18399	09191 Unclassified: metabolism	09191 Unclassified: metabolism	1.85206	0.014312	0.500965	1.92562	AIPGENE12167
16.288	16.4114	16.3227	16.0694	15.4562	16.7009	16.6358	16.6601	16.7192	16.7949	>AIPGENE12383	Swiss-Prot	sp|P69736|EDF1_RAT	Endothelial differentiation-related factor 1 OS=Rattus norvegicus GN=Edf1 PE=1 SV=1	+	A_S	K03627	99973 Transcription	09191 Unclassified: metabolism	2.02106	0.0077724	-0.592633	-2.15569	AIPGENE12383
15.6689	14.7908	15.3412	15.3622	15.3381	15.3558	15.2514	15.3426	15.2816	15.1468	>AIPGENE12393	Swiss-Prot	sp|Q6AY53|DHYS_RAT	Deoxyhypusine synthase OS=Rattus norvegicus GN=Dhps PE=2 SV=1			K00809	09191 Unclassified: metabolism	09191 Unclassified: metabolism	0.0599837	0.939466	0.0245998	0.0997128	AIPGENE12393
14.734	15.4459	15.2639	15.1827	15.157	15.2677	15.225	15.327	15.1888	15.193	>AIPGENE12483	Swiss-Prot	sp|Q96RL7|VP13A_HUMAN	Vacuolar protein sorting-associated protein 13A OS=Homo sapiens GN=VPS13A PE=1 SV=2			K19525	99992 Structural proteins	09191 Unclassified: metabolism	0.296268	0.723546	-0.0836233	-0.380165	AIPGENE12483
16.6635	16.6606	16.6718	16.7102	16.6203	16.8912	16.8739	16.9841	17.1185	16.9707	>AIPGENE1317	Swiss-Prot	sp|P00389|NCPR_RABIT	NADPH--cytochrome P450 reductase OS=Oryctolagus cuniculus GN=POR PE=1 SV=1	+	A_S	K00327	09191 Unclassified: metabolism	09191 Unclassified: metabolism	3.77847	0.00949062	-0.302406	-2.07545	AIPGENE1317
16.767	16.7938	16.8716	16.5586	16.8014	16.8497	16.6504	16.9105	17.0284	16.3757	>AIPGENE13219	Swiss-Prot	sp|Q91YR1|TWF1_MOUSE	Twinfilin-1 OS=Mus musculus GN=Twf1 PE=1 SV=2			K08870	99992 Structural proteins	09191 Unclassified: metabolism	0.0120754	0.989199	-0.00447388	-0.0197827	AIPGENE13219
18.7968	18.5354	18.6213	18.4421	18.5916	18.329	18.5683	18.2269	18.3176	18.725	>AIPGENE13383	TrEMBL	tr|A7SDU4|A7SDU4_NEMVE	Predicted protein OS=Nematostella vectensis GN=v1g210732 PE=4 SV=1			K20628	99981 Carbohydrate metabolism	09191 Unclassified: metabolism	0.766093	0.38091	0.164088	0.784335	AIPGENE13383
16.5962	16.072	15.9535	16.0818	16.0654	15.9903	16.0053	16.0481	16.4892	16.2358	>AIPGENE13594	Swiss-Prot	sp|A7RK30|QORL2_NEMVE	Quinone oxidoreductase-like protein 2 homolog OS=Nematostella vectensis GN=v1g238856 PE=3 SV=1			K00344	09191 Unclassified: metabolism	09191 Unclassified: metabolism	0.000136026	0.999726	5.97e-05	0.000241273	AIPGENE13594
14.442	14.9859	15.0594	14.7413	14.7902	14.887	14.6069	14.6348	14.5506	14.6178	>AIPGENE13657	Swiss-Prot	sp|Q9Y5X2|SNX8_HUMAN	Sorting nexin-8 OS=Homo sapiens GN=SNX8 PE=1 SV=1			K17922	99992 Structural proteins	09191 Unclassified: metabolism	0.562118	0.491399	0.14435	0.647499	AIPGENE13657
14.4019	15.1574	14.1931	14.203	14.5712	16.6702	15.3868	15.5773	15.5291	14.8429	>AIPGENE137	Swiss-Prot	sp|Q9Y2U8|MAN1_HUMAN	Inner nuclear membrane protein Man1 OS=Homo sapiens GN=LEMD3 PE=1 SV=2	+	A_S	K19410	99995 Signaling proteins	09191 Unclassified: metabolism	1.87603	0.00351237	-1.09592	-2.45549	AIPGENE137
19.8212	19.2807	19.0181	19.6405	19.5084	17.3492	18.3574	18.1533	17.9652	18.2933	>AIPGENE13724	Swiss-Prot	sp|Q91WU5|AS3MT_MOUSE	Arsenite methyltransferase OS=Mus musculus GN=As3mt PE=2 SV=2	+	A_S	K07755	09191 Unclassified: metabolism	09191 Unclassified: metabolism	3.60299	0.000110497	1.43008	4.34244	AIPGENE13724
15.881	17.4618	17.7243	17.9182	17.9663	16.0776	16.051	15.677	15.5737	16.1521	>AIPGENE13737	Swiss-Prot	sp|Q9CQ86|MIEN1_MOUSE	Migration and invasion enhancer 1 OS=Mus musculus GN=Mien1 PE=1 SV=1	+	A_S	K07401	99975 Protein processing	09191 Unclassified: metabolism	2.19692	0.00107317	1.48404	2.93919	AIPGENE13737
17.3224	17.3458	17.4079	17.0655	17.4842	16.6377	16.6064	16.5859	17.1952	16.3281	>AIPGENE14025	Swiss-Prot	sp|Q9FYZ9|BAMT_ANTMA	Benzoate carboxyl methyltransferase OS=Antirrhinum majus GN=BAMT PE=1 SV=1	+	A_S	K21482	09191 Unclassified: metabolism	09191 Unclassified: metabolism	2.47521	0.00291912	0.654502	2.52809	AIPGENE14025
16.898	16.6338	16.2789	16.6618	16.4855	16.5679	16.9118	16.661	16.9728	16.8421	>AIPGENE14078	Swiss-Prot	sp|P80895|PIMT_PIG	Protein-L-isoaspartate(D-aspartate) O-methyltransferase OS=Sus scrofa GN=PCMT1 PE=1 SV=3			K00573	09191 Unclassified: metabolism	09191 Unclassified: metabolism	0.803908	0.306643	-0.199514	-0.875889	AIPGENE14078
17.1797	17.1905	17.345	17.0607	17.1268	17.6119	18.1661	17.8132	17.4529	18.2548	>AIPGENE14087	Swiss-Prot	sp|A1ZA47|ZASP_DROME	PDZ and LIM domain protein Zasp OS=Drosophila melanogaster GN=Zasp52 PE=1 SV=2	+	A_S	K19867	99995 Signaling proteins	09191 Unclassified: metabolism	2.52252	0.00235659	-0.679253	-2.59472	AIPGENE14087
15.4699	15.8844	15.7919	15.7562	15.605	15.1333	15.7638	15.5723	15.6962	15.4137	>AIPGENE14835	Swiss-Prot	sp|Q99L04|DHRS1_MOUSE	Dehydrogenase/reductase SDR family member 1 OS=Mus musculus GN=Dhrs1 PE=2 SV=1			K11163	09191 Unclassified: metabolism	09191 Unclassified: metabolism	0.688754	0.374498	0.185597	0.791671	AIPGENE14835
15.9454	16.8742	15.8791	15.9692	16.1136	15.9244	16.0076	15.2718	16.963	16.1204	>AIPGENE16043	Swiss-Prot	sp|Q9NX46|ARHL2_HUMAN	Poly(ADP-ribose) glycohydrolase ARH3 OS=Homo sapiens GN=ADPRHL2 PE=1 SV=1			K11687	09191 Unclassified: metabolism	09191 Unclassified: metabolism	0.113542	0.84099	0.098851	0.231656	AIPGENE16043
16.6061	16.6159	15.9189	16.9158	16.9306	17.0477	17.0331	16.8681	19.4612	16.9332	>AIPGENE16234	Swiss-Prot	sp|Q5RID7|SNX17_DANRE	Sorting nexin-17 OS=Danio rerio GN=snx17 PE=2 SV=1			K17929	99992 Structural proteins	09191 Unclassified: metabolism	0.853671	0.0743122	-0.871195	-1.37874	AIPGENE16234
13.1121	13.9134	14.0413	14.1469	13.8093	14.5107	14.2795	14.4217	19.2057	13.9933	>AIPGENE16921	Swiss-Prot	sp|Q9DBU0|TM9S1_MOUSE	Transmembrane 9 superfamily member 1 OS=Mus musculus GN=Tm9sf1 PE=2 SV=2			K17085	99993 Cell motility	09191 Unclassified: metabolism	0.748716	0.0832102	-1.47758	-1.34141	AIPGENE16921
16.2959	16.2872	16.2192	16.3967	16.1211	17.1816	16.867	17.3319	17.5753	16.9268	>AIPGENE17042	Swiss-Prot	sp|P06276|CHLE_HUMAN	Cholinesterase OS=Homo sapiens GN=BCHE PE=1 SV=1	+	A_S	K01050	09191 Unclassified: metabolism	09191 Unclassified: metabolism	3.76865	0.000310204	-0.912501	-3.82805	AIPGENE17042
15.5235	16.1666	16.076	16.1888	16.0132	16.1483	15.3008	15.704	16.0252	16.1127	>AIPGENE17128	Swiss-Prot	sp|Q5VWJ9|SNX30_HUMAN	Sorting nexin-30 OS=Homo sapiens GN=SNX30 PE=1 SV=1			K17921	99992 Structural proteins	09191 Unclassified: metabolism	0.284535	0.666883	0.135415	0.449979	AIPGENE17128
21.4335	21.4127	21.4913	21.5282	21.5519	21.2412	21.4604	21.4254	21.5306	21.4688	>AIPGENE17591	Swiss-Prot	sp|Q96RW7|HMCN1_HUMAN	Hemicentin-1 OS=Homo sapiens GN=HMCN1 PE=1 SV=2			K17341	99992 Structural proteins	09191 Unclassified: metabolism	0.484895	0.729205	0.0582462	0.37375	AIPGENE17591
20.1337	20.9782	19.9789	20.1187	20.1958	19.2482	19.111	19.108	19.903	19.374	>AIPGENE17643	Swiss-Prot	sp|Q5R9T9|GBP6_PONAB	Guanylate-binding protein 6 OS=Pongo abelii GN=GBP6 PE=2 SV=1	+	A_S	K20908	99995 Signaling proteins	09191 Unclassified: metabolism	2.42732	0.00145946	0.932208	2.81827	AIPGENE17643
20.5074	20.5337	20.4894	20.4476	20.5326	19.0757	19.3243	19.1142	18.8676	19.2564	>AIPGENE17735	Swiss-Prot	sp|Q5R9T9|GBP6_PONAB	Guanylate-binding protein 6 OS=Pongo abelii GN=GBP6 PE=2 SV=1	+	A_S	K20908	99995 Signaling proteins	09191 Unclassified: metabolism	6.83623	0	1.37449	7.59924	AIPGENE17735
15.1047	15.0092	14.6491	14.9147	14.8478	14.725	14.733	13.9245	14.8144	14.7892	>AIPGENE17932	Swiss-Prot	sp|A6QP15|HOT_BOVIN	Hydroxyacid-oxoacid transhydrogenase, mitochondrial OS=Bos taurus GN=ADHFE1 PE=2 SV=1			K11173	09191 Unclassified: metabolism	09191 Unclassified: metabolism	0.865696	0.18677	0.307877	1.07696	AIPGENE17932
17.605	17.5515	17.6671	17.6187	17.5258	18.3292	18.3647	18.1925	18.0372	18.4035	>AIPGENE18004	Swiss-Prot	sp|Q8A2I1|CABC2_BACTN	Chondroitin sulfate ABC exolyase OS=Bacteroides thetaiotaomicron (strain ATCC 29148 / DSM 2079 / NCTC 10582 / E50 / VPI-5482) GN=chonabc PE=1 SV=1	+	A_S	K08961	09191 Unclassified: metabolism	09191 Unclassified: metabolism	4.85907	0.00025974	-0.671828	-3.91175	AIPGENE18004
14.5065	14.7394	14.5908	14.6563	11.8939	13.9981	14.4995	14.3929	14.5671	14.6207	>AIPGENE18013	Swiss-Prot	sp|P22735|TGM1_HUMAN	Protein-glutamine gamma-glutamyltransferase K OS=Homo sapiens GN=TGM1 PE=1 SV=4			K05619	09191 Unclassified: metabolism	09191 Unclassified: metabolism	0.250705	0.606707	-0.338268	-0.513797	AIPGENE18013
18.566	19.501	18.3045	17.9973	18.4116	15.0506	16.683	16.4123	16.7612	16.1717	>AIPGENE18026	Swiss-Prot	sp|P23606|TGM1_RAT	Protein-glutamine gamma-glutamyltransferase K OS=Rattus norvegicus GN=Tgm1 PE=2 SV=1	+	A_S	K05619	09191 Unclassified: metabolism	09191 Unclassified: metabolism	3.41593	0.000135135	2.34031	4.67866	AIPGENE18026
17.0712	17.7537	17.52	17.658	17.6845	17.4199	17.4878	17.9802	17.5263	17.8003	>AIPGENE18146	Swiss-Prot	sp|O42401|MATN3_CHICK	Matrilin-3 OS=Gallus gallus GN=MATN3 PE=2 SV=1			K19467	99992 Structural proteins	09191 Unclassified: metabolism	0.272376	0.707274	-0.105418	-0.40196	AIPGENE18146
18.1691	18.1504	18.1227	18.2701	18.2672	18.5649	18.4739	18.6365	18.336	18.2934	>AIPGENE18160	Swiss-Prot	sp|Q14112|NID2_HUMAN	Nidogen-2 OS=Homo sapiens GN=NID2 PE=1 SV=3			K06826	99995 Signaling proteins	09191 Unclassified: metabolism	2.20117	0.0447504	-0.265043	-1.53932	AIPGENE18160
18.9794	18.8791	18.8112	18.8567	18.7777	19.2026	19.2464	19.1072	19.396	19.2297	>AIPGENE1831	Swiss-Prot	sp|Q8VHT6|AS3MT_RAT	Arsenite methyltransferase OS=Rattus norvegicus GN=As3mt PE=1 SV=1	+	A_S	K07755	09191 Unclassified: metabolism	09191 Unclassified: metabolism	3.71563	0.0043588	-0.375565	-2.3774	AIPGENE1831
16.8906	17.3154	17.27	17.2529	17.26	17.1619	16.903	17.1737	17.1264	17.1169	>AIPGENE18558	Swiss-Prot	sp|Q6AYT0|QOR_RAT	Quinone oxidoreductase OS=Rattus norvegicus GN=Cryz PE=2 SV=1			K00344	09191 Unclassified: metabolism	09191 Unclassified: metabolism	0.519285	0.594846	0.101392	0.528073	AIPGENE18558
15.4613	15.6432	15.8357	15.6227	15.8741	15.6957	15.8356	15.8367	15.6367	15.6225	>AIPGENE18853	Swiss-Prot	sp|P14543|NID1_HUMAN	Nidogen-1 OS=Homo sapiens GN=NID1 PE=1 SV=3			K06826	99995 Signaling proteins	09191 Unclassified: metabolism	0.167665	0.864414	-0.0380672	-0.201543	AIPGENE18853
15.0416	16.4361	15.2842	15.2732	15.1274	15.6572	15.5271	15.6349	16.0713	15.6945	>AIPGENE19036	Swiss-Prot	sp|Q96RW7|HMCN1_HUMAN	Hemicentin-1 OS=Homo sapiens GN=HMCN1 PE=1 SV=2			K17341	99992 Structural proteins	09191 Unclassified: metabolism	0.487942	0.394724	-0.284491	-0.766036	AIPGENE19036
16.5978	16.6024	16.7494	15.3331	16.7263	15.8857	16.237	16.1793	14.3449	16.1494	>AIPGENE19069	Swiss-Prot	sp|Q9WYX8|Y508_THEMA	Uncharacterized protein TM_0508 OS=Thermotoga maritima (strain ATCC 43589 / MSB8 / DSM 3109 / JCM 10099) GN=TM_0508 PE=4 SV=1			K07478	99976 Replication and repair	09191 Unclassified: metabolism	0.721862	0.142531	0.642502	1.17174	AIPGENE19069
21.4055	21.4403	21.3242	21.1706	21.3815	20.1149	20.1061	19.8985	19.9784	20.0311	>AIPGENE19169	Swiss-Prot	sp|Q5R9T9|GBP6_PONAB	Guanylate-binding protein 6 OS=Pongo abelii GN=GBP6 PE=2 SV=1	+	A_S	K20908	99995 Signaling proteins	09191 Unclassified: metabolism	7.58	0	1.31864	8.12146	AIPGENE19169
19.4463	19.4412	19.617	19.4082	19.4145	19.4047	19.0772	19.094	19.1261	18.8903	>AIPGENE19262	Swiss-Prot	sp|O42401|MATN3_CHICK	Matrilin-3 OS=Gallus gallus GN=MATN3 PE=2 SV=1			K19467	99992 Structural proteins	09191 Unclassified: metabolism	2.28497	0.019036	0.346962	1.81513	AIPGENE19262
15.3062	15.3012	15.3255	15.3136	15.3064	15.2225	14.9238	15.1057	15.1459	15.1852	>AIPGENE19520	Swiss-Prot	sp|Q9D939|ST1C2_MOUSE	Sulfotransferase 1C2 OS=Mus musculus GN=Sult1c2 PE=1 SV=1			K01025	09191 Unclassified: metabolism	09191 Unclassified: metabolism	2.22992	0.103185	0.193954	1.2746	AIPGENE19520
15.6248	15.2448	15.7426	15.5228	15.5627	14.9592	15.1728	15.2266	15.2307	14.8795	>AIPGENE20028	Swiss-Prot	sp|Q9UJA9|ENPP5_HUMAN	Ectonucleotide pyrophosphatase/phosphodiesterase family member 5 OS=Homo sapiens GN=ENPP5 PE=1 SV=1	+	A_S	K18398	09191 Unclassified: metabolism	09191 Unclassified: metabolism	2.43088	0.00848468	0.445756	2.12074	AIPGENE20028
18.8186	19.1192	19.2057	19.1974	19.1908	18.8877	19.159	19.0914	18.9025	18.785	>AIPGENE20686	Swiss-Prot	sp|P43903|QOR_PSEAE	Quinone oxidoreductase OS=Pseudomonas aeruginosa (strain ATCC 15692 / PAO1 / 1C / PRS 101 / LMG 12228) GN=qor PE=3 SV=2			K00344	09191 Unclassified: metabolism	09191 Unclassified: metabolism	0.699477	0.444327	0.141201	0.702389	AIPGENE20686
15.4722	15.5072	15.2813	15.1902	15.292	15.3745	15.3891	15.3817	14.9383	15.4129	>AIPGENE20724	Swiss-Prot	sp|O46470|RGS7_BOVIN	Regulator of G-protein signaling 7 OS=Bos taurus GN=RGS7 PE=1 SV=1			K16449	99995 Signaling proteins	09191 Unclassified: metabolism	0.178557	0.837717	0.0492609	0.235865	AIPGENE20724
13.6809	12.3953	15.0857	15.5583	15.3948	16.1596	15.9882	16.1519	16.054	15.9785	>AIPGENE20814	Swiss-Prot	sp|Q5ZIP3|DOHH_CHICK	Deoxyhypusine hydroxylase OS=Gallus gallus GN=DOHH PE=2 SV=1	+	A_S	K06072	09191 Unclassified: metabolism	09191 Unclassified: metabolism	1.57308	0.0050368	-1.64349	-2.3252	AIPGENE20814
15.2911	14.781	14.608	15.071	14.6242	17.5246	17.8108	17.8209	17.683	17.7365	>AIPGENE20982	Swiss-Prot	sp|P82198|BGH3_MOUSE	Transforming growth factor-beta-induced protein ig-h3 OS=Mus musculus GN=Tgfbi PE=2 SV=1	+	A_S	K19519	99995 Signaling proteins	09191 Unclassified: metabolism	7.35061	0	-2.84009	-11.6563	AIPGENE20982
15.3693	15.2936	14.8769	15.2449	15.1995	14.8249	14.6842	14.0888	14.6043	14.8973	>AIPGENE21041	Swiss-Prot	sp|Q05B60|NUD14_BOVIN	Uridine diphosphate glucose pyrophosphatase OS=Bos taurus GN=NUDT14 PE=2 SV=1	+	A_S	K08077	09191 Unclassified: metabolism	09191 Unclassified: metabolism	2.0811	0.00757864	0.576949	2.17143	AIPGENE21041
12.9636	15.3995	14.1979	15.3811	15.4147	15.567	15.4046	15.7142	15.4761	15.8465	>AIPGENE21206	Swiss-Prot	sp|Q6ZV73|FGD6_HUMAN	FYVE, RhoGEF and PH domain-containing protein 6 OS=Homo sapiens GN=FGD6 PE=1 SV=2			K05724	99993 Cell motility	09191 Unclassified: metabolism	1.01913	0.0404256	-0.930353	-1.56963	AIPGENE21206
15.8274	16.0436	16.0238	16.0096	15.9221	15.3359	15.3085	15.2276	15.5921	15.316	>AIPGENE21276	Swiss-Prot	sp|B3DMA2|ACD11_RAT	Acyl-CoA dehydrogenase family member 11 OS=Rattus norvegicus GN=Acad11 PE=1 SV=1	+	A_S	K11730	99983 Lipid metabolism	09191 Unclassified: metabolism	4.45901	0.000561644	0.609274	3.50584	AIPGENE21276
16.1084	16.4395	16.2542	16.3441	16.3145	16.0382	16.5067	16.0228	16.573	16.4955	>AIPGENE21321	Swiss-Prot	sp|Q6NRJ7|MCS1B_XENLA	Malignant T-cell-amplified sequence 1-B OS=Xenopus laevis GN=mcts1-b PE=2 SV=1			K07575	99974 Translation	09191 Unclassified: metabolism	0.0971782	0.902749	-0.0350914	-0.150195	AIPGENE21321
14.7071	14.7123	15.1217	15.1212	15.2304	15.508	15.4509	15.4878	15.5982	14.8809	>AIPGENE21698	Swiss-Prot	sp|Q96RW7|HMCN1_HUMAN	Hemicentin-1 OS=Homo sapiens GN=HMCN1 PE=1 SV=2			K17341	99992 Structural proteins	09191 Unclassified: metabolism	1.35876	0.0497874	-0.406647	-1.50575	AIPGENE21698
17.8114	17.6363	17.7187	17.6402	17.8017	17.8002	17.813	17.6332	17.5856	17.7038	>AIPGENE2170	Swiss-Prot	sp|Q96AC1|FERM2_HUMAN	Fermitin family homolog 2 OS=Homo sapiens GN=FERMT2 PE=1 SV=1			K17083	99992 Structural proteins	09191 Unclassified: metabolism	0.0911522	0.943921	0.0144917	0.0914142	AIPGENE2170
18.98	19.388	18.8942	19.0215	19.0169	19.8632	19.0913	19.6106	19.6087	19.3474	>AIPGENE21713	Swiss-Prot	sp|Q9I954|TYBB_CYPCA	Thymosin beta-b OS=Cyprinus carpio PE=3 SV=3			K13785	99992 Structural proteins	09191 Unclassified: metabolism	1.65782	0.0247083	-0.444141	-1.73036	AIPGENE21713
17.1284	17.8798	17.7881	17.9354	17.8443	17.301	17.0441	17.3422	17.4562	17.1916	>AIPGENE22044	Swiss-Prot	sp|Q8K274|KT3K_MOUSE	Ketosamine-3-kinase OS=Mus musculus GN=Fn3krp PE=2 SV=2			K15523	09191 Unclassified: metabolism	09191 Unclassified: metabolism	1.58613	0.0272854	0.448182	1.69572	AIPGENE22044
15.1535	14.5813	14.5712	14.5519	14.2993	14.9613	14.6503	14.684	14.801	14.9229	>AIPGENE22457	Swiss-Prot	sp|Q9Y2G3|AT11B_HUMAN	Probable phospholipid-transporting ATPase IF OS=Homo sapiens GN=ATP11B PE=1 SV=2			K01530	09191 Unclassified: metabolism	09191 Unclassified: metabolism	0.531192	0.462459	-0.172445	-0.679822	AIPGENE22457
15.4186	16.0937	15.0472	15.2851	15.4888	15.4308	15.2994	15.4937	15.4389	15.4318	>AIPGENE22544	Swiss-Prot	sp|Q96RW7|HMCN1_HUMAN	Hemicentin-1 OS=Homo sapiens GN=HMCN1 PE=1 SV=2			K17341	99992 Structural proteins	09191 Unclassified: metabolism	0.100254	0.886559	0.0477751	0.172579	AIPGENE22544
18.7395	18.6055	18.7132	18.7407	18.696	18.5017	18.6178	18.5184	18.7534	17.6543	>AIPGENE25133	Swiss-Prot	sp|P38117|ETFB_HUMAN	Electron transfer flavoprotein subunit beta OS=Homo sapiens GN=ETFB PE=1 SV=3			K03521	99982 Energy metabolism	09191 Unclassified: metabolism	0.753202	0.237917	0.289846	0.980777	AIPGENE25133
15.5068	15.465	15.4475	15.2782	15.3396	16.0723	16.133	16.1044	15.5663	16.1755	>AIPGENE25194	Swiss-Prot	sp|A1KZ92|PXDNL_HUMAN	Peroxidasin-like protein OS=Homo sapiens GN=PXDNL PE=1 SV=3	+	A_S	K19511	09191 Unclassified: metabolism	09191 Unclassified: metabolism	2.98913	0.00172152	-0.602887	-2.73955	AIPGENE25194
13.7066	13.6785	13.8069	13.7726	13.6389	13.8381	14.6147	14.5056	19.8783	14.8019	>AIPGENE25396	Swiss-Prot	sp|Q8IXL7|MSRB3_HUMAN	Methionine-R-sulfoxide reductase B3 OS=Homo sapiens GN=MSRB3 PE=1 SV=2			K07305	09191 Unclassified: metabolism	09191 Unclassified: metabolism	0.85665	0.0497582	-1.80701	-1.50566	AIPGENE25396
17.3933	17.3354	16.9094	17.3949	17.387	17.3994	17.2358	17.4779	16.8774	17.4743	>AIPGENE25490	Swiss-Prot	sp|Q66KY3|CUTA_XENLA	Protein CutA homolog OS=Xenopus laevis GN=cuta PE=2 SV=2			K03926	99994 Others	09191 Unclassified: metabolism	0.0210104	0.979021	-0.00898247	-0.0363668	AIPGENE25490
13.1615	14.0424	13.2013	13.9963	14.033	13.7139	13.5021	11.1802	13.5584	12.5816	>AIPGENE25575	Swiss-Prot	sp|O60462|NRP2_HUMAN	Neuropilin-2 OS=Homo sapiens GN=NRP2 PE=1 SV=2			K06819	99995 Signaling proteins	09191 Unclassified: metabolism	0.767341	0.107093	0.779661	1.26113	AIPGENE25575
16.5546	16.2959	16.167	16.8437	16.8511	16.8201	16.8699	16.8758	16.5309	16.8104	>AIPGENE25649	Swiss-Prot	sp|Q6ZMW3|EMAL6_HUMAN	Echinoderm microtubule-associated protein-like 6 OS=Homo sapiens GN=EML6 PE=2 SV=2			K18598	99993 Cell motility	09191 Unclassified: metabolism	0.802486	0.262114	-0.238947	-0.943496	AIPGENE25649
17.0589	16.9587	17.1353	17.0098	16.978	17.217	17.0394	17.1754	16.9181	17.1095	>AIPGENE25668	Swiss-Prot	sp|Q6ZMW3|EMAL6_HUMAN	Echinoderm microtubule-associated protein-like 6 OS=Homo sapiens GN=EML6 PE=2 SV=2			K18598	99993 Cell motility	09191 Unclassified: metabolism	0.479478	0.714116	-0.0637161	-0.394182	AIPGENE25668
17.0562	17.7377	17.2047	17.6263	17.5614	17.2167	17.221	17.1891	16.9746	17.3701	>AIPGENE25712	Swiss-Prot	sp|Q01459|DIAC_HUMAN	Di-N-acetylchitobiase OS=Homo sapiens GN=CTBS PE=1 SV=1			K12310	09191 Unclassified: metabolism	09191 Unclassified: metabolism	0.87753	0.230519	0.242969	0.991285	AIPGENE25712
17.4242	17.4681	17.2641	17.5464	17.3947	17.175	17.278	16.0427	17.1031	17.1691	>AIPGENE2650	Swiss-Prot	sp|Q9HDX8|ALO_SCHPO	D-arabinono-1,4-lactone oxidase OS=Schizosaccharomyces pombe (strain 972 / ATCC 24843) GN=alo1 PE=3 SV=1			K00107	09191 Unclassified: metabolism	09191 Unclassified: metabolism	1.08767	0.0706552	0.465932	1.39464	AIPGENE2650
15.6574	16.0692	16.4607	16.4273	16.3897	15.3717	15.3098	15.4487	14.7097	15.4497	>AIPGENE26801	Swiss-Prot	sp|Q9HBH1|DEFM_HUMAN	Peptide deformylase, mitochondrial OS=Homo sapiens GN=PDF PE=1 SV=1	+	A_S	K01462	09191 Unclassified: metabolism	09191 Unclassified: metabolism	2.73076	0.000913386	0.942915	3.07192	AIPGENE26801
17.5265	18.1985	18.1652	18.0969	18.2155	17.1222	16.4644	16.8453	17.319	17.0892	>AIPGENE26806	Swiss-Prot	sp|Q9HBH1|DEFM_HUMAN	Peptide deformylase, mitochondrial OS=Homo sapiens GN=PDF PE=1 SV=1	+	A_S	K01462	09191 Unclassified: metabolism	09191 Unclassified: metabolism	3.22591	0.000510949	1.07251	3.6225	AIPGENE26806
16.4285	16.5815	15.5459	16.0813	16.0849	15.6697	15.2826	15.4028	15.7481	15.5195	>AIPGENE26899	Swiss-Prot	sp|Q460N5|PAR14_HUMAN	Poly [ADP-ribose] polymerase 14 OS=Homo sapiens GN=PARP14 PE=1 SV=3	+	A_S	K15261	09191 Unclassified: metabolism	09191 Unclassified: metabolism	1.85664	0.00937838	0.619865	2.08199	AIPGENE26899
18.6436	18.778	18.524	18.6744	18.5228	19.0306	19.0445	18.9879	19.1397	19.1259	>AIPGENE27029	Swiss-Prot	sp|Q9NXW9|ALKB4_HUMAN	Alpha-ketoglutarate-dependent dioxygenase alkB homolog 4 OS=Homo sapiens GN=ALKBH4 PE=1 SV=1	+	A_S	K10766	09191 Unclassified: metabolism	09191 Unclassified: metabolism	4.26141	0.00151327	-0.437146	-2.79511	AIPGENE27029
17.022	16.9381	16.9838	16.9647	16.9582	17.5586	17.4367	17.398	17.5306	17.291	>AIPGENE27417	Swiss-Prot	sp|Q921G7|ETFD_MOUSE	Electron transfer flavoprotein-ubiquinone oxidoreductase, mitochondrial OS=Mus musculus GN=Etfdh PE=1 SV=1	+	A_S	K00311	09191 Unclassified: metabolism	09191 Unclassified: metabolism	4.86265	0.000939891	-0.469644	-3.1289	AIPGENE27417
16.822	16.6912	16.4657	16.2411	16.6623	15.1227	15.6973	15.2208	15.4242	14.5704	>AIPGENE27879	Swiss-Prot	sp|Q9BDJ4|LIPH_RABIT	Lipase member H OS=Oryctolagus cuniculus GN=LIPH PE=2 SV=1	+	A_S	K19404	09191 Unclassified: metabolism	09191 Unclassified: metabolism	3.69594	0.00011236	1.36938	4.37798	AIPGENE27879
16.7984	16.4465	16.4105	16.4261	16.3284	15.5452	16.0899	16.2455	16.1433	16.0866	>AIPGENE28023	Swiss-Prot	sp|Q64591|DECR_RAT	2,4-dienoyl-CoA reductase, mitochondrial OS=Rattus norvegicus GN=Decr1 PE=1 SV=2			K13236	09191 Unclassified: metabolism	09191 Unclassified: metabolism	1.84803	0.0167412	0.45989	1.85954	AIPGENE28023
16.8122	16.6424	16.5199	16.6213	16.6553	16.4752	16.5448	16.3646	16.6574	16.7105	>AIPGENE28974	Swiss-Prot	sp|A7RPT4|NNRE_NEMVE	NAD(P)H-hydrate epimerase OS=Nematostella vectensis GN=v1g228490 PE=3 SV=1			K17759	09191 Unclassified: metabolism	09191 Unclassified: metabolism	0.625987	0.568226	0.0997082	0.560376	AIPGENE28974
15.9501	19.7374	17.0893	18.4951	16.8183	18.7677	17.033	17.2109	17.8709	16.5526	>AIPGENE29051	Swiss-Prot	sp|O60687|SRPX2_HUMAN	Sushi repeat-containing protein SRPX2 OS=Homo sapiens GN=SRPX2 PE=1 SV=1			K19408	99993 Cell motility	09191 Unclassified: metabolism	0.0607918	0.902848	0.131011	0.150323	AIPGENE29051
14.4712	14.1929	14.3123	14.2494	14.0862	13.8347	13.3959	13.9742	13.9297	14.0609	>AIPGENE3535	Swiss-Prot	sp|Q8BG58|P4HTM_MOUSE	Transmembrane prolyl 4-hydroxylase OS=Mus musculus GN=P4htm PE=2 SV=1			K06711	09191 Unclassified: metabolism	09191 Unclassified: metabolism	1.88653	0.0190164	0.423318	1.81608	AIPGENE3535
14.3742	14.4223	14.3049	14.4329	14.4013	14.8152	14.6476	14.538	15.6589	14.9788	>AIPGENE3883	Swiss-Prot	sp|Q9D1D1|TSN11_MOUSE	Tetraspanin-11 OS=Mus musculus GN=Tspan11 PE=2 SV=1			K17352	99992 Structural proteins	09191 Unclassified: metabolism	1.58013	0.0193586	-0.540613	-1.80906	AIPGENE3883
17.9057	18.1281	17.8966	17.964	18.1478	18.016	17.7378	17.7377	17.9218	18.0257	>AIPGENE3892	Swiss-Prot	sp|Q9D1D1|TSN11_MOUSE	Tetraspanin-11 OS=Mus musculus GN=Tspan11 PE=2 SV=1			K17352	99992 Structural proteins	09191 Unclassified: metabolism	0.726109	0.483449	0.12063	0.656371	AIPGENE3892
17.7913	17.4894	17.4295	17.4506	17.4213	17.1974	17.1894	16.5844	17.0923	17.0963	>AIPGENE3961	Swiss-Prot	sp|P12890|AMDB_XENLA	Peptidyl-glycine alpha-amidating monooxygenase B OS=Xenopus laevis GN=pam-b PE=2 SV=1	+	A_S	K00504	09191 Unclassified: metabolism	09191 Unclassified: metabolism	2.17085	0.00955941	0.484438	2.07299	AIPGENE3961
19.0149	18.9942	18.9089	18.9453	18.8483	18.9741	18.2672	18.1128	18.6819	18.7197	>AIPGENE4329	Swiss-Prot	sp|P42620|YQJG_ECOLI	Glutathionyl-hydroquinone reductase YqjG OS=Escherichia coli (strain K12) GN=yqjG PE=1 SV=1			K07393	09191 Unclassified: metabolism	09191 Unclassified: metabolism	1.39014	0.050115	0.391174	1.50172	AIPGENE4329
19.4952	19.394	19.3709	19.2327	19.2877	19.1495	19.1532	19.2528	19.1599	19.076	>AIPGENE4330	Swiss-Prot	sp|P42620|YQJG_ECOLI	Glutathionyl-hydroquinone reductase YqjG OS=Escherichia coli (strain K12) GN=yqjG PE=1 SV=1			K07393	09191 Unclassified: metabolism	09191 Unclassified: metabolism	2.22755	0.0979856	0.197807	1.29067	AIPGENE4330
14.5323	14.4103	13.851	14.6809	14.2895	15.2344	14.9141	15.2057	14.863	15.2322	>AIPGENE4371	Swiss-Prot	sp|Q8A2I1|CABC2_BACTN	Chondroitin sulfate ABC exolyase OS=Bacteroides thetaiotaomicron (strain ATCC 29148 / DSM 2079 / NCTC 10582 / E50 / VPI-5482) GN=chonabc PE=1 SV=1	+	A_S	K08961	09191 Unclassified: metabolism	09191 Unclassified: metabolism	2.70018	0.00151663	-0.737073	-2.79524	AIPGENE4371
19.1912	19.0117	19.1875	17.8239	19.1877	18.5482	19.0178	18.7971	18.5424	18.787	>AIPGENE4457	Swiss-Prot	sp|O42401|MATN3_CHICK	Matrilin-3 OS=Gallus gallus GN=MATN3 PE=2 SV=1			K19467	99992 Structural proteins	09191 Unclassified: metabolism	0.202728	0.729699	0.141885	0.372577	AIPGENE4457
13.632	13.9332	13.4175	13.9408	13.7847	13.7563	13.455	13.3249	16.0811	13.5228	>AIPGENE5773	Swiss-Prot	sp|Q5M7T9|THNS2_RAT	Threonine synthase-like 2 OS=Rattus norvegicus GN=Thnsl2 PE=2 SV=1			K06037	09191 Unclassified: metabolism	09191 Unclassified: metabolism	0.220464	0.661436	-0.286365	-0.456461	AIPGENE5773
14.2446	14.5741	14.585	14.5366	14.4037	14.5025	14.9527	14.6559	14.708	14.8017	>AIPGENE5836	Swiss-Prot	sp|O60551|NMT2_HUMAN	Glycylpeptide N-tetradecanoyltransferase 2 OS=Homo sapiens GN=NMT2 PE=1 SV=1			K00671	09191 Unclassified: metabolism	09191 Unclassified: metabolism	1.4864	0.100584	-0.255363	-1.28331	AIPGENE5836
15.9783	15.9527	16.0475	15.9074	16.033	16.1242	16.2395	15.7463	16.0044	16.0754	>AIPGENE6347	Swiss-Prot	sp|Q9SXE1|GSOX3_ARATH	Flavin-containing monooxygenase FMO GS-OX3 OS=Arabidopsis thaliana GN=FMOGS-OX3 PE=2 SV=1			K22324	09191 Unclassified: metabolism	09191 Unclassified: metabolism	0.261609	0.799008	-0.0541931	-0.2909	AIPGENE6347
17.6204	17.7919	17.7629	17.5977	17.6375	16.6412	17.0415	15.9889	17.0779	16.9417	>AIPGENE721	Swiss-Prot	sp|P70665|SIAE_MOUSE	Sialate O-acetylesterase OS=Mus musculus GN=Siae PE=2 SV=3	+	A_S	K05970	09191 Unclassified: metabolism	09191 Unclassified: metabolism	2.74151	0.000923077	0.943844	3.08148	AIPGENE721
14.4147	14.1955	14.3621	14.3126	14.2494	14.5223	14.3186	14.2657	14.325	14.3248	>AIPGENE7563	Swiss-Prot	sp|Q2VB19|PUM1_CHICK	Pumilio homolog 1 OS=Gallus gallus GN=PUM1 PE=2 SV=1			K17943	99974 Translation	09191 Unclassified: metabolism	0.325752	0.807879	-0.0444489	-0.279669	AIPGENE7563
14.7792	14.5056	14.4433	14.6308	14.9059	18.628	15.2097	12.6335	16.0849	16.063	>AIPGENE7799	Swiss-Prot	sp|Q9Y394|DHRS7_HUMAN	Dehydrogenase/reductase SDR family member 7 OS=Homo sapiens GN=DHRS7 PE=1 SV=1			K11165	09191 Unclassified: metabolism	09191 Unclassified: metabolism	0.523542	0.223128	-1.07088	-1.00515	AIPGENE7799
16.355	16.4856	16.5023	16.4168	15.631	16.6313	16.8455	16.7513	16.7736	16.3875	>AIPGENE8331	Swiss-Prot	sp|P54922|ADPRH_HUMAN	[Protein ADP-ribosylarginine] hydrolase OS=Homo sapiens GN=ADPRH PE=1 SV=1			K01245	09191 Unclassified: metabolism	09191 Unclassified: metabolism	1.22219	0.0657957	-0.399693	-1.41466	AIPGENE8331
15.7028	15.6297	15.5135	15.5225	15.5151	15.5161	15.5277	15.7128	15.6072	15.8446	>AIPGENE8367	Swiss-Prot	sp|Q61127|NAB2_MOUSE	NGFI-A-binding protein 2 OS=Mus musculus GN=Nab2 PE=1 SV=2			K22388	99973 Transcription	09191 Unclassified: metabolism	0.400596	0.727016	-0.0649462	-0.37613	AIPGENE8367
15.0939	14.8489	9.6376	15.1746	14.868	14.9513	15.5679	8.67177	15.7919	15.8069	>AIPGENE8428	Swiss-Prot	sp|Q6PD31|TRAK1_MOUSE	Trafficking kinesin-binding protein 1 OS=Mus musculus GN=Trak1 PE=1 SV=1			K15369	99995 Signaling proteins	09191 Unclassified: metabolism	0.0471408	0.921315	-0.23335	-0.126226	AIPGENE8428
19.7711	19.6576	19.7468	19.6825	19.5104	19.48	19.3984	19.5256	19.2833	19.2829	>AIPGENE8998	Swiss-Prot	sp|Q92626|PXDN_HUMAN	Peroxidasin homolog OS=Homo sapiens GN=PXDN PE=1 SV=2			K19511	09191 Unclassified: metabolism	09191 Unclassified: metabolism	2.48905	0.0293684	0.27963	1.66938	AIPGENE8998
15.6305	15.6899	17.1545	16.399	17.7787	18.0259	18.0537	17.5011	18.2158	18.0671	>AIPGENE9031	Swiss-Prot	sp|Q6JQN1|ACD10_HUMAN	Acyl-CoA dehydrogenase family member 10 OS=Homo sapiens GN=ACAD10 PE=2 SV=1	+	A_S	K11729	99983 Lipid metabolism	09191 Unclassified: metabolism	1.97515	0.00189344	-1.44219	-2.69669	AIPGENE9031

## Sheet: ProteinFamilies-metabolism
A1	A2	A3	A4	A5	S1	S2	S3	S4	S5	C: Query	C: Source	C: Hit accession	C: Hit description	C: Student's T-test Significant A_S	C: Student's T-test significant	C: KEGG	C: PATH	C: Processes	N: -Log Student's T-test p-value A_S	N: Student's T-test q-value A_S	N: Student's T-test Difference A_S	N: Student's T-test Test statistic A_S	T: PG.ProteinGroups
17.2697	17.1926	17.2885	17.3107	17.1351	16.4447	16.6654	16.4218	16.4466	15.7245	>AIPGENE11122	Swiss-Prot	sp|A2AVA0|SVEP1_MOUSE	Sushi, von Willebrand factor type A, EGF and pentraxin domain-containing protein 1 OS=Mus musculus GN=Svep1 PE=1 SV=1	+	A_S	K17495	01009 Protein phosphatases and associated proteins [BR:ko01009]	09181 Protein families: metabolism	3.23829	0.00077377	0.898743	3.40973	AIPGENE11122
14.9925	14.8243	14.8306	14.9753	15.0533	14.5145	14.7245	14.5784	15.5321	14.5139	>AIPGENE11211	Swiss-Prot	sp|Q8NCN5|PDPR_HUMAN	Pyruvate dehydrogenase phosphatase regulatory subunit, mitochondrial OS=Homo sapiens GN=PDPR PE=1 SV=2			K17509	01009 Protein phosphatases and associated proteins [BR:ko01009]	09181 Protein families: metabolism	0.35864	0.583486	0.162523	0.543439	AIPGENE11211
15.9126	15.9197	15.8203	15.9072	15.9553	15.7031	15.8622	16.0349	14.6188	15.412	>AIPGENE11263	Swiss-Prot	sp|P31429|DPEP1_RABIT	Dipeptidase 1 OS=Oryctolagus cuniculus GN=DPEP1 PE=1 SV=1			K01273	01002 Peptidases [BR:ko01002]	09181 Protein families: metabolism	0.769427	0.186697	0.376835	1.07688	AIPGENE11263
12.2396	11.9448	12.7898	11.9088	11.9692	12.6558	12.4935	12.5625	12.1675	11.9775	>AIPGENE11315	Swiss-Prot	sp|Q99996|AKAP9_HUMAN	A-kinase anchor protein 9 OS=Homo sapiens GN=AKAP9 PE=1 SV=3			K16551	01009 Protein phosphatases and associated proteins [BR:ko01009]	09181 Protein families: metabolism	0.437166	0.49046	-0.200927	-0.649343	AIPGENE11315
16.3573	16.5749	16.492	16.361	16.4282	16.3525	16.3682	16.2967	18.1812	16.4559	>AIPGENE11626	Swiss-Prot	sp|Q8VCW8|ACSF2_MOUSE	Acyl-CoA synthetase family member 2, mitochondrial OS=Mus musculus GN=Acsf2 PE=1 SV=1			K00666	01004 Lipid biosynthesis proteins [BR:ko01004]	09181 Protein families: metabolism	0.343441	0.516323	-0.288208	-0.61873	AIPGENE11626
16.1248	16.2493	16.0134	16.2494	16.3387	16.4293	16.401	16.4124	16.3022	16.318	>AIPGENE11721	Swiss-Prot	sp|P55115|NAS15_CAEEL	Zinc metalloproteinase nas-15 OS=Caenorhabditis elegans GN=nas-15 PE=2 SV=2			K08076	01002 Peptidases [BR:ko01002]	09181 Protein families: metabolism	1.66227	0.179012	-0.177472	-1.09241	AIPGENE11721
16.4248	16.3501	16.2278	15.7976	16.2604	15.8888	15.8742	16.0241	15.9929	16.0336	>AIPGENE11735	Swiss-Prot	sp|Q13443|ADAM9_HUMAN	Disintegrin and metalloproteinase domain-containing protein 9 OS=Homo sapiens GN=ADAM9 PE=1 SV=1			K06834	01002 Peptidases [BR:ko01002]	09181 Protein families: metabolism	1.21587	0.145785	0.249398	1.16331	AIPGENE11735
16.4457	15.7677	16.375	16.4481	16.3915	16.1052	15.9954	15.9448	16.3494	16.0321	>AIPGENE11736	Swiss-Prot	sp|Q13443|ADAM9_HUMAN	Disintegrin and metalloproteinase domain-containing protein 9 OS=Homo sapiens GN=ADAM9 PE=1 SV=1			K06834	01002 Peptidases [BR:ko01002]	09181 Protein families: metabolism	0.669328	0.360966	0.200229	0.806156	AIPGENE11736
15.084	15.2118	15.1286	15.1212	15.0453	14.8452	14.7016	14.785	14.8907	14.5876	>AIPGENE11742	Swiss-Prot	sp|Q13444|ADA15_HUMAN	Disintegrin and metalloproteinase domain-containing protein 15 OS=Homo sapiens GN=ADAM15 PE=1 SV=4	+	A_S	K06836	01002 Peptidases [BR:ko01002]	09181 Protein families: metabolism	3.43068	0.00671064	0.356171	2.2178	AIPGENE11742
17.438	17.5263	17.4206	17.5654	17.4044	17.46	17.3591	17.2699	17.4176	16.9794	>AIPGENE11792	Swiss-Prot	sp|A7RZW4|DPP3_NEMVE	Dipeptidyl peptidase 3 OS=Nematostella vectensis GN=dpp3 PE=3 SV=1			K01277	01002 Peptidases [BR:ko01002]	09181 Protein families: metabolism	1.02921	0.283114	0.173711	0.908199	AIPGENE11792
16.803	16.9058	16.9846	16.6791	16.7835	15.9761	17.4984	17.356	16.273	17.6186	>AIPGENE12138	Swiss-Prot	sp|Q16651|PRSS8_HUMAN	Prostasin OS=Homo sapiens GN=PRSS8 PE=1 SV=1			K08664	01002 Peptidases [BR:ko01002]	09181 Protein families: metabolism	0.124409	0.823314	-0.113212	-0.254661	AIPGENE12138
17.4504	17.5019	17.0552	17.2672	17.3261	17.9854	17.9028	18.0208	18.0024	18.0907	>AIPGENE12919	Swiss-Prot	sp|Q1JPJ2|XPP1_BOVIN	Xaa-Pro aminopeptidase 1 OS=Bos taurus GN=XPNPEP1 PE=2 SV=1	+	A_S	K01262	01002 Peptidases [BR:ko01002]	09181 Protein families: metabolism	4.3955	0.000333333	-0.680261	-3.69568	AIPGENE12919
15.7004	14.9989	13.6561	13.8128	14.3975	14.9829	15.0092	14.1267	18.4139	14.8532	>AIPGENE12930	Swiss-Prot	sp|Q924S5|LONM_RAT	Lon protease homolog, mitochondrial OS=Rattus norvegicus GN=Lonp1 PE=2 SV=1			K08675	01002 Peptidases [BR:ko01002]	09181 Protein families: metabolism	0.544538	0.21239	-0.964063	-1.02324	AIPGENE12930
14.9709	14.8927	14.3533	14.775	14.6429	14.9948	15.0638	14.9734	14.3221	14.8847	>AIPGENE1320	Swiss-Prot	sp|Q6PC30|CSN5_DANRE	COP9 signalosome complex subunit 5 OS=Danio rerio GN=cops5 PE=2 SV=1			K09613	01002 Peptidases [BR:ko01002]	09181 Protein families: metabolism	0.297173	0.672331	-0.120811	-0.442735	AIPGENE1320
15.57	15.5524	15.6443	15.2952	15.5021	15.1812	14.7489	15.7508	15.9938	15.5846	>AIPGENE13235	Swiss-Prot	sp|Q5ZLA6|MYO1C_CHICK	Unconventional myosin-Ic OS=Gallus gallus GN=MYO1C PE=2 SV=1			K10356	01009 Protein phosphatases and associated proteins [BR:ko01009]	09181 Protein families: metabolism	0.0992252	0.875504	0.0609646	0.18599	AIPGENE13235
15.6177	15.325	15.4591	15.4826	15.4026	14.469	14.8442	14.2523	14.5392	14.6961	>AIPGENE13576	Swiss-Prot	sp|Q9UI42|CBPA4_HUMAN	Carboxypeptidase A4 OS=Homo sapiens GN=CPA4 PE=1 SV=2	+	A_S	K08637	01002 Peptidases [BR:ko01002]	09181 Protein families: metabolism	4.37243	0.000101523	0.897247	4.23819	AIPGENE13576
13.8263	13.8081	13.5802	13.6991	13.4222	13.7932	13.9846	14.0785	13.8994	14.1866	>AIPGENE14327	Swiss-Prot	sp|Q8TE57|ATS16_HUMAN	A disintegrin and metalloproteinase with thrombospondin motifs 16 OS=Homo sapiens GN=ADAMTS16 PE=2 SV=3			K08630	01002 Peptidases [BR:ko01002]	09181 Protein families: metabolism	1.87066	0.0376615	-0.321282	-1.59216	AIPGENE14327
15.995	16.0906	15.9993	15.9872	15.9892	15.9694	15.8784	16.2037	16.1547	16.0684	>AIPGENE14348	Swiss-Prot	sp|Q8TE57|ATS16_HUMAN	A disintegrin and metalloproteinase with thrombospondin motifs 16 OS=Homo sapiens GN=ADAMTS16 PE=2 SV=3			K08630	01002 Peptidases [BR:ko01002]	09181 Protein families: metabolism	0.287903	0.819122	-0.0426355	-0.262138	AIPGENE14348
16.5822	16.4787	16.64	16.5097	16.93	17.1485	17.0914	17.3263	17.1108	16.6802	>AIPGENE14555	Swiss-Prot	sp|O57460|TLL1_DANRE	Dorsal-ventral patterning tolloid-like protein 1 OS=Danio rerio GN=tll1 PE=2 SV=1			K09608	01002 Peptidases [BR:ko01002]	09181 Protein families: metabolism	1.98019	0.0153247	-0.443333	-1.8999	AIPGENE14555
16.2806	15.924	16.1585	16.255	15.9015	16.4484	16.2488	16.2151	16.539	16.2764	>AIPGENE1456	Swiss-Prot	sp|O15355|PPM1G_HUMAN	Protein phosphatase 1G OS=Homo sapiens GN=PPM1G PE=1 SV=1			K17499	01009 Protein phosphatases and associated proteins [BR:ko01009]	09181 Protein families: metabolism	1.33801	0.133097	-0.241621	-1.19403	AIPGENE1456
14.4569	15.0037	14.2311	15.1385	14.9168	15.1791	14.9881	14.9739	15.0043	14.9818	>AIPGENE14560	Swiss-Prot	sp|Q9WVM6|TLL2_MOUSE	Tolloid-like protein 2 OS=Mus musculus GN=Tll2 PE=1 SV=1			K13047	01002 Peptidases [BR:ko01002]	09181 Protein families: metabolism	0.801371	0.22788	-0.27605	-0.99567	AIPGENE14560
17.0128	16.9187	16.9226	17.1976	17.0437	17.0663	16.9541	17.2512	17.4814	17.4944	>AIPGENE146	Swiss-Prot	sp|P15374|UCHL3_HUMAN	Ubiquitin carboxyl-terminal hydrolase isozyme L3 OS=Homo sapiens GN=UCHL3 PE=1 SV=1			K05609	01002 Peptidases [BR:ko01002]	09181 Protein families: metabolism	1.04376	0.199683	-0.230404	-1.04877	AIPGENE146
15.1065	14.9662	15.0414	14.9082	15.008	15.1173	15.0208	14.9939	15.0558	14.9382	>AIPGENE14936	Swiss-Prot	sp|Q9JLI3|MMEL1_MOUSE	Membrane metallo-endopeptidase-like 1 OS=Mus musculus GN=Mmel1 PE=1 SV=1			K08635	01002 Peptidases [BR:ko01002]	09181 Protein families: metabolism	0.16622	0.917196	-0.0191229	-0.131893	AIPGENE14936
16.1445	16.1803	16.0897	16.1822	15.9468	15.4106	15.8218	15.5896	16.1947	15.4381	>AIPGENE15175	Swiss-Prot	sp|Q8K1T0|TMPS3_MOUSE	Transmembrane protease serine 3 OS=Mus musculus GN=Tmprss3 PE=1 SV=2			K09634	01002 Peptidases [BR:ko01002]	09181 Protein families: metabolism	1.59961	0.0305377	0.417712	1.6575	AIPGENE15175
15.5462	15.4507	15.3209	15.4995	15.4762	15.5666	15.2068	15.6931	16.4623	15.4747	>AIPGENE15280	Swiss-Prot	sp|Q6UW02|CP20A_HUMAN	Cytochrome P450 20A1 OS=Homo sapiens GN=CYP20A1 PE=2 SV=1			K07435	00199 Cytochrome P450 [BR:ko00199]	09181 Protein families: metabolism	0.480436	0.441529	-0.222018	-0.706065	AIPGENE15280
14.6881	14.9963	14.9503	15.1872	15.1023	15.4372	15.0886	15.1902	15.2956	15.1948	>AIPGENE15292	Swiss-Prot	sp|P23246|SFPQ_HUMAN	Splicing factor, proline- and glutamine-rich OS=Homo sapiens GN=SFPQ PE=1 SV=2			K13219	01009 Protein phosphatases and associated proteins [BR:ko01009]	09181 Protein families: metabolism	1.42025	0.107098	-0.256446	-1.26126	AIPGENE15292
18.5392	18.5773	18.279	18.5573	18.376	17.4187	17.2493	17.3895	17.6868	17.3255	>AIPGENE15443	Swiss-Prot	sp|A2AVA0|SVEP1_MOUSE	Sushi, von Willebrand factor type A, EGF and pentraxin domain-containing protein 1 OS=Mus musculus GN=Svep1 PE=1 SV=1	+	A_S	K17495	01009 Protein phosphatases and associated proteins [BR:ko01009]	09181 Protein families: metabolism	5.41556	0	1.05179	5.40359	AIPGENE15443
15.9938	16.0693	16.1849	16.0299	16.1023	16.0665	15.9431	15.7902	15.8513	15.5904	>AIPGENE15656	Swiss-Prot	sp|O60344|ECE2_HUMAN	Endothelin-converting enzyme 2 OS=Homo sapiens GN=ECE2 PE=1 SV=4			K01415	01002 Peptidases [BR:ko01002]	09181 Protein families: metabolism	1.53211	0.121531	0.227731	1.22425	AIPGENE15656
14.3079	15.2483	14.6223	14.9723	14.8371	15.3318	15.115	15.1394	15.1617	14.8281	>AIPGENE15881	Swiss-Prot	sp|Q0PHS9|DES_CAPAN	9-divinyl ether synthase OS=Capsicum annuum GN=DES PE=2 SV=1			K17874	00199 Cytochrome P450 [BR:ko00199]	09181 Protein families: metabolism	0.946173	0.156191	-0.317622	-1.14014	AIPGENE15881
15.8489	15.802	15.9316	16.0036	15.9196	14.9921	14.9838	15.0528	15.2778	14.7711	>AIPGENE16057	Swiss-Prot	sp|P55115|NAS15_CAEEL	Zinc metalloproteinase nas-15 OS=Caenorhabditis elegans GN=nas-15 PE=2 SV=2	+	A_S	K08076	01002 Peptidases [BR:ko01002]	09181 Protein families: metabolism	5.0818	0.000138889	0.88562	4.70392	AIPGENE16057
14.9159	14.7632	14.5705	14.6031	14.7313	14.5108	14.3056	14.2735	13.7487	14.1272	>AIPGENE16089	Swiss-Prot	sp|Q5G271|NETR_PANTR	Neurotrypsin OS=Pan troglodytes GN=PRSS12 PE=3 SV=1	+	A_S	K09624	01002 Peptidases [BR:ko01002]	09181 Protein families: metabolism	2.22571	0.00756647	0.523646	2.17188	AIPGENE16089
17.4862	17.2107	15.5415	17.1646	17.0501	16.7252	17.2416	17.0499	17.4283	17.1938	>AIPGENE16369	Swiss-Prot	sp|Q0IIF7|UBP14_BOVIN	Ubiquitin carboxyl-terminal hydrolase 14 OS=Bos taurus GN=USP14 PE=2 SV=3			K11843	01002 Peptidases [BR:ko01002]	09181 Protein families: metabolism	0.27305	0.609192	-0.237131	-0.510798	AIPGENE16369
16.1186	17.3416	15.474	16.0717	16.118	16.4305	16.0507	16.4964	17.4643	16.4292	>AIPGENE16656	Swiss-Prot	sp|O60344|ECE2_HUMAN	Endothelin-converting enzyme 2 OS=Homo sapiens GN=ECE2 PE=1 SV=4			K01415	01002 Peptidases [BR:ko01002]	09181 Protein families: metabolism	0.407721	0.429934	-0.349436	-0.719859	AIPGENE16656
17.1492	17.3493	17.2963	17.3317	17.2299	16.9794	16.2725	16.2123	16.5082	16.0469	>AIPGENE17142	Swiss-Prot	sp|Q9EPB1|DPP2_RAT	Dipeptidyl peptidase 2 OS=Rattus norvegicus GN=Dpp7 PE=1 SV=1	+	A_S	K01276	01002 Peptidases [BR:ko01002]	09181 Protein families: metabolism	3.09995	0.000899408	0.867445	3.26217	AIPGENE17142
17.9945	18.2555	18.3744	18.3959	18.3881	18.0696	18.3475	18.1189	18.0705	17.89	>AIPGENE17335	Swiss-Prot	sp|Q499N5|ACSF2_RAT	Acyl-CoA synthetase family member 2, mitochondrial OS=Rattus norvegicus GN=Acsf2 PE=2 SV=1			K00666	01004 Lipid biosynthesis proteins [BR:ko01004]	09181 Protein families: metabolism	0.910639	0.2993	0.182389	0.886483	AIPGENE17335
14.7363	15.0138	14.7534	14.5988	14.7388	14.432	14.5987	14.1308	14.4071	14.7902	>AIPGENE17545	Swiss-Prot	sp|Q5HZV9|PP1R7_RAT	Protein phosphatase 1 regulatory subunit 7 OS=Rattus norvegicus GN=Ppp1r7 PE=1 SV=1			K17550	01009 Protein phosphatases and associated proteins [BR:ko01009]	09181 Protein families: metabolism	1.30079	0.0963316	0.29648	1.29701	AIPGENE17545
15.6506	15.9724	15.0098	15.5072	15.5233	15.6379	15.6329	15.6025	15.5561	15.2858	>AIPGENE17593	Swiss-Prot	sp|O00160|MYO1F_HUMAN	Unconventional myosin-If OS=Homo sapiens GN=MYO1F PE=1 SV=3			K10356	01009 Protein phosphatases and associated proteins [BR:ko01009]	09181 Protein families: metabolism	0.0212263	0.979378	-0.0104046	-0.0387397	AIPGENE17593
16.9947	17.1223	17.2955	17.2785	17.1312	17.2967	17.3382	17.1938	17.1925	17.0174	>AIPGENE176	Swiss-Prot	sp|P49596|PP2C2_CAEEL	Probable protein phosphatase 2C T23F11.1 OS=Caenorhabditis elegans GN=ppm-2 PE=3 SV=2			K14803	01009 Protein phosphatases and associated proteins [BR:ko01009]	09181 Protein families: metabolism	0.224483	0.833423	-0.043327	-0.242639	AIPGENE176
18.2679	18.407	18.5521	18.329	18.2533	16.5588	17.0022	16.5945	15.5225	16.6113	>AIPGENE17763	Swiss-Prot	sp|Q9BZJ3|TRYD_HUMAN	Tryptase delta OS=Homo sapiens GN=TPSD1 PE=1 SV=2	+	A_S	K01340	01002 Peptidases [BR:ko01002]	09181 Protein families: metabolism	4.16592	0	1.90399	5.38871	AIPGENE17763
14.5383	15.3436	15.174	15.0128	15.0614	13.0366	13.9937	13.6128	12.6091	13.9992	>AIPGENE17798	Swiss-Prot	sp|Q9N2D1|TRYT_PIG	Tryptase OS=Sus scrofa GN=MCT7 PE=2 SV=1	+	A_S	K01340	01002 Peptidases [BR:ko01002]	09181 Protein families: metabolism	3.06469	0.000255319	1.57578	3.88823	AIPGENE17798
20.1846	20.0472	20.261	20.1595	19.5166	18.9997	19.1833	18.925	18.421	18.8905	>AIPGENE17936	Swiss-Prot	sp|P69526|TMPS9_RAT	Transmembrane protease serine 9 OS=Rattus norvegicus GN=Tmprss9 PE=3 SV=1	+	A_S	K09640	01002 Peptidases [BR:ko01002]	09181 Protein families: metabolism	3.60983	0.000199095	1.14988	4.04937	AIPGENE17936
16.5766	16.5697	16.4447	16.3908	16.4717	16.4645	16.0897	16.5487	16.1487	16.4497	>AIPGENE18145	Swiss-Prot	sp|Q64487|PTPRD_MOUSE	Receptor-type tyrosine-protein phosphatase delta OS=Mus musculus GN=Ptprd PE=1 SV=3			K06777	01009 Protein phosphatases and associated proteins [BR:ko01009]	09181 Protein families: metabolism	0.775767	0.403269	0.150401	0.755394	AIPGENE18145
15.2488	14.5625	15.1821	15.4039	15.2492	15.1988	14.7729	15.1876	15.3237	15.2631	>AIPGENE18152	Swiss-Prot	sp|P23468|PTPRD_HUMAN	Receptor-type tyrosine-protein phosphatase delta OS=Homo sapiens GN=PTPRD PE=1 SV=2			K06777	01009 Protein phosphatases and associated proteins [BR:ko01009]	09181 Protein families: metabolism	0.0397709	0.952805	-0.0199224	-0.072274	AIPGENE18152
16.3191	16.577	16.0903	16.2692	16.0316	16.5198	16.1835	16.4692	16.3484	16.6035	>AIPGENE18343	Swiss-Prot	sp|Q9Z1W9|STK39_MOUSE	STE20/SPS1-related proline-alanine-rich protein kinase OS=Mus musculus GN=Stk39 PE=1 SV=1			K08835	01001 Protein kinases [BR:ko01001]	09181 Protein families: metabolism	0.692045	0.401062	-0.167446	-0.758257	AIPGENE18343
12.9144	12.5409	12.2152	12.3787	12.5162	15.4019	14.9894	15.1766	15.0719	15.1738	>AIPGENE18484	Swiss-Prot	sp|G3V801|NETR_RAT	Neurotrypsin OS=Rattus norvegicus GN=Prss12 PE=1 SV=1	+	A_S	K09624	01002 Peptidases [BR:ko01002]	09181 Protein families: metabolism	7.32588	0	-2.64962	-11.2753	AIPGENE18484
15.8326	15.8842	15.5453	15.7142	15.6067	16.5384	15.8346	16.0987	16.6428	16.1453	>AIPGENE18891	Swiss-Prot	sp|Q9R158|AD26A_MOUSE	Disintegrin and metalloproteinase domain-containing protein 26A OS=Mus musculus GN=Adam26a PE=2 SV=2			K08613	01002 Peptidases [BR:ko01002]	09181 Protein families: metabolism	1.96336	0.0105916	-0.535355	-2.04105	AIPGENE18891
14.7323	14.3987	14.8631	14.8774	15.0109	15.4006	15.2879	15.3578	18.4656	15.2674	>AIPGENE18973	Swiss-Prot	sp|O60344|ECE2_HUMAN	Endothelin-converting enzyme 2 OS=Homo sapiens GN=ECE2 PE=1 SV=4			K01415	01002 Peptidases [BR:ko01002]	09181 Protein families: metabolism	0.995603	0.0364309	-1.17937	-1.60136	AIPGENE18973
16.8556	16.9632	17.1034	17.0846	17.1083	17.0556	17.0019	17.1888	17.2598	17.2265	>AIPGENE18998	Swiss-Prot	sp|P16444|DPEP1_HUMAN	Dipeptidase 1 OS=Homo sapiens GN=DPEP1 PE=1 SV=3			K01273	01002 Peptidases [BR:ko01002]	09181 Protein families: metabolism	0.929087	0.426719	-0.123537	-0.724637	AIPGENE18998
14.6558	15.9303	15.9763	16.0959	16.0285	16.4528	16.569	16.7597	16.1032	16.6776	>AIPGENE19148	Swiss-Prot	sp|O60235|TM11D_HUMAN	Transmembrane protease serine 11D OS=Homo sapiens GN=TMPRSS11D PE=1 SV=1			K09641	01002 Peptidases [BR:ko01002]	09181 Protein families: metabolism	1.51881	0.0130779	-0.775104	-1.96246	AIPGENE19148
14.1909	14.3111	14.1095	14.1677	14.1006	14.4314	14.3081	14.1469	13.6621	14.0349	>AIPGENE19389	Swiss-Prot	sp|Q9D7V9|NAAA_MOUSE	N-acylethanolamine-hydrolyzing acid amidase OS=Mus musculus GN=Naaa PE=2 SV=2			K13720	01002 Peptidases [BR:ko01002]	09181 Protein families: metabolism	0.168829	0.827962	0.0592892	0.249544	AIPGENE19389
16.5768	16.6939	16.5944	16.4539	16.3945	16.2759	16.1127	15.9086	15.9981	16.332	>AIPGENE19866	Swiss-Prot	sp|Q92824|PCSK5_HUMAN	Proprotein convertase subtilisin/kexin type 5 OS=Homo sapiens GN=PCSK5 PE=1 SV=4	+	A_S	K08654	01002 Peptidases [BR:ko01002]	09181 Protein families: metabolism	2.60318	0.00842517	0.417253	2.12622	AIPGENE19866
16.902	16.7586	16.62	16.8064	16.6728	17.2552	17.0201	17.2788	16.582	17.1022	>AIPGENE20038	Swiss-Prot	sp|O70589|CSKP_MOUSE	Peripheral plasma membrane protein CASK OS=Mus musculus GN=Cask PE=1 SV=2			K06103	01001 Protein kinases [BR:ko01001]	09181 Protein families: metabolism	1.21915	0.108687	-0.295721	-1.25662	AIPGENE20038
16.9709	16.8367	16.853	16.7977	16.7322	17.0421	17.0476	17.1312	17.4496	16.9108	>AIPGENE2116	Swiss-Prot	sp|P61023|CHP1_RAT	Calcineurin B homologous protein 1 OS=Rattus norvegicus GN=Chp1 PE=1 SV=2			K17610	01009 Protein phosphatases and associated proteins [BR:ko01009]	09181 Protein families: metabolism	1.64868	0.0691617	-0.278152	-1.40059	AIPGENE2116
14.886	14.7306	14.4636	14.6028	14.2912	14.8937	14.5591	14.8488	14.9818	14.2703	>AIPGENE21188	Swiss-Prot	sp|Q5R9U6|PP4R2_PONAB	Serine/threonine-protein phosphatase 4 regulatory subunit 2 OS=Pongo abelii GN=PPP4R2 PE=2 SV=1			K15425	01009 Protein phosphatases and associated proteins [BR:ko01009]	09181 Protein families: metabolism	0.295302	0.679483	-0.115875	-0.434498	AIPGENE21188
16.5366	15.4934	16.2307	16.0778	16.2161	15.555	15.9447	16.1334	16.2497	16.2193	>AIPGENE21445	Swiss-Prot	sp|Q64620|PPP6_RAT	Serine/threonine-protein phosphatase 6 catalytic subunit OS=Rattus norvegicus GN=Ppp6c PE=2 SV=2			K15498	01009 Protein phosphatases and associated proteins [BR:ko01009]	09181 Protein families: metabolism	0.165257	0.80056	0.0905199	0.288238	AIPGENE21445
17.2032	17.2301	17.1396	17.1667	17.349	17.2921	17.2386	16.0582	17.2529	17.2716	>AIPGENE21779	Swiss-Prot	sp|Q8BPM2|M4K5_MOUSE	Mitogen-activated protein kinase kinase kinase kinase 5 OS=Mus musculus GN=Map4k5 PE=1 SV=2			K08833	01001 Protein kinases [BR:ko01001]	09181 Protein families: metabolism	0.349442	0.562685	0.195007	0.56687	AIPGENE21779
18.2951	18.859	19.0524	18.4756	18.8124	17.6995	18.9695	18.9452	17.7157	19.0582	>AIPGENE22476	Swiss-Prot	sp|Q8TE56|ATS17_HUMAN	A disintegrin and metalloproteinase with thrombospondin motifs 17 OS=Homo sapiens GN=ADAMTS17 PE=2 SV=2			K08631	01002 Peptidases [BR:ko01002]	09181 Protein families: metabolism	0.269617	0.62142	0.221275	0.498911	AIPGENE22476
17.4384	17.6685	17.3481	17.3137	17.51	16.674	16.9823	16.955	16.7739	16.6746	>AIPGENE22504	Swiss-Prot	sp|Q9UKP5|ATS6_HUMAN	A disintegrin and metalloproteinase with thrombospondin motifs 6 OS=Homo sapiens GN=ADAMTS6 PE=2 SV=2	+	A_S	K08621	01002 Peptidases [BR:ko01002]	09181 Protein families: metabolism	3.94908	0.000860759	0.643801	3.35404	AIPGENE22504
14.8375	15.0426	14.8345	14.9862	14.7002	15.1261	14.7379	14.9512	15.9433	15.0974	>AIPGENE22508	Swiss-Prot	sp|Q64514|TPP2_MOUSE	Tripeptidyl-peptidase 2 OS=Mus musculus GN=Tpp2 PE=1 SV=3			K01280	01002 Peptidases [BR:ko01002]	09181 Protein families: metabolism	0.676672	0.271658	-0.290959	-0.927375	AIPGENE22508
14.3245	18.4417	15.0093	15.23	15.3032	15.6786	14.5816	15.5972	17.31	15.5275	>AIPGENE22646	Swiss-Prot	sp|Q502K3|ANR52_DANRE	Serine/threonine-protein phosphatase 6 regulatory ankyrin repeat subunit C OS=Danio rerio GN=ankrd52 PE=2 SV=1			K15504	01009 Protein phosphatases and associated proteins [BR:ko01009]	09181 Protein families: metabolism	0.0319562	0.948644	-0.0772285	-0.0821031	AIPGENE22646
17.3878	17.6715	17.8228	17.6248	17.72	17.8424	17.8075	17.7277	17.7734	17.7543	>AIPGENE23224	Swiss-Prot	sp|Q9P2N4|ATS9_HUMAN	A disintegrin and metalloproteinase with thrombospondin motifs 9 OS=Homo sapiens GN=ADAMTS9 PE=1 SV=4			K08624	01002 Peptidases [BR:ko01002]	09181 Protein families: metabolism	0.965994	0.388372	-0.13569	-0.775235	AIPGENE23224
15.1212	15.1407	15.1501	15.0259	15.0942	16.3284	15.2731	15.0068	15.372	15.3124	>AIPGENE23777	Swiss-Prot	sp|Q9ULJ8|NEB1_HUMAN	Neurabin-1 OS=Homo sapiens GN=PPP1R9A PE=1 SV=2			K17551	01009 Protein phosphatases and associated proteins [BR:ko01009]	09181 Protein families: metabolism	0.79573	0.187264	-0.352113	-1.07559	AIPGENE23777
16.6425	16.9195	16.9858	16.8871	16.7994	17.6726	17.1836	17.168	17.6754	17.4082	>AIPGENE23854	Swiss-Prot	sp|Q63357|MYO1D_RAT	Unconventional myosin-Id OS=Rattus norvegicus GN=Myo1d PE=1 SV=3	+	A_S	K10356	01009 Protein phosphatases and associated proteins [BR:ko01009]	09181 Protein families: metabolism	2.72837	0.00280297	-0.574702	-2.54014	AIPGENE23854
16.0672	16.1586	16.0314	16.0008	15.9621	15.7658	16.0316	15.8108	15.861	16.0031	>AIPGENE23856	Swiss-Prot	sp|Q3UU96|MRCKA_MOUSE	Serine/threonine-protein kinase MRCK alpha OS=Mus musculus GN=Cdc42bpa PE=2 SV=2			K16307	01001 Protein kinases [BR:ko01001]	09181 Protein families: metabolism	1.3642	0.275449	0.149547	0.921239	AIPGENE23856
15.968	15.8898	16.0566	16.2038	16.0633	16.0791	15.9314	15.9774	16.2241	15.9081	>AIPGENE2392	Swiss-Prot	sp|Q5R513|MPPA_PONAB	Mitochondrial-processing peptidase subunit alpha OS=Pongo abelii GN=PMPCA PE=2 SV=2			K01412	01002 Peptidases [BR:ko01002]	09181 Protein families: metabolism	0.0559173	0.953418	0.0122875	0.0689147	AIPGENE2392
16.8076	16.3229	17.2362	17.0158	17.1049	16.9546	16.8896	16.8855	18.1621	16.9078	>AIPGENE24038	Swiss-Prot	sp|Q9NZ08|ERAP1_HUMAN	Endoplasmic reticulum aminopeptidase 1 OS=Homo sapiens GN=ERAP1 PE=1 SV=3			K09604	01002 Peptidases [BR:ko01002]	09181 Protein families: metabolism	0.394456	0.479783	-0.262431	-0.66044	AIPGENE24038
18.199	19.1827	17.6716	18.3521	18.1859	17.3118	17.5044	17.2824	17.8882	16.9631	>AIPGENE24130	Swiss-Prot	sp|Q4LDE5|SVEP1_HUMAN	Sushi, von Willebrand factor type A, EGF and pentraxin domain-containing protein 1 OS=Homo sapiens GN=SVEP1 PE=1 SV=3	+	A_S	K17495	01009 Protein phosphatases and associated proteins [BR:ko01009]	09181 Protein families: metabolism	1.91395	0.00409492	0.928274	2.39215	AIPGENE24130
14.5467	14.2816	14.1102	14.3351	14.1851	14.5098	14.6066	14.4926	14.3035	14.6339	>AIPGENE24571	Swiss-Prot	sp|Q2KJI7|AFG32_BOVIN	AFG3-like protein 2 OS=Bos taurus GN=AFG3L2 PE=2 SV=1			K08956	01002 Peptidases [BR:ko01002]	09181 Protein families: metabolism	1.29671	0.167003	-0.217528	-1.11786	AIPGENE24571
16.7814	16.5827	16.5156	16.4505	16.4947	16.7009	16.74	16.6157	16.6758	16.5683	>AIPGENE24745	Swiss-Prot	sp|Q5F471|PP6R3_CHICK	Serine/threonine-protein phosphatase 6 regulatory subunit 3 OS=Gallus gallus GN=PPP6R3 PE=2 SV=1			K15501	01009 Protein phosphatases and associated proteins [BR:ko01009]	09181 Protein families: metabolism	0.731705	0.556305	-0.0951694	-0.574359	AIPGENE24745
17.7498	17.9919	17.8573	17.9656	17.8576	18.3034	18.1894	18.1826	18.2347	18.2099	>AIPGENE25069	Swiss-Prot	sp|O15484|CAN5_HUMAN	Calpain-5 OS=Homo sapiens GN=CAPN5 PE=1 SV=2	+	A_S	K08574	01002 Peptidases [BR:ko01002]	09181 Protein families: metabolism	3.94164	0.00550156	-0.339558	-2.28481	AIPGENE25069
16.9129	17.1595	17.2886	17.3796	17.0037	17.859	17.7797	17.8888	17.5523	17.684	>AIPGENE2512	Swiss-Prot	sp|P10547|LSTP_STASI	Lysostaphin OS=Staphylococcus simulans GN=lss PE=3 SV=2	+	A_S	K08259	01002 Peptidases [BR:ko01002]	09181 Protein families: metabolism	3.33921	0.00108213	-0.603891	-2.9305	AIPGENE2512
15.0045	15.2461	14.9508	15.0178	15.1304	14.4672	13.8692	14.1353	14.3276	13.7589	>AIPGENE25142	Swiss-Prot	sp|A2CI35|DUSTY_STRPU	Dual serine/threonine and tyrosine protein kinase OS=Strongylocentrotus purpuratus GN=DSTYK PE=2 SV=1	+	A_S	K16288	01001 Protein kinases [BR:ko01001]	09181 Protein families: metabolism	3.8033	0.000262009	0.958303	3.93321	AIPGENE25142
13.2514	13.6759	13.4678	13.3633	13.6141	13.8726	13.5054	13.5026	14.3276	13.3995	>AIPGENE25144	Swiss-Prot	sp|P29074|PTN4_HUMAN	Tyrosine-protein phosphatase non-receptor type 4 OS=Homo sapiens GN=PTPN4 PE=1 SV=1			K18037	01009 Protein phosphatases and associated proteins [BR:ko01009]	09181 Protein families: metabolism	0.645012	0.320978	-0.246998	-0.856136	AIPGENE25144
16.1955	16.0772	15.8838	15.8831	16.0015	15.4689	15.4764	15.4247	16.4555	15.4738	>AIPGENE25151	Swiss-Prot	sp|Q4TVR5|DUSTY_BOVIN	Dual serine/threonine and tyrosine protein kinase OS=Bos taurus GN=DSTYK PE=2 SV=1			K16288	01001 Protein kinases [BR:ko01001]	09181 Protein families: metabolism	0.878504	0.160257	0.348337	1.13152	AIPGENE25151
18.3089	18.1422	18.1777	18.0181	18.0264	17.5759	17.5965	17.7491	17.4204	17.5643	>AIPGENE25152	Swiss-Prot	sp|Q6XUX2|DUSTY_RAT	Dual serine/threonine and tyrosine protein kinase OS=Rattus norvegicus GN=Dstyk PE=2 SV=1	+	A_S	K16288	01001 Protein kinases [BR:ko01001]	09181 Protein families: metabolism	4.11373	0.000952909	0.553432	3.16439	AIPGENE25152
15.267	16.3929	16.0975	16.1985	16.3637	16.0917	16.0146	16.3117	16.5543	15.6821	>AIPGENE25271	Swiss-Prot	sp|Q8BX57|PXK_MOUSE	PX domain-containing protein kinase-like protein OS=Mus musculus GN=Pxk PE=1 SV=2			K17543	01001 Protein kinases [BR:ko01001]	09181 Protein families: metabolism	0.0979808	0.872258	-0.0669521	-0.189633	AIPGENE25271
17.6943	17.6856	17.8558	17.8723	17.7877	17.5919	17.9452	17.6775	17.9644	17.7556	>AIPGENE25411	Swiss-Prot	sp|Q3SZ71|MPPB_BOVIN	Mitochondrial-processing peptidase subunit beta OS=Bos taurus GN=PMPCB PE=2 SV=1			K17732	01002 Peptidases [BR:ko01002]	09181 Protein families: metabolism	0.0326976	0.976188	-0.00780602	-0.0426312	AIPGENE25411
16.2269	16.2192	15.9055	16.0536	16.1075	16.1955	16.1321	15.8585	15.3147	16.3103	>AIPGENE25502	Swiss-Prot	sp|Q5T1M5|FKB15_HUMAN	FK506-binding protein 15 OS=Homo sapiens GN=FKBP15 PE=1 SV=2			K17478	01009 Protein phosphatases and associated proteins [BR:ko01009]	09181 Protein families: metabolism	0.32224	0.631214	0.140322	0.487693	AIPGENE25502
14.8022	15.0683	15.1008	15.116	15.0865	15.0093	14.9645	15.2491	16.3797	15.4675	>AIPGENE25790	Swiss-Prot	sp|Q9Z2W1|STK25_MOUSE	Serine/threonine-protein kinase 25 OS=Mus musculus GN=Stk25 PE=1 SV=2			K08838	01001 Protein kinases [BR:ko01001]	09181 Protein families: metabolism	0.722941	0.203426	-0.379262	-1.04098	AIPGENE25790
14.3171	15.1076	15.3093	15.229	15.2093	15.1291	15.1224	15.114	15.4026	15.0889	>AIPGENE25799	Swiss-Prot	sp|F4JTE7|GPP1_ARATH	(DL)-glycerol-3-phosphatase 1 OS=Arabidopsis thaliana GN=GPP1 PE=1 SV=1			K17623	01009 Protein phosphatases and associated proteins [BR:ko01009]	09181 Protein families: metabolism	0.306001	0.647302	-0.136956	-0.470223	AIPGENE25799
15.9789	15.7657	16.0182	16.0899	15.9291	14.3952	15.3653	15.1223	15.5089	15.3076	>AIPGENE25894	Swiss-Prot	sp|P69526|TMPS9_RAT	Transmembrane protease serine 9 OS=Rattus norvegicus GN=Tmprss9 PE=3 SV=1	+	A_S	K09640	01002 Peptidases [BR:ko01002]	09181 Protein families: metabolism	2.40954	0.0019102	0.816499	2.68929	AIPGENE25894
17.6645	17.0915	17.869	17.8354	17.7467	18.0361	16.8592	17.8732	18.0954	18.0752	>AIPGENE25903	Swiss-Prot	sp|Q8N8A2|ANR44_HUMAN	Serine/threonine-protein phosphatase 6 regulatory ankyrin repeat subunit B OS=Homo sapiens GN=ANKRD44 PE=1 SV=3			K15503	01009 Protein phosphatases and associated proteins [BR:ko01009]	09181 Protein families: metabolism	0.215461	0.716316	-0.146392	-0.390433	AIPGENE25903
16.1145	16.0154	15.9642	16.0553	15.9411	15.0026	15.0704	14.9138	15.1333	15.0511	>AIPGENE2682	Swiss-Prot	sp|A2AVA0|SVEP1_MOUSE	Sushi, von Willebrand factor type A, EGF and pentraxin domain-containing protein 1 OS=Mus musculus GN=Svep1 PE=1 SV=1	+	A_S	K17495	01009 Protein phosphatases and associated proteins [BR:ko01009]	09181 Protein families: metabolism	7.45988	0	0.983858	6.63889	AIPGENE2682
19.5298	19.5009	19.4366	19.3793	19.3572	19.5133	19.3914	19.4033	19.2768	19.3581	>AIPGENE26826	Swiss-Prot	sp|Q6NSR8|PEPL1_MOUSE	Probable aminopeptidase NPEPL1 OS=Mus musculus GN=Npepl1 PE=2 SV=1			K09611	01002 Peptidases [BR:ko01002]	09181 Protein families: metabolism	0.476183	0.752863	0.0521759	0.34609	AIPGENE26826
17.0181	16.7377	16.4629	16.225	16.5409	16.6675	17.1213	16.5742	16.7316	16.9465	>AIPGENE27081	Swiss-Prot	sp|Q503L9|NXN_DANRE	Nucleoredoxin OS=Danio rerio GN=nxn PE=2 SV=1			K17609	01009 Protein phosphatases and associated proteins [BR:ko01009]	09181 Protein families: metabolism	0.619752	0.373351	-0.211286	-0.792933	AIPGENE27081
15.9011	15.8262	15.803	15.8104	15.682	16.1921	16.1531	16.4255	16.0955	16.2613	>AIPGENE27203	Swiss-Prot	sp|Q9CZR2|NALD2_MOUSE	N-acetylated-alpha-linked acidic dipeptidase 2 OS=Mus musculus GN=Naalad2 PE=1 SV=2	+	A_S	K01301	01002 Peptidases [BR:ko01002]	09181 Protein families: metabolism	3.63153	0.00295238	-0.420983	-2.52302	AIPGENE27203
19.4953	19.438	19.3174	19.4785	19.3159	19.0933	18.7938	19.2034	19.2519	19.3265	>AIPGENE27210	Swiss-Prot	sp|P55786|PSA_HUMAN	Puromycin-sensitive aminopeptidase OS=Homo sapiens GN=NPEPPS PE=1 SV=2			K08776	01002 Peptidases [BR:ko01002]	09181 Protein families: metabolism	1.5874	0.0763385	0.275219	1.37045	AIPGENE27210
19.2228	19.1815	19.0841	19.0515	19.1342	19.0765	18.8525	19.0063	18.6496	18.8237	>AIPGENE27212	Swiss-Prot	sp|P55786|PSA_HUMAN	Puromycin-sensitive aminopeptidase OS=Homo sapiens GN=NPEPPS PE=1 SV=2			K08776	01002 Peptidases [BR:ko01002]	09181 Protein families: metabolism	1.85133	0.0696928	0.25309	1.39874	AIPGENE27212
14.1079	14.2901	14.1696	14.3274	14.014	14.2112	14.0338	13.9328	14.1469	13.3243	>AIPGENE2738	Swiss-Prot	sp|Q5R407|UBP5_PONAB	Ubiquitin carboxyl-terminal hydrolase 5 OS=Pongo abelii GN=UBP5 PE=2 SV=1			K11836	01002 Peptidases [BR:ko01002]	09181 Protein families: metabolism	0.759358	0.265603	0.251977	0.937124	AIPGENE2738
15.5757	15.6832	15.563	15.6854	15.565	15.4773	15.7005	15.6112	15.5509	15.6545	>AIPGENE27599	Swiss-Prot	sp|O57382|TLL2_XENLA	Tolloid-like protein 2 OS=Xenopus laevis GN=tll2 PE=2 SV=1			K13047	01002 Peptidases [BR:ko01002]	09181 Protein families: metabolism	0.121393	0.936779	0.0155823	0.104943	AIPGENE27599
17.3516	17.2594	17.1568	16.4643	17.1695	16.6266	16.8902	18.0297	17.4558	17.1575	>AIPGENE27624	Swiss-Prot	sp|Q5MPA9|DCLK2_RAT	Serine/threonine-protein kinase DCLK2 OS=Rattus norvegicus GN=Dclk2 PE=1 SV=2			K08805	01001 Protein kinases [BR:ko01001]	09181 Protein families: metabolism	0.211527	0.716828	-0.151633	-0.389468	AIPGENE27624
16.3974	16.1007	16.3294	16.229	16.1894	16.8058	15.9838	16.6182	16.558	16.6892	>AIPGENE27682	Swiss-Prot	sp|P98063|BMP1_MOUSE	Bone morphogenetic protein 1 OS=Mus musculus GN=Bmp1 PE=1 SV=2			K05502	01002 Peptidases [BR:ko01002]	09181 Protein families: metabolism	0.995379	0.166962	-0.281798	-1.11777	AIPGENE27682
15.6257	15.6061	15.6357	15.5105	15.4044	15.7052	15.7193	15.5526	14.0393	15.4253	>AIPGENE28053	Swiss-Prot	sp|O35239|PTN9_MOUSE	Tyrosine-protein phosphatase non-receptor type 9 OS=Mus musculus GN=Ptpn9 PE=1 SV=2			K18038	01009 Protein phosphatases and associated proteins [BR:ko01009]	09181 Protein families: metabolism	0.370354	0.498358	0.268158	0.638612	AIPGENE28053
16.9943	17.2783	16.909	16.7037	16.7888	16.7764	16.5821	16.9104	16.8667	16.7898	>AIPGENE28072	Swiss-Prot	sp|Q86Y13|DZIP3_HUMAN	E3 ubiquitin-protein ligase DZIP3 OS=Homo sapiens GN=DZIP3 PE=1 SV=2			K10642	01009 Protein phosphatases and associated proteins [BR:ko01009]	09181 Protein families: metabolism	0.64609	0.4473	0.149761	0.699353	AIPGENE28072
16.2049	16.0848	16.0979	15.9791	15.9747	16.5852	16.7663	16.7564	16.6629	16.7103	>AIPGENE28534	Swiss-Prot	sp|P55115|NAS15_CAEEL	Zinc metalloproteinase nas-15 OS=Caenorhabditis elegans GN=nas-15 PE=2 SV=2	+	A_S	K08076	01002 Peptidases [BR:ko01002]	09181 Protein families: metabolism	5.55485	0.000147465	-0.627953	-4.07324	AIPGENE28534
12.9085	13.2049	13.5429	13.4539	13.5529	13.6125	13.6956	13.6254	13.7372	13.8031	>AIPGENE28678	Swiss-Prot	sp|Q76IC5|PGPI_RAT	Pyroglutamyl-peptidase 1 OS=Rattus norvegicus GN=Pgpep1 PE=1 SV=1			K01304	01002 Peptidases [BR:ko01002]	09181 Protein families: metabolism	1.65107	0.0382303	-0.362137	-1.5869	AIPGENE28678
18.3871	18.4601	18.8803	18.5189	18.6592	19.2802	18.0108	19.1897	18.3016	19.1355	>AIPGENE2910	Swiss-Prot	sp|P55115|NAS15_CAEEL	Zinc metalloproteinase nas-15 OS=Caenorhabditis elegans GN=nas-15 PE=2 SV=2			K08076	01002 Peptidases [BR:ko01002]	09181 Protein families: metabolism	0.315789	0.586757	-0.202421	-0.539241	AIPGENE2910
18.9297	19.0283	18.857	19.0812	18.983	18.4865	18.3523	18.2012	18.4066	18.3465	>AIPGENE29160	Swiss-Prot	sp|Q5I0D7|PEPD_RAT	Xaa-Pro dipeptidase OS=Rattus norvegicus GN=Pepd PE=2 SV=1	+	A_S	K14213	01002 Peptidases [BR:ko01002]	09181 Protein families: metabolism	5.12346	0.00031405	0.617214	3.83994	AIPGENE29160
21.5281	22.0861	21.9828	22.014	22.0966	22.2356	22.1033	21.5939	21.9728	22.0774	>AIPGENE3055	Swiss-Prot	sp|Q9VT65|CANB_DROME	Calpain-B OS=Drosophila melanogaster GN=CalpB PE=1 SV=2			K08585	01002 Peptidases [BR:ko01002]	09181 Protein families: metabolism	0.139082	0.851909	-0.0550964	-0.218847	AIPGENE3055
18.1353	18.0674	18.0265	18.1343	18.0509	18.5821	18.5305	18.5743	18.4257	18.3997	>AIPGENE3082	Swiss-Prot	sp|Q13308|PTK7_HUMAN	Inactive tyrosine-protein kinase 7 OS=Homo sapiens GN=PTK7 PE=1 SV=2	+	A_S	K05127	01001 Protein kinases [BR:ko01001]	09181 Protein families: metabolism	4.92422	0.00112919	-0.419588	-2.91561	AIPGENE3082
13.3972	16.9863	12.6428	13.605	13.541	13.9443	14.1064	13.6635	13.6065	13.8561	>AIPGENE3184	Swiss-Prot	sp|Q8VHF0|MARK3_RAT	MAP/microtubule affinity-regulating kinase 3 OS=Rattus norvegicus GN=Mark3 PE=2 SV=1			K08798	01001 Protein kinases [BR:ko01001]	09181 Protein families: metabolism	0.096481	0.841777	0.199109	0.230642	AIPGENE3184
16.3444	16.5701	16.6806	16.7263	16.5597	16.6464	16.6796	16.529	16.9506	16.4143	>AIPGENE3355	Swiss-Prot	sp|Q9UKP5|ATS6_HUMAN	A disintegrin and metalloproteinase with thrombospondin motifs 6 OS=Homo sapiens GN=ADAMTS6 PE=2 SV=2			K08621	01002 Peptidases [BR:ko01002]	09181 Protein families: metabolism	0.251699	0.771389	-0.0677826	-0.320465	AIPGENE3355
14.9531	15.4668	15.6498	15.6771	15.1934	15.1313	15.1064	14.7834	14.7379	15.2216	>AIPGENE3413	Swiss-Prot	sp|Q1EHB3|ATS7_RAT	A disintegrin and metalloproteinase with thrombospondin motifs 7 OS=Rattus norvegicus GN=Adamts7 PE=1 SV=1			K08622	01002 Peptidases [BR:ko01002]	09181 Protein families: metabolism	1.29993	0.0593082	0.391923	1.45115	AIPGENE3413
16.3232	16.6018	16.4807	16.433	16.5216	16.6196	16.5209	16.6167	18.168	16.5466	>AIPGENE3421	Swiss-Prot	sp|F1LYQ8|FARP1_RAT	FERM, RhoGEF and pleckstrin domain-containing protein 1 OS=Rattus norvegicus GN=Farp1 PE=1 SV=2			K17477	01009 Protein phosphatases and associated proteins [BR:ko01009]	09181 Protein families: metabolism	0.644836	0.225461	-0.422296	-0.999856	AIPGENE3421
11.4245	12.9138	12.8378	12.9317	12.871	12.8406	12.9519	12.5242	12.7801	12.7129	>AIPGENE3604	Swiss-Prot	sp|Q8BVQ5|PPME1_MOUSE	Protein phosphatase methylesterase 1 OS=Mus musculus GN=Ppme1 PE=1 SV=5			K13617	01002 Peptidases [BR:ko01002]	09181 Protein families: metabolism	0.224052	0.698678	-0.166167	-0.413546	AIPGENE3604
15.0175	14.8352	14.5085	14.6529	14.7265	14.6149	15.3578	15.3178	14.7696	15.2412	>AIPGENE3608	Swiss-Prot	sp|P23468|PTPRD_HUMAN	Receptor-type tyrosine-protein phosphatase delta OS=Homo sapiens GN=PTPRD PE=1 SV=2			K06777	01009 Protein phosphatases and associated proteins [BR:ko01009]	09181 Protein families: metabolism	0.944746	0.159882	-0.312155	-1.13214	AIPGENE3608
15.2169	15.2548	15.2589	15.0601	15.2063	14.8575	14.9541	14.1206	14.5899	13.8306	>AIPGENE3924	Swiss-Prot	sp|Q5EAD5|PGTB1_BOVIN	Geranylgeranyl transferase type-1 subunit beta OS=Bos taurus GN=PGGT1B PE=2 SV=1	+	A_S	K11713	01006 Prenyltransferases [BR:ko01006]	09181 Protein families: metabolism	1.98579	0.0054875	0.728849	2.28728	AIPGENE3924
13.3409	12.5656	13.301	13.5046	13.5361	14.0215	13.8167	13.9081	13.7446	13.6742	>AIPGENE428	Swiss-Prot	sp|O43184|ADA12_HUMAN	Disintegrin and metalloproteinase domain-containing protein 12 OS=Homo sapiens GN=ADAM12 PE=1 SV=3			K06835	01002 Peptidases [BR:ko01002]	09181 Protein families: metabolism	1.84523	0.0107688	-0.583394	-2.0318	AIPGENE428
15.7891	15.6469	15.317	15.4054	15.3641	15.1376	15.187	14.884	14.8035	15.2448	>AIPGENE4589	Swiss-Prot	sp|Q9NQW7|XPP1_HUMAN	Xaa-Pro aminopeptidase 1 OS=Homo sapiens GN=XPNPEP1 PE=1 SV=3			K01262	01002 Peptidases [BR:ko01002]	09181 Protein families: metabolism	2.14949	0.0116739	0.453134	2.00296	AIPGENE4589
15.9053	15.9049	15.8205	15.9845	15.9985	15.8317	15.7561	14.3254	15.326	15.8452	>AIPGENE467	Swiss-Prot	sp|P17538|CTRB1_HUMAN	Chymotrypsinogen B OS=Homo sapiens GN=CTRB1 PE=2 SV=1			K01310	01002 Peptidases [BR:ko01002]	09181 Protein families: metabolism	0.92056	0.0969985	0.505862	1.29459	AIPGENE467
16.8089	16.8641	16.869	16.7381	16.764	16.8942	17.0311	15.9784	16.6414	17.0238	>AIPGENE5250	Swiss-Prot	sp|Q8VZH2|APM1_ARATH	Aminopeptidase M1 OS=Arabidopsis thaliana GN=APM1 PE=1 SV=1			K08776	01002 Peptidases [BR:ko01002]	09181 Protein families: metabolism	0.190358	0.773175	0.0950378	0.318245	AIPGENE5250
18.544	18.6393	18.5624	18.5451	18.589	18.1754	18.2331	18.0246	17.7528	18.1531	>AIPGENE5259	Swiss-Prot	sp|Q8VZH2|APM1_ARATH	Aminopeptidase M1 OS=Arabidopsis thaliana GN=APM1 PE=1 SV=1	+	A_S	K08776	01002 Peptidases [BR:ko01002]	09181 Protein families: metabolism	3.39156	0.00182195	0.508143	2.70814	AIPGENE5259
16.8346	16.7659	16.7565	16.912	16.623	15.9899	16.3552	16.174	16.267	16.2421	>AIPGENE5577	Swiss-Prot	sp|Q4LDE5|SVEP1_HUMAN	Sushi, von Willebrand factor type A, EGF and pentraxin domain-containing protein 1 OS=Homo sapiens GN=SVEP1 PE=1 SV=3	+	A_S	K17495	01009 Protein phosphatases and associated proteins [BR:ko01009]	09181 Protein families: metabolism	4.10564	0.000890173	0.572761	3.22294	AIPGENE5577
15.8957	15.8814	16.0046	15.9424	15.9121	16.4712	16.2617	16.4184	15.9687	16.3396	>AIPGENE5638	Swiss-Prot	sp|Q08BB2|P2012_DANRE	Probable carboxypeptidase PM20D1.2 OS=Danio rerio GN=pm20d1.2 PE=2 SV=1			K13049	01002 Peptidases [BR:ko01002]	09181 Protein families: metabolism	2.40995	0.0150228	-0.364658	-1.91001	AIPGENE5638
17.5669	17.4637	17.4758	17.4559	17.4447	17.5989	17.6539	17.6642	17.4907	17.6319	>AIPGENE5766	Swiss-Prot	sp|P97321|SEPR_MOUSE	Seprase OS=Mus musculus GN=Fap PE=2 SV=1			K08674	01002 Peptidases [BR:ko01002]	09181 Protein families: metabolism	1.96691	0.278585	-0.12649	-0.914727	AIPGENE5766
15.8737	15.7418	15.6169	15.7864	15.8064	15.7797	15.8742	15.9915	15.7735	15.8061	>AIPGENE5963	Swiss-Prot	sp|Q4PZA2|ECE1_MOUSE	Endothelin-converting enzyme 1 OS=Mus musculus GN=Ece1 PE=1 SV=1			K01415	01002 Peptidases [BR:ko01002]	09181 Protein families: metabolism	0.672777	0.617341	-0.0799566	-0.502846	AIPGENE5963
18.0651	18.0727	18.4761	18.4963	18.4342	18.2105	18.3582	18.3501	18.3505	18.3491	>AIPGENE5975	Swiss-Prot	sp|P55115|NAS15_CAEEL	Zinc metalloproteinase nas-15 OS=Caenorhabditis elegans GN=nas-15 PE=2 SV=2			K08076	01002 Peptidases [BR:ko01002]	09181 Protein families: metabolism	0.0512036	0.953014	-0.0147953	-0.073068	AIPGENE5975
16.8303	16.5136	16.523	16.5261	16.5534	15.8609	15.9489	15.7671	15.5755	15.7935	>AIPGENE6432	Swiss-Prot	sp|Q9Y646|CBPQ_HUMAN	Carboxypeptidase Q OS=Homo sapiens GN=CPQ PE=1 SV=1	+	A_S	K01302	01002 Peptidases [BR:ko01002]	09181 Protein families: metabolism	4.81244	0.000104167	0.800096	4.28559	AIPGENE6432
18.4546	18.1315	18.444	18.2678	18.3337	18.2418	17.3056	17.7365	18.4453	18.3301	>AIPGENE6688	Swiss-Prot	sp|P55115|NAS15_CAEEL	Zinc metalloproteinase nas-15 OS=Caenorhabditis elegans GN=nas-15 PE=2 SV=2			K08076	01002 Peptidases [BR:ko01002]	09181 Protein families: metabolism	0.710172	0.240938	0.314468	0.975692	AIPGENE6688
16.7936	16.5126	16.3638	16.4331	16.2677	15.1215	15.6696	15.1042	15.7031	15.4787	>AIPGENE6698	Swiss-Prot	sp|Q6GPI1|CTRB2_HUMAN	Chymotrypsinogen B2 OS=Homo sapiens GN=CTRB2 PE=2 SV=2	+	A_S	K01310	01002 Peptidases [BR:ko01002]	09181 Protein families: metabolism	3.83039	0.000149533	1.05873	4.11523	AIPGENE6698
13.5505	13.3347	12.9757	13.3969	13.4857	13.3733	13.0733	12.7863	12.883	15.2848	>AIPGENE6893	Swiss-Prot	sp|Q3ZC89|MAP2_BOVIN	Methionine aminopeptidase 2 OS=Bos taurus GN=METAP2 PE=2 SV=1			K01265	01002 Peptidases [BR:ko01002]	09181 Protein families: metabolism	0.103408	0.842784	-0.131432	-0.229411	AIPGENE6893
15.9977	16.0776	15.9816	15.8816	15.9918	16.3669	16.3372	16.2478	16.3801	16.4507	>AIPGENE7077	Swiss-Prot	sp|P46735|MYO1B_MOUSE	Unconventional myosin-Ib OS=Mus musculus GN=Myo1b PE=2 SV=3	+	A_S	K10356	01009 Protein phosphatases and associated proteins [BR:ko01009]	09181 Protein families: metabolism	4.42238	0.0027215	-0.370488	-2.54814	AIPGENE7077
17.6009	17.4813	17.6287	17.5757	17.6522	17.4868	17.321	17.4697	17.5151	17.8207	>AIPGENE7087	Swiss-Prot	sp|Q9CZR2|NALD2_MOUSE	N-acetylated-alpha-linked acidic dipeptidase 2 OS=Mus musculus GN=Naalad2 PE=1 SV=2			K01301	01002 Peptidases [BR:ko01002]	09181 Protein families: metabolism	0.323203	0.751126	0.065136	0.348459	AIPGENE7087
13.188	13.6959	13.694	13.7705	13.4515	14.9561	14.9913	15.0423	15.3938	14.8937	>AIPGENE716	Swiss-Prot	sp|Q6GM78|ASGL1_XENLA	Isoaspartyl peptidase/L-asparaginase OS=Xenopus laevis GN=asrgl1 PE=2 SV=1	+	A_S	K13051	01002 Peptidases [BR:ko01002]	09181 Protein families: metabolism	5.31255	0	-1.49547	-6.26067	AIPGENE716
19.3333	19.2329	19.365	19.4715	19.1774	20.1544	19.9512	20.2217	20.0887	19.8962	>AIPGENE7180	Swiss-Prot	sp|P57727|TMPS3_HUMAN	Transmembrane protease serine 3 OS=Homo sapiens GN=TMPRSS3 PE=1 SV=2	+	A_S	K09634	01002 Peptidases [BR:ko01002]	09181 Protein families: metabolism	4.85372	0.000152381	-0.746429	-4.15038	AIPGENE7180
18.9476	19.8612	20.0727	19.7671	19.9314	19.4131	19.8468	19.997	19.3319	19.685	>AIPGENE7183	Swiss-Prot	sp|Q7Z410|TMPS9_HUMAN	Transmembrane protease serine 9 OS=Homo sapiens GN=TMPRSS9 PE=1 SV=2			K09640	01002 Peptidases [BR:ko01002]	09181 Protein families: metabolism	0.0963459	0.877774	0.0612446	0.182775	AIPGENE7183
20.5278	20.3167	20.6719	20.5125	20.6351	19.6196	20.175	20.3076	19.719	19.4072	>AIPGENE7188	Swiss-Prot	sp|Q8K1T0|TMPS3_MOUSE	Transmembrane protease serine 3 OS=Mus musculus GN=Tmprss3 PE=1 SV=2	+	A_S	K09634	01002 Peptidases [BR:ko01002]	09181 Protein families: metabolism	2.27325	0.00361606	0.687104	2.44164	AIPGENE7188
17.7855	17.8155	15.8911	17.6128	17.6936	17.5051	16.132	17.4985	17.3374	16.1139	>AIPGENE7205	Swiss-Prot	sp|Q9ER04|TMPS5_MOUSE	Transmembrane protease serine 5 OS=Mus musculus GN=Tmprss5 PE=2 SV=3			K09636	01002 Peptidases [BR:ko01002]	09181 Protein families: metabolism	0.40338	0.41023	0.442291	0.746978	AIPGENE7205
17.8793	17.701	17.2481	17.7169	17.7455	18.0605	17.6353	17.3408	17.5404	17.3539	>AIPGENE7218	Swiss-Prot	sp|Q9DBI0|TMPS6_MOUSE	Transmembrane protease serine 6 OS=Mus musculus GN=Tmprss6 PE=1 SV=4			K09637	01002 Peptidases [BR:ko01002]	09181 Protein families: metabolism	0.166226	0.815286	0.0719898	0.267265	AIPGENE7218
15.2808	17.5554	14.8934	14.8312	15.0166	15.5763	14.966	15.6505	13.5734	15.6065	>AIPGENE7343	Swiss-Prot	sp|O75365|TP4A3_HUMAN	Protein tyrosine phosphatase type IVA 3 OS=Homo sapiens GN=PTP4A3 PE=1 SV=2			K18041	01009 Protein phosphatases and associated proteins [BR:ko01009]	09181 Protein families: metabolism	0.286758	0.543707	0.440961	0.587888	AIPGENE7343
15.5473	15.9521	15.7984	15.8061	15.7952	15.2676	15.4168	15.3165	15.3784	15.4319	>AIPGENE774	Swiss-Prot	sp|P55115|NAS15_CAEEL	Zinc metalloproteinase nas-15 OS=Caenorhabditis elegans GN=nas-15 PE=2 SV=2	+	A_S	K08076	01002 Peptidases [BR:ko01002]	09181 Protein families: metabolism	3.38546	0.00377003	0.417582	2.4254	AIPGENE774
18.9574	18.9268	18.9991	18.9118	18.9531	17.6209	18.076	17.6271	16.8491	17.7792	>AIPGENE7764	Swiss-Prot	sp|Q19269|NAS14_CAEEL	Zinc metalloproteinase nas-14 OS=Caenorhabditis elegans GN=nas-14 PE=2 SV=2	+	A_S	K08076	01002 Peptidases [BR:ko01002]	09181 Protein families: metabolism	3.80749	0.000121212	1.35919	4.47912	AIPGENE7764
16.6793	16.5856	16.5463	16.5797	16.4484	14.7011	15.4102	13.9567	14.9187	14.8488	>AIPGENE7794	Swiss-Prot	sp|P55115|NAS15_CAEEL	Zinc metalloproteinase nas-15 OS=Caenorhabditis elegans GN=nas-15 PE=2 SV=2	+	A_S	K08076	01002 Peptidases [BR:ko01002]	09181 Protein families: metabolism	4.18781	0	1.80077	5.32923	AIPGENE7794
15.4158	15.4719	15.3882	15.2609	15.2963	15.8232	15.4884	15.6403	13.7373	15.6103	>AIPGENE7831	Swiss-Prot	sp|Q9UKP5|ATS6_HUMAN	A disintegrin and metalloproteinase with thrombospondin motifs 6 OS=Homo sapiens GN=ADAMTS6 PE=2 SV=2			K08621	01002 Peptidases [BR:ko01002]	09181 Protein families: metabolism	0.102682	0.852406	0.10669	0.219366	AIPGENE7831
15.5258	15.6222	14.9132	15.4647	15.2474	13.6013	8.34997	13.5416	15.0085	14.8709	>AIPGENE7832	Swiss-Prot	sp|Q9QXE5|TSSP_MOUSE	Thymus-specific serine protease OS=Mus musculus GN=Prss16 PE=2 SV=1			K09649	01002 Peptidases [BR:ko01002]	09181 Protein families: metabolism	0.999352	0.0255748	2.28021	1.7185	AIPGENE7832
14.1439	19.4496	14.2768	14.052	14.2402	14.299	14.5657	14.0025	19.3444	13.9948	>AIPGENE7997	Swiss-Prot	sp|Q16832|DDR2_HUMAN	Discoidin domain-containing receptor 2 OS=Homo sapiens GN=DDR2 PE=1 SV=2			K05125	01001 Protein kinases [BR:ko01001]	09181 Protein families: metabolism	0.00199632	0.995522	-0.00874825	-0.00555347	AIPGENE7997
18.0031	18.0809	18.0036	18.028	17.7329	17.6274	17.7745	17.6546	17.495	17.4664	>AIPGENE8405	Swiss-Prot	sp|Q5RBT2|DNPEP_PONAB	Aspartyl aminopeptidase OS=Pongo abelii GN=DNPEP PE=2 SV=1			K01267	01002 Peptidases [BR:ko01002]	09181 Protein families: metabolism	2.65324	0.0116743	0.366122	2.0028	AIPGENE8405
17.4023	17.5375	17.5504	17.4358	17.4991	17.375	17.4471	17.1604	17.5097	17.4763	>AIPGENE9235	Swiss-Prot	sp|P29120|NEC1_HUMAN	Neuroendocrine convertase 1 OS=Homo sapiens GN=PCSK1 PE=1 SV=2			K01359	01002 Peptidases [BR:ko01002]	09181 Protein families: metabolism	0.656627	0.584847	0.0913013	0.541217	AIPGENE9235
15.5051	15.7985	15.4929	15.7351	15.4814	15.8269	15.7942	15.8054	15.8904	15.6594	>AIPGENE9384	Swiss-Prot	sp|Q9WUP7|UCHL5_MOUSE	Ubiquitin carboxyl-terminal hydrolase isozyme L5 OS=Mus musculus GN=Uchl5 PE=1 SV=2			K05610	01002 Peptidases [BR:ko01002]	09181 Protein families: metabolism	1.41829	0.183199	-0.192649	-1.08406	AIPGENE9384
13.3531	13.6191	13.3016	13.7774	13.5805	12.8307	12.6853	12.6944	12.6925	12.6886	>AIPGENE9650	Swiss-Prot	sp|Q4LDE5|SVEP1_HUMAN	Sushi, von Willebrand factor type A, EGF and pentraxin domain-containing protein 1 OS=Homo sapiens GN=SVEP1 PE=1 SV=3	+	A_S	K17495	01009 Protein phosphatases and associated proteins [BR:ko01009]	09181 Protein families: metabolism	4.63886	9.80392e-05	0.808013	4.19865	AIPGENE9650
19.613	19.5267	19.7163	19.6206	19.4087	17.4672	17.1298	17.1244	17.8429	17.5503	>AIPGENE9707	Swiss-Prot	sp|Q7Z410|TMPS9_HUMAN	Transmembrane protease serine 9 OS=Homo sapiens GN=TMPRSS9 PE=1 SV=2	+	A_S	K09640	01002 Peptidases [BR:ko01002]	09181 Protein families: metabolism	6.37125	0	2.1541	8.77616	AIPGENE9707
16.4267	15.6265	15.8016	15.7386	15.7327	15.8965	15.9081	15.8353	15.2664	15.7019	>AIPGENE9840	Swiss-Prot	sp|Q93008|USP9X_HUMAN	Probable ubiquitin carboxyl-terminal hydrolase FAF-X OS=Homo sapiens GN=USP9X PE=1 SV=3			K11840	01002 Peptidases [BR:ko01002]	09181 Protein families: metabolism	0.333849	0.619219	0.143562	0.50105	AIPGENE9840
16.1218	11.212	13.8929	14.866	14.8819	14.763	14.7882	14.5602	14.8296	14.6939	>AIPGENE1621	Swiss-Prot	sp|Q5XHB2|DUS22_XENTR	Dual specificity protein phosphatase 22 OS=Xenopus tropicalis GN=dusp22 PE=2 SV=1			K14165	01009 Protein phosphatases and associated proteins [BR:ko01009]	09181 Protein families: metabolism	0.269339	0.555626	-0.53205	-0.57414	AIPGENE1621
17.2255	12.8245	12.8009	12.9557	12.8079	13.3769	13.4588	13.6974	16.7566	13.5619	>AIPGENE17122	Swiss-Prot	sp|Q0IIS3|EPHX3_XENTR	Epoxide hydrolase 3 OS=Xenopus tropicalis GN=ephx3 PE=2 SV=1			K22368	01002 Peptidases [BR:ko01002]	09181 Protein families: metabolism	0.159718	0.727093	-0.447413	-0.375922	AIPGENE17122

## Sheet: LipidMetabolism
A1	A2	A3	A4	A5	S1	S2	S3	S4	S5	C: Query	C: Source	C: Hit accession	C: Hit description	C: Student's T-test Significant A_S	C: Student's T-test significant	C: KEGG	C: PATH	C: Processes	N: -Log Student's T-test p-value A_S	N: Student's T-test q-value A_S	N: Student's T-test Difference A_S	N: Student's T-test Test statistic A_S	T: PG.ProteinGroups
14.4366	14.4297	14.4911	14.5534	14.3829	15.5683	15.2371	15.4384	19.0134	15.2352	>AIPGENE10209	Swiss-Prot	sp|P97742|CPT1A_MOUSE	Carnitine O-palmitoyltransferase 1, liver isoform OS=Mus musculus GN=Cpt1a PE=1 SV=4			K08765	00071 Fatty acid degradation [PATH:ko00071]	09103 Lipid metabolism	1.25625	0.012804	-1.63974	-1.97074	AIPGENE10209
17.1731	17.1586	16.9982	17.1218	17.0184	17.5415	17.6457	17.8694	18.9429	17.9828	>AIPGENE10494	Swiss-Prot	sp|P48818|ACADV_BOVIN	Very long-chain specific acyl-CoA dehydrogenase, mitochondrial OS=Bos taurus GN=ACADVL PE=2 SV=3	+	A_S	K09479	00071 Fatty acid degradation [PATH:ko00071]	09103 Lipid metabolism	2.14578	0.00253861	-0.902458	-2.56515	AIPGENE10494
16.4231	16.7991	16.2664	16.3336	16.2385	16.6828	16.4528	16.406	16.5548	16.4407	>AIPGENE1127	Swiss-Prot	sp|Q3T001|H17B6_BOVIN	17-beta-hydroxysteroid dehydrogenase type 6 OS=Bos taurus GN=HSD17B6 PE=2 SV=1			K13369	00140 Steroid hormone biosynthesis [PATH:ko00140]	09103 Lipid metabolism	0.370598	0.670538	-0.0952881	-0.446073	AIPGENE1127
16.6528	17.8008	16.4939	16.3992	16.3691	16.283	16.0199	16.0899	18.0164	16.2946	>AIPGENE11306	Swiss-Prot	sp|O57656|GPDA_TAKRU	Glycerol-3-phosphate dehydrogenase [NAD(+)], cytoplasmic OS=Takifugu rubripes GN=gpd1 PE=3 SV=1			K00006	00564 Glycerophospholipid metabolism [PATH:ko00564]	09103 Lipid metabolism	0.17308	0.738667	0.202448	0.361713	AIPGENE11306
14.6477	14.8725	15.1431	14.9373	15.0147	15.1129	15.0967	15.2627	16.2232	14.9797	>AIPGENE11624	Swiss-Prot	sp|Q9X248|FABG_THEMA	3-oxoacyl-[acyl-carrier-protein] reductase FabG OS=Thermotoga maritima (strain ATCC 43589 / MSB8 / DSM 3109 / JCM 10099) GN=fabG PE=3 SV=1			K00059	00061 Fatty acid biosynthesis [PATH:ko00061]	09103 Lipid metabolism	0.900489	0.127651	-0.412009	-1.20815	AIPGENE11624
19.1676	19.0861	18.9771	18.9887	19.0471	18.8152	18.9173	18.911	18.951	18.8212	>AIPGENE12526	Swiss-Prot	sp|O00154|BACH_HUMAN	Cytosolic acyl coenzyme A thioester hydrolase OS=Homo sapiens GN=ACOT7 PE=1 SV=3			K17360	00062 Fatty acid elongation [PATH:ko00062]	09103 Lipid metabolism	2.31041	0.138781	0.170182	1.17994	AIPGENE12526
15.939	15.8031	15.6101	15.7256	15.4195	16.3944	16.1314	16.287	16.3231	16.1021	>AIPGENE12684	Swiss-Prot	sp|Q8CHN6|SGPL1_RAT	Sphingosine-1-phosphate lyase 1 OS=Rattus norvegicus GN=Sgpl1 PE=2 SV=1	+	A_S	K01634	00600 Sphingolipid metabolism [PATH:ko00600]	09103 Lipid metabolism	3.10723	0.0018833	-0.548122	-2.67952	AIPGENE12684
18.8242	18.8678	18.7362	18.8706	18.7954	19.2362	18.9468	19.1215	19.1511	19.0892	>AIPGENE1296	Swiss-Prot	sp|Q99JY0|ECHB_MOUSE	Trifunctional enzyme subunit beta, mitochondrial OS=Mus musculus GN=Hadhb PE=1 SV=1			K07509	00062 Fatty acid elongation [PATH:ko00062]	09103 Lipid metabolism	3.20017	0.0157386	-0.290132	-1.88976	AIPGENE1296
18.8028	18.7172	18.7328	18.7502	18.6918	18.1551	17.9463	18.3541	18.36	18.3939	>AIPGENE1321	Swiss-Prot	sp|P51659|DHB4_HUMAN	Peroxisomal multifunctional enzyme type 2 OS=Homo sapiens GN=HSD17B4 PE=1 SV=3	+	A_S	K12405	00120 Primary bile acid biosynthesis [PATH:ko00120]	09103 Lipid metabolism	3.34866	0.00196421	0.497071	2.65785	AIPGENE1321
15.2704	15.2048	15.0943	14.974	14.9925	14.9565	14.804	15.0689	14.1214	14.9331	>AIPGENE13700	Swiss-Prot	sp|P97819|PLPL9_MOUSE	85/88 kDa calcium-independent phospholipase A2 OS=Mus musculus GN=Pla2g6 PE=1 SV=3			K16343	00564 Glycerophospholipid metabolism [PATH:ko00564]	09103 Lipid metabolism	0.992211	0.136374	0.330441	1.18513	AIPGENE13700
16.2747	16.1099	15.8141	16.1652	15.9162	16.7546	16.6739	16.7077	16.6589	16.6755	>AIPGENE13828	Swiss-Prot	sp|Q9SJD4|LACS8_ARATH	Long chain acyl-CoA synthetase 8 OS=Arabidopsis thaliana GN=LACS8 PE=1 SV=1	+	A_S	K01897	00061 Fatty acid biosynthesis [PATH:ko00061]	09103 Lipid metabolism	4.14089	0.000666667	-0.638089	-3.43814	AIPGENE13828
16.4546	16.3266	16.2497	16.361	16.1974	16.8096	16.6228	16.4965	16.7919	16.6257	>AIPGENE14240	Swiss-Prot	sp|Q53GQ0|DHB12_HUMAN	Estradiol 17-beta-dehydrogenase 12 OS=Homo sapiens GN=HSD17B12 PE=1 SV=2			K10251	00062 Fatty acid elongation [PATH:ko00062]	09103 Lipid metabolism	2.8527	0.0109717	-0.35145	-2.02404	AIPGENE14240
17.4424	17.5441	16.9659	16.4595	17.0436	16.7876	16.4994	16.7127	17.4897	16.8231	>AIPGENE14278	Swiss-Prot	sp|P46437|GST_MUSDO	Glutathione S-transferase OS=Musca domestica PE=2 SV=1			K04097	00590 Arachidonic acid metabolism [PATH:ko00590]	09103 Lipid metabolism	0.402051	0.493921	0.228562	0.643856	AIPGENE14278
17.711	17.4841	17.6014	17.1473	17.5917	17.179	17.2026	16.5575	17.0487	16.0414	>AIPGENE14734	Swiss-Prot	sp|A7S338|LIS1_NEMVE	Lissencephaly-1 homolog OS=Nematostella vectensis GN=v1g242515 PE=3 SV=1			K16794	00565 Ether lipid metabolism [PATH:ko00565]	09103 Lipid metabolism	1.68526	0.0105919	0.701263	2.03949	AIPGENE14734
15.8286	15.3021	15.4805	15.4384	15.3801	15.2007	15.636	15.4934	15.1866	15.5358	>AIPGENE15671	Swiss-Prot	sp|O35704|SPTC1_MOUSE	Serine palmitoyltransferase 1 OS=Mus musculus GN=Sptlc1 PE=2 SV=2			K00654	00600 Sphingolipid metabolism [PATH:ko00600]	09103 Lipid metabolism	0.240767	0.765839	0.0754475	0.329631	AIPGENE15671
15.2096	16.0692	15.679	14.7222	15.4482	15.4004	15.4443	15.2368	15.8147	15.1851	>AIPGENE15674	Swiss-Prot	sp|Q2KHZ9|GCDH_BOVIN	Glutaryl-CoA dehydrogenase, mitochondrial OS=Bos taurus GN=GCDH PE=2 SV=1			K00252	00071 Fatty acid degradation [PATH:ko00071]	09103 Lipid metabolism	0.0126572	0.984918	0.00934601	0.0265829	AIPGENE15674
13.8757	13.8395	13.2697	13.7765	13.6501	16.6782	16.2846	16.5014	15.6899	16.3687	>AIPGENE16058	Swiss-Prot	sp|O73853|CP17A_ICTPU	Steroid 17-alpha-hydroxylase/17,20 lyase OS=Ictalurus punctatus GN=cyp17a1 PE=2 SV=1	+	A_S	K00512	00140 Steroid hormone biosynthesis [PATH:ko00140]	09103 Lipid metabolism	5.95702	0	-2.62229	-8.7303	AIPGENE16058
18.3699	18.0113	18.3243	18.5465	18.4895	18.2283	18.4375	18.0554	18.3058	17.9075	>AIPGENE16346	Swiss-Prot	sp|P48758|CBR1_MOUSE	Carbonyl reductase [NADPH] 1 OS=Mus musculus GN=Cbr1 PE=1 SV=3			K00079	00590 Arachidonic acid metabolism [PATH:ko00590]	09103 Lipid metabolism	0.592088	0.44998	0.161409	0.696088	AIPGENE16346
14.3969	14.5104	14.6888	14.7901	14.4994	15.1272	14.3291	15.2282	16.6985	15.489	>AIPGENE16537	Swiss-Prot	sp|P12394|CP17A_CHICK	Steroid 17-alpha-hydroxylase/17,20 lyase OS=Gallus gallus GN=CYP17A1 PE=2 SV=1			K00512	00140 Steroid hormone biosynthesis [PATH:ko00140]	09103 Lipid metabolism	1.1239	0.0334635	-0.797288	-1.62705	AIPGENE16537
14.7644	14.6605	14.4953	14.588	14.6253	14.5546	12.3623	12.9346	14.7713	14.5239	>AIPGENE16583	Swiss-Prot	sp|A2AJ88|PLPL7_MOUSE	Patatin-like phospholipase domain-containing protein 7 OS=Mus musculus GN=Pnpla7 PE=1 SV=1			K14676	00564 Glycerophospholipid metabolism [PATH:ko00564]	09103 Lipid metabolism	0.837389	0.0832156	0.797343	1.34158	AIPGENE16583
16.2832	16.5798	16.6109	16.614	16.6066	16.3915	16.597	16.6144	16.5481	16.632	>AIPGENE17260	Swiss-Prot	sp|Q8VBX1|LIPE_RAT	Endothelial lipase OS=Rattus norvegicus GN=Lipg PE=2 SV=2			K22284	00561 Glycerolipid metabolism [PATH:ko00561]	09103 Lipid metabolism	0.0834095	0.939235	-0.0177044	-0.0996854	AIPGENE17260
16.6789	16.7708	16.43	16.2454	16.5698	16.624	16.5507	16.4134	16.3904	16.6386	>AIPGENE17787	Swiss-Prot	sp|P09960|LKHA4_HUMAN	Leukotriene A-4 hydrolase OS=Homo sapiens GN=LTA4H PE=1 SV=2			K01254	00590 Arachidonic acid metabolism [PATH:ko00590]	09103 Lipid metabolism	0.0518374	0.951897	0.0155327	0.0752752	AIPGENE17787
17.3909	17.3088	17.2035	17.2285	17.2211	15.5687	16.0307	15.3756	15.7819	15.2107	>AIPGENE1806	Swiss-Prot	sp|P27657|LIPP_RAT	Pancreatic triacylglycerol lipase OS=Rattus norvegicus GN=Pnlip PE=1 SV=1	+	A_S	K14073	00561 Glycerolipid metabolism [PATH:ko00561]	09103 Lipid metabolism	5.45038	0	1.67704	6.72647	AIPGENE1806
17.3125	17.3304	17.0013	17.5078	17.2226	17.3299	17.2072	17.4558	20.5766	17.3134	>AIPGENE18779	Swiss-Prot	sp|Q91V01|MBOA5_MOUSE	Lysophospholipid acyltransferase 5 OS=Mus musculus GN=Lpcat3 PE=1 SV=1			K13515	00564 Glycerophospholipid metabolism [PATH:ko00564]	09103 Lipid metabolism	0.49995	0.271734	-0.701691	-0.927667	AIPGENE18779
16.8625	16.7394	16.072	16.6625	16.51	17.0367	16.3031	16.6948	16.8684	16.5604	>AIPGENE19216	Swiss-Prot	sp|A5A6P2|ASAH1_PANTR	Acid ceramidase OS=Pan troglodytes GN=ASAH1 PE=2 SV=1			K12348	00600 Sphingolipid metabolism [PATH:ko00600]	09103 Lipid metabolism	0.279039	0.682096	-0.123412	-0.431296	AIPGENE19216
19.3866	19.724	19.6353	19.4171	19.59	19.208	19.8392	19.8384	19.2298	19.74	>AIPGENE19786	Swiss-Prot	sp|P54316|LIPR1_RAT	Inactive pancreatic lipase-related protein 1 OS=Rattus norvegicus GN=Pnliprp1 PE=2 SV=1			K14074	00561 Glycerolipid metabolism [PATH:ko00561]	09103 Lipid metabolism	0.0455579	0.951104	-0.0204975	-0.079236	AIPGENE19786
20.6531	20.6513	20.7495	20.5612	20.6346	20.3986	20.8431	20.906	20.3281	20.3931	>AIPGENE19787	Swiss-Prot	sp|Q5BKQ4|LIPR1_MOUSE	Inactive pancreatic lipase-related protein 1 OS=Mus musculus GN=Pnliprp1 PE=2 SV=2			K14074	00561 Glycerolipid metabolism [PATH:ko00561]	09103 Lipid metabolism	0.246874	0.760861	0.0761829	0.335011	AIPGENE19787
18.8419	19.5113	18.6958	18.7918	18.7682	18.6005	18.3019	18.4639	19.0505	18.6103	>AIPGENE19794	Swiss-Prot	sp|O62742|NLTP_RABIT	Non-specific lipid-transfer protein OS=Oryctolagus cuniculus GN=SCP2 PE=1 SV=1			K08764	00120 Primary bile acid biosynthesis [PATH:ko00120]	09103 Lipid metabolism	0.846963	0.187531	0.316398	1.07477	AIPGENE19794
18.1633	23.0223	17.9689	18.2048	18.4864	19.8164	22.896	23.1467	20.5771	23.1629	>AIPGENE20454	Swiss-Prot	sp|O73853|CP17A_ICTPU	Steroid 17-alpha-hydroxylase/17,20 lyase OS=Ictalurus punctatus GN=cyp17a1 PE=2 SV=1	+	A_S	K00512	00140 Steroid hormone biosynthesis [PATH:ko00140]	09103 Lipid metabolism	1.28833	0.00878788	-2.75068	-2.11167	AIPGENE20454
19.5443	19.1711	18.2152	19.6096	19.4959	17.6639	18.0758	17.8762	20.007	17.9134	>AIPGENE20480	Swiss-Prot	sp|P46428|GST_ANOGA	Glutathione S-transferase OS=Anopheles gambiae GN=GstS1 PE=2 SV=4			K04097	00590 Arachidonic acid metabolism [PATH:ko00590]	09103 Lipid metabolism	0.955333	0.0511407	0.899924	1.4947	AIPGENE20480
19.3959	20.0271	20.0089	20.0369	20.0452	18.9857	18.5821	18.513	18.8409	18.5451	>AIPGENE20481	Swiss-Prot	sp|P46428|GST_ANOGA	Glutathione S-transferase OS=Anopheles gambiae GN=GstS1 PE=2 SV=4	+	A_S	K04097	00590 Arachidonic acid metabolism [PATH:ko00590]	09103 Lipid metabolism	4.23274	0.000137931	1.20943	4.69722	AIPGENE20481
15.3367	15.3839	15.1408	15.1385	15.2759	15.2395	14.9751	15.2549	15.2277	15.2887	>AIPGENE20670	Swiss-Prot	sp|Q9Y6T7|DGKB_HUMAN	Diacylglycerol kinase beta OS=Homo sapiens GN=DGKB PE=2 SV=2			K00901	00561 Glycerolipid metabolism [PATH:ko00561]	09103 Lipid metabolism	0.332902	0.765328	0.057999	0.330419	AIPGENE20670
17.8101	17.9138	17.8068	17.8673	17.8078	18.1567	17.8181	17.9186	17.8212	16.9225	>AIPGENE21240	Swiss-Prot	sp|P20735|GGT1_PIG	Gamma-glutamyltranspeptidase 1 OS=Sus scrofa GN=GGT1 PE=2 SV=1			K18592	00590 Arachidonic acid metabolism [PATH:ko00590]	09103 Lipid metabolism	0.2179	0.735976	0.113724	0.365038	AIPGENE21240
16.107	15.8228	16.1928	16.305	16.3342	17.3346	17.2737	17.3476	17.3792	17.3422	>AIPGENE21331	Swiss-Prot	sp|P50416|CPT1A_HUMAN	Carnitine O-palmitoyltransferase 1, liver isoform OS=Homo sapiens GN=CPT1A PE=1 SV=2	+	A_S	K08765	00071 Fatty acid degradation [PATH:ko00071]	09103 Lipid metabolism	5.84704	0	-1.18311	-6.1163	AIPGENE21331
14.8686	14.7723	15.0947	14.5574	14.8794	15.1993	15.2865	14.9567	15.3059	15.0001	>AIPGENE21614	Swiss-Prot	sp|Q6DEB1|AT2L1_XENLA	Ethanolamine-phosphate phospho-lyase OS=Xenopus laevis GN=etnppl PE=2 SV=1			K14286	00564 Glycerophospholipid metabolism [PATH:ko00564]	09103 Lipid metabolism	1.62231	0.0544701	-0.315195	-1.47764	AIPGENE21614
18.9093	19.0564	18.8613	18.9099	19.0105	17.7447	18.5706	18.9849	18.378	18.741	>AIPGENE21881	Swiss-Prot	sp|P09917|LOX5_HUMAN	Arachidonate 5-lipoxygenase OS=Homo sapiens GN=ALOX5 PE=1 SV=2			K00461	00590 Arachidonic acid metabolism [PATH:ko00590]	09103 Lipid metabolism	1.21883	0.0525763	0.465615	1.48699	AIPGENE21881
16.5011	17.2395	17.4609	17.2421	17.2795	16.9451	17.4984	17.5362	16.9983	16.9552	>AIPGENE21885	Swiss-Prot	sp|O75342|LX12B_HUMAN	Arachidonate 12-lipoxygenase, 12R-type OS=Homo sapiens GN=ALOX12B PE=1 SV=1			K08021	00590 Arachidonic acid metabolism [PATH:ko00590]	09103 Lipid metabolism	0.0709473	0.915892	-0.0420433	-0.133812	AIPGENE21885
16.5904	16.1097	16.3376	16.1393	16.1787	16.4096	16.4025	16.3485	16.4808	16.4901	>AIPGENE22	Swiss-Prot	sp|Q9N5Y2|TECR_CAEEL	Probable very-long-chain enoyl-CoA reductase art-1 OS=Caenorhabditis elegans GN=art-1 PE=3 SV=1			K10258	00062 Fatty acid elongation [PATH:ko00062]	09103 Lipid metabolism	0.875935	0.362397	-0.155177	-0.804822	AIPGENE22
17.0272	17.2003	17.028	17.1735	17.1005	16.177	16.6962	16.563	16.7601	16.5611	>AIPGENE22138	Swiss-Prot	sp|P24462|CP3A7_HUMAN	Cytochrome P450 3A7 OS=Homo sapiens GN=CYP3A7 PE=1 SV=2	+	A_S	K17691	00140 Steroid hormone biosynthesis [PATH:ko00140]	09103 Lipid metabolism	3.06514	0.00190782	0.554455	2.67343	AIPGENE22138
18.0986	18.0831	17.3826	17.939	17.9577	16.9953	17.1901	17.2191	17.2699	16.9706	>AIPGENE22220	Swiss-Prot	sp|P48999|LOX5_MOUSE	Arachidonate 5-lipoxygenase OS=Mus musculus GN=Alox5 PE=1 SV=3	+	A_S	K00461	00590 Arachidonic acid metabolism [PATH:ko00590]	09103 Lipid metabolism	3.12064	0.000927224	0.76323	3.11662	AIPGENE22220
13.077	12.6079	12.0642	12.8708	13.0048	13.045	12.9463	12.7498	12.4978	12.9492	>AIPGENE22500	Swiss-Prot	sp|Q29496|CP3AO_SHEEP	Cytochrome P450 3A24 OS=Ovis aries GN=CYP3A24 PE=2 SV=1			K07424	00140 Steroid hormone biosynthesis [PATH:ko00140]	09103 Lipid metabolism	0.219998	0.735605	-0.112672	-0.365973	AIPGENE22500
15.3681	15.3736	15.2756	15.3409	15.351	16.0503	15.9557	16.0088	16.0895	16.3155	>AIPGENE22506	Swiss-Prot	sp|Q9Y5K3|PCY1B_HUMAN	Choline-phosphate cytidylyltransferase B OS=Homo sapiens GN=PCYT1B PE=1 SV=1	+	A_S	K00968	00564 Glycerophospholipid metabolism [PATH:ko00564]	09103 Lipid metabolism	5.53288	0.000124224	-0.742138	-4.51304	AIPGENE22506
14.5092	14.777	15.28	15.0005	14.9717	14.5464	14.9503	14.6598	14.8655	14.6129	>AIPGENE23053	Swiss-Prot	sp|P11915|NLTP_RAT	Non-specific lipid-transfer protein OS=Rattus norvegicus GN=Scp2 PE=1 SV=3			K08764	00120 Primary bile acid biosynthesis [PATH:ko00120]	09103 Lipid metabolism	0.583406	0.426607	0.180707	0.724573	AIPGENE23053
17.4483	18.153	16.4987	17.2371	17.1031	17.5431	17.3983	17.3617	18.3866	17.5437	>AIPGENE23070	Swiss-Prot	sp|O73853|CP17A_ICTPU	Steroid 17-alpha-hydroxylase/17,20 lyase OS=Ictalurus punctatus GN=cyp17a1 PE=2 SV=1			K00512	00140 Steroid hormone biosynthesis [PATH:ko00140]	09103 Lipid metabolism	0.515129	0.33423	-0.358627	-0.838844	AIPGENE23070
15.5166	15.2519	14.5044	15.393	15.4167	14.9041	14.9062	14.566	14.9631	15.3379	>AIPGENE23936	Swiss-Prot	sp|P08684|CP3A4_HUMAN	Cytochrome P450 3A4 OS=Homo sapiens GN=CYP3A4 PE=1 SV=4			K17689	00140 Steroid hormone biosynthesis [PATH:ko00140]	09103 Lipid metabolism	0.623788	0.305749	0.281066	0.877521	AIPGENE23936
14.7046	15.4222	15.1764	15.4712	15.0938	15.23	15.0226	15.2752	15.3964	15.0927	>AIPGENE24024	Swiss-Prot	sp|P42125|ECI1_MOUSE	Enoyl-CoA delta isomerase 1, mitochondrial OS=Mus musculus GN=Eci1 PE=1 SV=2			K13238	00071 Fatty acid degradation [PATH:ko00071]	09103 Lipid metabolism	0.0705201	0.927021	-0.0297518	-0.11786	AIPGENE24024
17.337	17.4714	17.3934	16.8739	17.1838	16.9378	16.8619	16.7012	16.6883	16.7995	>AIPGENE24427	Swiss-Prot	sp|Q6PB03|PLD3_XENLA	Phospholipase D3 OS=Xenopus laevis GN=pld3 PE=2 SV=1	+	A_S	K16860	00564 Glycerophospholipid metabolism [PATH:ko00564]	09103 Lipid metabolism	2.35639	0.00898901	0.454121	2.10468	AIPGENE24427
16.7439	16.6535	17.2561	17.2627	17.3007	17.1882	17.3679	17.6028	17.1838	17.4664	>AIPGENE24635	Swiss-Prot	sp|P20735|GGT1_PIG	Gamma-glutamyltranspeptidase 1 OS=Sus scrofa GN=GGT1 PE=2 SV=1			K18592	00590 Arachidonic acid metabolism [PATH:ko00590]	09103 Lipid metabolism	1.06202	0.127038	-0.318438	-1.21027	AIPGENE24635
18.2006	18.1448	18.3417	18.2978	18.3047	17.5779	18.2226	18.2779	18.3715	18.3788	>AIPGENE24638	Swiss-Prot	sp|Q9M0G0|GAGT3_ARATH	Gamma-glutamyltranspeptidase 3 OS=Arabidopsis thaliana GN=GGT3 PE=2 SV=1			K18592	00590 Arachidonic acid metabolism [PATH:ko00590]	09103 Lipid metabolism	0.246657	0.737902	0.0921837	0.362531	AIPGENE24638
10.6705	12.3258	13.192	12.9114	13.0654	13.8472	13.9843	13.8118	13.292	13.985	>AIPGENE24762	Swiss-Prot	sp|P07098|LIPG_HUMAN	Gastric triacylglycerol lipase OS=Homo sapiens GN=LIPF PE=1 SV=1	+	A_S	K14452	00561 Glycerolipid metabolism [PATH:ko00561]	09103 Lipid metabolism	1.63581	0.00509729	-1.35102	-2.32061	AIPGENE24762
13.3991	13.8166	14.7983	14.4963	14.5993	13.7545	14.3363	14.0515	14.6784	13.6942	>AIPGENE24793	Swiss-Prot	sp|P07098|LIPG_HUMAN	Gastric triacylglycerol lipase OS=Homo sapiens GN=LIPF PE=1 SV=1			K14452	00561 Glycerolipid metabolism [PATH:ko00561]	09103 Lipid metabolism	0.142004	0.805482	0.118926	0.282108	AIPGENE24793
15.4972	15.3635	15.1259	15.3289	15.0061	15.5697	15.4945	15.4916	15.7306	15.649	>AIPGENE24983	Swiss-Prot	sp|P12394|CP17A_CHICK	Steroid 17-alpha-hydroxylase/17,20 lyase OS=Gallus gallus GN=CYP17A1 PE=2 SV=1			K00512	00140 Steroid hormone biosynthesis [PATH:ko00140]	09103 Lipid metabolism	1.93583	0.0342604	-0.322747	-1.62089	AIPGENE24983
15.9321	15.7747	15.4939	15.8862	15.9344	15.6076	15.8053	14.9148	16.3797	15.6513	>AIPGENE25782	Swiss-Prot	sp|Q9Y6A2|CP46A_HUMAN	Cholesterol 24-hydroxylase OS=Homo sapiens GN=CYP46A1 PE=1 SV=1			K07440	00120 Primary bile acid biosynthesis [PATH:ko00120]	09103 Lipid metabolism	0.216002	0.723738	0.132526	0.380417	AIPGENE25782
17.4334	17.304	17.14	17.2804	17.2463	16.9792	16.7289	16.7562	17.2185	16.7817	>AIPGENE26189	Swiss-Prot	sp|Q6Q2C2|HYES_PIG	Bifunctional epoxide hydrolase 2 OS=Sus scrofa GN=EPHX2 PE=2 SV=1			K08726	00590 Arachidonic acid metabolism [PATH:ko00590]	09103 Lipid metabolism	2.23805	0.0152938	0.38793	1.90183	AIPGENE26189
17.538	17.5849	17.1006	17.6589	17.6849	16.8863	17.4849	16.7579	16.469	17.112	>AIPGENE26725	Swiss-Prot	sp|P08684|CP3A4_HUMAN	Cytochrome P450 3A4 OS=Homo sapiens GN=CYP3A4 PE=1 SV=4			K17689	00140 Steroid hormone biosynthesis [PATH:ko00140]	09103 Lipid metabolism	1.65967	0.0154865	0.571444	1.89605	AIPGENE26725
17.9139	17.8399	17.8655	17.7634	17.975	17.9378	17.8966	17.9093	17.9897	17.2771	>AIPGENE26977	Swiss-Prot	sp|A6QLU1|GPDM_BOVIN	Glycerol-3-phosphate dehydrogenase, mitochondrial OS=Bos taurus GN=GPD2 PE=2 SV=1			K00111	00564 Glycerophospholipid metabolism [PATH:ko00564]	09103 Lipid metabolism	0.20371	0.797396	0.0694595	0.293197	AIPGENE26977
18.5089	18.7227	18.8299	18.7442	18.6229	18.207	18.1946	18.1604	18.344	17.5243	>AIPGENE27122	Swiss-Prot	sp|Q99447|PCY2_HUMAN	Ethanolamine-phosphate cytidylyltransferase OS=Homo sapiens GN=PCYT2 PE=1 SV=1	+	A_S	K00967	00564 Glycerophospholipid metabolism [PATH:ko00564]	09103 Lipid metabolism	2.33731	0.00453859	0.599654	2.35998	AIPGENE27122
17.404	17.266	17.3032	17.2375	17.2239	16.9635	16.9883	16.981	16.8254	16.9347	>AIPGENE27247	Swiss-Prot	sp|Q9Y6A2|CP46A_HUMAN	Cholesterol 24-hydroxylase OS=Homo sapiens GN=CYP46A1 PE=1 SV=1	+	A_S	K07440	00120 Primary bile acid biosynthesis [PATH:ko00120]	09103 Lipid metabolism	4.33536	0.00383333	0.348343	2.42098	AIPGENE27247
15.7157	15.7924	16.0438	15.8961	15.7791	16.0181	15.7753	15.6274	15.5976	15.1348	>AIPGENE27398	Swiss-Prot	sp|Q9HCG7|GBA2_HUMAN	Non-lysosomal glucosylceramidase OS=Homo sapiens GN=GBA2 PE=1 SV=2			K17108	00600 Sphingolipid metabolism [PATH:ko00600]	09103 Lipid metabolism	0.688862	0.333276	0.214779	0.840439	AIPGENE27398
18.5042	18.2924	18.3037	18.2793	18.3128	18.4748	18.636	18.2602	18.4609	18.4129	>AIPGENE2763	Swiss-Prot	sp|P45954|ACDSB_HUMAN	Short/branched chain specific acyl-CoA dehydrogenase, mitochondrial OS=Homo sapiens GN=ACADSB PE=1 SV=1			K09478	00071 Fatty acid degradation [PATH:ko00071]	09103 Lipid metabolism	0.768621	0.499504	-0.110524	-0.637523	AIPGENE2763
19.5742	19.1045	19.2634	19.8025	19.1771	18.1152	18.5521	18.1387	19.7403	18.3841	>AIPGENE27854	Swiss-Prot	sp|Q9C6B9|PEAM3_ARATH	Phosphoethanolamine N-methyltransferase 3 OS=Arabidopsis thaliana GN=NMT3 PE=2 SV=2			K05929	00564 Glycerophospholipid metabolism [PATH:ko00564]	09103 Lipid metabolism	1.39101	0.0165194	0.798268	1.86805	AIPGENE27854
16.5178	16.4506	16.53	16.7021	16.4893	16.8322	16.8014	16.796	16.1067	16.6821	>AIPGENE28580	Swiss-Prot	sp|Q3MHR0|LYPA1_BOVIN	Acyl-protein thioesterase 1 OS=Bos taurus GN=LYPLA1 PE=2 SV=1			K06128	00564 Glycerophospholipid metabolism [PATH:ko00564]	09103 Lipid metabolism	0.317017	0.679458	-0.105697	-0.434374	AIPGENE28580
15.4917	15.0068	15.3552	15.3227	15.2207	15.0696	15.3714	15.4385	15.6728	15.7814	>AIPGENE28928	Swiss-Prot	sp|A7SK27|EKI_NEMVE	Probable ethanolamine kinase OS=Nematostella vectensis GN=etnk PE=3 SV=1			K00894	00564 Glycerophospholipid metabolism [PATH:ko00564]	09103 Lipid metabolism	0.616234	0.403916	-0.187308	-0.754541	AIPGENE28928
19.4697	19.4145	19.5056	19.4625	19.415	19.9906	19.7979	19.8345	19.7496	19.715	>AIPGENE29211	Swiss-Prot	sp|P13437|THIM_RAT	3-ketoacyl-CoA thiolase, mitochondrial OS=Rattus norvegicus GN=Acaa2 PE=2 SV=1	+	A_S	K07508	00062 Fatty acid elongation [PATH:ko00062]	09103 Lipid metabolism	4.0144	0.00385592	-0.364032	-2.41261	AIPGENE29211
15.1723	15.0061	14.9959	15.1348	15.291	15.3961	15.3537	15.4699	15.3753	15.3602	>AIPGENE3411	Swiss-Prot	sp|Q16880|CGT_HUMAN	2-hydroxyacylsphingosine 1-beta-galactosyltransferase OS=Homo sapiens GN=UGT8 PE=2 SV=2			K04628	00565 Ether lipid metabolism [PATH:ko00565]	09103 Lipid metabolism	2.75666	0.0264588	-0.271039	-1.70574	AIPGENE3411
15.2789	14.9551	15.1165	15.0366	15.0354	14.6347	14.5224	14.5505	18.5036	14.6212	>AIPGENE3973	Swiss-Prot	sp|Q70KH2|GLCM_PIG	Glucosylceramidase OS=Sus scrofa GN=GBA PE=3 SV=1			K01201	00600 Sphingolipid metabolism [PATH:ko00600]	09103 Lipid metabolism	0.137144	0.773074	-0.281988	-0.318095	AIPGENE3973
17.7187	18.5082	17.7368	17.8388	17.92	17.3007	17.7128	17.7775	18.1087	17.8083	>AIPGENE4048	Swiss-Prot	sp|Q7ZYC4|ACBG2_XENLA	Long-chain-fatty-acid--CoA ligase ACSBG2 OS=Xenopus laevis GN=acsbg2 PE=2 SV=1			K15013	00061 Fatty acid biosynthesis [PATH:ko00061]	09103 Lipid metabolism	0.48382	0.45534	0.202887	0.688074	AIPGENE4048
15.8617	16.2165	16.4068	16.3792	15.8936	17.2015	17.4939	17.1904	17.2763	17.5433	>AIPGENE4676	Swiss-Prot	sp|O75521|ECI2_HUMAN	Enoyl-CoA delta isomerase 2, mitochondrial OS=Homo sapiens GN=ECI2 PE=1 SV=4	+	A_S	K13239	00071 Fatty acid degradation [PATH:ko00071]	09103 Lipid metabolism	4.58887	0	-1.18954	-4.99265	AIPGENE4676
16.8634	16.4203	16.5266	16.4613	16.2675	16.3017	16.2473	16.2834	14.6548	16.203	>AIPGENE4788	Swiss-Prot	sp|Q9EQR2|ADAS_RAT	Alkyldihydroxyacetonephosphate synthase, peroxisomal OS=Rattus norvegicus GN=Agps PE=2 SV=1			K00803	00565 Ether lipid metabolism [PATH:ko00565]	09103 Lipid metabolism	0.891422	0.093267	0.569803	1.30675	AIPGENE4788
13.7607	13.6282	13.5897	13.9449	13.6863	13.7465	13.3604	14.4448	12.8893	14.526	>AIPGENE5640	Swiss-Prot	sp|Q64441|CP24A_MOUSE	1,25-dihydroxyvitamin D(3) 24-hydroxylase, mitochondrial OS=Mus musculus GN=Cyp24a1 PE=2 SV=1			K07436	00100 Steroid biosynthesis [PATH:ko00100]	09103 Lipid metabolism	0.081502	0.888772	-0.0714394	-0.170129	AIPGENE5640
15.7634	16.4237	16.5611	16.5112	16.4041	16.6384	16.7592	16.5516	16.0621	16.6226	>AIPGENE5656	Swiss-Prot	sp|Q99685|MGLL_HUMAN	Monoglyceride lipase OS=Homo sapiens GN=MGLL PE=1 SV=2			K01054	00561 Glycerolipid metabolism [PATH:ko00561]	09103 Lipid metabolism	0.475985	0.470266	-0.194116	-0.671906	AIPGENE5656
15.7057	16.1274	16.105	15.7944	16.0456	15.877	15.7788	16.2955	16.2092	15.9323	>AIPGENE5658	Swiss-Prot	sp|P52825|CPT2_MOUSE	Carnitine O-palmitoyltransferase 2, mitochondrial OS=Mus musculus GN=Cpt2 PE=1 SV=2			K08766	00071 Fatty acid degradation [PATH:ko00071]	09103 Lipid metabolism	0.190241	0.812666	-0.0629326	-0.271729	AIPGENE5658
16.1246	16.0096	15.8998	15.8978	15.9629	15.9409	15.724	15.898	15.7479	15.7019	>AIPGENE5913	Swiss-Prot	sp|Q9BY49|PECR_HUMAN	Peroxisomal trans-2-enoyl-CoA reductase OS=Homo sapiens GN=PECR PE=1 SV=2			K07753	01040 Biosynthesis of unsaturated fatty acids [PATH:ko01040]	09103 Lipid metabolism	1.59536	0.188137	0.176377	1.07328	AIPGENE5913
14.3485	14.35	14.3548	14.3906	14.1859	14.4972	14.4564	14.53	14.6063	14.6258	>AIPGENE6200	Swiss-Prot	sp|P09917|LOX5_HUMAN	Arachidonate 5-lipoxygenase OS=Homo sapiens GN=ALOX5 PE=1 SV=2			K00461	00590 Arachidonic acid metabolism [PATH:ko00590]	09103 Lipid metabolism	2.70527	0.0565762	-0.217188	-1.46612	AIPGENE6200
16.115	16.2995	16.5417	16.5216	16.3661	15.1983	15.5829	15.5069	15.6561	14.9933	>AIPGENE7162	Swiss-Prot	sp|P08842|STS_HUMAN	Steryl-sulfatase OS=Homo sapiens GN=STS PE=1 SV=2	+	A_S	K01131	00140 Steroid hormone biosynthesis [PATH:ko00140]	09103 Lipid metabolism	3.78435	0.000265487	0.981252	3.95637	AIPGENE7162
16.7741	16.9887	17.0599	17.0497	17.0467	16.4925	17.4936	17.0494	17.556	17.53	>AIPGENE7350	Swiss-Prot	sp|O88813|ACSL5_RAT	Long-chain-fatty-acid--CoA ligase 5 OS=Rattus norvegicus GN=Acsl5 PE=2 SV=1			K01897	00061 Fatty acid biosynthesis [PATH:ko00061]	09103 Lipid metabolism	0.537848	0.391992	-0.240472	-0.770364	AIPGENE7350
17.4268	18.524	17.0364	17.0618	17.0781	16.7211	16.0635	16.5828	17.8288	16.6648	>AIPGENE7602	Swiss-Prot	sp|Q8HXW6|PPT1_MACFA	Palmitoyl-protein thioesterase 1 OS=Macaca fascicularis GN=PPT1 PE=2 SV=1			K01074	00062 Fatty acid elongation [PATH:ko00062]	09103 Lipid metabolism	0.837431	0.097123	0.653206	1.29359	AIPGENE7602
16.637	16.5752	16.4041	16.5478	16.5184	15.568	15.4861	15.6265	15.8066	15.6331	>AIPGENE869	Swiss-Prot	sp|O18994|GPX5_PIG	Epididymal secretory glutathione peroxidase OS=Sus scrofa GN=GPX5 PE=1 SV=1	+	A_S	K00432	00590 Arachidonic acid metabolism [PATH:ko00590]	09103 Lipid metabolism	6.17755	0	0.912428	5.52092	AIPGENE869
16.9696	17.0778	17.3784	17.2334	17.2594	16.9915	16.9659	17.1189	17.7241	16.8994	>AIPGENE8889	Swiss-Prot	sp|Q64625|GPX6_RAT	Glutathione peroxidase 6 OS=Rattus norvegicus GN=Gpx6 PE=2 SV=1			K00432	00590 Arachidonic acid metabolism [PATH:ko00590]	09103 Lipid metabolism	0.0971492	0.892688	0.0437305	0.16404	AIPGENE8889
14.9066	14.9644	14.7874	14.3655	15.0913	15.7895	15.4682	14.9751	18.2586	15.8882	>AIPGENE9046	Swiss-Prot	sp|P19440|GGT1_HUMAN	Gamma-glutamyltranspeptidase 1 OS=Homo sapiens GN=GGT1 PE=1 SV=2			K18592	00590 Arachidonic acid metabolism [PATH:ko00590]	09103 Lipid metabolism	1.19746	0.0178978	-1.25288	-1.83736	AIPGENE9046
17.3693	17.119	16.9926	17.0291	16.9592	17.069	17.3512	17.1999	16.9763	15.8827	>AIPGENE9755	Swiss-Prot	sp|Q28IU1|DHB12_XENTR	Estradiol 17-beta-dehydrogenase 12 OS=Xenopus tropicalis GN=hsd17b12 PE=2 SV=1			K10251	00062 Fatty acid elongation [PATH:ko00062]	09103 Lipid metabolism	0.313161	0.590834	0.19802	0.53336	AIPGENE9755
15.9406	16.0004	17.0858	16.874	16.4346	15.6098	16.1885	15.7432	17.875	15.6537	>AIPGENE9788	Swiss-Prot	sp|P50392|PA24A_DANRE	Cytosolic phospholipase A2 OS=Danio rerio GN=pla2g4a PE=2 SV=1			K16342	00564 Glycerophospholipid metabolism [PATH:ko00564]	09103 Lipid metabolism	0.210418	0.681423	0.253034	0.432533	AIPGENE9788
17.9993	17.9232	17.8627	17.6978	17.8666	15.898	16.716	16.4619	16.4986	16.2702	>AIPGENE9797	Swiss-Prot	sp|A4IFJ5|PA24A_BOVIN	Cytosolic phospholipase A2 OS=Bos taurus GN=PLA2G4A PE=1 SV=1	+	A_S	K16342	00564 Glycerophospholipid metabolism [PATH:ko00564]	09103 Lipid metabolism	5.1595	0	1.50098	6.09976	AIPGENE9797
18.5133	18.4293	18.1994	18.145	18.4705	16.8308	16.8709	15.7456	16.7674	16.8402	>AIPGENE9806	Swiss-Prot	sp|P50392|PA24A_DANRE	Cytosolic phospholipase A2 OS=Danio rerio GN=pla2g4a PE=2 SV=1	+	A_S	K16342	00564 Glycerophospholipid metabolism [PATH:ko00564]	09103 Lipid metabolism	4.19303	0	1.74052	5.28141	AIPGENE9806
15.1253	12.8473	13.5372	13.5575	13.4034	13.4008	13.9685	14.3237	14.2161	14.3189	>AIPGENE2723	Swiss-Prot	sp|Q803C9|PTSS1_DANRE	Phosphatidylserine synthase 1 OS=Danio rerio GN=ptdss1 PE=2 SV=2			K08729	00564 Glycerophospholipid metabolism [PATH:ko00564]	09103 Lipid metabolism	0.371683	0.463655	-0.351483	-0.678428	AIPGENE2723
16.8192	17.6577	17.6195	13.9068	13.7605	13.8328	13.4676	13.4246	13.9182	13.6232	>AIPGENE27862	Swiss-Prot	sp|Q8K2C8|GPAT4_MOUSE	Glycerol-3-phosphate acyltransferase 4 OS=Mus musculus GN=Agpat6 PE=2 SV=1	+	A_S	K13506	00561 Glycerolipid metabolism [PATH:ko00561]	09103 Lipid metabolism	1.50151	0.00481037	2.29943	2.3376	AIPGENE27862

## Sheet: ProteinFamilies-GeneticInfoProc
A1	A2	A3	A4	A5	S1	S2	S3	S4	S5	C: Query	C: Source	C: Hit accession	C: Hit description	C: Student's T-test Significant A_S	C: Student's T-test significant	C: KEGG	C: PATH	C: Processes	N: -Log Student's T-test p-value A_S	N: Student's T-test q-value A_S	N: Student's T-test Difference A_S	N: Student's T-test Test statistic A_S	T: PG.ProteinGroups
17.7879	17.8268	16.5741	17.747	17.5626	17.8015	17.6609	17.7131	17.7862	17.1957	>AIPGENE10019	Swiss-Prot	sp|Q5R4D4|NP1L1_PONAB	Nucleosome assembly protein 1-like 1 OS=Pongo abelii GN=NAP1L1 PE=2 SV=1			K11279	03036 Chromosome and associated proteins [BR:ko03036]	09182 Protein families: genetic information processing	0.202602	0.736179	-0.131792	-0.365089	AIPGENE10019
14.8216	14.8033	16.3719	16.8167	16.5114	16.5746	16.4819	16.308	16.6069	16.5968	>AIPGENE10031	Swiss-Prot	sp|Q6AZT7|NPHP3_XENLA	Nephrocystin-3 OS=Xenopus laevis GN=nphp3 PE=2 SV=1			K19360	03036 Chromosome and associated proteins [BR:ko03036]	09182 Protein families: genetic information processing	0.749538	0.129521	-0.648634	-1.20282	AIPGENE10031
15.9282	15.9458	16.2485	16.0434	15.889	16.3183	16.3794	16.167	16.5357	16.2647	>AIPGENE10033	Swiss-Prot	sp|P40616|ARL1_HUMAN	ADP-ribosylation factor-like protein 1 OS=Homo sapiens GN=ARL1 PE=1 SV=1			K07942	04131 Membrane trafficking [BR:ko04131]	09182 Protein families: genetic information processing	2.16291	0.0267041	-0.322048	-1.70228	AIPGENE10033
17.7802	17.6555	17.752	17.3921	17.6947	18.3183	17.3661	17.4333	17.396	17.2803	>AIPGENE10343	Swiss-Prot	sp|Q29307|ATIF1_PIG	ATPase inhibitor, mitochondrial OS=Sus scrofa GN=ATPIF1 PE=3 SV=2			K22255	04131 Membrane trafficking [BR:ko04131]	09182 Protein families: genetic information processing	0.187333	0.774481	0.0960995	0.316468	AIPGENE10343
18.7547	18.7551	18.7179	18.8234	18.7672	18.869	18.8142	18.8158	18.9337	18.4054	>AIPGENE10518	Swiss-Prot	sp|P53619|COPD_BOVIN	Coatomer subunit delta OS=Bos taurus GN=ARCN1 PE=1 SV=1			K20471	04131 Membrane trafficking [BR:ko04131]	09182 Protein families: genetic information processing	0.0143603	0.988766	-0.00398445	-0.0204632	AIPGENE10518
15.5761	15.4083	15.5661	15.248	15.2775	15.606	15.7273	15.5385	15.5276	15.0009	>AIPGENE10528	Swiss-Prot	sp|B5FZA8|LYRM4_TAEGU	LYR motif-containing protein 4 OS=Taeniopygia guttata GN=LYRM4 PE=3 SV=1			K22069	03029 Mitochondrial biogenesis [BR:ko03029]	09182 Protein families: genetic information processing	0.179412	0.81555	-0.0648951	-0.267276	AIPGENE10528
15.5207	15.5521	15.5157	15.5174	15.4313	15.9485	16.274	15.9002	15.9434	15.7655	>AIPGENE10689	Swiss-Prot	sp|O95271|TNKS1_HUMAN	Tankyrase-1 OS=Homo sapiens GN=TNKS PE=1 SV=2	+	A_S	K10799	03051 Proteasome [BR:ko03051]	09182 Protein families: genetic information processing	3.15281	0.00343162	-0.458882	-2.46565	AIPGENE10689
18.2841	17.9751	18.1348	18.1738	18.1411	18.8734	18.4581	18.6472	18.679	18.4906	>AIPGENE10905	Swiss-Prot	sp|O15127|SCAM2_HUMAN	Secretory carrier-associated membrane protein 2 OS=Homo sapiens GN=SCAMP2 PE=1 SV=2	+	A_S	K19995	04131 Membrane trafficking [BR:ko04131]	09182 Protein families: genetic information processing	3.21782	0.00250474	-0.487907	-2.57534	AIPGENE10905
19.9277	20.0614	20.197	19.9699	19.9729	18.7517	19.1889	19.0559	18.8246	18.613	>AIPGENE10918	TrEMBL	tr|A7S1V5|A7S1V5_NEMVE	Predicted protein OS=Nematostella vectensis GN=v1g242264 PE=4 SV=1	+	A_S	K18263	03036 Chromosome and associated proteins [BR:ko03036]	09182 Protein families: genetic information processing	5.04878	0	1.13894	5.3052	AIPGENE10918
14.3574	14.8187	14.8381	14.7472	14.7618	14.8666	15.1713	13.7309	15.3154	15.1267	>AIPGENE11168	Swiss-Prot	sp|Q9VJ33|NEDD8_DROME	NEDD8 OS=Drosophila melanogaster GN=Nedd8 PE=1 SV=1			K12158	04121 Ubiquitin system [BR:ko04121]	09182 Protein families: genetic information processing	0.180971	0.754776	-0.137561	-0.343533	AIPGENE11168
17.1569	17.0415	17.0307	16.8187	17.0789	17.2153	17.0881	16.9973	17.1139	17.298	>AIPGENE11389	Swiss-Prot	sp|P23640|RB27A_RAT	Ras-related protein Rab-27A OS=Rattus norvegicus GN=Rab27a PE=1 SV=1			K07885	04131 Membrane trafficking [BR:ko04131]	09182 Protein families: genetic information processing	0.782869	0.477244	-0.11717	-0.663298	AIPGENE11389
17.027	17.1783	16.6821	17.1289	17.1315	17.3981	17.3527	17.4358	17.081	16.9631	>AIPGENE1143	Swiss-Prot	sp|Q9Z142|TMM33_RAT	Transmembrane protein 33 OS=Rattus norvegicus GN=Tmem33 PE=2 SV=1			K20724	04131 Membrane trafficking [BR:ko04131]	09182 Protein families: genetic information processing	0.867323	0.264568	-0.216569	-0.939343	AIPGENE1143
16.6355	16.5729	16.2117	16.3279	16.3937	16.7826	16.6315	16.6484	16.9	16.5299	>AIPGENE11442	Swiss-Prot	sp|Q7Z494|NPHP3_HUMAN	Nephrocystin-3 OS=Homo sapiens GN=NPHP3 PE=1 SV=1			K19360	03036 Chromosome and associated proteins [BR:ko03036]	09182 Protein families: genetic information processing	1.54516	0.0831161	-0.27012	-1.34196	AIPGENE11442
15.1376	15.2715	15.3426	15.2277	15.241	15.5923	15.5216	15.6236	15.5624	15.522	>AIPGENE11531	Swiss-Prot	sp|Q92738|US6NL_HUMAN	USP6 N-terminal-like protein OS=Homo sapiens GN=USP6NL PE=1 SV=3	+	A_S	K20133	04131 Membrane trafficking [BR:ko04131]	09182 Protein families: genetic information processing	4.46355	0.00524881	-0.320309	-2.30876	AIPGENE11531
15.914	15.965	15.8937	15.8965	15.8712	16.0543	16.0716	16.1755	16.1908	15.9561	>AIPGENE11551	Swiss-Prot	sp|P35282|RAB21_MOUSE	Ras-related protein Rab-21 OS=Mus musculus GN=Rab21 PE=1 SV=4			K07890	04131 Membrane trafficking [BR:ko04131]	09182 Protein families: genetic information processing	2.38054	0.113055	-0.181579	-1.24517	AIPGENE11551
17.5103	17.6384	17.8517	17.9498	17.7983	17.9722	18.1059	17.9436	18.2041	18.0559	>AIPGENE11610	Swiss-Prot	sp|P80314|TCPB_MOUSE	T-complex protein 1 subunit beta OS=Mus musculus GN=Cct2 PE=1 SV=4			K09494	03110 Chaperones and folding catalysts [BR:ko03110]	09182 Protein families: genetic information processing	2.00271	0.0362514	-0.306628	-1.60312	AIPGENE11610
17.4598	17.5453	17.4739	16.7792	17.5986	16.962	17.6806	17.8449	16.9409	17.4918	>AIPGENE11772	Swiss-Prot	sp|Q99LT0|DPY30_MOUSE	Protein dpy-30 homolog OS=Mus musculus GN=Dpy30 PE=1 SV=1			K14965	03036 Chromosome and associated proteins [BR:ko03036]	09182 Protein families: genetic information processing	0.0182454	0.979421	-0.012693	-0.0374997	AIPGENE11772
15.6618	16.6774	14.3528	11.9705	15.7649	13.154	16.1979	14.1712	16.7204	13.6106	>AIPGENE11815	Swiss-Prot	sp|P36404|ARL2_HUMAN	ADP-ribosylation factor-like protein 2 OS=Homo sapiens GN=ARL2 PE=1 SV=4			K07943	03036 Chromosome and associated proteins [BR:ko03036]	09182 Protein families: genetic information processing	0.0369498	0.941187	0.114614	0.0967575	AIPGENE11815
14.7087	14.6486	14.309	14.586	14.2804	15.0306	14.6932	14.7313	14.6625	14.8941	>AIPGENE11861	Swiss-Prot	sp|Q9P2P6|STAR9_HUMAN	StAR-related lipid transfer protein 9 OS=Homo sapiens GN=STARD9 PE=1 SV=3			K16491	03036 Chromosome and associated proteins [BR:ko03036]	09182 Protein families: genetic information processing	1.51481	0.0716542	-0.295794	-1.38989	AIPGENE11861
15.5559	16.3621	16.2881	16.4462	16.2521	16.1462	15.425	16.2998	16.4619	16.1191	>AIPGENE11897	Swiss-Prot	sp|Q5U3G6|YIF1B_DANRE	Protein YIF1B OS=Danio rerio GN=yif1b PE=2 SV=2			K20362	04131 Membrane trafficking [BR:ko04131]	09182 Protein families: genetic information processing	0.14607	0.815031	0.0905003	0.267247	AIPGENE11897
17.5891	17.8288	17.81	17.8752	17.7075	17.4406	17.5512	17.2926	17.5118	17.432	>AIPGENE11899	Swiss-Prot	sp|Q7TP48|APMAP_RAT	Adipocyte plasma membrane-associated protein OS=Rattus norvegicus GN=Apmap PE=2 SV=2			K21407	04131 Membrane trafficking [BR:ko04131]	09182 Protein families: genetic information processing	2.79875	0.0157401	0.316491	1.88747	AIPGENE11899
16.958	16.99	16.8452	17.0708	17.0209	17.0533	17.0785	17.1178	17.3113	17.1588	>AIPGENE11902	Swiss-Prot	sp|B3EAE7|IF2_GEOLS	Translation initiation factor IF-2 OS=Geobacter lovleyi (strain ATCC BAA-1151 / DSM 17278 / SZ) GN=infB PE=3 SV=1			K02519	03012 Translation factors [BR:ko03012]	09182 Protein families: genetic information processing	1.64903	0.199754	-0.16699	-1.04905	AIPGENE11902
16.765	16.7346	16.8733	16.2576	16.9217	16.9276	16.9441	16.9405	16.9576	16.5382	>AIPGENE11975	Swiss-Prot	sp|Q91ZW3|SMCA5_MOUSE	SWI/SNF-related matrix-associated actin-dependent regulator of chromatin subfamily A member 5 OS=Mus musculus GN=Smarca5 PE=1 SV=1			K11654	03021 Transcription machinery [BR:ko03021]	09182 Protein families: genetic information processing	0.491413	0.514893	-0.151126	-0.621043	AIPGENE11975
14.5293	14.4368	14.7142	14.6621	14.527	14.7421	14.9129	14.8564	14.8315	14.5123	>AIPGENE1200	Swiss-Prot	sp|Q99MV1|TDRD1_MOUSE	Tudor domain-containing protein 1 OS=Mus musculus GN=Tdrd1 PE=1 SV=2			K18405	03036 Chromosome and associated proteins [BR:ko03036]	09182 Protein families: genetic information processing	1.2845	0.195978	-0.197146	-1.05762	AIPGENE1200
16.0499	15.937	15.8508	16.117	15.7614	16.9412	16.7254	16.6671	16.562	16.6923	>AIPGENE12008	Swiss-Prot	sp|Q6PA06|ATLA2_MOUSE	Atlastin-2 OS=Mus musculus GN=Atl2 PE=1 SV=1	+	A_S	K17339	04131 Membrane trafficking [BR:ko04131]	09182 Protein families: genetic information processing	4.60204	0.000148148	-0.774405	-4.08367	AIPGENE12008
15.4994	15.2134	14.9055	15.1777	15.154	15.0727	15.2365	15.5149	16.0837	15.6217	>AIPGENE12050	Swiss-Prot	sp|Q68EK7|RAB4B_DANRE	Ras-related protein Rab-4B OS=Danio rerio GN=rab4b PE=2 SV=1			K07880	04131 Membrane trafficking [BR:ko04131]	09182 Protein families: genetic information processing	0.824483	0.19562	-0.315866	-1.05899	AIPGENE12050
17.5487	18.6433	17.0213	17.2791	17.292	17.3376	16.7116	17.2593	17.9061	17.131	>AIPGENE12055	Swiss-Prot	sp|Q9NUU7|DD19A_HUMAN	ATP-dependent RNA helicase DDX19A OS=Homo sapiens GN=DDX19A PE=1 SV=1			K18655	03019 Messenger RNA biogenesis [BR:ko03019]	09182 Protein families: genetic information processing	0.370599	0.49058	0.287792	0.649431	AIPGENE12055
17.1523	17.0907	17.2098	17.0719	17.091	17.3158	17.2583	17.2766	17.2425	17.2709	>AIPGENE12069	Swiss-Prot	sp|Q7TN84|SYT14_MOUSE	Synaptotagmin-14 OS=Mus musculus GN=Syt14 PE=2 SV=1			K19328	04131 Membrane trafficking [BR:ko04131]	09182 Protein families: genetic information processing	3.12773	0.144603	-0.149696	-1.16635	AIPGENE12069
18.4328	18.2308	18.2546	18.2932	18.2494	18.4462	18.4466	18.4216	18.5642	18.3536	>AIPGENE12077	Swiss-Prot	sp|O55029|COPB2_MOUSE	Coatomer subunit beta' OS=Mus musculus GN=Copb2 PE=2 SV=2			K17302	04131 Membrane trafficking [BR:ko04131]	09182 Protein families: genetic information processing	1.8265	0.209152	-0.154307	-1.02904	AIPGENE12077
17.642	17.703	17.6774	17.6128	17.637	18.1096	17.8163	17.2311	17.0373	17.8166	>AIPGENE12094	Swiss-Prot	sp|Q6NS26|CDKAL_XENLA	Threonylcarbamoyladenosine tRNA methylthiotransferase OS=Xenopus laevis GN=cdkal1 PE=2 SV=1			K15865	03016 Transfer RNA biogenesis [BR:ko03016]	09182 Protein families: genetic information processing	0.0959002	0.886454	0.0522427	0.173343	AIPGENE12094
12.4112	12.4357	13.0374	12.3797	12.674	13.1294	13.2083	13.3948	12.0128	12.1227	>AIPGENE12413	Swiss-Prot	sp|Q91614|NCS1_XENLA	Neuronal calcium sensor 1 OS=Xenopus laevis GN=ncs1 PE=2 SV=2			K19932	04131 Membrane trafficking [BR:ko04131]	09182 Protein families: genetic information processing	0.241313	0.670494	-0.185986	-0.445899	AIPGENE12413
12.9883	16.2189	16.2915	16.1504	16.1673	17.2317	17.2532	17.2429	17.3726	17.0889	>AIPGENE12462	Swiss-Prot	sp|Q14146|URB2_HUMAN	Unhealthy ribosome biogenesis protein 2 homolog OS=Homo sapiens GN=URB2 PE=2 SV=2	+	A_S	K14862	03009 Ribosome biogenesis [BR:ko03009]	09182 Protein families: genetic information processing	1.4954	0.00625688	-1.67459	-2.24539	AIPGENE12462
18.5715	18.854	18.9948	17.8457	18.8847	18.9611	18.8062	18.8528	18.9337	18.7683	>AIPGENE1264	Swiss-Prot	sp|A7SXK3|TMED_NEMVE	Transmembrane emp24 domain-containing protein OS=Nematostella vectensis GN=v1g194562 PE=3 SV=1			K20347	04131 Membrane trafficking [BR:ko04131]	09182 Protein families: genetic information processing	0.523093	0.405854	-0.234317	-0.75251	AIPGENE1264
16.9584	17.2881	17.0189	17.1084	17.2291	17.6002	17.429	17.6085	17.618	17.5919	>AIPGENE1276	Swiss-Prot	sp|Q92614|MY18A_HUMAN	Unconventional myosin-XVIIIa OS=Homo sapiens GN=MYO18A PE=1 SV=3	+	A_S	K10362	04131 Membrane trafficking [BR:ko04131]	09182 Protein families: genetic information processing	3.63062	0.00218824	-0.448928	-2.62046	AIPGENE1276
14.887	15.4871	15.3463	14.9547	15.6761	15.7408	15.806	15.7093	15.645	15.5995	>AIPGENE12785	Swiss-Prot	sp|Q8VC57|KCTD5_MOUSE	BTB/POZ domain-containing protein KCTD5 OS=Mus musculus GN=Kctd5 PE=2 SV=1			K21914	04121 Ubiquitin system [BR:ko04121]	09182 Protein families: genetic information processing	1.59837	0.0288541	-0.429861	-1.67561	AIPGENE12785
19.2411	19.0682	18.431	18.9432	19.0308	18.4272	19.1594	19.2092	19.4224	18.9396	>AIPGENE12824	Swiss-Prot	sp|Q28XE2|AN32A_DROPS	Acidic leucine-rich nuclear phosphoprotein 32 family member A OS=Drosophila pseudoobscura pseudoobscura GN=Anp32a PE=3 SV=2			K18646	03019 Messenger RNA biogenesis [BR:ko03019]	09182 Protein families: genetic information processing	0.158294	0.807712	-0.0886822	-0.279054	AIPGENE12824
14.3414	14.2277	14.5095	14.6652	14.7031	15.1177	14.6823	14.9729	15.3885	14.2801	>AIPGENE1288	Swiss-Prot	sp|Q5F4B2|SWP70_CHICK	Switch-associated protein 70 OS=Gallus gallus GN=SWAP70 PE=2 SV=1			K20072	04131 Membrane trafficking [BR:ko04131]	09182 Protein families: genetic information processing	1.02115	0.100701	-0.398888	-1.28295	AIPGENE1288
18.5571	18.5125	18.6523	17.6543	18.5006	18.2979	18.3845	18.4959	18.4139	18.4345	>AIPGENE12928	Swiss-Prot	sp|P80311|PPIB_BOVIN	Peptidyl-prolyl cis-trans isomerase B OS=Bos taurus GN=PPIB PE=1 SV=4			K03768	03110 Chaperones and folding catalysts [BR:ko03110]	09182 Protein families: genetic information processing	0.0578078	0.937055	-0.0299763	-0.105139	AIPGENE12928
14.7828	15.7804	15.5154	15.5944	15.2157	13.8358	15.7555	16.0582	15.8795	16.0222	>AIPGENE12962	Swiss-Prot	sp|P24368|PPIB_RAT	Peptidyl-prolyl cis-trans isomerase B OS=Rattus norvegicus GN=Ppib PE=1 SV=3			K03768	03110 Chaperones and folding catalysts [BR:ko03110]	09182 Protein families: genetic information processing	0.108416	0.835785	-0.1325	-0.238023	AIPGENE12962
20.2253	19.6801	19.9263	20.2579	20.0891	20.0247	19.8487	20.1278	20.3689	19.7356	>AIPGENE12995	Swiss-Prot	sp|P24367|PPIB_CHICK	Peptidyl-prolyl cis-trans isomerase B OS=Gallus gallus GN=PPIB PE=2 SV=1			K03768	03110 Chaperones and folding catalysts [BR:ko03110]	09182 Protein families: genetic information processing	0.03315	0.962363	0.0145947	0.0576109	AIPGENE12995
18.4439	18.6385	18.6122	18.7374	18.6488	18.5412	18.607	18.4001	18.5364	18.0316	>AIPGENE12996	Swiss-Prot	sp|Q3T0K2|TCPG_BOVIN	T-complex protein 1 subunit gamma OS=Bos taurus GN=CCT3 PE=1 SV=1			K09495	03110 Chaperones and folding catalysts [BR:ko03110]	09182 Protein families: genetic information processing	0.888371	0.288012	0.192921	0.901123	AIPGENE12996
11.8063	12.0951	12.1719	12.0281	12.3064	12.3594	12.2995	12.6314	18.6364	12.4855	>AIPGENE13278	Swiss-Prot	sp|Q69ZN7|MYOF_MOUSE	Myoferlin OS=Mus musculus GN=Myof PE=1 SV=2			K22125	04131 Membrane trafficking [BR:ko04131]	09182 Protein families: genetic information processing	0.63146	0.133392	-1.60087	-1.19238	AIPGENE13278
14.0262	15.8191	14.8252	15.119	15.0086	15.9742	14.8859	15.6839	16.6456	15.0863	>AIPGENE13358	Swiss-Prot	sp|Q803I2|ERGI3_DANRE	Endoplasmic reticulum-Golgi intermediate compartment protein 3 OS=Danio rerio GN=ergic3 PE=2 SV=1			K20367	04131 Membrane trafficking [BR:ko04131]	09182 Protein families: genetic information processing	0.846564	0.0897535	-0.695542	-1.3186	AIPGENE13358
15.1401	15.5455	15.3324	15.4729	15.4613	14.9579	14.4697	15.5954	15.7036	14.2799	>AIPGENE13406	Swiss-Prot	sp|Q9ULT8|HECD1_HUMAN	E3 ubiquitin-protein ligase HECTD1 OS=Homo sapiens GN=HECTD1 PE=1 SV=3			K12231	04121 Ubiquitin system [BR:ko04121]	09182 Protein families: genetic information processing	0.647507	0.237196	0.389121	0.982487	AIPGENE13406
16.5026	16.4591	16.3106	16.6393	16.5336	16.1635	16.7025	16.9347	16.6414	16.8531	>AIPGENE13410	Swiss-Prot	sp|P29374|ARI4A_HUMAN	AT-rich interactive domain-containing protein 4A OS=Homo sapiens GN=ARID4A PE=1 SV=3			K19194	03036 Chromosome and associated proteins [BR:ko03036]	09182 Protein families: genetic information processing	0.562427	0.451063	-0.170017	-0.69471	AIPGENE13410
17.0294	17.0785	17.0833	16.9921	17.0171	17.0161	17.1559	17.0751	17.1953	17.0623	>AIPGENE13552	Swiss-Prot	sp|P51644|ARF4_XENLA	ADP-ribosylation factor 4 OS=Xenopus laevis GN=arf4 PE=1 SV=2			K07939	04131 Membrane trafficking [BR:ko04131]	09182 Protein families: genetic information processing	0.854424	0.671955	-0.0608543	-0.443783	AIPGENE13552
17.1618	17.0241	16.9703	16.9854	16.9189	17.1508	17.043	17.0027	17.1709	16.9576	>AIPGENE13634	Swiss-Prot	sp|A6QPI6|TOM22_BOVIN	Mitochondrial import receptor subunit TOM22 homolog OS=Bos taurus GN=TOMM22 PE=2 SV=1			K17769	03029 Mitochondrial biogenesis [BR:ko03029]	09182 Protein families: genetic information processing	0.407417	0.761545	-0.0529114	-0.334045	AIPGENE13634
17.8865	17.4838	17.3361	16.7225	16.3786	17.1158	16.8166	17.1872	17.4382	17.2391	>AIPGENE13680	Swiss-Prot	sp|Q9DBS8|POC5_MOUSE	Centrosomal protein POC5 OS=Mus musculus GN=Poc5 PE=2 SV=1			K16483	03036 Chromosome and associated proteins [BR:ko03036]	09182 Protein families: genetic information processing	0.00245288	0.995388	0.00210419	0.00540997	AIPGENE13680
16.9385	16.9018	16.9463	16.9588	16.9538	16.6649	16.62	16.7032	16.7482	15.4104	>AIPGENE13709	Swiss-Prot	sp|O35648|CETN3_MOUSE	Centrin-3 OS=Mus musculus GN=Cetn3 PE=2 SV=1			K16466	03019 Messenger RNA biogenesis [BR:ko03019]	09182 Protein families: genetic information processing	1.09115	0.0622165	0.510486	1.43473	AIPGENE13709
19.2664	19.8958	19.7548	19.4309	19.793	18.6777	18.9297	18.5167	19.2885	17.6076	>AIPGENE13783	Swiss-Prot	sp|Q5TYW4|NBAS_DANRE	Neuroblastoma-amplified sequence OS=Danio rerio GN=nbas PE=2 SV=1	+	A_S	K20473	04131 Membrane trafficking [BR:ko04131]	09182 Protein families: genetic information processing	1.99892	0.00291376	1.02416	2.52641	AIPGENE13783
18.2261	18.1062	18.3382	18.2016	18.2789	19.3533	18.3818	18.3596	18.3411	18.2604	>AIPGENE13803	Swiss-Prot	sp|Q3ZCI9|TCPQ_BOVIN	T-complex protein 1 subunit theta OS=Bos taurus GN=CCT8 PE=1 SV=3			K09500	03110 Chaperones and folding catalysts [BR:ko03110]	09182 Protein families: genetic information processing	0.754434	0.223804	-0.309047	-1.00272	AIPGENE13803
17.7825	17.4182	17.6079	17.6457	17.5481	17.9343	17.864	17.9018	18.4151	17.788	>AIPGENE13835	Swiss-Prot	sp|O18334|RAB6_DROME	Ras-related protein Rab6 OS=Drosophila melanogaster GN=Rab6 PE=1 SV=1			K07893	04131 Membrane trafficking [BR:ko04131]	09182 Protein families: genetic information processing	1.77427	0.0284523	-0.380164	-1.67987	AIPGENE13835
15.6539	16.3437	15.7291	15.7578	15.7845	15.6604	15.7406	15.7171	16.8952	15.5736	>AIPGENE13858	Swiss-Prot	sp|Q96GG9|DCNL1_HUMAN	DCN1-like protein 1 OS=Homo sapiens GN=DCUN1D1 PE=1 SV=1			K17822	04121 Ubiquitin system [BR:ko04121]	09182 Protein families: genetic information processing	0.0843671	0.88937	-0.0635893	-0.16921	AIPGENE13858
16.5521	16.4866	16.5055	16.6764	16.5481	16.6313	16.5374	15.9495	16.5871	16.5384	>AIPGENE14037	Swiss-Prot	sp|Q75Q39|TOM70_RAT	Mitochondrial import receptor subunit TOM70 OS=Rattus norvegicus GN=Tomm70a PE=1 SV=1			K17768	03029 Mitochondrial biogenesis [BR:ko03029]	09182 Protein families: genetic information processing	0.353109	0.661281	0.10502	0.456043	AIPGENE14037
16.2509	16.3731	16.4494	16.2633	16.3358	16.3282	16.2541	16.4086	16.6163	16.0966	>AIPGENE14089	Swiss-Prot	sp|Q5E9J1|HNRPF_BOVIN	Heterogeneous nuclear ribonucleoprotein F OS=Bos taurus GN=HNRNPF PE=2 SV=3			K12898	03041 Spliceosome [BR:ko03041]	09182 Protein families: genetic information processing	0.0229165	0.980707	-0.00621452	-0.0321278	AIPGENE14089
16.7523	16.6467	16.5628	16.7442	16.5568	16.9295	16.5925	16.8465	16.9719	16.9822	>AIPGENE14221	Swiss-Prot	sp|Q9BYJ9|YTHD1_HUMAN	YTH domain-containing family protein 1 OS=Homo sapiens GN=YTHDF1 PE=1 SV=1			K20102	03019 Messenger RNA biogenesis [BR:ko03019]	09182 Protein families: genetic information processing	1.45778	0.149321	-0.21193	-1.15479	AIPGENE14221
16.9777	17.0409	17.0177	16.8116	16.9368	16.0644	15.852	15.8943	16.045	15.7138	>AIPGENE14222	Swiss-Prot	sp|Q86YT6|MIB1_HUMAN	E3 ubiquitin-protein ligase MIB1 OS=Homo sapiens GN=MIB1 PE=1 SV=1	+	A_S	K10645	04121 Ubiquitin system [BR:ko04121]	09182 Protein families: genetic information processing	6.09737	0	1.04304	5.9123	AIPGENE14222
13.9115	13.9363	13.5697	13.3645	13.5494	12.9919	12.7155	12.6967	12.1173	11.5449	>AIPGENE14224	Swiss-Prot	sp|Q9VUX2|MIB_DROME	E3 ubiquitin-protein ligase mind-bomb OS=Drosophila melanogaster GN=mib1 PE=1 SV=3	+	A_S	K10645	04121 Ubiquitin system [BR:ko04121]	09182 Protein families: genetic information processing	2.66201	0.000918429	1.25303	3.27651	AIPGENE14224
17.4994	17.8913	17.9737	17.8597	17.9993	16.7528	16.6213	16.0784	16.7805	16.7705	>AIPGENE14234	Swiss-Prot	sp|Q5ZIJ9|MIB2_CHICK	E3 ubiquitin-protein ligase MIB2 OS=Gallus gallus GN=MIB2 PE=2 SV=1	+	A_S	K10645	04121 Ubiquitin system [BR:ko04121]	09182 Protein families: genetic information processing	4.24779	5.7554e-05	1.24399	4.76271	AIPGENE14234
16.4021	16.884	16.0339	16.7702	16.8089	15.9062	16.1228	15.8216	16.8163	15.7582	>AIPGENE1435	Swiss-Prot	sp|Q10667|RNP1_CAEEL	RNA-binding protein rnp-1 OS=Caenorhabditis elegans GN=rnp-1 PE=4 SV=1			K13187	03041 Spliceosome [BR:ko03041]	09182 Protein families: genetic information processing	1.07739	0.0665032	0.494799	1.41163	AIPGENE1435
17.1247	18.3185	14.89	14.6888	14.6467	15.0206	15.0465	15.401	16.1575	14.9491	>AIPGENE14506	Swiss-Prot	sp|Q8K2Q0|COMD9_MOUSE	COMM domain-containing protein 9 OS=Mus musculus GN=Commd9 PE=2 SV=3			K22565	04121 Ubiquitin system [BR:ko04121]	09182 Protein families: genetic information processing	0.342183	0.449092	0.61877	0.697012	AIPGENE14506
12.5749	12.5392	12.8133	12.6147	12.8231	12.5631	12.1528	12.5681	12.4878	12.4294	>AIPGENE14508	Swiss-Prot	sp|Q99102|MUC4_HUMAN	Mucin-4 OS=Homo sapiens GN=MUC4 PE=1 SV=4			K22017	04131 Membrane trafficking [BR:ko04131]	09182 Protein families: genetic information processing	1.35885	0.138679	0.232822	1.17967	AIPGENE14508
16.2106	16.1625	16.321	16.2136	16.0303	16.608	16.5522	16.3909	16.6758	16.3802	>AIPGENE14522	Swiss-Prot	sp|Q14444|CAPR1_HUMAN	Caprin-1 OS=Homo sapiens GN=CAPRIN1 PE=1 SV=2			K18743	03019 Messenger RNA biogenesis [BR:ko03019]	09182 Protein families: genetic information processing	2.65768	0.0152714	-0.333846	-1.90361	AIPGENE14522
16.745	16.2356	17.2047	16.8682	17.1521	16.892	17.1778	17.1838	17.4221	17.0131	>AIPGENE14694	Swiss-Prot	sp|Q68FQ0|TCPE_RAT	T-complex protein 1 subunit epsilon OS=Rattus norvegicus GN=Cct5 PE=1 SV=1			K09497	03110 Chaperones and folding catalysts [BR:ko03110]	09182 Protein families: genetic information processing	0.774512	0.223631	-0.296643	-1.00313	AIPGENE14694
15.7418	16.4396	15.98	16.4608	16.4992	16.4577	16.3713	16.5424	16.2942	16.4842	>AIPGENE14999	Swiss-Prot	sp|Q9HC10|OTOF_HUMAN	Otoferlin OS=Homo sapiens GN=OTOF PE=1 SV=3			K19949	04131 Membrane trafficking [BR:ko04131]	09182 Protein families: genetic information processing	0.632278	0.373576	-0.205654	-0.792617	AIPGENE14999
15.3754	14.997	15.188	15.0813	15.2347	15.4476	14.8751	15.1647	16.3686	15.3489	>AIPGENE150	Swiss-Prot	sp|Q4GZT3|PKD2_BOVIN	Polycystin-2 OS=Bos taurus GN=PKD2 PE=2 SV=1			K04986	03036 Chromosome and associated proteins [BR:ko03036]	09182 Protein families: genetic information processing	0.473205	0.41591	-0.265706	-0.738494	AIPGENE150
13.1983	13.3958	13.1346	13.4733	13.3154	13.6564	13.1424	13.3433	12.4404	13.1414	>AIPGENE15012	Swiss-Prot	sp|Q90WU3|DDX1_CHICK	ATP-dependent RNA helicase DDX1 OS=Gallus gallus GN=DDX1 PE=1 SV=1			K13177	03041 Spliceosome [BR:ko03041]	09182 Protein families: genetic information processing	0.328202	0.607101	0.158691	0.513389	AIPGENE15012
14.9719	14.9516	15.511	15.4267	15.3223	15.6865	15.5591	15.5356	15.5069	15.6379	>AIPGENE15026	Swiss-Prot	sp|Q9Y2W6|TDRKH_HUMAN	Tudor and KH domain-containing protein OS=Homo sapiens GN=TDRKH PE=1 SV=2			K18406	03036 Chromosome and associated proteins [BR:ko03036]	09182 Protein families: genetic information processing	1.68957	0.0393709	-0.348502	-1.57758	AIPGENE15026
17.2203	17.2697	17.2365	17.2319	17.3021	17.6268	17.2524	17.6761	17.3839	17.7362	>AIPGENE1525	Swiss-Prot	sp|Q6AXS3|DEK_RAT	Protein DEK OS=Rattus norvegicus GN=Dek PE=2 SV=1			K17046	03036 Chromosome and associated proteins [BR:ko03036]	09182 Protein families: genetic information processing	1.77873	0.0576046	-0.282961	-1.46006	AIPGENE1525
15.321	15.9767	15.7471	15.9671	15.9477	15.8592	15.8208	15.8907	15.789	15.7846	>AIPGENE15399	Swiss-Prot	sp|Q9Y3B3|TMED7_HUMAN	Transmembrane emp24 domain-containing protein 7 OS=Homo sapiens GN=TMED7 PE=1 SV=2			K20349	04131 Membrane trafficking [BR:ko04131]	09182 Protein families: genetic information processing	0.109065	0.893025	-0.0369732	-0.163063	AIPGENE15399
16.7427	16.8395	16.9522	16.9192	16.8236	17.0938	16.8797	17.2289	16.4488	17.0716	>AIPGENE15482	Swiss-Prot	sp|Q5ZLF0|F10A1_CHICK	Hsc70-interacting protein OS=Gallus gallus GN=ST13 PE=2 SV=1			K09560	03110 Chaperones and folding catalysts [BR:ko03110]	09182 Protein families: genetic information processing	0.264045	0.731648	-0.089135	-0.370115	AIPGENE15482
16.1792	16.1071	15.7531	15.8578	15.9979	16	16.0737	15.9524	15.9287	16.3079	>AIPGENE15675	Swiss-Prot	sp|Q96MU7|YTDC1_HUMAN	YTH domain-containing protein 1 OS=Homo sapiens GN=YTHDC1 PE=1 SV=3			K20100	03041 Spliceosome [BR:ko03041]	09182 Protein families: genetic information processing	0.301283	0.739716	-0.0735157	-0.360371	AIPGENE15675
19.4939	19.4804	19.3895	19.3817	19.5152	20.4513	19.6736	19.7901	19.6072	19.6509	>AIPGENE157	Swiss-Prot	sp|Q32L31|HMGB3_BOVIN	High mobility group protein B3 OS=Bos taurus GN=HMGB3 PE=2 SV=2			K11296	03036 Chromosome and associated proteins [BR:ko03036]	09182 Protein families: genetic information processing	1.36302	0.0551201	-0.382488	-1.47372	AIPGENE157
13.7491	13.6097	14.1765	13.8784	13.7765	14.9295	14.2895	14.723	14.1166	13.8677	>AIPGENE15702	Swiss-Prot	sp|Q8VI56|LRP4_MOUSE	Low-density lipoprotein receptor-related protein 4 OS=Mus musculus GN=Lrp4 PE=1 SV=3			K20051	04131 Membrane trafficking [BR:ko04131]	09182 Protein families: genetic information processing	1.44921	0.0249366	-0.547205	-1.72763	AIPGENE15702
15.2402	15.1225	14.7935	14.9197	14.9939	14.4842	14.712	14.4971	14.8288	14.645	>AIPGENE1577	Swiss-Prot	sp|A7SXZ6|OSGEP_NEMVE	Probable tRNA N6-adenosine threonylcarbamoyltransferase OS=Nematostella vectensis GN=osgep PE=3 SV=1			K01409	03016 Transfer RNA biogenesis [BR:ko03016]	09182 Protein families: genetic information processing	2.24875	0.0157445	0.380555	1.8883	AIPGENE1577
13.8894	14.2893	14.3831	14.2684	14.3024	14.6627	14.7101	14.5838	14.7933	14.5916	>AIPGENE15815	Swiss-Prot	sp|Q9D7P6|ISCU_MOUSE	Iron-sulfur cluster assembly enzyme ISCU, mitochondrial OS=Mus musculus GN=Iscu PE=1 SV=1	+	A_S	K22068	03029 Mitochondrial biogenesis [BR:ko03029]	09182 Protein families: genetic information processing	2.78712	0.00574769	-0.441747	-2.26672	AIPGENE15815
13.442	14.6677	14.6456	14.9469	14.8683	14.8194	14.5797	14.4535	14.8992	14.9584	>AIPGENE1591	Swiss-Prot	sp|Q9NQP4|PFD4_HUMAN	Prefoldin subunit 4 OS=Homo sapiens GN=PFDN4 PE=1 SV=1			K09550	03110 Chaperones and folding catalysts [BR:ko03110]	09182 Protein families: genetic information processing	0.341441	0.547892	-0.22794	-0.583405	AIPGENE1591
16.7265	16.7986	16.825	16.816	16.7706	17.2754	17.1179	16.8972	17.1769	17.1391	>AIPGENE16110	Swiss-Prot	sp|Q9Y3B3|TMED7_HUMAN	Transmembrane emp24 domain-containing protein 7 OS=Homo sapiens GN=TMED7 PE=1 SV=2			K20349	04131 Membrane trafficking [BR:ko04131]	09182 Protein families: genetic information processing	3.06429	0.0108424	-0.333982	-2.02769	AIPGENE16110
14.9767	14.7641	14.6663	14.8235	14.6905	14.7141	14.4479	14.5172	14.6607	14.559	>AIPGENE16160	Swiss-Prot	sp|Q3U487|HECD3_MOUSE	E3 ubiquitin-protein ligase HECTD3 OS=Mus musculus GN=Hectd3 PE=1 SV=2			K12233	04121 Ubiquitin system [BR:ko04121]	09182 Protein families: genetic information processing	1.62239	0.139226	0.204461	1.17846	AIPGENE16160
16	15.8531	15.8423	15.6745	15.5861	16.1227	16.135	16.0734	17.2047	15.821	>AIPGENE16179	Swiss-Prot	sp|Q8NC51|PAIRB_HUMAN	Plasminogen activator inhibitor 1 RNA-binding protein OS=Homo sapiens GN=SERBP1 PE=1 SV=2			K13199	03041 Spliceosome [BR:ko03041]	09182 Protein families: genetic information processing	1.03585	0.0770415	-0.480124	-1.36805	AIPGENE16179
16.4684	16.8055	16.5532	16.8005	16.7477	17.1007	17.0154	16.9162	17.0322	16.7908	>AIPGENE16237	Swiss-Prot	sp|Q86VP6|CAND1_HUMAN	Cullin-associated NEDD8-dissociated protein 1 OS=Homo sapiens GN=CAND1 PE=1 SV=2			K17263	04121 Ubiquitin system [BR:ko04121]	09182 Protein families: genetic information processing	2.0146	0.0394067	-0.296052	-1.57777	AIPGENE16237
17.3925	18.4638	17.3161	17.4042	17.3074	17.3155	17.3218	17.3147	17.5233	17.2986	>AIPGENE16238	Swiss-Prot	sp|Q5R6L5|CAND1_PONAB	Cullin-associated NEDD8-dissociated protein 1 OS=Pongo abelii GN=CAND1 PE=2 SV=1			K17263	04121 Ubiquitin system [BR:ko04121]	09182 Protein families: genetic information processing	0.448728	0.462661	0.222018	0.679824	AIPGENE16238
15.4223	15.5801	15.5046	15.7582	15.5341	16.1318	15.9667	15.9287	16.2049	16.0712	>AIPGENE16349	Swiss-Prot	sp|Q3ZBL4|LZTL1_BOVIN	Leucine zipper transcription factor-like protein 1 OS=Bos taurus GN=LZTFL1 PE=2 SV=1	+	A_S	K19400	03036 Chromosome and associated proteins [BR:ko03036]	09182 Protein families: genetic information processing	3.77851	0.00136721	-0.50083	-2.85055	AIPGENE16349
18.6312	18.7513	18.3682	18.5437	18.4859	17.8742	18.6856	18.4516	18.9735	18.6099	>AIPGENE16679	Swiss-Prot	sp|Q5BJP3|UFM1_RAT	Ubiquitin-fold modifier 1 OS=Rattus norvegicus GN=Ufm1 PE=3 SV=1			K12162	04121 Ubiquitin system [BR:ko04121]	09182 Protein families: genetic information processing	0.0692914	0.921466	0.0371071	0.126529	AIPGENE16679
16.4298	16.3036	16.3905	16.2875	16.2501	15.7187	15.5701	15.4602	16.0461	15.4705	>AIPGENE16707	Swiss-Prot	sp|Q8CDF7|EXD1_MOUSE	Exonuclease 3'-5' domain-containing protein 1 OS=Mus musculus GN=Exd1 PE=2 SV=1	+	A_S	K18740	03019 Messenger RNA biogenesis [BR:ko03019]	09182 Protein families: genetic information processing	3.47681	0.000941176	0.679174	3.17784	AIPGENE16707
14.2033	14.3142	14.3836	14.4225	14.1605	14.5289	14.4772	14.3335	14.1646	14.098	>AIPGENE1681	Swiss-Prot	sp|Q32PZ3|UN45A_RAT	Protein unc-45 homolog A OS=Rattus norvegicus GN=Unc45a PE=2 SV=1			K21991	03110 Chaperones and folding catalysts [BR:ko03110]	09182 Protein families: genetic information processing	0.0883174	0.926165	-0.0236193	-0.119165	AIPGENE1681
16.825	16.5493	16.7432	16.7208	16.6201	15.4933	16.2385	16.8773	15.9256	16.7904	>AIPGENE16846	Swiss-Prot	sp|Q6CGG3|FKBP2_YARLI	FK506-binding protein 2 OS=Yarrowia lipolytica (strain CLIB 122 / E 150) GN=FPR2 PE=3 SV=1			K09569	03110 Chaperones and folding catalysts [BR:ko03110]	09182 Protein families: genetic information processing	0.833862	0.144047	0.426675	1.16763	AIPGENE16846
13.5798	13.4957	12.214	13.3551	13.515	11.8587	13.2427	12.7578	13.803	13.9142	>AIPGENE16850	Swiss-Prot	sp|P17480|UBF1_HUMAN	Nucleolar transcription factor 1 OS=Homo sapiens GN=UBTF PE=1 SV=1			K09273	03000 Transcription factors [BR:ko03000]	09182 Protein families: genetic information processing	0.0944754	0.858883	0.11665	0.209851	AIPGENE16850
17.5305	17.9703	18.0721	18.0048	17.8801	17.9149	17.4632	17.9296	17.925	17.42	>AIPGENE16886	Swiss-Prot	sp|P17987|TCPA_HUMAN	T-complex protein 1 subunit alpha OS=Homo sapiens GN=TCP1 PE=1 SV=1			K09493	03110 Chaperones and folding catalysts [BR:ko03110]	09182 Protein families: genetic information processing	0.494697	0.498102	0.161013	0.639182	AIPGENE16886
18.0953	19.4598	17.7	18.0785	18.1068	17.7933	18.3496	18.285	19.7147	18.2311	>AIPGENE16926	Swiss-Prot	sp|Q99020|ROAA_MOUSE	Heterogeneous nuclear ribonucleoprotein A/B OS=Mus musculus GN=Hnrnpab PE=1 SV=1			K13044	03041 Spliceosome [BR:ko03041]	09182 Protein families: genetic information processing	0.164066	0.755249	-0.186646	-0.342998	AIPGENE16926
16.5125	17.9364	16.2042	16.2341	16.2784	16.0058	16.0898	16.0553	18.3111	16.1295	>AIPGENE16983	Swiss-Prot	sp|Q8AVG0|ABR_XENLA	Active breakpoint cluster region-related protein OS=Xenopus laevis GN=abr PE=2 SV=1			K20629	04131 Membrane trafficking [BR:ko04131]	09182 Protein families: genetic information processing	0.0747598	0.885542	0.114826	0.174737	AIPGENE16983
11.2832	11.0566	11.4045	9.89605	10.6502	11.8934	10.7154	11.6693	11.3508	10.8491	>AIPGENE17028	Swiss-Prot	sp|Q15776|ZKSC8_HUMAN	Zinc finger protein with KRAB and SCAN domains 8 OS=Homo sapiens GN=ZKSCAN8 PE=1 SV=2			K09229	03000 Transcription factors [BR:ko03000]	09182 Protein families: genetic information processing	0.596777	0.250708	-0.437492	-0.961071	AIPGENE17028
17.2255	17.0687	15.5827	16.8554	16.854	15.7515	16.8139	16.6226	16.7566	16.1309	>AIPGENE17113	Swiss-Prot	sp|Q04678|SSRP1_CHICK	FACT complex subunit SSRP1 OS=Gallus gallus GN=SSRP1 PE=2 SV=2			K09272	03000 Transcription factors [BR:ko03000]	09182 Protein families: genetic information processing	0.374921	0.479131	0.302137	0.661354	AIPGENE17113
16.3664	16.2628	15.2437	16.3491	16.2028	15.1577	15.8041	14.887	16.1958	15.1784	>AIPGENE17132	Swiss-Prot	sp|Q5ZMV2|SAS6_CHICK	Spindle assembly abnormal protein 6 homolog OS=Gallus gallus GN=SASS6 PE=2 SV=1			K16487	03036 Chromosome and associated proteins [BR:ko03036]	09182 Protein families: genetic information processing	1.09098	0.0476007	0.640374	1.52131	AIPGENE17132
14.7943	14.5947	14.6828	14.4671	14.5381	14.8726	14.116	14.7289	13.6651	14.5123	>AIPGENE17356	Swiss-Prot	sp|Q6NRT5|CSN1_XENLA	COP9 signalosome complex subunit 1 OS=Xenopus laevis GN=csn1 PE=2 SV=1			K12175	04121 Ubiquitin system [BR:ko04121]	09182 Protein families: genetic information processing	0.484827	0.427216	0.236409	0.723675	AIPGENE17356
16.7027	16.7556	16.701	16.7514	16.7489	17.0253	17.1283	16.9061	16.9213	16.9321	>AIPGENE17446	Swiss-Prot	sp|A7SDW5|EIF3L_NEMVE	Eukaryotic translation initiation factor 3 subunit L OS=Nematostella vectensis GN=v1g169424 PE=3 SV=1			K15029	03012 Translation factors [BR:ko03012]	09182 Protein families: genetic information processing	3.35924	0.023772	-0.250716	-1.74436	AIPGENE17446
18.0568	17.6021	17.7804	17.9247	17.8493	18.0384	17.8761	17.943	18.1413	18.0297	>AIPGENE17628	Swiss-Prot	sp|Q5RFR8|COPE_PONAB	Coatomer subunit epsilon OS=Pongo abelii GN=COPE PE=2 SV=1			K17268	04131 Membrane trafficking [BR:ko04131]	09182 Protein families: genetic information processing	0.994239	0.312655	-0.163035	-0.866822	AIPGENE17628
13.2968	13.1304	12.9662	13.1065	12.9621	13.2153	13.4191	13.0477	15.6973	13.1981	>AIPGENE17956	Swiss-Prot	sp|A6QQ71|FKBP6_BOVIN	Inactive peptidyl-prolyl cis-trans isomerase FKBP6 OS=Bos taurus GN=FKBP6 PE=2 SV=1			K09572	03110 Chaperones and folding catalysts [BR:ko03110]	09182 Protein families: genetic information processing	0.601437	0.207423	-0.623087	-1.0337	AIPGENE17956
17.1081	16.7979	16.5157	16.7815	16.7574	16.7539	16.9376	16.8153	17.0373	16.7208	>AIPGENE1810	Swiss-Prot	sp|Q54QK4|COMD3_DICDI	COMM domain-containing protein 3 OS=Dictyostelium discoideum GN=commd3 PE=4 SV=1			K22559	04121 Ubiquitin system [BR:ko04121]	09182 Protein families: genetic information processing	0.222432	0.8004	-0.0608597	-0.288123	AIPGENE1810
16.7322	16.4261	16.4388	16.85	16.6398	16.8865	16.2558	15.8259	18.9588	17.1478	>AIPGENE18168	Swiss-Prot	sp|Q8IVL5|P3H2_HUMAN	Prolyl 3-hydroxylase 2 OS=Homo sapiens GN=LEPREL1 PE=1 SV=1			K22459	03110 Chaperones and folding catalysts [BR:ko03110]	09182 Protein families: genetic information processing	0.312971	0.51766	-0.397591	-0.616481	AIPGENE18168
13.1828	12.9716	13.1773	12.8001	12.8026	13.0375	11.5023	13.0605	16.2726	12.3701	>AIPGENE18181	Swiss-Prot	sp|A7S7F2|BYST_NEMVE	Bystin OS=Nematostella vectensis GN=bysl PE=3 SV=1			K14797	03009 Ribosome biogenesis [BR:ko03009]	09182 Protein families: genetic information processing	0.121768	0.801088	-0.261723	-0.286952	AIPGENE18181
16.5872	16.9235	16.8655	16.9379	16.9866	16.607	16.6044	16.3763	16.8533	16.672	>AIPGENE18198	Swiss-Prot	sp|Q92J02|GLRX1_RICCN	Glutaredoxin-1 OS=Rickettsia conorii (strain ATCC VR-613 / Malish 7) GN=grxC1 PE=3 SV=1			K03676	03110 Chaperones and folding catalysts [BR:ko03110]	09182 Protein families: genetic information processing	1.28202	0.145853	0.237531	1.16281	AIPGENE18198
17.0481	17.0135	16.6611	17.105	17.0117	17.2561	16.4949	16.777	16.9144	17.0018	>AIPGENE18452	Swiss-Prot	sp|Q03958|PFD6_MOUSE	Prefoldin subunit 6 OS=Mus musculus GN=Pfdn6 PE=2 SV=1			K04798	03110 Chaperones and folding catalysts [BR:ko03110]	09182 Protein families: genetic information processing	0.215928	0.773037	0.0790627	0.318522	AIPGENE18452
15.9951	15.9046	15.9748	16.0153	16.065	17.8146	16.8285	16.6286	16.843	16.4494	>AIPGENE18532	Swiss-Prot	sp|Q5RA81|GRPE1_PONAB	GrpE protein homolog 1, mitochondrial OS=Pongo abelii GN=GRPEL1 PE=2 SV=1	+	A_S	K03687	03110 Chaperones and folding catalysts [BR:ko03110]	09182 Protein families: genetic information processing	2.32444	0.00181211	-0.921877	-2.72602	AIPGENE18532
16.1533	16.6478	16.5538	16.7515	16.6569	16.9203	16.7765	16.2414	17.0244	16.9682	>AIPGENE18559	Swiss-Prot	sp|Q01105|SET_HUMAN	Protein SET OS=Homo sapiens GN=SET PE=1 SV=3			K11290	03036 Chromosome and associated proteins [BR:ko03036]	09182 Protein families: genetic information processing	0.652311	0.331252	-0.233485	-0.84412	AIPGENE18559
17.2714	16.9126	17.0859	17.1579	17.048	17.3417	16.6531	16.9076	17.0078	16.9514	>AIPGENE18589	Swiss-Prot	sp|P23514|COPB_RAT	Coatomer subunit beta OS=Rattus norvegicus GN=Copb1 PE=1 SV=1			K17301	04131 Membrane trafficking [BR:ko04131]	09182 Protein families: genetic information processing	0.448281	0.582917	0.122833	0.544814	AIPGENE18589
16.1792	15.9945	16.6444	16.2253	16.0618	15.46	16.0792	16.1574	16.783	15.9918	>AIPGENE1870	Swiss-Prot	sp|Q91V57|CHIN_MOUSE	N-chimaerin OS=Mus musculus GN=Chn1 PE=1 SV=2			K20630	04131 Membrane trafficking [BR:ko04131]	09182 Protein families: genetic information processing	0.213737	0.729191	0.126745	0.373114	AIPGENE1870
15.8823	15.8515	15.5161	15.8999	15.9779	16.0582	15.8258	16.0718	15.5291	14.86	>AIPGENE18792	Swiss-Prot	sp|Q5REG1|SART3_PONAB	Squamous cell carcinoma antigen recognized by T-cells 3 OS=Pongo abelii GN=SART3 PE=2 SV=1			K22611	03041 Spliceosome [BR:ko03041]	09182 Protein families: genetic information processing	0.275237	0.656211	0.156534	0.461979	AIPGENE18792
14.5626	14.5557	14.4472	14.0404	14.1503	15.1027	14.6167	14.6173	15.9342	14.168	>AIPGENE1881	Swiss-Prot	sp|Q9D1J3|SARNP_MOUSE	SAP domain-containing ribonucleoprotein OS=Mus musculus GN=Sarnp PE=1 SV=3			K18732	03019 Messenger RNA biogenesis [BR:ko03019]	09182 Protein families: genetic information processing	0.881527	0.101502	-0.536537	-1.27971	AIPGENE1881
14.8754	14.9687	15.3461	15.0059	14.954	15.3382	15.0627	15.1874	15.0576	14.9421	>AIPGENE18883	Swiss-Prot	sp|Q86UA1|PRP39_HUMAN	Pre-mRNA-processing factor 39 OS=Homo sapiens GN=PRPF39 PE=1 SV=3			K13217	03041 Spliceosome [BR:ko03041]	09182 Protein families: genetic information processing	0.36365	0.68775	-0.0875679	-0.424999	AIPGENE18883
14.9093	15.3334	15.1273	14.9181	14.8799	14.4258	14.337	14.137	14.733	14.3141	>AIPGENE18909	Swiss-Prot	sp|E1BRE2|SIR5_CHICK	NAD-dependent protein deacylase sirtuin-5, mitochondrial OS=Gallus gallus GN=SIRT5 PE=3 SV=1	+	A_S	K11415	03036 Chromosome and associated proteins [BR:ko03036]	09182 Protein families: genetic information processing	2.93547	0.00150993	0.644248	2.79046	AIPGENE18909
17.6014	17.7024	17.0648	17.47	17.5578	17.7471	17.7661	17.8693	17.8274	17.8012	>AIPGENE18924	Swiss-Prot	sp|Q5R481|SEPT7_PONAB	Septin-7 OS=Pongo abelii GN=SEPT7 PE=2 SV=2			K16944	04131 Membrane trafficking [BR:ko04131]	09182 Protein families: genetic information processing	1.68532	0.0475801	-0.322942	-1.52123	AIPGENE18924
19.1572	19.2713	19.1455	19.0495	18.9802	19.7168	19.5029	19.4315	19.4963	19.3891	>AIPGENE19097	Swiss-Prot	sp|P19966|TAGL_CHICK	Transgelin OS=Gallus gallus GN=TAGLN PE=1 SV=3	+	A_S	K20526	04131 Membrane trafficking [BR:ko04131]	09182 Protein families: genetic information processing	3.0526	0.00693769	-0.38661	-2.20634	AIPGENE19097
20.6015	20.5774	20.6229	20.7091	20.5655	20.3941	20.4789	20.7988	20.7914	20.5153	>AIPGENE19101	Swiss-Prot	sp|P19966|TAGL_CHICK	Transgelin OS=Gallus gallus GN=TAGLN PE=1 SV=3			K20526	04131 Membrane trafficking [BR:ko04131]	09182 Protein families: genetic information processing	0.0816178	0.937138	0.0195736	0.104372	AIPGENE19101
19.6344	19.7018	19.6483	19.5951	19.7442	19.5207	19.5807	19.6476	19.6823	19.7193	>AIPGENE19114	Swiss-Prot	sp|P14318|MP20_DROME	Muscle-specific protein 20 OS=Drosophila melanogaster GN=Mp20 PE=2 SV=2			K20526	04131 Membrane trafficking [BR:ko04131]	09182 Protein families: genetic information processing	0.341202	0.835029	0.0346619	0.24032	AIPGENE19114
21.413	22.0844	21.0253	21.2093	21.3048	21.4614	21.008	21.7552	21.7886	21.3854	>AIPGENE19130	Swiss-Prot	sp|P14318|MP20_DROME	Muscle-specific protein 20 OS=Drosophila melanogaster GN=Mp20 PE=2 SV=2			K20526	04131 Membrane trafficking [BR:ko04131]	09182 Protein families: genetic information processing	0.118574	0.8522	-0.0723465	-0.219284	AIPGENE19130
16.6092	16.7479	16.4913	16.6822	16.7582	17.1915	17.1533	17.3333	17.1369	17.1439	>AIPGENE19131	Swiss-Prot	sp|P14318|MP20_DROME	Muscle-specific protein 20 OS=Drosophila melanogaster GN=Mp20 PE=2 SV=2	+	A_S	K20526	04131 Membrane trafficking [BR:ko04131]	09182 Protein families: genetic information processing	4.61725	0.000865854	-0.533991	-3.3062	AIPGENE19131
15.9274	16.2064	16.4248	16.235	16.1841	16.3054	16.1643	15.867	15.6159	16.349	>AIPGENE19340	Swiss-Prot	sp|E9Q173|BTBDG_MOUSE	BTB/POZ domain-containing protein 16 OS=Mus musculus GN=Btbd16 PE=4 SV=1			K10487	04121 Ubiquitin system [BR:ko04121]	09182 Protein families: genetic information processing	0.37256	0.60208	0.135211	0.519001	AIPGENE19340
13.8465	13.5646	15.0364	15.8327	15.3661	14.9595	15.3035	15.3508	14.9417	15.4055	>AIPGENE19401	Swiss-Prot	sp|O74503|UAF30_SCHPO	Upstream activation factor subunit spp27 OS=Schizosaccharomyces pombe (strain 972 / ATCC 24843) GN=spp27 PE=1 SV=1			K15223	03021 Transcription machinery [BR:ko03021]	09182 Protein families: genetic information processing	0.476463	0.332854	-0.462957	-0.841491	AIPGENE19401
17.2696	17.3841	20.2949	17.4621	17.3213	20.2053	20.1724	20.079	20.3157	20.0932	>AIPGENE1953	Swiss-Prot	sp|Q571H0|NPA1P_MOUSE	Nucleolar pre-ribosomal-associated protein 1 OS=Mus musculus GN=Urb1 PE=2 SV=2	+	A_S	K14861	03009 Ribosome biogenesis [BR:ko03009]	09182 Protein families: genetic information processing	2.26659	0.000900585	-2.22668	-3.22911	AIPGENE1953
15.6646	15.5966	15.4996	15.425	15.5553	15.564	15.5538	15.7055	15.3516	15.4628	>AIPGENE1962	Swiss-Prot	sp|P16241|CF1A_DROME	POU domain protein CF1A OS=Drosophila melanogaster GN=vvl PE=2 SV=5			K09365	03000 Transcription factors [BR:ko03000]	09182 Protein families: genetic information processing	0.108053	0.925485	0.0206892	0.12062	AIPGENE1962
14.6017	14.4198	13.278	14.4722	14.1952	14.1191	14.6298	14.5746	14.5562	14.7543	>AIPGENE19661	Swiss-Prot	sp|C1DHC2|RRAAH_AZOVD	Putative regulator of ribonuclease activity OS=Azotobacter vinelandii (strain DJ / ATCC BAA-1303) GN=Avin_23290 PE=3 SV=1			K02553	03019 Messenger RNA biogenesis [BR:ko03019]	09182 Protein families: genetic information processing	0.623976	0.274521	-0.333425	-0.922923	AIPGENE19661
13.6747	13.4974	13.2587	13.0138	12.9824	12.1654	12.4515	12.33	12.5075	12.1271	>AIPGENE19724	Swiss-Prot	sp|P25490|TYY1_HUMAN	Transcriptional repressor protein YY1 OS=Homo sapiens GN=YY1 PE=1 SV=2	+	A_S	K09201	03000 Transcription factors [BR:ko03000]	09182 Protein families: genetic information processing	3.6232	0.000305221	0.969084	3.81023	AIPGENE19724
16.6225	16.6701	16.569	16.7214	16.6792	16.8569	16.8376	16.8025	16.8549	16.8067	>AIPGENE19784	Swiss-Prot	sp|P49321|NASP_HUMAN	Nuclear autoantigenic sperm protein OS=Homo sapiens GN=NASP PE=1 SV=2			K11291	03036 Chromosome and associated proteins [BR:ko03036]	09182 Protein families: genetic information processing	3.62013	0.0707094	-0.179285	-1.39431	AIPGENE19784
18.1396	17.7227	17.6721	17.934	17.8991	18.5316	18.3316	17.6198	17.8237	18.3179	>AIPGENE20155	Swiss-Prot	sp|Q96AE4|FUBP1_HUMAN	Far upstream element-binding protein 1 OS=Homo sapiens GN=FUBP1 PE=1 SV=3			K13210	03019 Messenger RNA biogenesis [BR:ko03019]	09182 Protein families: genetic information processing	0.648577	0.314889	-0.251377	-0.863823	AIPGENE20155
19.0011	19.2112	18.8538	19.2545	19.2122	18.7512	18.3925	18.4644	15.2265	18.9146	>AIPGENE2025	Swiss-Prot	sp|Q5RGQ2|ANM8B_DANRE	Protein arginine N-methyltransferase 8-B OS=Danio rerio GN=prmt8b PE=2 SV=2			K11439	03036 Chromosome and associated proteins [BR:ko03036]	09182 Protein families: genetic information processing	0.876085	0.0574527	1.15671	1.46102	AIPGENE2025
18.1464	18.075	18.0538	18.0791	18.0737	18.136	18.0382	18.0122	18.1925	18.0027	>AIPGENE20261	Swiss-Prot	sp|O46638|FKBP3_RABIT	Peptidyl-prolyl cis-trans isomerase FKBP3 OS=Oryctolagus cuniculus GN=FKBP3 PE=2 SV=2			K09570	03110 Chaperones and folding catalysts [BR:ko03110]	09182 Protein families: genetic information processing	0.0834059	0.955282	0.0092762	0.065947	AIPGENE20261
17.5834	17.7973	17.5657	17.7434	17.7441	17.2319	17.7758	17.1515	17.9754	17.5163	>AIPGENE20314	Swiss-Prot	sp|Q9CZE3|RAB32_MOUSE	Ras-related protein Rab-32 OS=Mus musculus GN=Rab32 PE=2 SV=3			K07918	04131 Membrane trafficking [BR:ko04131]	09182 Protein families: genetic information processing	0.436006	0.539267	0.156585	0.594107	AIPGENE20314
16.0984	16.1749	14.9996	15.2179	15.7846	15.874	15.4671	15.7474	16.1263	15.7483	>AIPGENE20391	Swiss-Prot	sp|Q6P286|DHTK1_XENLA	Probable 2-oxoglutarate dehydrogenase E1 component DHKTD1, mitochondrial OS=Xenopus laevis GN=dhtkd1 PE=2 SV=1			K15791	03029 Mitochondrial biogenesis [BR:ko03029]	09182 Protein families: genetic information processing	0.215701	0.720392	-0.137544	-0.384112	AIPGENE20391
16.757	16.5909	16.6058	16.6878	16.5794	16.7254	16.5943	16.5302	16.4793	16.2404	>AIPGENE20748	Swiss-Prot	sp|Q8BKC5|IPO5_MOUSE	Importin-5 OS=Mus musculus GN=Ipo5 PE=1 SV=3			K20222	03009 Ribosome biogenesis [BR:ko03009]	09182 Protein families: genetic information processing	0.765266	0.44887	0.130282	0.697508	AIPGENE20748
17.6916	17.6287	17.6156	17.7589	17.683	17.6439	17.6234	17.6085	16.1996	17.2689	>AIPGENE20955	Swiss-Prot	sp|P45878|FKBP2_MOUSE	Peptidyl-prolyl cis-trans isomerase FKBP2 OS=Mus musculus GN=Fkbp2 PE=1 SV=1			K09569	03110 Chaperones and folding catalysts [BR:ko03110]	09182 Protein families: genetic information processing	0.74314	0.186339	0.406707	1.0779	AIPGENE20955
15.8523	15.6363	15.0795	15.0666	15.0316	15.1502	15.0329	15.1342	15.2638	15.196	>AIPGENE21016	Swiss-Prot	sp|Q9QZB7|ARP10_MOUSE	Actin-related protein 10 OS=Mus musculus GN=Actr10 PE=1 SV=2			K16576	03036 Chromosome and associated proteins [BR:ko03036]	09182 Protein families: genetic information processing	0.467541	0.493476	0.177846	0.645341	AIPGENE21016
15.8411	15.7379	15.8811	15.7885	15.7098	16.1392	16.0715	16.1143	16.246	16.0581	>AIPGENE21044	Swiss-Prot	sp|Q62599|MTA1_RAT	Metastasis-associated protein MTA1 OS=Rattus norvegicus GN=Mta1 PE=1 SV=1	+	A_S	K11660	03036 Chromosome and associated proteins [BR:ko03036]	09182 Protein families: genetic information processing	4.06078	0.00549609	-0.334161	-2.28865	AIPGENE21044
16.1504	16.5647	16.9321	17.0652	16.997	16.3789	16.3635	15.9911	17.0705	16.4296	>AIPGENE21211	Swiss-Prot	sp|Q8CDF7|EXD1_MOUSE	Exonuclease 3'-5' domain-containing protein 1 OS=Mus musculus GN=Exd1 PE=2 SV=1			K18740	03019 Messenger RNA biogenesis [BR:ko03019]	09182 Protein families: genetic information processing	0.582046	0.320415	0.295182	0.856857	AIPGENE21211
14.3306	13.2825	13.4047	13.2971	13.3701	13.7832	13.3245	12.6455	16.9457	13.3049	>AIPGENE21261	Swiss-Prot	sp|Q9VRP9|BRE1_DROME	E3 ubiquitin-protein ligase Bre1 OS=Drosophila melanogaster GN=Bre1 PE=1 SV=2			K10696	04121 Ubiquitin system [BR:ko04121]	09182 Protein families: genetic information processing	0.243724	0.597605	-0.463776	-0.524582	AIPGENE21261
15.6014	15.9069	14.8207	15.689	15.8486	15.9585	15.879	15.9038	16.0064	16.0316	>AIPGENE21318	Swiss-Prot	sp|P53367|ARFP1_HUMAN	Arfaptin-1 OS=Homo sapiens GN=ARFIP1 PE=1 SV=2			K20314	04131 Membrane trafficking [BR:ko04131]	09182 Protein families: genetic information processing	1.04807	0.100601	-0.382539	-1.28343	AIPGENE21318
17.0777	18.0045	17.0575	17.1238	17.1436	17.0489	16.5319	16.8982	17.4476	16.9659	>AIPGENE21399	Swiss-Prot	sp|Q5REX3|ZFR_PONAB	Zinc finger RNA-binding protein OS=Pongo abelii GN=ZFR PE=2 SV=1			K13203	03041 Spliceosome [BR:ko03041]	09182 Protein families: genetic information processing	0.637323	0.28291	0.302904	0.908565	AIPGENE21399
18.698	18.5497	18.372	18.5137	18.4994	18.8056	18.721	18.7237	18.9097	18.7718	>AIPGENE21462	Swiss-Prot	sp|P53621|COPA_HUMAN	Coatomer subunit alpha OS=Homo sapiens GN=COPA PE=1 SV=2			K05236	04131 Membrane trafficking [BR:ko04131]	09182 Protein families: genetic information processing	2.48841	0.0371654	-0.259784	-1.5964	AIPGENE21462
14.1254	14.0024	14.1677	14.3222	14.3163	14.1041	13.8457	14.0143	14.1339	14.4666	>AIPGENE21473	Swiss-Prot	sp|P56597|NDK5_HUMAN	Nucleoside diphosphate kinase homolog 5 OS=Homo sapiens GN=NME5 PE=2 SV=1			K20790	03036 Chromosome and associated proteins [BR:ko03036]	09182 Protein families: genetic information processing	0.259785	0.757827	0.0738636	0.338337	AIPGENE21473
17.1375	17.4345	16.8789	17.0383	16.9852	16.9906	16.9881	17.0153	17.6184	16.9965	>AIPGENE21487	Swiss-Prot	sp|Q9BZF1|OSBL8_HUMAN	Oxysterol-binding protein-related protein 8 OS=Homo sapiens GN=OSBPL8 PE=1 SV=3			K22285	04131 Membrane trafficking [BR:ko04131]	09182 Protein families: genetic information processing	0.0617596	0.936865	-0.0269169	-0.105072	AIPGENE21487
16.3265	16.2334	16.3974	16.1695	16.503	16.4604	16.2215	15.0093	16.8909	16.1847	>AIPGENE2155	Swiss-Prot	sp|Q8R081|HNRPL_MOUSE	Heterogeneous nuclear ribonucleoprotein L OS=Mus musculus GN=Hnrnpl PE=1 SV=2			K13159	03041 Spliceosome [BR:ko03041]	09182 Protein families: genetic information processing	0.220354	0.698512	0.1726	0.412928	AIPGENE2155
17.563	17.3968	17.272	17.3974	17.2641	17.0515	17.3017	17.3797	17.3696	15.7039	>AIPGENE21626	Swiss-Prot	sp|P35604|COPZ1_BOVIN	Coatomer subunit zeta-1 OS=Bos taurus GN=COPZ1 PE=1 SV=2			K20472	04131 Membrane trafficking [BR:ko04131]	09182 Protein families: genetic information processing	0.630168	0.236712	0.417373	0.983234	AIPGENE21626
16.5162	16.3963	16.4987	16.3737	16.3382	16.061	15.8486	16.4267	16.5042	16.4483	>AIPGENE21657	Swiss-Prot	sp|Q6TFL4|KLH24_HUMAN	Kelch-like protein 24 OS=Homo sapiens GN=KLHL24 PE=2 SV=1			K10461	04121 Ubiquitin system [BR:ko04121]	09182 Protein families: genetic information processing	0.608021	0.434236	0.166887	0.714722	AIPGENE21657
18.6371	18.2006	18.4643	18.2652	18.4577	18.3911	18.2636	17.9534	18.6972	18.0483	>AIPGENE2169	Swiss-Prot	sp|P80315|TCPD_MOUSE	T-complex protein 1 subunit delta OS=Mus musculus GN=Cct4 PE=1 SV=3			K09496	03110 Chaperones and folding catalysts [BR:ko03110]	09182 Protein families: genetic information processing	0.39171	0.592889	0.134246	0.530656	AIPGENE2169
14.0176	14.3962	14.2754	14.2777	15.1783	16.0577	15.996	15.7135	15.9321	15.1379	>AIPGENE21710	Swiss-Prot	sp|A7SGZ5|EIF3K_NEMVE	Eukaryotic translation initiation factor 3 subunit K OS=Nematostella vectensis GN=v1g170558 PE=3 SV=1	+	A_S	K15028	03012 Translation factors [BR:ko03012]	09182 Protein families: genetic information processing	3.06831	0.00030888	-1.3384	-3.72875	AIPGENE21710
17.5585	17.6144	17.9661	17.5762	17.618	17.4187	17.2535	17.5218	17.1769	15.7001	>AIPGENE22206	Swiss-Prot	sp|Q14739|LBR_HUMAN	Lamin-B receptor OS=Homo sapiens GN=LBR PE=1 SV=2			K19532	03036 Chromosome and associated proteins [BR:ko03036]	09182 Protein families: genetic information processing	1.03026	0.0550782	0.652451	1.47439	AIPGENE22206
12.5421	18.084	11.5772	0	11.2369	14.4879	13.695	14.3661	13.7516	13.7662	>AIPGENE22246	Swiss-Prot	sp|Q9QY36|NAA10_MOUSE	N-alpha-acetyltransferase 10 OS=Mus musculus GN=Naa10 PE=1 SV=1			K20791	03036 Chromosome and associated proteins [BR:ko03036]	09182 Protein families: genetic information processing	0.534158	0.180249	-3.32534	-1.09029	AIPGENE22246
16.3715	16.4984	16.2874	16.5665	16.6162	16.7637	16.741	16.776	16.9713	16.0314	>AIPGENE22318	Swiss-Prot	sp|Q6NVR9|ATAD3_XENTR	ATPase family AAA domain-containing protein 3 OS=Xenopus tropicalis GN=atad3 PE=2 SV=1			K17681	03029 Mitochondrial biogenesis [BR:ko03029]	09182 Protein families: genetic information processing	0.51315	0.453443	-0.188638	-0.691461	AIPGENE22318
15.2149	15.2031	15.0477	15.3569	15.2353	14.7568	15.0919	15.2136	16.0869	15.0982	>AIPGENE22450	Swiss-Prot	sp|Q9NHD5|SAN_DROME	Probable N-acetyltransferase san OS=Drosophila melanogaster GN=san PE=1 SV=1			K20793	03036 Chromosome and associated proteins [BR:ko03036]	09182 Protein families: genetic information processing	0.059392	0.928741	-0.0379129	-0.115509	AIPGENE22450
18.9112	18.9318	18.8681	19.0178	18.8904	19.2272	18.9863	18.9056	19.0182	18.9215	>AIPGENE22557	Swiss-Prot	sp|Q6EE31|TCPQ_CHICK	T-complex protein 1 subunit theta OS=Gallus gallus GN=CCT8 PE=1 SV=3			K09500	03110 Chaperones and folding catalysts [BR:ko03110]	09182 Protein families: genetic information processing	0.695577	0.587158	-0.0878769	-0.538605	AIPGENE22557
13.7489	13.8307	14.2304	13.7068	13.8467	14.1219	14.0504	14.1846	13.9945	13.7604	>AIPGENE22798	Swiss-Prot	sp|Q86WZ6|ZN227_HUMAN	Zinc finger protein 227 OS=Homo sapiens GN=ZNF227 PE=2 SV=1			K09228	03000 Transcription factors [BR:ko03000]	09182 Protein families: genetic information processing	0.617506	0.457026	-0.149668	-0.685741	AIPGENE22798
16.2279	16.3419	16.5701	16.5385	16.1469	16.5487	16.2701	16.567	16.8961	16.4045	>AIPGENE22835	Swiss-Prot	sp|Q55DF5|JMJCD_DICDI	JmjC domain-containing protein D OS=Dictyostelium discoideum GN=jcdD PE=4 SV=1			K10277	03036 Chromosome and associated proteins [BR:ko03036]	09182 Protein families: genetic information processing	0.631034	0.417044	-0.172248	-0.73683	AIPGENE22835
15.4589	15.837	15.5003	15.6782	15.5924	15.6936	15.2324	15.7246	15.734	15.6658	>AIPGENE2290	Swiss-Prot	sp|P15882|CHIN_HUMAN	N-chimaerin OS=Homo sapiens GN=CHN1 PE=1 SV=3			K20630	04131 Membrane trafficking [BR:ko04131]	09182 Protein families: genetic information processing	0.00952914	0.991468	0.00327606	0.015116	AIPGENE2290
15.7195	15.4829	15.467	15.6119	15.5796	15.7346	15.7232	15.9611	15.8341	15.6561	>AIPGENE2294	Swiss-Prot	sp|P15882|CHIN_HUMAN	N-chimaerin OS=Homo sapiens GN=CHN1 PE=1 SV=3			K20630	04131 Membrane trafficking [BR:ko04131]	09182 Protein families: genetic information processing	1.75712	0.118468	-0.209649	-1.23136	AIPGENE2294
14.4639	14.9879	14.6023	14.6374	14.9195	13.573	13.3595	13.0769	16.6339	13.1178	>AIPGENE22983	Swiss-Prot	sp|O42611|HIRA_TAKRU	Protein HIRA OS=Takifugu rubripes GN=hira PE=2 SV=1			K11293	03036 Chromosome and associated proteins [BR:ko03036]	09182 Protein families: genetic information processing	0.533628	0.237202	0.769998	0.982618	AIPGENE22983
15.9776	15.795	15.8067	15.7263	15.8382	16.5097	16.2144	16.4888	16.7254	16.3538	>AIPGENE2302	Swiss-Prot	sp|Q5SGE0|LPPRC_RAT	Leucine-rich PPR motif-containing protein, mitochondrial OS=Rattus norvegicus GN=Lrpprc PE=1 SV=1	+	A_S	K17964	03029 Mitochondrial biogenesis [BR:ko03029]	09182 Protein families: genetic information processing	3.79056	0.000903226	-0.629637	-3.23253	AIPGENE2302
17.0139	16.8569	17.0707	17.0493	16.9432	17.3757	17.3884	17.4782	17.7618	17.4823	>AIPGENE23228	Swiss-Prot	sp|Q8QHL5|PHC2_DANRE	Polyhomeotic-like protein 2 OS=Danio rerio GN=phc2 PE=2 SV=1	+	A_S	K11457	03036 Chromosome and associated proteins [BR:ko03036]	09182 Protein families: genetic information processing	3.67465	0.0013578	-0.510501	-2.83772	AIPGENE23228
19.0353	19.8563	19.1212	19.006	18.9281	19.0717	19.2671	19.0941	19.5005	19.0103	>AIPGENE23235	Swiss-Prot	sp|A9UMS3|PHB2_XENTR	Prohibitin-2 OS=Xenopus tropicalis GN=phb2 PE=2 SV=1			K17081	03029 Mitochondrial biogenesis [BR:ko03029]	09182 Protein families: genetic information processing	0.00116348	0.998269	0.000662231	0.00227231	AIPGENE23235
15.4234	15.7987	15.7665	15.8389	15.8942	16.3909	15.7419	16.156	16.0094	16.1203	>AIPGENE23697	Swiss-Prot	sp|Q8BFY9|TNPO1_MOUSE	Transportin-1 OS=Mus musculus GN=Tnpo1 PE=1 SV=2			K18752	03019 Messenger RNA biogenesis [BR:ko03019]	09182 Protein families: genetic information processing	1.44976	0.0598106	-0.339347	-1.44794	AIPGENE23697
16.96	17.4633	17.8507	16.3984	17.9215	13.4799	16.6869	16.4371	17.4638	15.2826	>AIPGENE23742	Swiss-Prot	sp|P39021|MEOX2_XENLA	Homeobox protein MOX-2 OS=Xenopus laevis GN=meox2 PE=2 SV=2			K09322	03000 Transcription factors [BR:ko03000]	09182 Protein families: genetic information processing	1.04937	0.0264322	1.44873	1.70574	AIPGENE23742
19.4111	19.3763	19.3494	19.4118	19.2242	19.9621	19.9416	19.9651	19.9363	19.7888	>AIPGENE24017	Swiss-Prot	sp|Q16658|FSCN1_HUMAN	Fascin OS=Homo sapiens GN=FSCN1 PE=1 SV=3	+	A_S	K17455	04131 Membrane trafficking [BR:ko04131]	09182 Protein families: genetic information processing	5.61321	0.000307692	-0.564217	-3.81704	AIPGENE24017
13.5511	12.4465	13.1733	12.8242	13.0031	13.1901	13.4347	13.1553	12.4842	13.323	>AIPGENE24020	Swiss-Prot	sp|Q9WVM7|AIMP2_CRIGR	Aminoacyl tRNA synthase complex-interacting multifunctional protein 2 OS=Cricetulus griseus GN=AIMP2 PE=2 SV=1			K15438	03016 Transfer RNA biogenesis [BR:ko03016]	09182 Protein families: genetic information processing	0.189515	0.757066	-0.117791	-0.339323	AIPGENE24020
15.4067	15.5457	15.1831	15.0155	15.3547	15.627	15.4442	13.9943	20.5381	15.46	>AIPGENE24402	Swiss-Prot	sp|O13154|PACN2_CHICK	Protein kinase C and casein kinase substrate in neurons protein 2 OS=Gallus gallus GN=PACSIN2 PE=1 SV=1			K20123	04131 Membrane trafficking [BR:ko04131]	09182 Protein families: genetic information processing	0.355482	0.411805	-0.911609	-0.744346	AIPGENE24402
17.8692	17.7197	17.7216	17.7446	17.6532	17.9197	17.6566	17.6592	17.8159	17.41	>AIPGENE24486	Swiss-Prot	sp|Q5ZJ54|TCPZ_CHICK	T-complex protein 1 subunit zeta OS=Gallus gallus GN=CCT6 PE=1 SV=3			K09498	03110 Chaperones and folding catalysts [BR:ko03110]	09182 Protein families: genetic information processing	0.21402	0.823388	0.0493778	0.255479	AIPGENE24486
15.7177	17.3114	15.7943	15.1365	15.7455	15.9944	16.0335	16.0081	18.4372	16.0027	>AIPGENE24517	Swiss-Prot	sp|Q5R4R4|LS14A_PONAB	Protein LSM14 homolog A OS=Pongo abelii GN=LSM14A PE=2 SV=1			K18749	03019 Messenger RNA biogenesis [BR:ko03019]	09182 Protein families: genetic information processing	0.411803	0.380812	-0.554082	-0.784579	AIPGENE24517
15.0287	15.0223	10.5757	15.0388	14.8246	13.7886	15.1936	15.0323	15.3641	14.9901	>AIPGENE2460	Swiss-Prot	sp|Q8BRF7|SCFD1_MOUSE	Sec1 family domain-containing protein 1 OS=Mus musculus GN=Scfd1 PE=1 SV=1			K19998	04131 Membrane trafficking [BR:ko04131]	09182 Protein families: genetic information processing	0.370737	0.402001	-0.77573	-0.757069	AIPGENE2460
15.8582	15.5076	15.2267	15.4396	15.5813	15.3021	15.4232	15.4956	15.5111	15.3054	>AIPGENE24928	Swiss-Prot	sp|Q9C5D2|FBL4_ARATH	F-box/LRR-repeat protein 4 OS=Arabidopsis thaliana GN=FBL4 PE=2 SV=1			K10268	04121 Ubiquitin system [BR:ko04121]	09182 Protein families: genetic information processing	0.476394	0.583389	0.115206	0.543334	AIPGENE24928
15.1055	15.1234	15.3118	15.2152	15.2574	15.189	15.1344	15.1363	16.1891	15.1784	>AIPGENE25107	Swiss-Prot	sp|Q4QRJ7|EIF2A_DANRE	Eukaryotic translation initiation factor 2A OS=Danio rerio GN=eif2a PE=2 SV=1			K15026	03019 Messenger RNA biogenesis [BR:ko03019]	09182 Protein families: genetic information processing	0.336903	0.5974	-0.162782	-0.525257	AIPGENE25107
17.5397	17.2583	17.2922	17.0886	16.5515	17.6072	16.9522	17.207	18.4885	17.4115	>AIPGENE25361	Swiss-Prot	sp|Q6P8G1|ILF2_XENTR	Interleukin enhancer-binding factor 2 homolog OS=Xenopus tropicalis GN=ilf2 PE=2 SV=1			K13089	03041 Spliceosome [BR:ko03041]	09182 Protein families: genetic information processing	0.607291	0.26188	-0.387213	-0.944323	AIPGENE25361
18.5349	18.693	18.5008	18.3586	18.4094	18.4085	18.2078	18.36	18.4384	18.0849	>AIPGENE25566	Swiss-Prot	sp|P25228|RAB3_DROME	Ras-related protein Rab-3 OS=Drosophila melanogaster GN=Rab3 PE=1 SV=1			K07883	04131 Membrane trafficking [BR:ko04131]	09182 Protein families: genetic information processing	1.2688	0.195738	0.199451	1.05915	AIPGENE25566
16.9351	16.9763	16.9892	16.8909	16.9921	16.7222	16.6294	17.189	16.6632	17.0597	>AIPGENE25581	Swiss-Prot	sp|Q66H20|PTBP2_RAT	Polypyrimidine tract-binding protein 2 OS=Rattus norvegicus GN=Ptbp2 PE=2 SV=1			K14948	03041 Spliceosome [BR:ko03041]	09182 Protein families: genetic information processing	0.40464	0.636255	0.103969	0.48271	AIPGENE25581
15.4071	15.3578	15.2274	15.3211	15.4712	15.5276	15.5892	15.6594	16.2343	15.4123	>AIPGENE25847	Swiss-Prot	sp|Q96D71|REPS1_HUMAN	RalBP1-associated Eps domain-containing protein 1 OS=Homo sapiens GN=REPS1 PE=1 SV=3			K20068	04131 Membrane trafficking [BR:ko04131]	09182 Protein families: genetic information processing	1.22793	0.0905401	-0.327646	-1.31555	AIPGENE25847
16.0453	15.8133	15.6141	15.6582	15.6331	15.5375	15.7119	15.3615	15.6503	12.11	>AIPGENE2592	Swiss-Prot	sp|Q5R6L5|CAND1_PONAB	Cullin-associated NEDD8-dissociated protein 1 OS=Pongo abelii GN=CAND1 PE=2 SV=1			K17263	04121 Ubiquitin system [BR:ko04121]	09182 Protein families: genetic information processing	0.612897	0.175309	0.878573	1.10049	AIPGENE2592
14.7795	14.7371	14.4008	14.4861	14.2791	14.9032	13.5226	14.7296	15.0344	15.1562	>AIPGENE25977	Swiss-Prot	sp|Q9VYY9|EVI5_DROME	Ecotropic viral integration site 5 ortholog OS=Drosophila melanogaster GN=Evi5 PE=1 SV=3			K20242	04131 Membrane trafficking [BR:ko04131]	09182 Protein families: genetic information processing	0.167127	0.76943	-0.132679	-0.323093	AIPGENE25977
18.377	19.4773	18.2902	18.3578	18.2674	18.2932	18.448	18.3994	19.5955	18.447	>AIPGENE26033	Swiss-Prot	sp|O60506|HNRPQ_HUMAN	Heterogeneous nuclear ribonucleoprotein Q OS=Homo sapiens GN=SYNCRIP PE=1 SV=2			K13160	03041 Spliceosome [BR:ko03041]	09182 Protein families: genetic information processing	0.0909593	0.871679	-0.0826893	-0.190262	AIPGENE26033
17.8069	17.8361	17.7217	17.7926	17.6997	16.7503	16.752	17.1863	17.3756	16.9655	>AIPGENE26035	Swiss-Prot	sp|B2GUS6|KDM8_XENTR	Lysine-specific demethylase 8 OS=Xenopus tropicalis GN=kdm8 PE=2 SV=1	+	A_S	K10277	03036 Chromosome and associated proteins [BR:ko03036]	09182 Protein families: genetic information processing	3.54205	0.000763754	0.765458	3.39708	AIPGENE26035
16.3159	16.4697	15.3657	16.3875	16.3944	16.6233	15.3799	16.5681	16.2732	16.4279	>AIPGENE26185	Swiss-Prot	sp|Q9R0L6|PCM1_MOUSE	Pericentriolar material 1 protein OS=Mus musculus GN=Pcm1 PE=1 SV=2			K16537	03036 Chromosome and associated proteins [BR:ko03036]	09182 Protein families: genetic information processing	0.0806013	0.890947	-0.0678343	-0.166704	AIPGENE26185
14.5868	14.7213	14.3501	14.2863	14.4899	13.4484	14.1505	14.6679	15.5825	14.6686	>AIPGENE26244	Swiss-Prot	sp|Q9NX08|COMD8_HUMAN	COMM domain-containing protein 8 OS=Homo sapiens GN=COMMD8 PE=1 SV=1			K22564	04121 Ubiquitin system [BR:ko04121]	09182 Protein families: genetic information processing	0.015902	0.979305	-0.0167046	-0.0363785	AIPGENE26244
18.3418	18.2682	17.993	18.3356	18.257	18.1024	18.1361	18.0869	18.3654	17.8197	>AIPGENE26416	Swiss-Prot	sp|A4IHR1|TT30A_XENTR	Tetratricopeptide repeat protein 30A OS=Xenopus tropicalis GN=ttc30a PE=2 SV=1			K19683	03036 Chromosome and associated proteins [BR:ko03036]	09182 Protein families: genetic information processing	0.621447	0.480596	0.137011	0.659628	AIPGENE26416
14.9916	16.6642	16.377	16.3265	16.4071	16.2083	16.4816	16.5833	16.7256	16.6172	>AIPGENE26484	Swiss-Prot	sp|O75445|USH2A_HUMAN	Usherin OS=Homo sapiens GN=USH2A PE=1 SV=3			K19636	03036 Chromosome and associated proteins [BR:ko03036]	09182 Protein families: genetic information processing	0.575897	0.285562	-0.36989	-0.904418	AIPGENE26484
16.3729	16.6178	16.2753	16.784	16.6478	16.6347	16.2254	16.5893	16.4981	16.1537	>AIPGENE26711	Swiss-Prot	sp|Q8HYI9|PFD5_BOVIN	Prefoldin subunit 5 OS=Bos taurus GN=PFDN5 PE=2 SV=1			K04797	03110 Chaperones and folding catalysts [BR:ko03110]	09182 Protein families: genetic information processing	0.395006	0.611541	0.119347	0.507693	AIPGENE26711
17.9934	17.9531	17.8359	18.0021	17.9295	17.8262	17.8971	17.8454	17.9392	17.9868	>AIPGENE26751	Swiss-Prot	sp|Q7ZU42|OLA1_DANRE	Obg-like ATPase 1 OS=Danio rerio GN=ola1 PE=2 SV=1			K19788	03036 Chromosome and associated proteins [BR:ko03036]	09182 Protein families: genetic information processing	0.485168	0.781766	0.0438335	0.308675	AIPGENE26751
12.2879	12.2275	12.7994	12.0172	11.9874	12.93	12.4761	12.5514	12.1572	11.8872	>AIPGENE26820	Swiss-Prot	sp|Q96EV8|DTBP1_HUMAN	Dysbindin OS=Homo sapiens GN=DTNBP1 PE=1 SV=1			K20189	04131 Membrane trafficking [BR:ko04131]	09182 Protein families: genetic information processing	0.244715	0.698819	-0.136481	-0.413643	AIPGENE26820
14.6163	15.1541	15.2727	15.1606	14.9861	13.2815	13.902	13.9702	13.8615	14.04	>AIPGENE27185	TrEMBL	tr|A7RWZ4|A7RWZ4_NEMVE	Predicted protein OS=Nematostella vectensis GN=v1g241253 PE=4 SV=1	+	A_S	K18408	03036 Chromosome and associated proteins [BR:ko03036]	09182 Protein families: genetic information processing	3.90333	0.000114943	1.22696	4.41507	AIPGENE27185
17.4454	18.5965	17.4762	18.7655	18.5878	18.7214	18.73	18.3892	18.3191	18.8466	>AIPGENE27237	Swiss-Prot	sp|Q5R941|FKB14_PONAB	Peptidyl-prolyl cis-trans isomerase FKBP14 OS=Pongo abelii GN=FKBP14 PE=2 SV=1			K09577	03110 Chaperones and folding catalysts [BR:ko03110]	09182 Protein families: genetic information processing	0.684259	0.204344	-0.42699	-1.03914	AIPGENE27237
16.1843	16.344	16.1521	15.896	16.202	15.64	16.0723	16.1086	15.6932	15.4001	>AIPGENE27279	Swiss-Prot	sp|Q9Z254|GIPC1_RAT	PDZ domain-containing protein GIPC1 OS=Rattus norvegicus GN=Gipc1 PE=1 SV=2			K20056	04131 Membrane trafficking [BR:ko04131]	09182 Protein families: genetic information processing	1.38532	0.0556412	0.372843	1.4713	AIPGENE27279
15.5723	15.3637	15.3179	15.5077	15.4498	15.6302	14.7158	15.2138	15.559	15.5315	>AIPGENE27286	Swiss-Prot	sp|O01159|RSP7_CAEEL	Probable splicing factor, arginine/serine-rich 7 OS=Caenorhabditis elegans GN=rsp-7 PE=3 SV=3			K13165	03041 Spliceosome [BR:ko03041]	09182 Protein families: genetic information processing	0.267075	0.703367	0.112229	0.407183	AIPGENE27286
16.4313	16.4052	16.4362	16.4964	16.4531	16.8818	16.7678	16.8377	16.4213	16.8713	>AIPGENE27399	Swiss-Prot	sp|P70704|AT8A1_MOUSE	Probable phospholipid-transporting ATPase IA OS=Mus musculus GN=Atp8a1 PE=1 SV=1			K14802	03009 Ribosome biogenesis [BR:ko03009]	09182 Protein families: genetic information processing	2.1355	0.0300739	-0.311545	-1.6631	AIPGENE27399
14.6171	14.3762	14.1692	14.4132	14.4234	14.9227	14.8612	14.7223	14.405	14.6095	>AIPGENE2761	Swiss-Prot	sp|Q01085|TIAR_HUMAN	Nucleolysin TIAR OS=Homo sapiens GN=TIAL1 PE=1 SV=1			K13201	03019 Messenger RNA biogenesis [BR:ko03019]	09182 Protein families: genetic information processing	1.50366	0.0682799	-0.304334	-1.40368	AIPGENE2761
17.5515	17.3491	17.1591	17.1443	17.1958	17.1478	17.3603	17.209	17.2146	17.3551	>AIPGENE27620	Swiss-Prot	sp|Q6ZWB6|KCTD8_HUMAN	BTB/POZ domain-containing protein KCTD8 OS=Homo sapiens GN=KCTD8 PE=2 SV=1			K21918	04121 Ubiquitin system [BR:ko04121]	09182 Protein families: genetic information processing	0.0949826	0.925519	0.0226326	0.120376	AIPGENE27620
20.391	20.5602	21.0338	20.6592	21.0018	22.0806	21.1399	21.481	21.0225	21.3918	>AIPGENE27935	Swiss-Prot	sp|P10922|H10_MOUSE	Histone H1.0 OS=Mus musculus GN=H1f0 PE=2 SV=4	+	A_S	K11275	03036 Chromosome and associated proteins [BR:ko03036]	09182 Protein families: genetic information processing	1.8439	0.00785248	-0.693956	-2.1502	AIPGENE27935
16.0223	15.7533	15.6427	14.9696	15.7973	16.3266	15.734	16.2146	16.1467	15.856	>AIPGENE27970	Swiss-Prot	sp|Q6GNG3|TMX3_XENLA	Protein disulfide-isomerase TMX3 OS=Xenopus laevis GN=tmx3 PE=2 SV=1			K09585	03110 Chaperones and folding catalysts [BR:ko03110]	09182 Protein families: genetic information processing	1.08827	0.0810368	-0.418522	-1.34931	AIPGENE27970
15.9678	15.4732	15.6869	15.6723	15.7436	15.5843	15.8303	15.6614	15.7599	15.275	>AIPGENE28042	Swiss-Prot	sp|Q9Y6G5|COMDA_HUMAN	COMM domain-containing protein 10 OS=Homo sapiens GN=COMMD10 PE=1 SV=1			K22566	04121 Ubiquitin system [BR:ko04121]	09182 Protein families: genetic information processing	0.29461	0.719555	0.0865707	0.385141	AIPGENE28042
16.3093	16.3217	16.2616	16.329	16.3058	16.6407	16.344	16.2129	16.0625	16.2531	>AIPGENE28154	Swiss-Prot	sp|O75165|DJC13_HUMAN	DnaJ homolog subfamily C member 13 OS=Homo sapiens GN=DNAJC13 PE=1 SV=5			K09533	03041 Spliceosome [BR:ko03041]	09182 Protein families: genetic information processing	0.010063	0.991756	0.00286369	0.0145602	AIPGENE28154
16.7974	16.7707	16.4044	15.6647	16.6226	18.0182	16.8357	16.9074	16.6664	16.8058	>AIPGENE28327	Swiss-Prot	sp|P50460|CSRP2_CHICK	Cysteine and glycine-rich protein 2 OS=Gallus gallus GN=CSRP2 PE=2 SV=3			K09377	03000 Transcription factors [BR:ko03000]	09182 Protein families: genetic information processing	0.989072	0.067389	-0.594748	-1.40709	AIPGENE28327
15.7142	15.5126	15.8422	15.8355	15.6897	15.561	15.6987	15.7444	15.9749	16.0334	>AIPGENE28394	Swiss-Prot	sp|Q6DHC1|RB18B_DANRE	Ras-related protein Rab-18-B OS=Danio rerio GN=rab18b PE=2 SV=1			K07910	04131 Membrane trafficking [BR:ko04131]	09182 Protein families: genetic information processing	0.341276	0.705408	-0.0836416	-0.404621	AIPGENE28394
18.8802	18.5143	19.1251	18.9476	18.8589	19.1305	18.852	19.1335	21.2156	18.6564	>AIPGENE28423	Swiss-Prot	sp|P30151|EF1B_XENLA	Elongation factor 1-beta OS=Xenopus laevis GN=eef1b PE=1 SV=3			K03232	03012 Translation factors [BR:ko03012]	09182 Protein families: genetic information processing	0.531951	0.271792	-0.532401	-0.92774	AIPGENE28423
14.4899	15.5931	14.7455	14.0981	14.4724	14.0326	14.7181	13.2351	15.3591	14.813	>AIPGENE28483	Swiss-Prot	sp|Q5E9I8|DCA11_BOVIN	DDB1- and CUL4-associated factor 11 OS=Bos taurus GN=DCAF11 PE=2 SV=1			K11801	04121 Ubiquitin system [BR:ko04121]	09182 Protein families: genetic information processing	0.228382	0.661391	0.248223	0.456681	AIPGENE28483
16.2491	16.2579	16.4808	16.3623	16.2911	16.0696	16.0942	16.0114	15.6739	15.8535	>AIPGENE2867	Swiss-Prot	sp|Q3URF8|KCD21_MOUSE	BTB/POZ domain-containing protein KCTD21 OS=Mus musculus GN=Kctd21 PE=2 SV=1			K21922	04121 Ubiquitin system [BR:ko04121]	09182 Protein families: genetic information processing	2.59506	0.0104777	0.387701	2.04362	AIPGENE2867
12.6499	12.158	12.4801	13.2845	12.3794	13.9654	13.9824	14.0908	16.6574	14.0589	>AIPGENE28986	Swiss-Prot	sp|P59024|FKB14_MOUSE	Peptidyl-prolyl cis-trans isomerase FKBP14 OS=Mus musculus GN=Fkbp14 PE=2 SV=1	+	A_S	K09577	03110 Chaperones and folding catalysts [BR:ko03110]	09182 Protein families: genetic information processing	2.09086	0.00102743	-1.96062	-2.96782	AIPGENE28986
19.4007	19.6074	19.1171	19.6625	19.5613	19.9578	19.4468	19.6027	19.6107	19.3692	>AIPGENE28989	Swiss-Prot	sp|Q01518|CAP1_HUMAN	Adenylyl cyclase-associated protein 1 OS=Homo sapiens GN=CAP1 PE=1 SV=5			K17261	04131 Membrane trafficking [BR:ko04131]	09182 Protein families: genetic information processing	0.40644	0.593919	-0.127646	-0.529316	AIPGENE28989
13.9982	14.0503	13.8293	13.7958	13.6913	14.6492	14.5225	14.6022	13.7577	14.5186	>AIPGENE2922	Swiss-Prot	sp|Q6PD24|AN13D_MOUSE	Ankyrin repeat domain-containing protein 13D OS=Mus musculus GN=Ankrd13d PE=2 SV=2			K21437	04131 Membrane trafficking [BR:ko04131]	09182 Protein families: genetic information processing	1.78144	0.0141314	-0.537033	-1.93329	AIPGENE2922
16.3915	16.4709	16.5285	16.823	16.5256	16.5804	16.8038	17.0014	16.9759	16.7891	>AIPGENE29250	Swiss-Prot	sp|P80303|NUCB2_HUMAN	Nucleobindin-2 OS=Homo sapiens GN=NUCB2 PE=1 SV=2			K20371	04131 Membrane trafficking [BR:ko04131]	09182 Protein families: genetic information processing	1.55186	0.0755319	-0.282206	-1.37376	AIPGENE29250
17.3174	17.4834	17.5943	17.6475	17.5416	17.9485	17.7764	17.9674	17.9537	18.0257	>AIPGENE3062	Swiss-Prot	sp|Q9UNW9|NOVA2_HUMAN	RNA-binding protein Nova-2 OS=Homo sapiens GN=NOVA2 PE=1 SV=1	+	A_S	K14944	03041 Spliceosome [BR:ko03041]	09182 Protein families: genetic information processing	3.45036	0.00354306	-0.417499	-2.44798	AIPGENE3062
15.4053	15.3899	15.5797	15.5314	15.5555	14.502	15.774	15.9005	16.1497	15.7675	>AIPGENE3181	Swiss-Prot	sp|P18754|RCC1_HUMAN	Regulator of chromosome condensation OS=Homo sapiens GN=RCC1 PE=1 SV=1			K11493	03019 Messenger RNA biogenesis [BR:ko03019]	09182 Protein families: genetic information processing	0.170826	0.769576	-0.126404	-0.323835	AIPGENE3181
15.3746	15.5139	15.3274	15.3559	15.2884	14.6722	14.4811	14.2823	14.7583	14.651	>AIPGENE3226	Swiss-Prot	sp|Q54C02|UBA5_DICDI	Ubiquitin-like modifier-activating enzyme 5 OS=Dictyostelium discoideum GN=uba5 PE=3 SV=1	+	A_S	K12164	04121 Ubiquitin system [BR:ko04121]	09182 Protein families: genetic information processing	4.60477	0.00015311	0.803078	4.16376	AIPGENE3226
16.1955	16.1039	16.2677	16.2785	15.7084	16.0813	16.0192	16.0388	16.1652	16.0064	>AIPGENE3356	Swiss-Prot	sp|Q8AYS7|CENPI_CHICK	Centromere protein I OS=Gallus gallus GN=CENPI PE=1 SV=1			K11501	03036 Chromosome and associated proteins [BR:ko03036]	09182 Protein families: genetic information processing	0.175354	0.840753	0.048625	0.232479	AIPGENE3356
17.3582	17.2649	17.2332	17.3388	17.2513	17.2532	17.0573	17.4903	16.9213	17.0686	>AIPGENE3459	Swiss-Prot	sp|Q9DAJ5|DLRB2_MOUSE	Dynein light chain roadblock-type 2 OS=Mus musculus GN=Dynlrb2 PE=1 SV=1			K10419	04131 Membrane trafficking [BR:ko04131]	09182 Protein families: genetic information processing	0.633924	0.488783	0.131168	0.65097	AIPGENE3459
16.0981	17.6636	17.0553	17.9477	17.6418	17.7888	13.6066	16.0747	19.4666	14.7491	>AIPGENE350	Swiss-Prot	sp|Q6GPE5|FEM1B_XENLA	Protein fem-1 homolog B OS=Xenopus laevis GN=fem1b PE=2 SV=1			K10349	04121 Ubiquitin system [BR:ko04121]	09182 Protein families: genetic information processing	0.381994	0.377707	0.944107	0.78797	AIPGENE350
16.3089	16.3607	16.3888	16.3853	16.327	16.2162	15.9001	15.9446	16.602	16.0902	>AIPGENE3603	Swiss-Prot	sp|Q6N069|NAA16_HUMAN	N-alpha-acetyltransferase 16, NatA auxiliary subunit OS=Homo sapiens GN=NAA16 PE=1 SV=2			K20792	03036 Chromosome and associated proteins [BR:ko03036]	09182 Protein families: genetic information processing	0.831797	0.291104	0.203542	0.897186	AIPGENE3603
18.5374	19.8759	18.6278	18.5372	18.6374	18.5495	18.681	18.6298	19.2519	18.3614	>AIPGENE3889	Swiss-Prot	sp|Q9HAP6|LIN7B_HUMAN	Protein lin-7 homolog B OS=Homo sapiens GN=LIN7B PE=1 SV=1			K19931	04131 Membrane trafficking [BR:ko04131]	09182 Protein families: genetic information processing	0.198486	0.730223	0.148391	0.371804	AIPGENE3889
18.0452	18.1134	18.2039	18.1962	17.8984	17.2367	18.3744	17.8419	18.5212	18.19	>AIPGENE391	Swiss-Prot	sp|Q9D1Q6|ERP44_MOUSE	Endoplasmic reticulum resident protein 44 OS=Mus musculus GN=Erp44 PE=1 SV=1			K17264	04131 Membrane trafficking [BR:ko04131]	09182 Protein families: genetic information processing	0.0914534	0.885619	0.058606	0.174435	AIPGENE391
15.5507	14.1158	15.169	15.2399	15.3666	15.984	15.8961	15.8774	14.7831	15.684	>AIPGENE3953	Swiss-Prot	sp|Q06725|N2F1A_DANRE	Nuclear receptor subfamily 2 group F member 1-A OS=Danio rerio GN=nr2f1a PE=2 SV=1			K08547	03000 Transcription factors [BR:ko03000]	09182 Protein families: genetic information processing	0.869292	0.101575	-0.556519	-1.27971	AIPGENE3953
14.7008	14.8341	14.794	14.8541	14.7947	14.9759	14.8181	14.2142	15.1078	14.9191	>AIPGENE4007	Swiss-Prot	sp|P82908|RT36_BOVIN	28S ribosomal protein S36, mitochondrial OS=Bos taurus GN=MRPS36 PE=1 SV=2			K17414	03011 Ribosome [BR:ko03011]	09182 Protein families: genetic information processing	0.0251305	0.974492	-0.0114712	-0.044524	AIPGENE4007
14.7091	15.5808	15.6129	15.6026	15.5143	15.5135	15.5331	15.4757	15.5136	14.9732	>AIPGENE4074	Swiss-Prot	sp|Q1JP61|KDM8_BOVIN	Lysine-specific demethylase 8 OS=Bos taurus GN=KDM8 PE=2 SV=1			K10277	03036 Chromosome and associated proteins [BR:ko03036]	09182 Protein families: genetic information processing	0.00354344	0.994854	0.00215416	0.00706229	AIPGENE4074
20.2113	20.6557	20.4221	20.6386	20.6808	20.6636	20.2288	20.8076	20.9057	20.492	>AIPGENE4205	Swiss-Prot	sp|P14318|MP20_DROME	Muscle-specific protein 20 OS=Drosophila melanogaster GN=Mp20 PE=2 SV=2			K20526	04131 Membrane trafficking [BR:ko04131]	09182 Protein families: genetic information processing	0.273166	0.716566	-0.0978378	-0.390997	AIPGENE4205
18.6875	17.5925	18.5814	18.1767	18.3885	18.4231	18.8999	18.6839	19.4987	17.9979	>AIPGENE445	Swiss-Prot	sp|Q8R1V4|TMED4_MOUSE	Transmembrane emp24 domain-containing protein 4 OS=Mus musculus GN=Tmed4 PE=2 SV=1			K20346	04131 Membrane trafficking [BR:ko04131]	09182 Protein families: genetic information processing	0.647083	0.226215	-0.415367	-0.998021	AIPGENE445
12.547	12.453	13.0721	12.457	12.402	12.8099	12.8645	13.0086	12.3653	12.6452	>AIPGENE4526	Swiss-Prot	sp|P59910|DJB13_HUMAN	DnaJ homolog subfamily B member 13 OS=Homo sapiens GN=DNAJB13 PE=2 SV=1			K09519	03110 Chaperones and folding catalysts [BR:ko03110]	09182 Protein families: genetic information processing	0.415776	0.555985	-0.152474	-0.574238	AIPGENE4526
15.6123	15.4394	15.1608	15.3633	15.41	15.4055	15.4063	15.489	15.4453	15.5934	>AIPGENE4737	Swiss-Prot	sp|Q7Z494|NPHP3_HUMAN	Nephrocystin-3 OS=Homo sapiens GN=NPHP3 PE=1 SV=1			K19360	03036 Chromosome and associated proteins [BR:ko03036]	09182 Protein families: genetic information processing	0.3923	0.716196	-0.0707409	-0.391884	AIPGENE4737
18.0035	18.0125	18.1259	18.0854	17.9657	17.898	17.9513	17.7028	18.1359	17.5486	>AIPGENE51	Swiss-Prot	sp|Q4R6V2|TCPE_MACFA	T-complex protein 1 subunit epsilon OS=Macaca fascicularis GN=CCT5 PE=2 SV=1			K09497	03110 Chaperones and folding catalysts [BR:ko03110]	09182 Protein families: genetic information processing	0.965645	0.270806	0.191269	0.929419	AIPGENE51
19.1465	18.5493	19.0961	19.1153	19.1563	19.3078	19.3693	18.9214	19.2101	19.1953	>AIPGENE5172	Swiss-Prot	sp|Q96BM9|ARL8A_HUMAN	ADP-ribosylation factor-like protein 8A OS=Homo sapiens GN=ARL8A PE=1 SV=1			K07955	04131 Membrane trafficking [BR:ko04131]	09182 Protein families: genetic information processing	0.669023	0.379871	-0.188076	-0.785549	AIPGENE5172
17.9541	18.029	17.6758	18.1037	17.9256	18.0179	17.8611	18.0228	17.9519	17.4511	>AIPGENE5202	Swiss-Prot	sp|A5DN78|EFTU_PICGU	Elongation factor Tu, mitochondrial OS=Meyerozyma guilliermondii (strain ATCC 6260 / CBS 566 / DSM 6381 / JCM 1539 / NBRC 10279 / NRRL Y-324) GN=TUF1 PE=3 SV=1			K02358	03012 Translation factors [BR:ko03012]	09182 Protein families: genetic information processing	0.24546	0.76112	0.0766659	0.335023	AIPGENE5202
13.5849	14.4913	13.6531	13.5471	13.5128	14.4262	13.916	13.7986	14.4315	13.9094	>AIPGENE5301	Swiss-Prot	sp|Q9D842|APLF_MOUSE	Aprataxin and PNK-like factor OS=Mus musculus GN=Aplf PE=2 SV=2			K13295	03400 DNA repair and recombination proteins [BR:ko03400]	09182 Protein families: genetic information processing	0.74528	0.211417	-0.338512	-1.02491	AIPGENE5301
15.0127	14.9477	14.7406	15.0701	15.0058	15.0918	15.1083	15.1956	15.3144	14.9471	>AIPGENE5399	Swiss-Prot	sp|Q9H0A8|COMD4_HUMAN	COMM domain-containing protein 4 OS=Homo sapiens GN=COMMD4 PE=1 SV=1			K22560	04121 Ubiquitin system [BR:ko04121]	09182 Protein families: genetic information processing	1.17027	0.251018	-0.176057	-0.960356	AIPGENE5399
15.3985	15.3229	15.2129	15.197	15.1544	15.2281	15.2046	15.2635	13.9797	15.2651	>AIPGENE5808	Swiss-Prot	sp|Q2KMM2|TPPC1_RAT	Trafficking protein particle complex subunit 1 OS=Rattus norvegicus GN=Trappc1 PE=2 SV=1			K20300	04131 Membrane trafficking [BR:ko04131]	09182 Protein families: genetic information processing	0.48837	0.403927	0.268935	0.754671	AIPGENE5808
16.5978	16.6207	16.5404	16.8764	16.7778	17.4473	17.5686	17.3524	17.2559	17.4057	>AIPGENE5851	Swiss-Prot	sp|P57721|PCBP3_HUMAN	Poly(rC)-binding protein 3 OS=Homo sapiens GN=PCBP3 PE=2 SV=2	+	A_S	K21444	03019 Messenger RNA biogenesis [BR:ko03019]	09182 Protein families: genetic information processing	4.70493	0.000232143	-0.723372	-3.99516	AIPGENE5851
15.7974	15.8531	15.7546	15.8134	15.6293	16.1622	16.0632	15.9599	16.5829	15.9988	>AIPGENE5858	Swiss-Prot	sp|Q5PR00|DJC22_RAT	DnaJ homolog subfamily C member 22 OS=Rattus norvegicus GN=Dnajc22 PE=2 SV=1			K19370	03110 Chaperones and folding catalysts [BR:ko03110]	09182 Protein families: genetic information processing	1.91434	0.0232951	-0.383834	-1.75199	AIPGENE5858
13.3738	13.4399	13.7079	13.509	13.3097	13.3224	14.0932	12.6427	14.8237	13.5443	>AIPGENE591	Swiss-Prot	sp|Q767L0|ABCF1_PIG	ATP-binding cassette sub-family F member 1 OS=Sus scrofa GN=ABCF1 PE=3 SV=1			K06184	03012 Translation factors [BR:ko03012]	09182 Protein families: genetic information processing	0.238666	0.659883	-0.217215	-0.458418	AIPGENE591
16.7952	17.2586	16.8586	16.8272	16.7758	16.9379	16.8739	16.8667	17.846	16.7497	>AIPGENE5919	Swiss-Prot	sp|Q921X9|PDIA5_MOUSE	Protein disulfide-isomerase A5 OS=Mus musculus GN=Pdia5 PE=2 SV=1			K09583	03110 Chaperones and folding catalysts [BR:ko03110]	09182 Protein families: genetic information processing	0.293524	0.642871	-0.151767	-0.475131	AIPGENE5919
16.6564	16.8729	17.0154	16.9258	16.8376	17.0013	16.5175	17.0715	17.3265	17.0278	>AIPGENE5976	Swiss-Prot	sp|Q3T093|NECP1_BOVIN	Adaptin ear-binding coat-associated protein 1 OS=Bos taurus GN=NECAP1 PE=2 SV=1			K20069	04131 Membrane trafficking [BR:ko04131]	09182 Protein families: genetic information processing	0.394943	0.600156	-0.127288	-0.521493	AIPGENE5976
17.1757	17.0836	17.1464	17.0559	17.084	17.0787	17.1027	17.0994	16.9672	16.9751	>AIPGENE603	Swiss-Prot	sp|A6H7G2|DBNL_BOVIN	Drebrin-like protein OS=Bos taurus GN=DBNL PE=2 SV=1			K20520	04131 Membrane trafficking [BR:ko04131]	09182 Protein families: genetic information processing	0.903948	0.649082	0.0644936	0.468658	AIPGENE603
15.7519	15.1139	15.1717	15.1165	15.1762	15.8395	15.8869	15.8126	16.5815	15.7961	>AIPGENE6108	Swiss-Prot	sp|Q58A65|JIP4_MOUSE	C-Jun-amino-terminal kinase-interacting protein 4 OS=Mus musculus GN=Spag9 PE=1 SV=2	+	A_S	K20317	04131 Membrane trafficking [BR:ko04131]	09182 Protein families: genetic information processing	2.22057	0.00362872	-0.717285	-2.44215	AIPGENE6108
12.6985	13.7445	13.6552	13.6789	14.0783	13.0432	12.7147	12.4975	13.5236	13.229	>AIPGENE6192	Swiss-Prot	sp|Q3TVI4|HEXI2_MOUSE	Protein HEXIM2 OS=Mus musculus GN=Hexim2 PE=2 SV=1			K15189	03021 Transcription machinery [BR:ko03021]	09182 Protein families: genetic information processing	1.05145	0.0602669	0.569495	1.4451	AIPGENE6192
15.7509	16.2222	16.1587	16.4908	16.4107	15.9188	15.985	16.128	16.5025	16.1305	>AIPGENE6242	Swiss-Prot	sp|B2GUS6|KDM8_XENTR	Lysine-specific demethylase 8 OS=Xenopus tropicalis GN=kdm8 PE=2 SV=1			K10277	03036 Chromosome and associated proteins [BR:ko03036]	09182 Protein families: genetic information processing	0.177245	0.807709	0.0736753	0.27923	AIPGENE6242
17.4497	16.6065	16.9463	17.4858	16.725	16.6717	18.2477	17.9042	16.5869	18.0046	>AIPGENE6481	Swiss-Prot	sp|Q9R1A9|TREX2_MOUSE	Three prime repair exonuclease 2 OS=Mus musculus GN=Trex2 PE=2 SV=1			K10791	03400 DNA repair and recombination proteins [BR:ko03400]	09182 Protein families: genetic information processing	0.522946	0.300235	-0.440366	-0.885426	AIPGENE6481
16.5146	16.6195	16.6129	16.5539	16.5859	16.5234	16.447	16.5488	16.3228	15.9813	>AIPGENE660	Swiss-Prot	sp|Q9UHV9|PFD2_HUMAN	Prefoldin subunit 2 OS=Homo sapiens GN=PFDN2 PE=1 SV=1			K09549	03110 Chaperones and folding catalysts [BR:ko03110]	09182 Protein families: genetic information processing	1.10631	0.206212	0.212713	1.0356	AIPGENE660
16.1135	16.6198	16.4219	16.4615	16.2214	16.3416	16.3287	16.2006	16.7592	16.2577	>AIPGENE6636	Swiss-Prot	sp|P61222|ABCE1_MOUSE	ATP-binding cassette sub-family E member 1 OS=Mus musculus GN=Abce1 PE=2 SV=1			K06174	03009 Ribosome biogenesis [BR:ko03009]	09182 Protein families: genetic information processing	0.0257428	0.975966	-0.00994339	-0.0425874	AIPGENE6636
13.3875	13.4537	13.6623	13.7895	13.6432	13.9341	13.9395	13.9482	13.4714	13.5917	>AIPGENE6858	Swiss-Prot	sp|Q9Z0R4|ITSN1_MOUSE	Intersectin-1 OS=Mus musculus GN=Itsn1 PE=1 SV=2			K20045	04131 Membrane trafficking [BR:ko04131]	09182 Protein families: genetic information processing	0.771247	0.333028	-0.189734	-0.841009	AIPGENE6858
15.0412	14.8921	14.9825	14.6784	14.741	14.9683	15.209	15.2549	15.0057	14.9128	>AIPGENE6914	Swiss-Prot	sp|A4IF63|TRIM2_BOVIN	Tripartite motif-containing protein 2 OS=Bos taurus GN=TRIM2 PE=2 SV=1			K11997	04121 Ubiquitin system [BR:ko04121]	09182 Protein families: genetic information processing	1.15635	0.208573	-0.203092	-1.03058	AIPGENE6914
15.9919	16	15.9938	15.9262	16.0349	16.0907	15.7537	16.5145	15.7601	15.9343	>AIPGENE6948	Swiss-Prot	sp|Q687X5|STEA4_HUMAN	Metalloreductase STEAP4 OS=Homo sapiens GN=STEAP4 PE=1 SV=1			K19876	04131 Membrane trafficking [BR:ko04131]	09182 Protein families: genetic information processing	0.0534244	0.946019	-0.0212841	-0.0880913	AIPGENE6948
14.8143	14.7639	14.8772	15.0767	14.9335	15.4455	15.159	15.0454	15.5292	15.2097	>AIPGENE695	Swiss-Prot	sp|Q9CWZ7|SNAG_MOUSE	Gamma-soluble NSF attachment protein OS=Mus musculus GN=Napg PE=1 SV=1			K21198	04131 Membrane trafficking [BR:ko04131]	09182 Protein families: genetic information processing	2.18502	0.0164302	-0.38461	-1.87171	AIPGENE695
17.3144	17.1975	17.4517	17.2869	17.3632	18.2666	18.1229	18.2241	18.1115	17.8976	>AIPGENE6971	Swiss-Prot	sp|Q8JZN5|ACAD9_MOUSE	Acyl-CoA dehydrogenase family member 9, mitochondrial OS=Mus musculus GN=Acad9 PE=1 SV=2	+	A_S	K15980	03029 Mitochondrial biogenesis [BR:ko03029]	09182 Protein families: genetic information processing	5.22307	0.000125786	-0.801798	-4.54222	AIPGENE6971
18.5187	18.3185	18.3534	18.3139	18.3233	17.7142	18.1154	17.885	18.109	17.974	>AIPGENE7084	Swiss-Prot	sp|Q5R5M0|MTCH2_PONAB	Mitochondrial carrier homolog 2 OS=Pongo abelii GN=MTCH2 PE=2 SV=2	+	A_S	K17885	03029 Mitochondrial biogenesis [BR:ko03029]	09182 Protein families: genetic information processing	2.87048	0.00706785	0.406044	2.20066	AIPGENE7084
18.9493	18.3284	18.4136	18.8219	18.5361	18.5582	17.6611	18.6965	18.4545	17.0659	>AIPGENE7090	Swiss-Prot	sp|Q14191|WRN_HUMAN	Werner syndrome ATP-dependent helicase OS=Homo sapiens GN=WRN PE=1 SV=2			K10900	03051 Proteasome [BR:ko03051]	09182 Protein families: genetic information processing	0.805025	0.12949	0.522622	1.2032	AIPGENE7090
18.2211	18.2105	18.1789	18.2341	18.1487	18.3053	18.3451	18.2932	18.5298	18.3108	>AIPGENE7187	Swiss-Prot	sp|P85515|ACTZ_RAT	Alpha-centractin OS=Rattus norvegicus GN=Actr1a PE=1 SV=1			K16575	03036 Chromosome and associated proteins [BR:ko03036]	09182 Protein families: genetic information processing	2.01928	0.186485	-0.158174	-1.07804	AIPGENE7187
16.7635	16.8694	16.769	16.6772	16.8362	15.2886	14.8785	14.7164	14.7851	15.1334	>AIPGENE7305	Swiss-Prot	sp|Q5ZIJ9|MIB2_CHICK	E3 ubiquitin-protein ligase MIB2 OS=Gallus gallus GN=MIB2 PE=2 SV=1	+	A_S	K10645	04121 Ubiquitin system [BR:ko04121]	09182 Protein families: genetic information processing	6.65048	0	1.82271	8.54552	AIPGENE7305
15.1695	15.4761	15.4879	15.4599	15.2171	15.2166	15.1005	14.4124	15.7008	15.1531	>AIPGENE7475	Swiss-Prot	sp|Q5ZMK5|JMJD6_CHICK	Bifunctional arginine demethylase and lysyl-hydroxylase JMJD6 OS=Gallus gallus GN=JMJD6 PE=2 SV=1			K11323	03036 Chromosome and associated proteins [BR:ko03036]	09182 Protein families: genetic information processing	0.535203	0.389956	0.24545	0.77331	AIPGENE7475
15.2031	14.5125	15.1307	14.9296	14.6246	15.2911	15.4106	14.9742	16.1446	15.3505	>AIPGENE7629	Swiss-Prot	sp|P16258|OSBP1_RABIT	Oxysterol-binding protein 1 OS=Oryctolagus cuniculus GN=OSBP PE=1 SV=1			K20456	04131 Membrane trafficking [BR:ko04131]	09182 Protein families: genetic information processing	1.32906	0.0313423	-0.554081	-1.64883	AIPGENE7629
15.4044	14.8676	14.9661	14.599	14.8375	14.4641	14.6813	14.4766	14.6601	14.6397	>AIPGENE7698	Swiss-Prot	sp|Q0V9K5|RFX3_XENTR	Transcription factor RFX3 OS=Xenopus tropicalis GN=rfx3 PE=2 SV=2			K09173	03000 Transcription factors [BR:ko03000]	09182 Protein families: genetic information processing	1.43409	0.0576291	0.35058	1.46015	AIPGENE7698
14.2883	14.4882	14.3146	14.2343	14.4188	14.1291	14.0739	14.1076	14.2978	14.0143	>AIPGENE7707	Swiss-Prot	sp|Q3URF8|KCD21_MOUSE	BTB/POZ domain-containing protein KCTD21 OS=Mus musculus GN=Kctd21 PE=2 SV=1			K21922	04121 Ubiquitin system [BR:ko04121]	09182 Protein families: genetic information processing	2.02534	0.080753	0.224302	1.35062	AIPGENE7707
17.5077	17.4071	17.3365	17.298	17.3256	17.8367	17.2626	17.287	17.9755	17.2249	>AIPGENE7861	Swiss-Prot	sp|A7MAZ3|UBA5_BOVIN	Ubiquitin-like modifier-activating enzyme 5 OS=Bos taurus GN=UBA5 PE=2 SV=1			K12164	04121 Ubiquitin system [BR:ko04121]	09182 Protein families: genetic information processing	0.383927	0.588503	-0.142355	-0.53739	AIPGENE7861
18.8712	18.6122	18.4578	18.703	18.6644	18.7052	18.754	18.9188	19.2416	18.5589	>AIPGENE7981	Swiss-Prot	sp|P42669|PURA_MOUSE	Transcriptional activator protein Pur-alpha OS=Mus musculus GN=Pura PE=1 SV=1			K21772	03019 Messenger RNA biogenesis [BR:ko03019]	09182 Protein families: genetic information processing	0.634828	0.413084	-0.173982	-0.742015	AIPGENE7981
13.251	13.3226	9.83369	12.867	13.3608	13.5421	13.4149	13.235	13.0685	13.2848	>AIPGENE8053	Swiss-Prot	sp|P97479|MYO7A_MOUSE	Unconventional myosin-VIIa OS=Mus musculus GN=Myo7a PE=1 SV=2			K10359	04131 Membrane trafficking [BR:ko04131]	09182 Protein families: genetic information processing	0.543877	0.226327	-0.782013	-0.997726	AIPGENE8053
14.156	14.1799	14.143	13.9157	14.0395	14.3433	14.2358	14.2159	14.136	14.3783	>AIPGENE8064	Swiss-Prot	sp|P97479|MYO7A_MOUSE	Unconventional myosin-VIIa OS=Mus musculus GN=Myo7a PE=1 SV=2			K10359	04131 Membrane trafficking [BR:ko04131]	09182 Protein families: genetic information processing	1.53675	0.196846	-0.175019	-1.05474	AIPGENE8064
19.2434	19.1383	18.8106	19.0925	19.1291	18.7726	19.0139	18.9359	19.1098	18.8354	>AIPGENE8094	Swiss-Prot	sp|Q9UJU6|DBNL_HUMAN	Drebrin-like protein OS=Homo sapiens GN=DBNL PE=1 SV=1			K20520	04131 Membrane trafficking [BR:ko04131]	09182 Protein families: genetic information processing	0.816698	0.393559	0.149273	0.767822	AIPGENE8094
15.3921	15.2863	15.6014	15.2994	15.4233	11.6712	14.2581	14.1891	13.7415	14.0246	>AIPGENE8109	Swiss-Prot	sp|Q5BIM1|TRI45_BOVIN	Tripartite motif-containing protein 45 OS=Bos taurus GN=TRIM45 PE=2 SV=1	+	A_S	K12021	04121 Ubiquitin system [BR:ko04121]	09182 Protein families: genetic information processing	2.24196	0.000922252	1.82362	3.10157	AIPGENE8109
18.8643	19.8202	19.6288	18.8328	18.8975	20.1347	20.2752	20.3681	20.6591	20.4256	>AIPGENE8123	Swiss-Prot	sp|Q2WGJ9|FR1L6_HUMAN	Fer-1-like protein 6 OS=Homo sapiens GN=FER1L6 PE=2 SV=2	+	A_S	K22127	04131 Membrane trafficking [BR:ko04131]	09182 Protein families: genetic information processing	3.01004	0.000510345	-1.16381	-3.52664	AIPGENE8123
15.7933	15.6969	15.1169	15.563	15.5861	14.9513	15.5679	15.332	15.7919	15.8069	>AIPGENE8415	Swiss-Prot	sp|P52481|CAP2_RAT	Adenylyl cyclase-associated protein 2 OS=Rattus norvegicus GN=Cap2 PE=2 SV=1			K17261	04131 Membrane trafficking [BR:ko04131]	09182 Protein families: genetic information processing	0.11638	0.861924	0.0612022	0.205505	AIPGENE8415
15.7461	15.5872	15.8095	15.8499	15.9016	15.6194	15.9204	15.9348	16.1521	16.4595	>AIPGENE8540	Swiss-Prot	sp|Q6IFY7|RTN1A_XENLA	Reticulon-1-A OS=Xenopus laevis GN=rtn1-a PE=2 SV=1			K20721	04131 Membrane trafficking [BR:ko04131]	09182 Protein families: genetic information processing	0.825185	0.254646	-0.23837	-0.955298	AIPGENE8540
14.4958	15.5265	14.0776	13.8441	15.379	16.5451	16.4142	16.0237	16.3452	16.2883	>AIPGENE8591	Swiss-Prot	sp|O70441|SYN3_RAT	Synapsin-3 OS=Rattus norvegicus GN=Syn3 PE=1 SV=1	+	A_S	K19941	04131 Membrane trafficking [BR:ko04131]	09182 Protein families: genetic information processing	2.83481	0.000390977	-1.65866	-3.68686	AIPGENE8591
16.7938	16.7583	16.1283	16.8775	16.6352	17.2197	17.089	16.9723	17.3731	17.0445	>AIPGENE8598	Swiss-Prot	sp|Q32LC7|G3BP1_BOVIN	Ras GTPase-activating protein-binding protein 1 OS=Bos taurus GN=G3BP PE=2 SV=1			K17265	03019 Messenger RNA biogenesis [BR:ko03019]	09182 Protein families: genetic information processing	1.9752	0.0118584	-0.501081	-1.99582	AIPGENE8598
17.8618	17.8035	17.7653	17.5509	17.7251	17.7086	17.9645	17.8341	18.0097	18.0095	>AIPGENE8629	Swiss-Prot	sp|B4QX46|ARMET_DROSI	Mesencephalic astrocyte-derived neurotrophic factor homolog OS=Drosophila simulans GN=Manf PE=3 SV=1			K22556	04131 Membrane trafficking [BR:ko04131]	09182 Protein families: genetic information processing	1.14658	0.278161	-0.163957	-0.916434	AIPGENE8629
15.2769	16.031	16.0241	15.8144	15.8328	16.0864	13.7321	16.2579	15.0114	16.3837	>AIPGENE8995	Swiss-Prot	sp|P05205|HP1_DROME	Heterochromatin protein 1 OS=Drosophila melanogaster GN=Su(var)205 PE=1 SV=2			K11587	03036 Chromosome and associated proteins [BR:ko03036]	09182 Protein families: genetic information processing	0.237247	0.633644	0.301551	0.485105	AIPGENE8995
17.6192	17.274	17.2732	17.5052	17.4157	18.0841	17.7377	17.9577	17.9799	17.7974	>AIPGENE9123	Swiss-Prot	sp|P0CP96|FKBP2_CRYNJ	FK506-binding protein 2 OS=Cryptococcus neoformans var. neoformans serotype D (strain JEC21 / ATCC MYA-565) GN=FPR2 PE=3 SV=1	+	A_S	K09569	03110 Chaperones and folding catalysts [BR:ko03110]	09182 Protein families: genetic information processing	3.17096	0.00251321	-0.493909	-2.57135	AIPGENE9123
16.1855	16.4931	16.0972	16.3727	16.3335	15.8276	15.9794	14.9968	16.1735	15.8589	>AIPGENE9229	Swiss-Prot	sp|Q497B8|KDM8_RAT	Lysine-specific demethylase 8 OS=Rattus norvegicus GN=Kdm8 PE=2 SV=1			K10277	03036 Chromosome and associated proteins [BR:ko03036]	09182 Protein families: genetic information processing	1.41624	0.0279366	0.529173	1.68677	AIPGENE9229
21.3442	21.7455	21.0497	21.0022	21.3299	19.3673	20.2432	21.4254	20.6303	21.4523	>AIPGENE9243	Swiss-Prot	sp|Q5TZA2|CROCC_HUMAN	Rootletin OS=Homo sapiens GN=CROCC PE=1 SV=1			K16469	03036 Chromosome and associated proteins [BR:ko03036]	09182 Protein families: genetic information processing	0.845358	0.0928492	0.670601	1.30817	AIPGENE9243
12.0499	12.8436	13.2452	13.2178	13.5476	12.8645	12.2514	12.8594	15.9288	13.0705	>AIPGENE9333	Swiss-Prot	sp|Q969Q5|RAB24_HUMAN	Ras-related protein Rab-24 OS=Homo sapiens GN=RAB24 PE=1 SV=1			K07912	04131 Membrane trafficking [BR:ko04131]	09182 Protein families: genetic information processing	0.24475	0.60203	-0.414115	-0.519178	AIPGENE9333
17.4934	16.5566	17.6019	16.8185	17.4266	17.0727	16.1856	17.4526	19.7255	16.798	>AIPGENE9697	Swiss-Prot	sp|Q5TZA2|CROCC_HUMAN	Rootletin OS=Homo sapiens GN=CROCC PE=1 SV=1			K16469	03036 Chromosome and associated proteins [BR:ko03036]	09182 Protein families: genetic information processing	0.162955	0.738907	-0.267476	-0.361295	AIPGENE9697
16.6616	16.4832	16.2845	16.248	16.2942	16.5574	16.4462	16.4247	16.4644	16.3816	>AIPGENE9810	Swiss-Prot	sp|Q9I8D1|MYO6_CHICK	Unconventional myosin-VI OS=Gallus gallus GN=MYO6 PE=1 SV=1			K10358	04131 Membrane trafficking [BR:ko04131]	09182 Protein families: genetic information processing	0.310264	0.765819	-0.0605553	-0.329826	AIPGENE9810
14.2974	14.7179	17.9171	14.3608	14.8327	14.6981	13.9154	14.6397	17.574	13.887	>AIPGENE987	Swiss-Prot	sp|Q6UWE0|LRSM1_HUMAN	E3 ubiquitin-protein ligase LRSAM1 OS=Homo sapiens GN=LRSAM1 PE=1 SV=1			K10641	04131 Membrane trafficking [BR:ko04131]	09182 Protein families: genetic information processing	0.109799	0.81536	0.282368	0.265868	AIPGENE987
19.7036	19.4645	19.3735	19.4532	19.3617	19.4422	19.358	18.8579	19.5045	19.3099	>AIPGENE989	Swiss-Prot	sp|O18405|SURF4_DROME	Surfeit locus protein 4 homolog OS=Drosophila melanogaster GN=Surf4 PE=2 SV=1			K20369	04131 Membrane trafficking [BR:ko04131]	09182 Protein families: genetic information processing	0.677633	0.391833	0.176814	0.76961	AIPGENE989
16.5703	12.3411	11.018	12.1124	11.9245	11.6913	11.9889	11.7318	12.6352	12.7791	>AIPGENE8238	Swiss-Prot	sp|Q78PB6|NDEL1_RAT	Nuclear distribution protein nudE-like 1 OS=Rattus norvegicus GN=Ndel1 PE=1 SV=1			K16739	03036 Chromosome and associated proteins [BR:ko03036]	09182 Protein families: genetic information processing	0.262548	0.557255	0.628034	0.572482	AIPGENE8238
17.462	12.5109	10.8149	0	11.2498	10.0717	16.9889	8.52569	17.9123	9.78373	>AIPGENE9656	Swiss-Prot	sp|Q3UGF1|WDR19_MOUSE	WD repeat-containing protein 19 OS=Mus musculus GN=Wdr19 PE=1 SV=1			K19671	03036 Chromosome and associated proteins [BR:ko03036]	09182 Protein families: genetic information processing	0.270953	0.507742	-2.24894	-0.628746	AIPGENE9656
19.344	19.2982	14.6556	15.1669	14.9707	15.1275	15.2351	14.9657	15.3665	15.0512	>AIPGENE13429	Swiss-Prot	sp|O95295|SNAPN_HUMAN	SNARE-associated protein Snapin OS=Homo sapiens GN=SNAPIN PE=1 SV=1			K20002	04131 Membrane trafficking [BR:ko04131]	09182 Protein families: genetic information processing	0.715482	0.0944683	1.53787	1.30248	AIPGENE13429
16.5832	16.5862	12.5558	13.5609	13.7264	13.84	13.6374	13.4864	13.4949	13.3502	>AIPGENE19859	Swiss-Prot	sp|Q5R8J8|DNJB4_PONAB	DnaJ homolog subfamily B member 4 OS=Pongo abelii GN=DNAJB4 PE=2 SV=1			K09510	03110 Chaperones and folding catalysts [BR:ko03110]	09182 Protein families: genetic information processing	0.603219	0.171146	1.04071	1.10976	AIPGENE19859
16.0489	16.2621	16.1703	16.1297	16.135	16.0156	16.0671	16.2527	15.046	16.1363	>AIPGENE4285	Swiss-Prot	sp|Q05AV1|COMD6_XENLA	COMM domain-containing protein 6 OS=Xenopus laevis GN=commd6 PE=2 SV=1			K22562	04121 Ubiquitin system [BR:ko04121]	09182 Protein families: genetic information processing	0.525663	0.394653	0.245666	0.765912	AIPGENE4285

## Sheet: Translation
A1	A2	A3	A4	A5	S1	S2	S3	S4	S5	C: Query	C: Source	C: Hit accession	C: Hit description	C: Student's T-test Significant A_S	C: Student's T-test significant	C: KEGG	C: PATH	C: Processes	N: -Log Student's T-test p-value A_S	N: Student's T-test q-value A_S	N: Student's T-test Difference A_S	N: Student's T-test Test statistic A_S	T: PG.ProteinGroups
16.1532	15.8315	15.7658	15.9391	15.8242	16.0174	15.9866	15.8482	15.0195	15.9358	>AIPGENE10134	Swiss-Prot	sp|A7SKE9|EIF3G_NEMVE	Eukaryotic translation initiation factor 3 subunit G OS=Nematostella vectensis GN=v1g171563 PE=3 SV=1			K03248	03013 RNA transport [PATH:ko03013]	09122 Translation	0.301326	0.646655	0.141277	0.471181	AIPGENE10134
18.1943	18.2058	17.3887	18.2938	18.0907	18.0827	17.6456	17.387	18.3526	17.9478	>AIPGENE10274	Swiss-Prot	sp|Q56K03|RL27A_BOVIN	60S ribosomal protein L27a OS=Bos taurus GN=RPL27A PE=2 SV=3			K02900	03010 Ribosome [PATH:ko03010]	09122 Translation	0.269238	0.66568	0.151524	0.451623	AIPGENE10274
18.2604	18.1752	18.1269	18.1504	18.133	18.3068	18.2679	18.2585	19.4784	18.3066	>AIPGENE10412	Swiss-Prot	sp|P54612|2AAA_PIG	Serine/threonine-protein phosphatase 2A 65 kDa regulatory subunit A alpha isoform OS=Sus scrofa GN=PPP2R1A PE=2 SV=2			K03456	03015 mRNA surveillance pathway [PATH:ko03015]	09122 Translation	0.749263	0.202706	-0.354469	-1.04219	AIPGENE10412
15.3499	15.1139	14.4279	14.7909	14.8548	14.4494	13.9067	14.274	13.7669	13.9865	>AIPGENE10491	Swiss-Prot	sp|P51113|FMR1A_XENLA	Fragile X mental retardation protein 1 homolog A OS=Xenopus laevis GN=fmr1-a PE=1 SV=1	+	A_S	K15516	03013 RNA transport [PATH:ko03013]	09122 Translation	2.50284	0.00156332	0.830791	2.77441	AIPGENE10491
18.0873	17.9389	17.9094	17.9521	17.846	18.2783	18.2464	18.1566	18.3059	18.2902	>AIPGENE10966	Swiss-Prot	sp|Q3ZBV8|SYTC_BOVIN	Threonine--tRNA ligase, cytoplasmic OS=Bos taurus GN=TARS PE=2 SV=1	+	A_S	K01868	00970 Aminoacyl-tRNA biosynthesis [PATH:ko00970]	09122 Translation	3.71243	0.00920109	-0.30874	-2.09019	AIPGENE10966
18.3847	18.3493	18.4622	18.2926	18.2343	18.0617	18.3429	18.1982	18.2266	15.7189	>AIPGENE11334	Swiss-Prot	sp|Q9VMU4|RL37A_DROME	60S ribosomal protein L37a OS=Drosophila melanogaster GN=RpL37A PE=1 SV=3			K02921	03010 Ribosome [PATH:ko03010]	09122 Translation	0.618259	0.196549	0.634955	1.05613	AIPGENE11334
15.8547	15.7598	15.8758	16.0015	15.8046	15.4003	15.9728	15.9535	16.0603	15.8302	>AIPGENE11411	Swiss-Prot	sp|Q5XJS5|THOC6_DANRE	THO complex subunit 6 homolog OS=Danio rerio GN=thoc6 PE=2 SV=1			K13175	03013 RNA transport [PATH:ko03013]	09122 Translation	0.0452027	0.953796	0.0158529	0.070882	AIPGENE11411
13.386	14.6711	14.8583	14.7761	14.5682	15.3318	14.7878	15.0945	14.0977	12.6406	>AIPGENE11645	Swiss-Prot	sp|Q8CHW4|EI2BE_MOUSE	Translation initiation factor eIF-2B subunit epsilon OS=Mus musculus GN=Eif2b5 PE=1 SV=1			K03240	03013 RNA transport [PATH:ko03013]	09122 Translation	0.038813	0.942406	0.061467	0.0938751	AIPGENE11645
19.8036	19.6735	19.7112	19.5574	19.445	19.7742	19.6704	19.2486	19.4168	19.7083	>AIPGENE12090	Swiss-Prot	sp|P52819|RL22_CAEEL	60S ribosomal protein L22 OS=Caenorhabditis elegans GN=rpl-22 PE=1 SV=3			K02891	03010 Ribosome [PATH:ko03010]	09122 Translation	0.264969	0.755079	0.0744793	0.342703	AIPGENE12090
13.7821	13.5262	12.9709	13.4277	13.3548	12.8873	13.2322	12.9588	13.2156	13.0947	>AIPGENE12147	Swiss-Prot	sp|Q5XIP1|PELO_RAT	Protein pelota homolog OS=Rattus norvegicus GN=Pelo PE=2 SV=1			K06965	03015 mRNA surveillance pathway [PATH:ko03015]	09122 Translation	1.26438	0.081967	0.334631	1.34608	AIPGENE12147
18.2719	17.9627	18.0567	18.0724	18.124	18.2639	18.2743	18.3087	18.4359	18.1268	>AIPGENE12161	Swiss-Prot	sp|P23403|RS20_XENLA	40S ribosomal protein S20 OS=Xenopus laevis GN=rps20 PE=1 SV=1			K02969	03010 Ribosome [PATH:ko03010]	09122 Translation	1.50136	0.185728	-0.184402	-1.07919	AIPGENE12161
19.0934	19.4084	19.403	19.2372	19.3906	19.3769	19.5528	19.4591	19.5496	19.1859	>AIPGENE12475	Swiss-Prot	sp|O57592|RL7A_TAKRU	60S ribosomal protein L7a OS=Takifugu rubripes GN=rpl7a PE=3 SV=3			K02936	03010 Ribosome [PATH:ko03010]	09122 Translation	0.629806	0.517797	-0.118345	-0.616218	AIPGENE12475
17.6368	17.8377	17.782	17.677	17.735	18.089	18.1209	18.1174	18.1632	17.0914	>AIPGENE12698	Swiss-Prot	sp|P61314|RL15_RAT	60S ribosomal protein L15 OS=Rattus norvegicus GN=Rpl15 PE=1 SV=2			K02877	03010 Ribosome [PATH:ko03010]	09122 Translation	0.388247	0.542317	-0.182661	-0.589863	AIPGENE12698
14.0823	14.3603	13.4675	14.24	13.884	13.8623	15.4889	14.9851	16.3974	14.973	>AIPGENE1273	Swiss-Prot	sp|Q96RS0|TGS1_HUMAN	Trimethylguanosine synthase OS=Homo sapiens GN=TGS1 PE=1 SV=3	+	A_S	K14292	03013 RNA transport [PATH:ko03013]	09122 Translation	1.48417	0.00907545	-1.13453	-2.09964	AIPGENE1273
15.7681	15.7162	15.4693	15.5008	15.6163	15.8304	15.9673	15.7519	15.8563	15.9487	>AIPGENE12788	Swiss-Prot	sp|Q28E41|RNPS1_XENTR	RNA-binding protein with serine-rich domain 1 OS=Xenopus tropicalis GN=rnps1 PE=2 SV=1			K14325	03013 RNA transport [PATH:ko03013]	09122 Translation	2.1834	0.0497301	-0.256756	-1.50618	AIPGENE12788
19.7047	19.4373	19.3685	18.8374	19.6748	20.0661	19.042	19.2765	19.1488	19.0828	>AIPGENE13012	Swiss-Prot	sp|P47838|RS6_CHICK	40S ribosomal protein S6 OS=Gallus gallus GN=RPS6 PE=2 SV=1			K02991	03010 Ribosome [PATH:ko03010]	09122 Translation	0.125304	0.838401	0.0812923	0.23507	AIPGENE13012
16.3291	16.3749	16.3047	16.3466	15.8889	16.4713	16.3767	16.5243	16.6721	16.5401	>AIPGENE13041	Swiss-Prot	sp|Q9EPU0|RENT1_MOUSE	Regulator of nonsense transcripts 1 OS=Mus musculus GN=Upf1 PE=1 SV=2			K14326	03013 RNA transport [PATH:ko03013]	09122 Translation	1.50687	0.0888527	-0.26808	-1.32248	AIPGENE13041
19.3378	19.5035	19.5302	19.5679	19.4408	19.2725	19.599	19.6692	19.7639	19.514	>AIPGENE1366	Swiss-Prot	sp|P52301|RAN_XENLA	GTP-binding nuclear protein Ran OS=Xenopus laevis GN=ran PE=1 SV=2			K07936	03013 RNA transport [PATH:ko03013]	09122 Translation	0.429291	0.661664	-0.0877254	-0.45502	AIPGENE1366
16.9664	16.1515	15.3202	15.1441	15.3004	15.0633	14.8441	15.1456	15.1807	15.2105	>AIPGENE13739	Swiss-Prot	sp|Q9Y2X3|NOP58_HUMAN	Nucleolar protein 58 OS=Homo sapiens GN=NOP58 PE=1 SV=1			K14565	03008 Ribosome biogenesis in eukaryotes [PATH:ko03008]	09122 Translation	1.06302	0.0476004	0.687724	1.52149	AIPGENE13739
20.0205	19.9255	19.9639	19.7598	19.9493	20.1111	20.1385	20.2446	20.2499	20.1391	>AIPGENE13747	Swiss-Prot	sp|Q9SF40|RL4A_ARATH	60S ribosomal protein L4-1 OS=Arabidopsis thaliana GN=RPL4A PE=2 SV=1			K02930	03010 Ribosome [PATH:ko03010]	09122 Translation	2.86381	0.0306448	-0.252831	-1.65515	AIPGENE13747
19.2073	19.2361	19.1957	19.3176	19.2098	19.5504	19.1689	19.5061	19.6944	19.4491	>AIPGENE13893	Swiss-Prot	sp|P60843|IF4A1_MOUSE	Eukaryotic initiation factor 4A-I OS=Mus musculus GN=Eif4a1 PE=1 SV=1			K03257	03013 RNA transport [PATH:ko03013]	09122 Translation	1.56599	0.104026	-0.240465	-1.27141	AIPGENE13893
16.9678	16.842	16.8312	16.8643	16.772	16.9903	16.745	16.6989	17.0502	16.5241	>AIPGENE13924	Swiss-Prot	sp|A5A6I3|EIF3F_PANTR	Eukaryotic translation initiation factor 3 subunit F OS=Pan troglodytes GN=EIF3F PE=2 SV=1			K03249	03013 RNA transport [PATH:ko03013]	09122 Translation	0.212673	0.815417	0.0537712	0.266028	AIPGENE13924
15.004	15.6564	15.8162	15.8002	15.7331	16.1273	16.0977	16.3189	16.6173	15.8855	>AIPGENE13948	Swiss-Prot	sp|Q04637|IF4G1_HUMAN	Eukaryotic translation initiation factor 4 gamma 1 OS=Homo sapiens GN=EIF4G1 PE=1 SV=4			K03260	03013 RNA transport [PATH:ko03013]	09122 Translation	1.83678	0.0102305	-0.60736	-2.05449	AIPGENE13948
17.3268	17.1406	17.2197	17.2751	16.9086	17.2611	17.3939	17.2185	17.4039	17.2377	>AIPGENE14070	Swiss-Prot	sp|Q14974|IMB1_HUMAN	Importin subunit beta-1 OS=Homo sapiens GN=KPNB1 PE=1 SV=2			K14293	03013 RNA transport [PATH:ko03013]	09122 Translation	0.794959	0.443893	-0.128921	-0.703291	AIPGENE14070
15.5254	15.2422	15.1227	15.6922	15.7452	15.9916	15.6817	15.9188	16.0345	15.6373	>AIPGENE1451	Swiss-Prot	sp|A7SA47|EIF3H_NEMVE	Eukaryotic translation initiation factor 3 subunit H OS=Nematostella vectensis GN=v1g168210 PE=3 SV=1			K03247	03013 RNA transport [PATH:ko03013]	09122 Translation	1.52167	0.0406906	-0.387249	-1.56699	AIPGENE1451
16.8387	16.9559	16.9409	16.9817	16.8744	17.3216	17.2976	17.2368	17.2194	17.1378	>AIPGENE14926	Swiss-Prot	sp|Q04637|IF4G1_HUMAN	Eukaryotic translation initiation factor 4 gamma 1 OS=Homo sapiens GN=EIF4G1 PE=1 SV=4	+	A_S	K03260	03013 RNA transport [PATH:ko03013]	09122 Translation	4.26097	0.00548518	-0.324313	-2.28637	AIPGENE14926
18.8705	18.8645	18.6934	18.7375	18.8652	18.982	19.133	19.0716	19.1455	19.0116	>AIPGENE1510	Swiss-Prot	sp|P21533|RL6_RAT	60S ribosomal protein L6 OS=Rattus norvegicus GN=Rpl6 PE=1 SV=5			K02934	03010 Ribosome [PATH:ko03010]	09122 Translation	3.13105	0.0231172	-0.262532	-1.75428	AIPGENE1510
14.2571	13.9781	14.0077	13.6694	13.9619	14.6944	14.5533	14.6596	14.7317	14.2024	>AIPGENE1527	Swiss-Prot	sp|P12270|TPR_HUMAN	Nucleoprotein TPR OS=Homo sapiens GN=TPR PE=1 SV=3	+	A_S	K09291	03013 RNA transport [PATH:ko03013]	09122 Translation	2.65685	0.00280222	-0.593456	-2.53579	AIPGENE1527
16.7603	16.5949	16.5492	16.602	16.3484	16.8358	16.7181	16.8058	16.7383	16.6935	>AIPGENE15489	Swiss-Prot	sp|P70076|SYHC_TAKRU	Histidine--tRNA ligase, cytoplasmic OS=Takifugu rubripes GN=hars PE=3 SV=1			K01892	00970 Aminoacyl-tRNA biosynthesis [PATH:ko00970]	09122 Translation	1.51686	0.178644	-0.187319	-1.09311	AIPGENE15489
17.8368	17.7482	17.75	17.786	17.7197	18.3059	18.2201	18.2074	16.2636	18.1074	>AIPGENE15816	Swiss-Prot	sp|P40429|RL13A_HUMAN	60S ribosomal protein L13a OS=Homo sapiens GN=RPL13A PE=1 SV=2			K02872	03010 Ribosome [PATH:ko03010]	09122 Translation	0.0476568	0.935374	-0.0527359	-0.10738	AIPGENE15816
15.2348	15.123	15.0633	14.8054	14.7079	15.3	15.0011	14.7718	15.5371	13.9159	>AIPGENE16168	Swiss-Prot	sp|O75694|NU155_HUMAN	Nuclear pore complex protein Nup155 OS=Homo sapiens GN=NUP155 PE=1 SV=1			K14312	03013 RNA transport [PATH:ko03013]	09122 Translation	0.102481	0.86169	0.0817133	0.206119	AIPGENE16168
15.8267	15.8419	15.9163	15.3552	15.7637	15.964	15.0604	15.9839	15.8587	15.6992	>AIPGENE16467	Swiss-Prot	sp|Q7ZU29|NUP93_DANRE	Nuclear pore complex protein Nup93 OS=Danio rerio GN=dye PE=2 SV=1			K14309	03013 RNA transport [PATH:ko03013]	09122 Translation	0.0492819	0.943284	0.0275131	0.0924378	AIPGENE16467
15.4068	14.869	14.9362	14.834	14.9322	15.158	15.2643	15.3564	15.1675	15.3357	>AIPGENE1700	Swiss-Prot	sp|Q8BTV2|CPSF7_MOUSE	Cleavage and polyadenylation specificity factor subunit 7 OS=Mus musculus GN=Cpsf7 PE=1 SV=2			K14398	03015 mRNA surveillance pathway [PATH:ko03015]	09122 Translation	1.31023	0.119948	-0.260729	-1.22752	AIPGENE1700
17.0961	17.1417	16.5952	16.9932	16.949	16.8123	16.7726	17.0576	17.0651	17.1757	>AIPGENE172	Swiss-Prot	sp|Q5SQX6|CYFP2_MOUSE	Cytoplasmic FMR1-interacting protein 2 OS=Mus musculus GN=Cyfip2 PE=1 SV=2			K05749	03013 RNA transport [PATH:ko03013]	09122 Translation	0.0623925	0.941461	-0.0216076	-0.0963881	AIPGENE172
19.6922	19.6219	19.6896	19.6106	19.5911	20.1046	19.9704	19.7492	19.7539	19.8419	>AIPGENE17336	Swiss-Prot	sp|P27659|RL3_MOUSE	60S ribosomal protein L3 OS=Mus musculus GN=Rpl3 PE=1 SV=3			K02925	03010 Ribosome [PATH:ko03010]	09122 Translation	2.03223	0.06531	-0.242912	-1.41781	AIPGENE17336
16.7832	16.8919	16.6338	16.4912	16.9145	17.0147	15.9308	16.4831	17.1871	16.7267	>AIPGENE17920	Swiss-Prot	sp|P55735|SEC13_HUMAN	Protein SEC13 homolog OS=Homo sapiens GN=SEC13 PE=1 SV=3			K14004	03013 RNA transport [PATH:ko03013]	09122 Translation	0.119719	0.849878	0.0744114	0.222494	AIPGENE17920
19.1494	19.1621	19.2906	19.2537	19.1515	19.5656	19.5273	19.4856	19.8732	19.3188	>AIPGENE1793	Swiss-Prot	sp|Q5R9R4|RL7_PONAB	60S ribosomal protein L7 OS=Pongo abelii GN=RPL7 PE=2 SV=1			K02937	03010 Ribosome [PATH:ko03010]	09122 Translation	2.22813	0.0193796	-0.352621	-1.80907	AIPGENE1793
15.2642	15.6049	15.6281	15.5588	15.4094	15.6255	15.6327	15.6447	15.8001	15.8354	>AIPGENE18060	Swiss-Prot	sp|A7SMR1|EIF3D_NEMVE	Eukaryotic translation initiation factor 3 subunit D OS=Nematostella vectensis GN=v1g235689 PE=3 SV=1			K03251	03013 RNA transport [PATH:ko03013]	09122 Translation	1.50382	0.139838	-0.214587	-1.17674	AIPGENE18060
15.0791	15.0959	14.992	15.1235	15.1771	15.2797	15.1957	15.3316	16.2726	14.9858	>AIPGENE18180	Swiss-Prot	sp|Q9D2F7|P210L_MOUSE	Nuclear pore membrane glycoprotein 210-like OS=Mus musculus GN=Nup210l PE=2 SV=2			K14314	03013 RNA transport [PATH:ko03013]	09122 Translation	0.714204	0.236664	-0.319545	-0.98359	AIPGENE18180
16.0445	15.981	15.8672	15.6651	15.8685	15.9968	15.8433	15.9454	16.1058	15.9182	>AIPGENE18182	Swiss-Prot	sp|P11654|PO210_RAT	Nuclear pore membrane glycoprotein 210 OS=Rattus norvegicus GN=Nup210 PE=1 SV=1			K14314	03013 RNA transport [PATH:ko03013]	09122 Translation	0.449893	0.683115	-0.0766176	-0.430367	AIPGENE18182
19.2665	18.842	19.3475	18.9804	19.292	19.5386	19.4736	19.5904	19.3425	19.3897	>AIPGENE18193	Swiss-Prot	sp|P62264|RS14_MOUSE	40S ribosomal protein S14 OS=Mus musculus GN=Rps14 PE=2 SV=3			K02955	03010 Ribosome [PATH:ko03010]	09122 Translation	1.7308	0.0454359	-0.321304	-1.53641	AIPGENE18193
19.8039	19.7759	19.6384	19.6256	19.6143	19.5252	19.634	19.607	19.5728	19.4072	>AIPGENE18455	Swiss-Prot	sp|P46782|RS5_HUMAN	40S ribosomal protein S5 OS=Homo sapiens GN=RPS5 PE=1 SV=4			K02989	03010 Ribosome [PATH:ko03010]	09122 Translation	1.43475	0.283299	0.142374	0.907572	AIPGENE18455
15.8502	15.9819	16.0543	16.0495	15.9121	15.4106	15.3824	15.2664	16.0237	15.3341	>AIPGENE18622	Swiss-Prot	sp|P49632|RL40_CAEEL	Ubiquitin-60S ribosomal protein L40 OS=Caenorhabditis elegans GN=ubq-2 PE=3 SV=2			K02927	03010 Ribosome [PATH:ko03010]	09122 Translation	2.03072	0.0117005	0.486115	2.00177	AIPGENE18622
15.9645	15.9678	16.0294	15.9938	15.9684	16.3665	15.9578	16.1958	16.1142	16.0705	>AIPGENE1875	Swiss-Prot	sp|A7SK48|EIF3A_NEMVE	Eukaryotic translation initiation factor 3 subunit A OS=Nematostella vectensis GN=v1g190699 PE=3 SV=2			K03254	03013 RNA transport [PATH:ko03013]	09122 Translation	1.26478	0.274825	-0.15617	-0.922274	AIPGENE1875
14.958	14.6588	14.3062	14.8109	14.7984	15.1813	15.2087	15.2914	15.3054	15.1437	>AIPGENE18868	Swiss-Prot	sp|Q07205|IF5_RAT	Eukaryotic translation initiation factor 5 OS=Rattus norvegicus GN=Eif5 PE=1 SV=1	+	A_S	K03262	03013 RNA transport [PATH:ko03013]	09122 Translation	2.70786	0.00382788	-0.519601	-2.41618	AIPGENE18868
17.0159	16.9225	16.693	16.8872	16.8763	16.7077	16.6848	16.5413	16.7425	16.9088	>AIPGENE18869	Swiss-Prot	sp|P23381|SYWC_HUMAN	Tryptophan--tRNA ligase, cytoplasmic OS=Homo sapiens GN=WARS PE=1 SV=2			K01867	00970 Aminoacyl-tRNA biosynthesis [PATH:ko00970]	09122 Translation	1.12821	0.285264	0.161953	0.904877	AIPGENE18869
17.0868	16.6904	15.8899	16.3176	16.7969	17.2227	16.9874	16.1973	19.7528	17.6185	>AIPGENE1915	Swiss-Prot	sp|A7SK48|EIF3A_NEMVE	Eukaryotic translation initiation factor 3 subunit A OS=Nematostella vectensis GN=v1g190699 PE=3 SV=2			K03254	03013 RNA transport [PATH:ko03013]	09122 Translation	0.8181	0.0774121	-0.999392	-1.36674	AIPGENE1915
15.348	15.0794	15.1305	15.1948	14.8152	15.3263	15.2825	14.9789	15.3292	15.1571	>AIPGENE1952	Swiss-Prot	sp|Q8NFH3|NUP43_HUMAN	Nucleoporin Nup43 OS=Homo sapiens GN=NUP43 PE=1 SV=1			K14305	03013 RNA transport [PATH:ko03013]	09122 Translation	0.416096	0.636369	-0.101215	-0.482414	AIPGENE1952
12.3328	15.1172	15.0078	14.7579	14.5325	14.4195	14.574	14.6754	14.5279	14.5926	>AIPGENE19644	Swiss-Prot	sp|Q10569|CPSF1_BOVIN	Cleavage and polyadenylation specificity factor subunit 1 OS=Bos taurus GN=CPSF1 PE=1 SV=1			K14401	03015 mRNA surveillance pathway [PATH:ko03015]	09122 Translation	0.156722	0.757853	-0.208264	-0.33809	AIPGENE19644
16.451	16.2613	16.5434	16.4888	16.4745	16.6148	16.4331	16.4254	19.8417	16.568	>AIPGENE19695	Swiss-Prot	sp|Q28653|2A5D_RABIT	Serine/threonine-protein phosphatase 2A 56 kDa regulatory subunit delta isoform OS=Oryctolagus cuniculus GN=PPP2R5D PE=2 SV=1			K11584	03015 mRNA surveillance pathway [PATH:ko03015]	09122 Translation	0.515324	0.255965	-0.732787	-0.952868	AIPGENE19695
19.2945	19.3686	19.4627	19.4339	19.3936	19.6979	19.6257	19.5689	19.6534	18.3446	>AIPGENE20	Swiss-Prot	sp|Q9VXX8|RL371_DROME	Probable 60S ribosomal protein L37-A OS=Drosophila melanogaster GN=RpL37a PE=1 SV=1			K02922	03010 Ribosome [PATH:ko03010]	09122 Translation	0.0164723	0.980561	0.0125572	0.0348015	AIPGENE20
19.0979	18.8677	19.2539	19.0951	18.974	19.1403	19.1928	19.1685	19.4678	19.0679	>AIPGENE20468	Swiss-Prot	sp|P36241|RL19_DROME	60S ribosomal protein L19 OS=Drosophila melanogaster GN=RpL19 PE=1 SV=2			K02885	03010 Ribosome [PATH:ko03010]	09122 Translation	0.820196	0.391556	-0.149714	-0.770261	AIPGENE20468
14.614	14.9554	14.7615	14.8748	14.7746	14.5491	14.5114	14.4555	14.8471	12.6914	>AIPGENE20486	Swiss-Prot	sp|Q04637|IF4G1_HUMAN	Eukaryotic translation initiation factor 4 gamma 1 OS=Homo sapiens GN=EIF4G1 PE=1 SV=4			K03260	03013 RNA transport [PATH:ko03013]	09122 Translation	0.764381	0.133075	0.585177	1.19387	AIPGENE20486
12.7055	12.4115	12.4914	12.4161	12.5561	13.0674	12.498	12.9903	13.6853	13.6328	>AIPGENE20547	Swiss-Prot	sp|Q9DB15|RM12_MOUSE	39S ribosomal protein L12, mitochondrial OS=Mus musculus GN=Mrpl12 PE=1 SV=2			K02935	03010 Ribosome [PATH:ko03010]	09122 Translation	1.69994	0.0113972	-0.658626	-2.01245	AIPGENE20547
20.1935	21.4172	20.2656	20.1607	20.1782	20.5552	20.3257	20.4719	21.366	20.4272	>AIPGENE20560	Swiss-Prot	sp|Q90YV0|RL18_ICTPU	60S ribosomal protein L18 OS=Ictalurus punctatus GN=rpl18 PE=2 SV=3			K02883	03010 Ribosome [PATH:ko03010]	09122 Translation	0.249917	0.661408	-0.186163	-0.456154	AIPGENE20560
20.3868	19.7935	19.7741	19.7552	19.6931	19.7818	19.6705	19.8302	19.9581	19.3217	>AIPGENE20581	Swiss-Prot	sp|P33095|RS15A_STRPU	40S ribosomal protein S15a OS=Strongylocentrotus purpuratus GN=RPS15A PE=2 SV=3			K02957	03010 Ribosome [PATH:ko03010]	09122 Translation	0.463028	0.508049	0.168093	0.628953	AIPGENE20581
17.5977	17.8014	17.829	17.8283	17.5232	17.851	17.4812	17.9676	18.1403	17.7564	>AIPGENE21090	Swiss-Prot	sp|Q6PD03|2A5A_MOUSE	Serine/threonine-protein phosphatase 2A 56 kDa regulatory subunit alpha isoform OS=Mus musculus GN=Ppp2r5a PE=2 SV=1			K11584	03015 mRNA surveillance pathway [PATH:ko03015]	09122 Translation	0.440971	0.584303	-0.123373	-0.541831	AIPGENE21090
17.5119	17.3576	17.4619	17.3409	17.3692	17.6022	17.5278	17.4327	17.4938	17.1048	>AIPGENE21323	Swiss-Prot	sp|P41252|SYIC_HUMAN	Isoleucine--tRNA ligase, cytoplasmic OS=Homo sapiens GN=IARS PE=1 SV=2			K01870	00970 Aminoacyl-tRNA biosynthesis [PATH:ko00970]	09122 Translation	0.0957025	0.922288	-0.023959	-0.124442	AIPGENE21323
17.7116	17.7183	17.5415	17.5549	17.5187	17.5072	17.5597	17.8679	17.6341	17.0925	>AIPGENE2134	Swiss-Prot	sp|P62142|PP1B_RAT	Serine/threonine-protein phosphatase PP1-beta catalytic subunit OS=Rattus norvegicus GN=Ppp1cb PE=1 SV=3			K06269	03015 mRNA surveillance pathway [PATH:ko03015]	09122 Translation	0.235792	0.766113	0.0767227	0.328702	AIPGENE2134
16.3152	15.9917	15.4835	15.9939	15.8646	16.2626	16.3556	16.441	15.7008	16.2505	>AIPGENE21396	Swiss-Prot	sp|Q61474|MSI1H_MOUSE	RNA-binding protein Musashi homolog 1 OS=Mus musculus GN=Msi1 PE=1 SV=1			K14411	03015 mRNA surveillance pathway [PATH:ko03015]	09122 Translation	0.737414	0.258675	-0.272289	-0.949384	AIPGENE21396
18.0889	17.9788	17.3741	17.8909	17.9888	17.9972	18.1117	17.939	18.0891	17.3985	>AIPGENE21427	Swiss-Prot	sp|Q2KJG3|SYNC_BOVIN	Asparagine--tRNA ligase, cytoplasmic OS=Bos taurus GN=NARS PE=2 SV=3			K01893	00970 Aminoacyl-tRNA biosynthesis [PATH:ko00970]	09122 Translation	0.0862306	0.901626	-0.0428284	-0.151849	AIPGENE21427
16.9384	16.9175	16.8534	16.8514	16.6301	16.968	16.9484	16.8117	18.2069	16.7735	>AIPGENE21558	Swiss-Prot	sp|Q9P2J5|SYLC_HUMAN	Leucine--tRNA ligase, cytoplasmic OS=Homo sapiens GN=LARS PE=1 SV=2			K01869	00970 Aminoacyl-tRNA biosynthesis [PATH:ko00970]	09122 Translation	0.521593	0.357666	-0.303554	-0.810622	AIPGENE21558
17.2904	17.427	17.3827	17.4222	17.3918	17.6011	17.2825	17.516	17.7016	17.6257	>AIPGENE21572	Swiss-Prot	sp|Q9P2J5|SYLC_HUMAN	Leucine--tRNA ligase, cytoplasmic OS=Homo sapiens GN=LARS PE=1 SV=2			K01869	00970 Aminoacyl-tRNA biosynthesis [PATH:ko00970]	09122 Translation	1.18484	0.274473	-0.162568	-0.922825	AIPGENE21572
16.1273	16.1326	15.2602	15.8192	15.9889	16.3492	15.8667	16.0357	15.7896	15.906	>AIPGENE22086	Swiss-Prot	sp|Q7KNF2|PABP2_DROME	Polyadenylate-binding protein 2 OS=Drosophila melanogaster GN=Pabp2 PE=2 SV=1			K14396	03015 mRNA surveillance pathway [PATH:ko03015]	09122 Translation	0.27434	0.685136	-0.123766	-0.427729	AIPGENE22086
17.17	17.2007	16.779	17.1442	17.0148	17.4734	17.4051	17.3992	17.4257	17.0685	>AIPGENE22280	Swiss-Prot	sp|Q6TGS6|SYYC_DANRE	Tyrosine--tRNA ligase, cytoplasmic OS=Danio rerio GN=yars PE=2 SV=2			K01866	00970 Aminoacyl-tRNA biosynthesis [PATH:ko00970]	09122 Translation	1.60517	0.0652706	-0.292646	-1.41938	AIPGENE22280
14.2169	14.6457	14.5855	11.3322	14.5891	14.633	14.8426	14.6408	14.9388	14.6862	>AIPGENE22323	Swiss-Prot	sp|Q5BJQ6|CSTF1_RAT	Cleavage stimulation factor subunit 1 OS=Rattus norvegicus GN=Cstf1 PE=2 SV=1			K14406	03015 mRNA surveillance pathway [PATH:ko03015]	09122 Translation	0.675967	0.139769	-0.874373	-1.17703	AIPGENE22323
18.39	18.4538	18.3136	18.0849	18.2746	18.3841	18.5477	18.3577	18.7504	18.5176	>AIPGENE2296	Swiss-Prot	sp|P62832|RL23_RAT	60S ribosomal protein L23 OS=Rattus norvegicus GN=Rpl23 PE=2 SV=1			K02894	03010 Ribosome [PATH:ko03010]	09122 Translation	1.2371	0.188723	-0.208118	-1.07222	AIPGENE2296
21.2947	20.8468	21.0861	20.9747	20.7838	21.1733	21.1325	21.1898	21.3108	21.0331	>AIPGENE23095	Swiss-Prot	sp|P79781|RS27A_CHICK	Ubiquitin-40S ribosomal protein S27a OS=Gallus gallus GN=RPS27A PE=2 SV=3			K02977	03010 Ribosome [PATH:ko03010]	09122 Translation	0.883868	0.328441	-0.170694	-0.847721	AIPGENE23095
16.2124	16.1801	16.24	16.2601	16.1935	16.3988	16.3526	16.4009	15.9887	16.341	>AIPGENE23511	Swiss-Prot	sp|O01541|SYAC_CAEEL	Alanine--tRNA ligase, cytoplasmic OS=Caenorhabditis elegans GN=aars-2 PE=2 SV=1			K01872	00970 Aminoacyl-tRNA biosynthesis [PATH:ko00970]	09122 Translation	0.459753	0.672516	-0.0791664	-0.441714	AIPGENE23511
19.0929	18.6227	18.8055	18.8045	18.6713	19.7237	19.5331	19.2819	19.7922	19.2217	>AIPGENE2354	Swiss-Prot	sp|Q96DH6|MSI2H_HUMAN	RNA-binding protein Musashi homolog 2 OS=Homo sapiens GN=MSI2 PE=1 SV=1	+	A_S	K14411	03015 mRNA surveillance pathway [PATH:ko03015]	09122 Translation	3.01095	0.0010495	-0.711147	-2.95697	AIPGENE2354
16.3919	16.0367	16.0344	16.2743	16.0217	16.5784	15.8946	15.9041	16.1877	16.308	>AIPGENE2357	Swiss-Prot	sp|Q920Q6|MSI2H_MOUSE	RNA-binding protein Musashi homolog 2 OS=Mus musculus GN=Msi2 PE=1 SV=1			K14411	03015 mRNA surveillance pathway [PATH:ko03015]	09122 Translation	0.0540136	0.943773	-0.0227585	-0.0910855	AIPGENE2357
19.7234	19.7366	19.8281	19.5051	19.7433	19.9338	20.2241	20.1979	19.2722	20.1096	>AIPGENE23752	Swiss-Prot	sp|P62278|RS13_RAT	40S ribosomal protein S13 OS=Rattus norvegicus GN=Rps13 PE=1 SV=2			K02953	03010 Ribosome [PATH:ko03010]	09122 Translation	0.640663	0.330639	-0.240233	-0.844907	AIPGENE23752
18.4669	18.416	18.4352	18.0498	18.3817	17.7069	18.626	18.6178	18.3187	18.4889	>AIPGENE23796	Swiss-Prot	sp|P24049|RL17_RAT	60S ribosomal protein L17 OS=Rattus norvegicus GN=Rpl17 PE=2 SV=3			K02880	03010 Ribosome [PATH:ko03010]	09122 Translation	0.003157	0.995415	-0.0017498	-0.00610025	AIPGENE23796
20.1206	19.9967	20.0698	20.144	20.0325	20.1679	20.0928	20.0934	20.1092	19.4055	>AIPGENE24047	Swiss-Prot	sp|A7RKS5|RSSA_NEMVE	40S ribosomal protein SA OS=Nematostella vectensis GN=v1g198553 PE=3 SV=1			K02998	03010 Ribosome [PATH:ko03010]	09122 Translation	0.288125	0.706226	0.0989517	0.403394	AIPGENE24047
16.2015	16.0755	15.4468	16.0277	15.92	15.8433	15.7339	16.4373	16.351	16.3724	>AIPGENE24262	Swiss-Prot	sp|O00567|NOP56_HUMAN	Nucleolar protein 56 OS=Homo sapiens GN=NOP56 PE=1 SV=4			K14564	03008 Ribosome biogenesis in eukaryotes [PATH:ko03008]	09122 Translation	0.507325	0.432049	-0.213265	-0.717654	AIPGENE24262
16.636	16.3145	15.756	16.504	16.2762	16.5051	16.0355	16.2709	16.5454	16.3625	>AIPGENE2442	Swiss-Prot	sp|Q80U96|XPO1_RAT	Exportin-1 OS=Rattus norvegicus GN=Xpo1 PE=1 SV=1			K14290	03013 RNA transport [PATH:ko03013]	09122 Translation	0.0980656	0.889615	-0.0465672	-0.1688	AIPGENE2442
15.9077	15.7316	15.5584	15.6843	15.7454	15.5153	16.0694	15.4682	15.7661	15.6756	>AIPGENE24550	Swiss-Prot	sp|P20042|IF2B_HUMAN	Eukaryotic translation initiation factor 2 subunit 2 OS=Homo sapiens GN=EIF2S2 PE=1 SV=2			K03238	03013 RNA transport [PATH:ko03013]	09122 Translation	0.0800344	0.925478	0.0265533	0.12019	AIPGENE24550
16.6379	16.4968	16.5699	16.4821	16.4349	16.5706	16.5474	16.6094	17.0453	16.4109	>AIPGENE25600	Swiss-Prot	sp|Q9H074|PAIP1_HUMAN	Polyadenylate-binding protein-interacting protein 1 OS=Homo sapiens GN=PAIP1 PE=1 SV=1			K14322	03013 RNA transport [PATH:ko03013]	09122 Translation	0.455787	0.595821	-0.11238	-0.52698	AIPGENE25600
20.9605	20.8881	21.0972	20.7571	20.8452	21.19	20.5271	21.254	21.2496	21.1224	>AIPGENE25892	Swiss-Prot	sp|P17078|RL35_RAT	60S ribosomal protein L35 OS=Rattus norvegicus GN=Rpl35 PE=1 SV=3			K02918	03010 Ribosome [PATH:ko03010]	09122 Translation	0.499069	0.498475	-0.158983	-0.638658	AIPGENE25892
16.7813	11.9641	11.0074	12.2756	11.4164	17.8439	11.3135	11.9613	17.907	10.558	>AIPGENE25991	Swiss-Prot	sp|P35658|NU214_HUMAN	Nuclear pore complex protein Nup214 OS=Homo sapiens GN=NUP214 PE=1 SV=2			K14317	03013 RNA transport [PATH:ko03013]	09122 Translation	0.264343	0.531291	-1.22777	-0.602441	AIPGENE25991
17.7573	17.6297	17.5869	17.6111	17.5936	17.6104	17.4143	17.4436	17.8657	17.4519	>AIPGENE26205	Swiss-Prot	sp|P40329|SYRC_RAT	Arginine--tRNA ligase, cytoplasmic OS=Rattus norvegicus GN=Rars PE=1 SV=2			K01887	00970 Aminoacyl-tRNA biosynthesis [PATH:ko00970]	09122 Translation	0.389126	0.698601	0.0785542	0.413439	AIPGENE26205
16.8344	16.72	14.9491	16.7056	16.9769	16.1645	16.7887	16.2556	17.2125	17.1334	>AIPGENE26210	Swiss-Prot	sp|P46778|RL21_HUMAN	60S ribosomal protein L21 OS=Homo sapiens GN=RPL21 PE=1 SV=2			K02889	03010 Ribosome [PATH:ko03010]	09122 Translation	0.263348	0.607216	-0.273736	-0.513135	AIPGENE26210
16.255	16.3607	16.1543	16.3905	16.2663	16.4091	16.2379	14.8598	14.4125	16.4465	>AIPGENE2628	Swiss-Prot	sp|Q8CIG8|ANM5_MOUSE	Protein arginine N-methyltransferase 5 OS=Mus musculus GN=Prmt5 PE=1 SV=3			K02516	03013 RNA transport [PATH:ko03013]	09122 Translation	0.710312	0.151997	0.612206	1.14923	AIPGENE2628
16.6371	16.5299	15.6825	16.4282	16.3966	16.1197	16.5958	16.6259	15.7864	16.5676	>AIPGENE26887	Swiss-Prot	sp|Q99MN1|SYK_MOUSE	Lysine--tRNA ligase OS=Mus musculus GN=Kars PE=1 SV=1			K04567	00970 Aminoacyl-tRNA biosynthesis [PATH:ko00970]	09122 Translation	0.00599341	0.99308	-0.00419636	-0.0124601	AIPGENE26887
19.4951	19.3167	19.4007	19.0957	19.356	19.5511	19.5569	19.5965	19.5344	18.9533	>AIPGENE27017	Swiss-Prot	sp|P62752|RL23A_RAT	60S ribosomal protein L23a OS=Rattus norvegicus GN=Rpl23a PE=2 SV=1			K02893	03010 Ribosome [PATH:ko03010]	09122 Translation	0.329631	0.672221	-0.10557	-0.442439	AIPGENE27017
19.2032	19.2806	19.675	19.7012	19.5016	19.8358	19.8658	19.8877	20.2518	19.9355	>AIPGENE2717	Swiss-Prot	sp|P46222|RL11_DROME	60S ribosomal protein L11 OS=Drosophila melanogaster GN=RpL11 PE=1 SV=2	+	A_S	K02868	03010 Ribosome [PATH:ko03010]	09122 Translation	2.29714	0.00827004	-0.482991	-2.13493	AIPGENE2717
17.4916	18.3768	18.2368	18.4342	18.5997	18.5168	18.5302	18.5161	18.229	18.5278	>AIPGENE27354	Swiss-Prot	sp|P51410|RL9_MOUSE	60S ribosomal protein L9 OS=Mus musculus GN=Rpl9 PE=1 SV=2			K02940	03010 Ribosome [PATH:ko03010]	09122 Translation	0.559932	0.381556	-0.236195	-0.782668	AIPGENE27354
19.6098	20.4468	19.5693	19.4957	19.3919	19.8854	19.8155	19.486	19.7234	19.5747	>AIPGENE27426	Swiss-Prot	sp|P62268|RS23_RAT	40S ribosomal protein S23 OS=Rattus norvegicus GN=Rps23 PE=1 SV=3			K02973	03010 Ribosome [PATH:ko03010]	09122 Translation	0.00952703	0.988889	0.00571365	0.018818	AIPGENE27426
16.2243	16.1974	15.8496	16.1009	16.0463	15.9449	16.2027	16.1937	16.2326	16.1141	>AIPGENE27654	Swiss-Prot	sp|Q6AYA1|GAR1_RAT	H/ACA ribonucleoprotein complex subunit 1 OS=Rattus norvegicus GN=Gar1 PE=2 SV=1			K11128	03008 Ribosome biogenesis in eukaryotes [PATH:ko03008]	09122 Translation	0.266051	0.798822	-0.0539049	-0.291967	AIPGENE27654
20.1114	20.3813	19.7176	20.2979	20.2952	20.4162	20.5122	20.3678	20.0511	20.2848	>AIPGENE27660	Swiss-Prot	sp|Q0Z8U2|RS3_PIG	40S ribosomal protein S3 OS=Sus scrofa GN=RPS3 PE=2 SV=1			K02985	03010 Ribosome [PATH:ko03010]	09122 Translation	0.555335	0.459028	-0.165715	-0.683343	AIPGENE27660
14.9597	14.9284	14.9778	14.8732	14.834	13.9619	14.4014	14.6528	15.1397	14.9905	>AIPGENE27836	Swiss-Prot	sp|Q6NY64|2ABD_DANRE	Serine/threonine-protein phosphatase 2A 55 kDa regulatory subunit B delta isoform OS=Danio rerio GN=ppp2r2d PE=2 SV=1			K04354	03015 mRNA surveillance pathway [PATH:ko03015]	09122 Translation	0.665162	0.279512	0.285364	0.913118	AIPGENE27836
19.7857	19.5196	19.6361	19.7336	19.6023	20.0699	19.5115	19.9578	20.0471	19.9733	>AIPGENE28021	Swiss-Prot	sp|Q90Z10|RL13_DANRE	60S ribosomal protein L13 OS=Danio rerio GN=rpl13 PE=2 SV=3			K02873	03010 Ribosome [PATH:ko03010]	09122 Translation	1.27994	0.128712	-0.256446	-1.20551	AIPGENE28021
19.1294	18.8794	19.1171	19.1925	19.2199	18.6968	19.7524	19.661	19.7072	19.8386	>AIPGENE28628	Swiss-Prot	sp|Q6P799|SYSC_RAT	Serine--tRNA ligase, cytoplasmic OS=Rattus norvegicus GN=Sars PE=1 SV=3			K01875	00970 Aminoacyl-tRNA biosynthesis [PATH:ko00970]	09122 Translation	1.04944	0.0870274	-0.423587	-1.32752	AIPGENE28628
18.6751	18.5286	18.6773	18.3165	18.5797	18.5343	18.8316	18.6166	18.7168	18.7675	>AIPGENE28743	Swiss-Prot	sp|Q6QAP7|RS17_PIG	40S ribosomal protein S17 OS=Sus scrofa GN=RPS17 PE=2 SV=3			K02962	03010 Ribosome [PATH:ko03010]	09122 Translation	0.845859	0.410674	-0.137923	-0.746237	AIPGENE28743
19.5804	19.4583	19.3883	19.3806	19.3847	19.5739	19.6013	19.5831	19.8698	19.582	>AIPGENE28823	Swiss-Prot	sp|Q627N3|GLC7B_CAEBR	Serine/threonine-protein phosphatase PP1-beta OS=Caenorhabditis briggsae GN=gsp-2 PE=3 SV=1			K06269	03015 mRNA surveillance pathway [PATH:ko03015]	09122 Translation	1.74105	0.128517	-0.203548	-1.20606	AIPGENE28823
20.4601	20.3871	20.065	20.0461	20.1267	19.9169	20.3463	20.143	20.48	20.2871	>AIPGENE28828	Swiss-Prot	sp|P02362|RS7_XENLA	40S ribosomal protein S7 OS=Xenopus laevis GN=rps7 PE=2 SV=2			K02993	03010 Ribosome [PATH:ko03010]	09122 Translation	0.0483899	0.952121	-0.0176601	-0.0770899	AIPGENE28828
15.84	15.8978	15.7598	15.8146	15.7223	15.8596	15.6174	15.8391	16.1978	15.7629	>AIPGENE2883	Swiss-Prot	sp|Q7ZWF0|RAE1L_DANRE	mRNA export factor OS=Danio rerio GN=rae1 PE=2 SV=2			K14298	03013 RNA transport [PATH:ko03013]	09122 Translation	0.19222	0.834269	-0.0484346	-0.241716	AIPGENE2883
18.5452	18.6972	18.5467	18.8222	18.769	18.4769	18.7312	18.7861	18.9495	18.7635	>AIPGENE2899	Swiss-Prot	sp|P05765|RS21_RAT	40S ribosomal protein S21 OS=Rattus norvegicus GN=Rps21 PE=1 SV=1			K02971	03010 Ribosome [PATH:ko03010]	09122 Translation	0.292078	0.761076	-0.0653725	-0.335408	AIPGENE2899
19.0682	19.1961	19.0449	18.9785	18.9829	19.3565	18.9848	19.0243	19.4865	19.2806	>AIPGENE29093	Swiss-Prot	sp|P11940|PABP1_HUMAN	Polyadenylate-binding protein 1 OS=Homo sapiens GN=PABPC1 PE=1 SV=2			K13126	03013 RNA transport [PATH:ko03013]	09122 Translation	0.862692	0.331516	-0.17242	-0.843604	AIPGENE29093
16.5326	16.534	16.8969	16.7964	16.6716	16.7805	16.8794	16.8269	17.8795	16.7358	>AIPGENE29147	Swiss-Prot	sp|Q6GR45|IF6_XENLA	Eukaryotic translation initiation factor 6 OS=Xenopus laevis GN=eif6 PE=2 SV=1			K03264	03008 Ribosome biogenesis in eukaryotes [PATH:ko03008]	09122 Translation	0.743346	0.214342	-0.334096	-1.01935	AIPGENE29147
18.3143	18.0758	17.8099	18.048	17.9531	18.5345	18.4084	18.2916	18.4252	18.092	>AIPGENE2942	Swiss-Prot	sp|P05198|IF2A_HUMAN	Eukaryotic translation initiation factor 2 subunit 1 OS=Homo sapiens GN=EIF2S1 PE=1 SV=3			K03237	03013 RNA transport [PATH:ko03013]	09122 Translation	1.61617	0.0570033	-0.310114	-1.46383	AIPGENE2942
14.6051	14.6742	14.9139	14.6175	14.5856	14.9579	14.9632	15.0723	14.6698	14.6599	>AIPGENE2949	Swiss-Prot	sp|Q5ZJK1|THOC5_CHICK	THO complex subunit 5 homolog OS=Gallus gallus GN=THOC5 PE=2 SV=1			K13174	03013 RNA transport [PATH:ko03013]	09122 Translation	0.953409	0.281711	-0.185362	-0.910497	AIPGENE2949
16.8512	16.703	15.9606	16.64	16.593	16.7426	15.9988	16.1191	16.0742	16.3992	>AIPGENE2951	Swiss-Prot	sp|A7RWP6|EIF3E_NEMVE	Eukaryotic translation initiation factor 3 subunit E OS=Nematostella vectensis GN=v1g163572 PE=3 SV=1			K03250	03013 RNA transport [PATH:ko03013]	09122 Translation	0.685076	0.272939	0.282755	0.924979	AIPGENE2951
16.2268	16.3684	16.0711	16.3298	16.192	16.2077	16.328	16.019	16.2277	16.0336	>AIPGENE3323	Swiss-Prot	sp|P55884|EIF3B_HUMAN	Eukaryotic translation initiation factor 3 subunit B OS=Homo sapiens GN=EIF3B PE=1 SV=3			K03253	03013 RNA transport [PATH:ko03013]	09122 Translation	0.424162	0.698459	0.0744362	0.414667	AIPGENE3323
15.6605	15.7521	15.7897	15.7062	15.6364	15.18	14.7271	15.8553	15.8653	15.7102	>AIPGENE3354	Swiss-Prot	sp|O43102|CBF5_ASPFU	Centromere/microtubule-binding protein cbf5 OS=Neosartorya fumigata (strain ATCC MYA-4609 / Af293 / CBS 101355 / FGSC A1100) GN=cbf5 PE=2 SV=1			K11131	03008 Ribosome biogenesis in eukaryotes [PATH:ko03008]	09122 Translation	0.501595	0.413079	0.241379	0.742234	AIPGENE3354
18.3751	18.5603	18.4337	18.4042	18.3341	18.4607	18.1557	18.2971	18.3914	18.2525	>AIPGENE3450	Swiss-Prot	sp|O43148|MCES_HUMAN	mRNA cap guanine-N7 methyltransferase OS=Homo sapiens GN=RNMT PE=1 SV=1			K00565	03015 mRNA surveillance pathway [PATH:ko03015]	09122 Translation	0.87856	0.477393	0.109987	0.664076	AIPGENE3450
16.1753	15.7762	15.7904	15.8098	15.7207	15.977	16.0688	15.9189	16.3153	16.2356	>AIPGENE3516	Swiss-Prot	sp|P21868|CSK21_CHICK	Casein kinase II subunit alpha OS=Gallus gallus GN=CSNK2A1 PE=2 SV=1			K03097	03008 Ribosome biogenesis in eukaryotes [PATH:ko03008]	09122 Translation	1.25568	0.139354	-0.248645	-1.17815	AIPGENE3516
19.3157	19.1616	19.2505	19.2063	19.0949	19.329	19.2965	19.1906	20.3197	18.7442	>AIPGENE3701	Swiss-Prot	sp|Q90YS3|RS2_ICTPU	40S ribosomal protein S2 OS=Ictalurus punctatus GN=rps2 PE=2 SV=1			K02981	03010 Ribosome [PATH:ko03010]	09122 Translation	0.273697	0.64638	-0.17017	-0.471562	AIPGENE3701
14.8572	14.7301	14.999	14.9071	14.92	14.6297	15.0246	14.7871	15.0744	14.9681	>AIPGENE4082	Swiss-Prot	sp|A7RSH7|EIF3J_NEMVE	Eukaryotic translation initiation factor 3 subunit J OS=Nematostella vectensis GN=v1g240395 PE=3 SV=1			K03245	03013 RNA transport [PATH:ko03013]	09122 Translation	0.0533362	0.952703	-0.0140705	-0.0726163	AIPGENE4082
13.077	14.3465	14.201	13.6195	14.0054	14.3018	14.2661	13.9582	14.5678	14.3722	>AIPGENE4293	Swiss-Prot	sp|Q9W6H5|UBC9A_DANRE	SUMO-conjugating enzyme UBC9-A OS=Danio rerio GN=ube2ia PE=1 SV=1			K10577	03013 RNA transport [PATH:ko03013]	09122 Translation	0.947811	0.104295	-0.443345	-1.27061	AIPGENE4293
15.2393	15.1021	15.5383	14.8677	15.2334	15.7084	15.8297	15.7386	16.0097	15.8135	>AIPGENE4479	Swiss-Prot	sp|Q5ZMJ9|SRRM1_CHICK	Serine/arginine repetitive matrix protein 1 OS=Gallus gallus GN=SRRM1 PE=2 SV=1	+	A_S	K13171	03013 RNA transport [PATH:ko03013]	09122 Translation	3.06393	0.0014	-0.623847	-2.82426	AIPGENE4479
14.8564	14.3335	14.4111	14.4625	14.3103	14.8288	14.7509	14.869	14.7692	14.652	>AIPGENE4505	Swiss-Prot	sp|Q5RDW9|CSTF3_PONAB	Cleavage stimulation factor subunit 3 OS=Pongo abelii GN=CSTF3 PE=2 SV=1			K14408	03015 mRNA surveillance pathway [PATH:ko03015]	09122 Translation	1.65133	0.0589515	-0.299189	-1.45305	AIPGENE4505
14.338	14.8106	14.8565	14.9929	14.5941	14.942	14.4473	14.8078	14.5847	14.8478	>AIPGENE4656	Swiss-Prot	sp|A7YY75|SEH1_BOVIN	Nucleoporin SEH1 OS=Bos taurus GN=SEH1L PE=2 SV=1			K14299	03013 RNA transport [PATH:ko03013]	09122 Translation	0.0175642	0.982371	-0.00750885	-0.0304688	AIPGENE4656
20.0632	19.9338	20.012	19.929	19.8519	20.1356	20.2366	19.5992	19.8154	20.1194	>AIPGENE5448	Swiss-Prot	sp|Q4R5P3|RL10A_MACFA	60S ribosomal protein L10a OS=Macaca fascicularis GN=RPL10A PE=2 SV=3			K02865	03010 Ribosome [PATH:ko03010]	09122 Translation	0.0675571	0.937462	-0.0232792	-0.103852	AIPGENE5448
18.8647	18.804	18.7905	18.8335	18.7904	17.7517	18.1863	18.2228	18.1119	18.1293	>AIPGENE548	Swiss-Prot	sp|Q1JPX3|SYFA_DANRE	Phenylalanine--tRNA ligase alpha subunit OS=Danio rerio GN=farsa PE=2 SV=2	+	A_S	K01889	00970 Aminoacyl-tRNA biosynthesis [PATH:ko00970]	09122 Translation	4.58206	0.000266667	0.73621	3.96339	AIPGENE548
18.4803	18.4647	18.1749	18.4254	18.3491	18.2179	18.368	18.4337	18.5872	18.1432	>AIPGENE5568	Swiss-Prot	sp|P15178|SYDC_RAT	Aspartate--tRNA ligase, cytoplasmic OS=Rattus norvegicus GN=Dars PE=2 SV=1			K22503	00970 Aminoacyl-tRNA biosynthesis [PATH:ko00970]	09122 Translation	0.112161	0.906236	0.0288643	0.146919	AIPGENE5568
19.5636	19.48	19.4966	19.4676	19.2291	19.7669	18.9616	19.8053	19.6985	19.7443	>AIPGENE6145	Swiss-Prot	sp|Q8QGH2|SUMO1_CHICK	Small ubiquitin-related modifier 1 OS=Gallus gallus GN=SUMO1 PE=3 SV=1			K12160	03013 RNA transport [PATH:ko03013]	09122 Translation	0.389806	0.579201	-0.147942	-0.549439	AIPGENE6145
15.6983	15.9884	15.1689	15.9065	15.648	15.1153	15.7444	14.8304	16.4185	15.6885	>AIPGENE6158	Swiss-Prot	sp|P23588|IF4B_HUMAN	Eukaryotic translation initiation factor 4B OS=Homo sapiens GN=EIF4B PE=1 SV=2			K03258	03013 RNA transport [PATH:ko03013]	09122 Translation	0.152918	0.791435	0.122579	0.298704	AIPGENE6158
16.6742	16.5819	16.4508	16.3525	16.3287	16.6054	16.2556	16.3047	17.1186	16.591	>AIPGENE623	Swiss-Prot	sp|Q8I1F4|FBRL_DROER	rRNA 2'-O-methyltransferase fibrillarin OS=Drosophila erecta GN=Fib PE=3 SV=1			K14563	03008 Ribosome biogenesis in eukaryotes [PATH:ko03008]	09122 Translation	0.239334	0.735816	-0.0974403	-0.364534	AIPGENE623
16.3183	16.2513	16.5716	16.1788	16.418	16.6257	16.6786	16.7671	16.5436	16.5619	>AIPGENE6256	Swiss-Prot	sp|P62845|RS15_RAT	40S ribosomal protein S15 OS=Rattus norvegicus GN=Rps15 PE=1 SV=2			K02958	03010 Ribosome [PATH:ko03010]	09122 Translation	2.16423	0.0364096	-0.287816	-1.602	AIPGENE6256
16.8295	17.0137	16.8654	17.0198	17.0217	16.9475	16.9521	17.1602	17.2685	17.2034	>AIPGENE6357	Swiss-Prot	sp|P47897|SYQ_HUMAN	Glutamine--tRNA ligase OS=Homo sapiens GN=QARS PE=1 SV=1			K01886	00970 Aminoacyl-tRNA biosynthesis [PATH:ko00970]	09122 Translation	1.0875	0.306869	-0.156326	-0.875532	AIPGENE6357
20.0555	20.0917	20.0634	18.8551	20.0932	20.0484	20.0155	19.8466	21.2067	19.8777	>AIPGENE6921	Swiss-Prot	sp|Q02543|RL18A_HUMAN	60S ribosomal protein L18a OS=Homo sapiens GN=RPL18A PE=1 SV=2			K02882	03010 Ribosome [PATH:ko03010]	09122 Translation	0.483209	0.357556	-0.367215	-0.810541	AIPGENE6921
19.2363	19.3966	18.7128	19.2039	19.1116	19.1617	18.9249	19.0442	20.2818	18.915	>AIPGENE7097	Swiss-Prot	sp|P11611|PP2AB_RABIT	Serine/threonine-protein phosphatase 2A catalytic subunit beta isoform OS=Oryctolagus cuniculus GN=PPP2CB PE=1 SV=1			K04382	03015 mRNA surveillance pathway [PATH:ko03015]	09122 Translation	0.187475	0.751191	-0.133286	-0.348655	AIPGENE7097
16.9764	17.0425	17.1976	17.2327	17.294	18.3153	17.4442	17.666	17.6057	17.6783	>AIPGENE7258	Swiss-Prot	sp|Q5ZMS3|IF2G_CHICK	Eukaryotic translation initiation factor 2 subunit 3 OS=Gallus gallus GN=EIF2S3 PE=1 SV=1	+	A_S	K03242	03013 RNA transport [PATH:ko03013]	09122 Translation	2.21189	0.00570186	-0.593288	-2.27464	AIPGENE7258
18.0408	17.6491	18.1806	17.7026	18.158	18.7028	18.5958	18.7172	18.8177	18.4177	>AIPGENE7315	Swiss-Prot	sp|Q9D1R9|RL34_MOUSE	60S ribosomal protein L34 OS=Mus musculus GN=Rpl34 PE=1 SV=2	+	A_S	K02915	03010 Ribosome [PATH:ko03010]	09122 Translation	3.15405	0.000909561	-0.704012	-3.03387	AIPGENE7315
19.6634	19.4496	18.6508	18.6299	19.2597	19.3245	18.4143	18.947	19.3444	18.4721	>AIPGENE7996	Swiss-Prot	sp|P23358|RL12_RAT	60S ribosomal protein L12 OS=Rattus norvegicus GN=Rpl12 PE=2 SV=1			K02870	03010 Ribosome [PATH:ko03010]	09122 Translation	0.346572	0.54225	0.230201	0.590252	AIPGENE7996
16.7306	16.7422	16.6881	16.7269	16.6512	17.1829	16.8465	16.8793	16.8939	16.7792	>AIPGENE8006	Swiss-Prot	sp|P63074|IF4E_RAT	Eukaryotic translation initiation factor 4E OS=Rattus norvegicus GN=Eif4e PE=1 SV=1			K03259	03013 RNA transport [PATH:ko03013]	09122 Translation	1.71228	0.124741	-0.208593	-1.21612	AIPGENE8006
14.9112	15.1857	14.4889	15.0057	14.8694	15.0557	15.0503	15.3227	16.0466	15.0951	>AIPGENE8234	Swiss-Prot	sp|A7SMR1|EIF3D_NEMVE	Eukaryotic translation initiation factor 3 subunit D OS=Nematostella vectensis GN=v1g235689 PE=3 SV=1			K03251	03013 RNA transport [PATH:ko03013]	09122 Translation	1.02862	0.0921762	-0.421875	-1.31115	AIPGENE8234
16.8331	16.7837	16.8441	16.8501	16.8325	17.242	16.9364	16.7433	16.9798	16.1562	>AIPGENE8243	Swiss-Prot	sp|Q8IYD1|ERF3B_HUMAN	Eukaryotic peptide chain release factor GTP-binding subunit ERF3B OS=Homo sapiens GN=GSPT2 PE=1 SV=2			K03267	03015 mRNA surveillance pathway [PATH:ko03015]	09122 Translation	0.0327364	0.95981	0.0171608	0.0607482	AIPGENE8243
20.3393	21.0653	20.2736	20.2968	19.8113	20.4488	20.2825	20.5963	21.4207	20.5038	>AIPGENE8324	Swiss-Prot	sp|P55935|RS9_DROME	40S ribosomal protein S9 OS=Drosophila melanogaster GN=RpS9 PE=1 SV=2			K02997	03010 Ribosome [PATH:ko03010]	09122 Translation	0.480313	0.395419	-0.293144	-0.764986	AIPGENE8324
18.8017	18.7698	18.7283	18.7201	18.8465	18.7532	18.4178	18.6999	18.5232	18.9041	>AIPGENE8348	Swiss-Prot	sp|O61231|RL10_DROME	60S ribosomal protein L10 OS=Drosophila melanogaster GN=RpL10 PE=1 SV=1			K02866	03010 Ribosome [PATH:ko03010]	09122 Translation	0.624863	0.532145	0.113646	0.601453	AIPGENE8348
19.3125	18.9677	19.1976	19.2309	19.3393	19.5805	19.529	19.61	19.7065	19.2408	>AIPGENE8436	Swiss-Prot	sp|Q7ZV82|RL27_DANRE	60S ribosomal protein L27 OS=Danio rerio GN=rpl27 PE=2 SV=3			K02901	03010 Ribosome [PATH:ko03010]	09122 Translation	1.87174	0.0367985	-0.323767	-1.59867	AIPGENE8436
22.0842	21.7438	21.9114	21.7011	21.6325	22.3544	22.0929	22.165	22.2876	21.9402	>AIPGENE865	Swiss-Prot	sp|P29520|EF1A_BOMMO	Elongation factor 1-alpha OS=Bombyx mori PE=2 SV=1			K03231	03013 RNA transport [PATH:ko03013]	09122 Translation	1.91768	0.0279444	-0.353423	-1.68718	AIPGENE865
18.0004	18.058	18.1581	17.8042	17.9599	17.9737	18.2629	18.0869	17.9654	17.569	>AIPGENE8973	Swiss-Prot	sp|Q5R8K6|RL35A_PONAB	60S ribosomal protein L35a OS=Pongo abelii GN=RPL35A PE=3 SV=1			K02917	03010 Ribosome [PATH:ko03010]	09122 Translation	0.069001	0.935554	0.0245106	0.107426	AIPGENE8973
17.7737	17.3789	17.259	17.6076	17.4766	17.5964	17.7403	17.6269	18.5186	17.4914	>AIPGENE9038	Swiss-Prot	sp|Q6P1V4|EIF3C_XENTR	Eukaryotic translation initiation factor 3 subunit C OS=Xenopus tropicalis GN=eif3c PE=2 SV=1			K03252	03013 RNA transport [PATH:ko03013]	09122 Translation	0.724325	0.247343	-0.295568	-0.966898	AIPGENE9038
16.8764	16.7644	16.7939	16.8079	16.6985	17.0676	17.2738	17.0821	16.8551	16.9488	>AIPGENE9084	Swiss-Prot	sp|Q920Q6|MSI2H_MOUSE	RNA-binding protein Musashi homolog 2 OS=Mus musculus GN=Msi2 PE=1 SV=1			K14411	03015 mRNA surveillance pathway [PATH:ko03015]	09122 Translation	2.01085	0.0576813	-0.25727	-1.45935	AIPGENE9084
19.7062	19.7473	19.4845	19.7433	19.6855	18.705	19.2207	19.2272	20.0201	19.2787	>AIPGENE9238	Swiss-Prot	sp|Q9WUA2|SYFB_MOUSE	Phenylalanine--tRNA ligase beta subunit OS=Mus musculus GN=Farsb PE=2 SV=2			K01890	00970 Aminoacyl-tRNA biosynthesis [PATH:ko00970]	09122 Translation	0.943615	0.126197	0.383009	1.21277	AIPGENE9238
17.1305	17.5459	17.4711	17.4805	17.413	17.6306	17.5429	17.4599	17.4638	17.4995	>AIPGENE9355	Swiss-Prot	sp|A7RM20|EIF3I_NEMVE	Eukaryotic translation initiation factor 3 subunit I OS=Nematostella vectensis GN=v1g239264 PE=3 SV=1			K03246	03013 RNA transport [PATH:ko03013]	09122 Translation	0.70405	0.515061	-0.111157	-0.620567	AIPGENE9355
19.1952	19.0328	19.131	18.914	19.0271	19.0771	19.0084	19.0627	19.1209	18.8372	>AIPGENE9363	Swiss-Prot	sp|P46405|RS12_PIG	40S ribosomal protein S12 OS=Sus scrofa GN=RPS12 PE=2 SV=2			K02951	03010 Ribosome [PATH:ko03010]	09122 Translation	0.229235	0.842451	0.0387455	0.229247	AIPGENE9363
18.7853	18.578	18.63	18.7056	18.4934	19.0091	19.0252	18.9261	18.9963	18.7183	>AIPGENE9743	Swiss-Prot	sp|P62912|RL32_RAT	60S ribosomal protein L32 OS=Rattus norvegicus GN=Rpl32 PE=1 SV=2			K02912	03010 Ribosome [PATH:ko03010]	09122 Translation	2.34651	0.027996	-0.296556	-1.68582	AIPGENE9743
15.656	15.4158	15.8624	15.6811	15.7737	15.8692	16.0493	15.8526	18.2882	15.8229	>AIPGENE9883	Swiss-Prot	sp|Q5ZL33|STRAP_CHICK	Serine-threonine kinase receptor-associated protein OS=Gallus gallus GN=STRAP PE=2 SV=2			K13137	03013 RNA transport [PATH:ko03013]	09122 Translation	0.725835	0.133147	-0.698671	-1.19349	AIPGENE9883

[truncated: 3 more sheets: EnvironmentaLInfoProcessing, EnergyMetabolism, Foldin,sorting,degradation]
