# Supplementary material for: Evidence for a role of protein phosphorylation in the maintenance of the cnidarian–algal symbiosis
Source: Mol Ecol. 2019 Dec 6;28(24):5373–86. doi: 10.1111/mec.15298 (PMC6972648; doi:10.1111/mec.15298)
Supplement: Supplementary file 6 [file MEC-28-5373-s006.xlsx]

## Sheet: SymbB_heatmap_datamatrix
Protein Groups (PGs)	A.R1	A.R2	A.R3	A.R5	A.R4	S.R1	S.R2	S.R3	S.R5	S.R4	PGs razor removed	Query	Source	Hit accession	Hit description
symbB.v1.2.008318.t1_scaffold520.1_size192860_1	25.8094	25.3006	26.2191	25.7192	25.5081	21.4672	21.3096	21.8369	21.6075	21.1944	symbB.v1.2.008318.t1|scaffold520.1|size192860|1	symbB.v1.2.008318.t1|scaffold520.1|size192860|1	Swiss-Prot	sp|Q9U7D0|H4_MASBA	Histone H4 OS=Mastigamoeba balamuthi PE=3 SV=3
symbB.v1.2.001653.t1_scaffold86.1_size363240_12;symbB.v1.2.003852.t1_scaffold213.1_size264521_7;symbB.v1.2.010376.t1_scaffold678.1_size173209_4;symbB.v1.2.019896.t1_scaffold1641.1_size211090_11;symbB.v1.2.019898.t1_scaffold1641.1_size211090_13;symbB.v1.2.021096.t1_scaffold1804.1_size100719_9;symbB.v1.2.023445.t1_scaffold2132.1_size88257_6;symbB.v1.2.029191.t1_scaffold3168.1_size62061_4;symbB.v1.2…	24.0713	23.9955	24.107	23.8287	23.7407	19.777	20.4822	20.4149	20.4436	19.8546	symbB.v1.2.001653.t1|scaffold86.1|size363240|12	symbB.v1.2.001653.t1|scaffold86.1|size363240|12	Swiss-Prot	sp|P14642|TBA_PLAFK	Tubulin alpha chain OS=Plasmodium falciparum (isolate K1 / Thailand) PE=3 SV=1
symbB.v1.2.011075.t1_scaffold738.1_size167167_9;symbB.v1.2.014253.t1_scaffold1038.1_size142643_13	27.5327	27.4715	27.7719	28.344	28.0882	24.3378	24.3507	24.2677	24.6806	23.954	symbB.v1.2.011075.t1|scaffold738.1|size167167|9	symbB.v1.2.011075.t1|scaffold738.1|size167167|9	Swiss-Prot	sp|P26182|ACT_ACHBI	Actin OS=Achlya bisexualis PE=3 SV=1
symbB.v1.2.012998.t1_scaffold912.1_size152940_4;symbB.v1.2.019313.t1_scaffold1576.1_size110877_5;symbB.v1.2.037651.t1_scaffold5614.1_size25330_1	22.8006	23.228	22.6845	22.584	22.9092	18.4464	19.2718	19.6795	19.0913	18.8902	symbB.v1.2.012998.t1|scaffold912.1|size152940|4	symbB.v1.2.012998.t1|scaffold912.1|size152940|4	Swiss-Prot	sp|P33188|TBB1_PARTE	Tubulin beta chain OS=Paramecium tetraurelia GN=bPT2 PE=3 SV=1
symbB.v1.2.004969.t1_scaffold284.1_size240047_9;symbB.v1.2.036151.t1_scaffold5036.1_size31615_3	22.0128	22.161	22.1836	22.3286	22.7219	19.0695	19.237	19.3975	18.5013	19.6102	symbB.v1.2.004969.t1|scaffold284.1|size240047|9	symbB.v1.2.004969.t1|scaffold284.1|size240047|9	Swiss-Prot	sp|O48649|ARF1_SALBA	ADP-ribosylation factor 1 OS=Salix bakko GN=ARF1 PE=2 SV=3
Biognosys_iRTKit	22.4587	22.3826	23.1504	22.8131	23.1823	18.9553	18.5999	18.025	18.3713	19.1377	Biognosys|iRTKit	Biognosys|iRTKit
symbB.v1.2.012117.t1_scaffold830.1_size159233_10	23.4439	22.5751	22.7968	22.7616	23.4094	18.6694	18.4955	18.5475	18.2419	18.3619	symbB.v1.2.012117.t1|scaffold830.1|size159233|10	symbB.v1.2.012117.t1|scaffold830.1|size159233|10	Swiss-Prot	sp|P0DJ25|RL40_TETTS	Ubiquitin-60S ribosomal protein L40 OS=Tetrahymena thermophila (strain SB210) GN=RPL40 PE=1 SV=1
symbB.v1.2.017567.t1_scaffold1365.1_size229487_14	21.5318	21.5477	22.2771	22.8747	22.0939	18.7555	18.7001	18.6265	18.7367	18.2555	symbB.v1.2.017567.t1|scaffold1365.1|size229487|14	symbB.v1.2.017567.t1|scaffold1365.1|size229487|14	Swiss-Prot	sp|Q54EG3|RS14_DICDI	40S ribosomal protein S14 OS=Dictyostelium discoideum GN=rps14 PE=3 SV=1
symbB.v1.2.029941.t1_scaffold3325.1_size60970_1;symbB.v1.2.029942.t1_scaffold3325.1_size60970_2	22.4737	21.8441	22.5522	22.312	21.9006	18.4988	18.4906	18.4587	18.8177	17.5127	symbB.v1.2.029941.t1|scaffold3325.1|size60970|1	symbB.v1.2.029941.t1|scaffold3325.1|size60970|1	Swiss-Prot	sp|Q9V3G1|RL8_DROME	60S ribosomal protein L8 OS=Drosophila melanogaster GN=RpL8 PE=1 SV=1
symbB.v1.2.018842.t1_scaffold1518.1_size114122_7	22.0882	20.385	21.9537	21.3372	21.8259	18.6341	18.6915	19.2189	18.9649	20.1168	symbB.v1.2.018842.t1|scaffold1518.1|size114122|7	symbB.v1.2.018842.t1|scaffold1518.1|size114122|7	Swiss-Prot	sp|Q8VDW0|DX39A_MOUSE	ATP-dependent RNA helicase DDX39A OS=Mus musculus GN=Ddx39a PE=2 SV=1
symbB.v1.2.018894.t1_scaffold1526.1_size113566_1	22.1612	22.1084	22.6424	21.0337	22.4663	18.642	17.8174	17.6382	17.7144	12.1633	symbB.v1.2.018894.t1|scaffold1526.1|size113566|1	symbB.v1.2.018894.t1|scaffold1526.1|size113566|1	Swiss-Prot	sp|Q9STX5|ENPL_ARATH	Endoplasmin homolog OS=Arabidopsis thaliana GN=SHD PE=1 SV=1
symbB.v1.2.004934.t1_scaffold285.1_size239547_8	23.0611	22.6944	23.3243	21.7974	23.3994	19.4413	18.238	18.986	18.625	14.2663	symbB.v1.2.004934.t1|scaffold285.1|size239547|8	symbB.v1.2.004934.t1|scaffold285.1|size239547|8	Swiss-Prot	sp|Q4FP38|ATPB_PELUB	ATP synthase subunit beta OS=Pelagibacter ubique (strain HTCC1062) GN=atpD PE=3 SV=1
symbB.v1.2.018019.t1_scaffold1374.1_size123604_1	21.6868	21.3715	21.7233	21.1565	22.7521	17.061	15.7589	17.2443	16.8726	17.0447	symbB.v1.2.018019.t1|scaffold1374.1|size123604|1	symbB.v1.2.018019.t1|scaffold1374.1|size123604|1	Swiss-Prot	sp|P42644|14333_ARATH	14-3-3-like protein GF14 psi OS=Arabidopsis thaliana GN=GRF3 PE=1 SV=2
symbB.v1.2.024295.t1_scaffold2289.1_size83295_3	21.1051	20.8041	21.6176	21.3129	21.5196	16.6161	16.5868	17.0226	16.8702	17.1766	symbB.v1.2.024295.t1|scaffold2289.1|size83295|3	symbB.v1.2.024295.t1|scaffold2289.1|size83295|3	Swiss-Prot	sp|P09527|RAB7A_RAT	Ras-related protein Rab-7a OS=Rattus norvegicus GN=Rab7a PE=1 SV=2
symbB.v1.2.013278.t1_scaffold879.1_size325971_25;symbB.v1.2.013278.t3_scaffold879.1_size325971_25;symbB.v1.2.013278.t4_scaffold879.1_size325971_25	21.2853	21.1219	22.2549	21.6421	21.9108	17.4132	17.2559	17.8367	17.1555	17.1959	symbB.v1.2.013278.t1|scaffold879.1|size325971|25	symbB.v1.2.013278.t1|scaffold879.1|size325971|25
symbB.v1.2.009726.t1_scaffold625.1_size179458_3;symbB.v1.2.034171.t1_scaffold4366.1_size40597_6	21.3497	20.7541	21.5708	20.6013	21.3146	17.6035	17.1347	17.4612	17.4301	17.1302	symbB.v1.2.009726.t1|scaffold625.1|size179458|3	symbB.v1.2.009726.t1|scaffold625.1|size179458|3	Swiss-Prot	sp|Q03685|BIP5_TOBAC	Luminal-binding protein 5 OS=Nicotiana tabacum GN=BIP5 PE=2 SV=1
symbB.v1.2.040751.t1_scaffold7495.1_size21765_1	20.7874	20.2793	20.8363	20.6714	21.0644	17.4389	17.6461	16.7463	17.4945	17.1393	symbB.v1.2.040751.t1|scaffold7495.1|size21765|1	symbB.v1.2.040751.t1|scaffold7495.1|size21765|1	Swiss-Prot	sp|Q23716|EF2_CRYPV	Elongation factor 2 OS=Cryptosporidium parvum PE=3 SV=1
symbB.v1.2.014011.t1_scaffold1012.1_size144332_4	21.4565	21.2733	21.4889	21.0856	20.6408	17.0617	17.1626	16.7146	17.3365	16.9138	symbB.v1.2.014011.t1|scaffold1012.1|size144332|4	symbB.v1.2.014011.t1|scaffold1012.1|size144332|4	Swiss-Prot	sp|P04146|COPIA_DROME	Copia protein OS=Drosophila melanogaster GN=GIP PE=1 SV=3
symbB.v1.2.008389.t1_scaffold525.1_size192214_14;symbB.v1.2.025479.t1_scaffold2476.1_size78300_6;symbB.v1.2.025480.t1_scaffold2476.1_size78300_7	21.3664	21.276	21.3959	20.3755	20.7829	16.7358	16.8848	16.7013	17.1347	16.7142	symbB.v1.2.008389.t1|scaffold525.1|size192214|14	symbB.v1.2.008389.t1|scaffold525.1|size192214|14	Swiss-Prot	sp|P11144|HSP70_PLAFA	Heat shock 70 kDa protein OS=Plasmodium falciparum PE=2 SV=2
symbB.v1.2.030209.t1_scaffold3381.1_size58006_4	23.4753	20.7829	21.1055	20.4971	20.171	17.1531	16.6863	15.375	17.9369	16.6463	symbB.v1.2.030209.t1|scaffold3381.1|size58006|4	symbB.v1.2.030209.t1|scaffold3381.1|size58006|4	Swiss-Prot	sp|O65315|ACT_COLSC	Actin OS=Coleochaete scutata PE=2 SV=1
symbB.v1.2.014029.t1_scaffold994.1_size146050_5	22.5093	21.5059	21.4498	22.3974	21.2372	16.3292	16.7346	16.4642	16.4005	15.3542	symbB.v1.2.014029.t1|scaffold994.1|size146050|5	symbB.v1.2.014029.t1|scaffold994.1|size146050|5	Swiss-Prot	sp|Q4R3K4|PGK2_MACFA	Phosphoglycerate kinase 2 OS=Macaca fascicularis GN=PGK2 PE=2 SV=1
symbB.v1.2.010483.t1_scaffold662.1_size175323_4	20.3968	20.0539	20.1636	20.9328	19.8158	17.4156	16.7058	16.6854	17.017	16.2824	symbB.v1.2.010483.t1|scaffold662.1|size175323|4	symbB.v1.2.010483.t1|scaffold662.1|size175323|4	Swiss-Prot	sp|A8JF70|ODA1_CHLRE	Outer dynein arm protein 1 OS=Chlamydomonas reinhardtii GN=ODA1 PE=1 SV=1
symbB.v1.2.015892.t1_scaffold1195.1_size134849_3;symbB.v1.2.018945.t1_scaffold1532.1_size113366_2;symbB.v1.2.029704.t1_scaffold3180.1_size61892_5;symbB.v1.2.033132.t1_scaffold4075.1_size45108_4	20.7872	20.3374	20.7205	21.1552	20.7446	15.5631	16.6212	16.5942	16.8116	17.0325	symbB.v1.2.015892.t1|scaffold1195.1|size134849|3	symbB.v1.2.015892.t1|scaffold1195.1|size134849|3	Swiss-Prot	sp|O44001|HSP90_EIMTE	Heat shock protein 90 OS=Eimeria tenella GN=HSP90 PE=2 SV=1
symbB.v1.2.006858.t1_scaffold415.1_size208980_1	19.8571	20.021	19.6359	19.2327	21.0046	17.2727	17.156	17.3337	16.8963	16.9644	symbB.v1.2.006858.t1|scaffold415.1|size208980|1	symbB.v1.2.006858.t1|scaffold415.1|size208980|1	Swiss-Prot	sp|P49103|RAB2A_MAIZE	Ras-related protein Rab-2-A OS=Zea mays GN=RAB2A PE=1 SV=1
symbB.v1.2.006357.t1_scaffold371.1_size308833_4;symbB.v1.2.013424.t3_scaffold946.1_size149779_3;symbB.v1.2.022162.t1_scaffold1954.1_size95041_5	21.1297	19.7063	19.2817	20.6467	21.2752	17.4348	17.9155	18.0811	16.6689	19.0826	symbB.v1.2.006357.t1|scaffold371.1|size308833|4	symbB.v1.2.006357.t1|scaffold371.1|size308833|4	Swiss-Prot	sp|Q9FXM5|G6PI_ARAHG	Glucose-6-phosphate isomerase, cytosolic OS=Arabidopsis halleri subsp. gemmifera GN=PGIC PE=3 SV=2
symbB.v1.2.026687.t1_scaffold2689.1_size72939_2	18.9123	0	18.4708	18.2659	19.0762	15.4827	15.2318	14.2288	15.0891	14.182	symbB.v1.2.026687.t1|scaffold2689.1|size72939|2	symbB.v1.2.026687.t1|scaffold2689.1|size72939|2	Swiss-Prot	sp|E9Q555|RN213_MOUSE	E3 ubiquitin-protein ligase RNF213 OS=Mus musculus GN=Rnf213 PE=2 SV=1
symbB.v1.2.021181.t1_scaffold1779.1_size154953_9	22.8848	0	22.2476	20.7835	22.572	18.0525	18.3901	18.1382	18.0412	19.6298	symbB.v1.2.021181.t1|scaffold1779.1|size154953|9	symbB.v1.2.021181.t1|scaffold1779.1|size154953|9
symbB.v1.2.036486.t1_scaffold5164.1_size30190_1	0	0	20.7677	19.414	20.482	10.2826	15.3897	15.9518	16.3305	0	symbB.v1.2.036486.t1|scaffold5164.1|size30190|1	symbB.v1.2.036486.t1|scaffold5164.1|size30190|1	Swiss-Prot	sp|Q9L9G0|NOVH_STRNV	Novobiocin biosynthesis protein H OS=Streptomyces niveus GN=novH PE=1 SV=2
symbB.v1.2.035099.t1_scaffold4650.1_size43311_2	0	17.2944	17.0423	17.899	17.5912	13.289	13.5235	11.8105	13.6469	13.0739	symbB.v1.2.035099.t1|scaffold4650.1|size43311|2	symbB.v1.2.035099.t1|scaffold4650.1|size43311|2	Swiss-Prot	sp|O62515|PAHX_CAEEL	Probable phytanoyl-CoA dioxygenase OS=Caenorhabditis elegans GN=ZK550.6 PE=3 SV=2
symbB.v1.2.011930.t1_scaffold809.1_size160600_9	0	17.6392	18.8633	18.9088	18.1155	11.4924	14.0212	13.5881	15.7193	14.5642	symbB.v1.2.011930.t1|scaffold809.1|size160600|9	symbB.v1.2.011930.t1|scaffold809.1|size160600|9	Swiss-Prot	sp|Q9HZ00|Y3240_PSEAE	Putative quercetin 2,3-dioxygenase PA3240 OS=Pseudomonas aeruginosa (strain ATCC 15692 / PAO1 / 1C / PRS 101 / LMG 12228) GN=PA3240 PE=3 SV=1
symbB.v1.2.035197.t1_scaffold4591.1_size37605_2	0	16.0926	16.2203	18.1215	20.1988	14.53	14.6592	14.7785	14.3554	14.2918	symbB.v1.2.035197.t1|scaffold4591.1|size37605|2	symbB.v1.2.035197.t1|scaffold4591.1|size37605|2	no_hit
symbB.v1.2.016280.t1_scaffold1235.1_size130242_11;symbB.v1.2.021801.t1_scaffold1905.1_size96453_5;symbB.v1.2.024150.t1_scaffold2264.1_size174359_5	0	20.2781	20.803	21.1689	20.2924	17.5725	16.6527	16.4227	16.6781	16.1916	symbB.v1.2.016280.t1|scaffold1235.1|size130242|11	symbB.v1.2.016280.t1|scaffold1235.1|size130242|11	Swiss-Prot	sp|O02414|DYL1_HELCR	Dynein light chain LC6, flagellar outer arm OS=Heliocidaris crassispina PE=3 SV=1
symbB.v1.2.012932.t1_scaffold904.1_size155000_6;symbB.v1.2.031204.t1_scaffold3596.1_size57580_3;symbB.v1.2.031205.t1_scaffold3596.1_size57580_4	19.6177	19.6471	20.2398	18.7284	20.5878	15.5712	17.0419	17.0652	16.7007	0	symbB.v1.2.012932.t1|scaffold904.1|size155000|6	symbB.v1.2.012932.t1|scaffold904.1|size155000|6	Swiss-Prot	sp|O48558|RL30_MAIZE	60S ribosomal protein L30 OS=Zea mays GN=RPL30 PE=3 SV=1
symbB.v1.2.001320.t1_scaffold57.1_size370615_29;symbB.v1.2.001320.t2_scaffold57.1_size370615_29	19.3356	18.9753	19.584	18.3817	19.1311	16.8659	16.9327	16.8499	16.1591	0	symbB.v1.2.001320.t1|scaffold57.1|size370615|29	symbB.v1.2.001320.t1|scaffold57.1|size370615|29
symbB.v1.2.035366.t1_scaffold4743.1_size35524_4	19.391	19.0776	20.1416	19.3577	19.8254	15.4346	15.3214	15.3807	15.0319	0	symbB.v1.2.035366.t1|scaffold4743.1|size35524|4	symbB.v1.2.035366.t1|scaffold4743.1|size35524|4	Swiss-Prot	sp|Q03498|VATA_PLAFA	V-type proton ATPase catalytic subunit A OS=Plasmodium falciparum GN=vapA PE=3 SV=1
symbB.v1.2.027889.t1_scaffold2895.1_size67727_1	18.2208	17.3089	18.654	17.3431	19.2072	14.9109	15.0747	13.1915	14.8522	0	symbB.v1.2.027889.t1|scaffold2895.1|size67727|1	symbB.v1.2.027889.t1|scaffold2895.1|size67727|1	Swiss-Prot	sp|A0CCD2|PPX4_PARTE	Serine/threonine-protein phosphatase PP-X homolog 4 OS=Paramecium tetraurelia GN=Ppx4 PE=3 SV=1
symbB.v1.2.031093.t1_scaffold3517.1_size54981_2	18.9522	17.6359	19.457	18.3605	18.3941	11.9775	12.8686	12.9028	12.8534	0	symbB.v1.2.031093.t1|scaffold3517.1|size54981|2	symbB.v1.2.031093.t1|scaffold3517.1|size54981|2	Swiss-Prot	sp|P53476|ACT_TOXGO	Actin OS=Toxoplasma gondii GN=ACT1 PE=3 SV=1
symbB.v1.2.015238.t1_scaffold1132.1_size136097_9	18.0002	19.2752	18.4255	19.1356	0	15.4422	11.4995	12.9846	15.2547	0	symbB.v1.2.015238.t1|scaffold1132.1|size136097|9	symbB.v1.2.015238.t1|scaffold1132.1|size136097|9	Swiss-Prot	sp|P10993|ACT2_TETPY	Actin, cytoplasmic OS=Tetrahymena pyriformis PE=3 SV=2
symbB.v1.2.019213.t1_scaffold1563.1_size111508_6	21.4148	20.2956	19.3023	20.1624	19.5684	16.1306	15.8311	15.6855	16.007	15.6103	symbB.v1.2.019213.t1|scaffold1563.1|size111508|6	symbB.v1.2.019213.t1|scaffold1563.1|size111508|6	Swiss-Prot	sp|Q7KWQ2|SYSC_DICDI	Serine--tRNA ligase, cytoplasmic OS=Dictyostelium discoideum GN=serS PE=1 SV=1
symbB.v1.2.006405.t1_scaffold358.1_size381540_28	20.2438	20.0317	19.9847	20.0886	19.9795	16.0635	15.6142	16.003	15.9681	16.0589	symbB.v1.2.006405.t1|scaffold358.1|size381540|28	symbB.v1.2.006405.t1|scaffold358.1|size381540|28	Swiss-Prot	sp|Q9Z2U1|PSA5_MOUSE	Proteasome subunit alpha type-5 OS=Mus musculus GN=Psma5 PE=1 SV=1
symbB.v1.2.001664.t1_scaffold86.1_size363240_23;symbB.v1.2.001666.t1_scaffold86.1_size363240_25;symbB.v1.2.009502.t1_scaffold590.1_size183855_14	19.5772	21.0689	19.6433	20.5545	21.9806	15.2973	15.34	15.9921	15.4594	15.8953	symbB.v1.2.001664.t1|scaffold86.1|size363240|23	symbB.v1.2.001664.t1|scaffold86.1|size363240|23	Swiss-Prot	sp|P32598|PP12_YEAST	Serine/threonine-protein phosphatase PP1-2 OS=Saccharomyces cerevisiae (strain ATCC 204508 / S288c) GN=GLC7 PE=1 SV=1
symbB.v1.2.006048.t1_scaffold339.1_size225540_12;symbB.v1.2.006048.t2_scaffold339.1_size225540_12	19.8987	18.9574	19.5318	19.0101	20.0289	16.0307	16.3938	16.093	15.4743	15.5989	symbB.v1.2.006048.t1|scaffold339.1|size225540|12	symbB.v1.2.006048.t1|scaffold339.1|size225540|12
symbB.v1.2.010894.t1_scaffold720.1_size169259_5;symbB.v1.2.010895.t1_scaffold720.1_size169259_6	19.8817	19.144	19.7792	19.6215	20.2781	15.4221	16.0325	15.616	15.714	16.3456	symbB.v1.2.010894.t1|scaffold720.1|size169259|5	symbB.v1.2.010894.t1|scaffold720.1|size169259|5	Swiss-Prot	sp|P51643|ARF1_XENLA	ADP-ribosylation factor 1 OS=Xenopus laevis GN=arf1 PE=2 SV=2
symbB.v1.2.018382.t1_scaffold1465.1_size117142_6	19.9406	17.9741	19.6708	18.9762	19.5269	15.1303	15.4662	16.013	15.2626	16.8328	symbB.v1.2.018382.t1|scaffold1465.1|size117142|6	symbB.v1.2.018382.t1|scaffold1465.1|size117142|6	Swiss-Prot	sp|Q9HFQ2|PP2A1_EMENI	Serine/threonine-protein phosphatase PP2A catalytic subunit OS=Emericella nidulans (strain FGSC A4 / ATCC 38163 / CBS 112.46 / NRRL 194 / M139) GN=pphA PE=3 SV=2
symbB.v1.2.014529.t1_scaffold1031.1_size143042_4	19.1303	18.4783	19.3655	19.5653	20.1334	14.9806	13.925	15.9085	16.3974	15.7321	symbB.v1.2.014529.t1|scaffold1031.1|size143042|4	symbB.v1.2.014529.t1|scaffold1031.1|size143042|4	TrEMBL	tr|L1IZI7|L1IZI7_GUITH	Uncharacterized protein OS=Guillardia theta CCMP2712 GN=GUITHDRAFT_142158 PE=4 SV=1
symbB.v1.2.000858.t1_scaffold37.1_size397765_30	20.2468	20.6793	19.9101	20.0413	20.3757	11.0253	15.8883	15.0704	15.2665	15.5586	symbB.v1.2.000858.t1|scaffold37.1|size397765|30	symbB.v1.2.000858.t1|scaffold37.1|size397765|30	Swiss-Prot	sp|Q2YSD6|CLPC_STAAB	ATP-dependent Clp protease ATP-binding subunit ClpC OS=Staphylococcus aureus (strain bovine RF122 / ET3-1) GN=clpC PE=3 SV=1
symbB.v1.2.004343.t1_scaffold243.1_size254222_6	20.6102	19.7759	0	19.5182	20.0982	15.2107	15.7483	15.4974	15.411	16.2204	symbB.v1.2.004343.t1|scaffold243.1|size254222|6	symbB.v1.2.004343.t1|scaffold243.1|size254222|6	Swiss-Prot	sp|P04801|SYTC_YEAST	Threonine--tRNA ligase, cytoplasmic OS=Saccharomyces cerevisiae (strain ATCC 204508 / S288c) GN=THS1 PE=1 SV=2
symbB.v1.2.033000.t1_scaffold4036.1_size45792_6	19.2804	19.2044	19.8293	18.5928	18.4722	14.7279	15.1584	15.2108	15.5859	14.9207	symbB.v1.2.033000.t1|scaffold4036.1|size45792|6	symbB.v1.2.033000.t1|scaffold4036.1|size45792|6	no_hit
symbB.v1.2.015036.t2_scaffold1037.1_size142759_8;symbB.v1.2.016714.t1_scaffold1271.1_size203481_4;symbB.v1.2.024376.t1_scaffold2304.1_size82843_2;symbB.v1.2.025795.t1_scaffold2521.1_size77047_5;symbB.v1.2.029080.t1_scaffold3138.1_size62594_3;symbB.v1.2.035240.t1_scaffold4697.1_size36212_1	19.994	19.7297	20.9788	19.3004	17.7822	14.4218	15.3148	15.1862	14.5829	13.8588	symbB.v1.2.015036.t2|scaffold1037.1|size142759|8	symbB.v1.2.015036.t2|scaffold1037.1|size142759|8	Swiss-Prot	sp|A3E4D8|CALM_PROMN	Calmodulin OS=Prorocentrum minimum PE=2 SV=1
symbB.v1.2.000238.t1_scaffold4.1_size633627_20;symbB.v1.2.002532.t1_scaffold127.1_size312441_4;symbB.v1.2.032756.t1_scaffold3961.1_size48600_5	19.0296	19.4478	20.2675	19.5549	20.1811	15.1557	13.603	14.797	13.9008	15.3163	symbB.v1.2.000238.t1|scaffold4.1|size633627|20	symbB.v1.2.000238.t1|scaffold4.1|size633627|20	Swiss-Prot	sp|Q6SYB9|METK2_TOBAC	S-adenosylmethionine synthase 2 OS=Nicotiana tabacum GN=SAMS2 PE=1 SV=1
symbB.v1.2.007448.t1_scaffold445.1_size204899_11;symbB.v1.2.007448.t2_scaffold445.1_size204899_11	18.5873	19.3996	19.3633	19.1513	19.7015	15.3943	15.1089	15.221	14.1523	13.9912	symbB.v1.2.007448.t1|scaffold445.1|size204899|11	symbB.v1.2.007448.t1|scaffold445.1|size204899|11
symbB.v1.2.017772.t1_scaffold1393.1_size121918_7	18.2441	20.0005	17.1742	19.1697	19.6215	15.2322	14.4243	14.1554	16.7107	14.6506	symbB.v1.2.017772.t1|scaffold1393.1|size121918|7	symbB.v1.2.017772.t1|scaffold1393.1|size121918|7	Swiss-Prot	sp|Q709C8|VP13C_HUMAN	Vacuolar protein sorting-associated protein 13C OS=Homo sapiens GN=VPS13C PE=1 SV=1
symbB.v1.2.015574.t1_scaffold1168.1_size134142_3;symbB.v1.2.020814.t2_scaffold1761.1_size106227_3	17.8624	16.5329	15.7696	17.7492	17.8633	16.2222	15.1755	15.1756	15.6664	15.3368	symbB.v1.2.015574.t1|scaffold1168.1|size134142|3	symbB.v1.2.015574.t1|scaffold1168.1|size134142|3	Swiss-Prot	sp|Q8C8R3|ANK2_MOUSE	Ankyrin-2 OS=Mus musculus GN=Ank2 PE=1 SV=2
symbB.v1.2.026482.t1_scaffold2610.1_size74895_4	18.5242	18.6768	19.1141	18.1125	20.3481	12.6663	13.7788	14.2725	13.3019	13.8578	symbB.v1.2.026482.t1|scaffold2610.1|size74895|4	symbB.v1.2.026482.t1|scaffold2610.1|size74895|4	TrEMBL	tr|V4CMB8|V4CMB8_LOTGI	Uncharacterized protein OS=Lottia gigantea GN=LOTGIDRAFT_171402 PE=4 SV=1
symbB.v1.2.029402.t1_scaffold3200.1_size61408_4	18.7694	17.6235	18.6843	17.8368	18.2519	14.0661	13.5005	13.303	13.8879	13.9116	symbB.v1.2.029402.t1|scaffold3200.1|size61408|4	symbB.v1.2.029402.t1|scaffold3200.1|size61408|4	Swiss-Prot	sp|Q501V0|KPSH1_DANRE	Serine/threonine-protein kinase H1 homolog OS=Danio rerio GN=pskh1 PE=2 SV=2
symbB.v1.2.029958.t1_scaffold3328.1_size58959_3	18.4783	17.7574	19.1265	18.8575	18.3165	14.7757	14.6046	14.7633	12.0535	14.7389	symbB.v1.2.029958.t1|scaffold3328.1|size58959|3	symbB.v1.2.029958.t1|scaffold3328.1|size58959|3	Swiss-Prot	sp|P07799|TOP1_SCHPO	DNA topoisomerase 1 OS=Schizosaccharomyces pombe (strain 972 / ATCC 24843) GN=top1 PE=1 SV=2
symbB.v1.2.020450.t1_scaffold1720.1_size104783_4	19.9912	19.4589	18.6979	19.6971	18.7488	14.2046	14.1156	12.3957	13.7527	14.0797	symbB.v1.2.020450.t1|scaffold1720.1|size104783|4	symbB.v1.2.020450.t1|scaffold1720.1|size104783|4	Swiss-Prot	sp|Q9JLG8|CAN15_MOUSE	Calpain-15 OS=Mus musculus GN=Capn15 PE=1 SV=1
symbB.v1.2.022632.t1_scaffold2020.1_size92230_2	18.1716	17.0531	17.0972	17.7093	18.7711	12.7859	12.9618	12.8446	12.6819	12.6604	symbB.v1.2.022632.t1|scaffold2020.1|size92230|2	symbB.v1.2.022632.t1|scaffold2020.1|size92230|2	Swiss-Prot	sp|Q99PV0|PRP8_MOUSE	Pre-mRNA-processing-splicing factor 8 OS=Mus musculus GN=Prpf8 PE=1 SV=2
symbB.v1.2.012885.t1_scaffold898.1_size154235_5	18.9969	18.1766	19.1013	19.8117	20.5033	0	0	0	0	15.0889	symbB.v1.2.012885.t1|scaffold898.1|size154235|5	symbB.v1.2.012885.t1|scaffold898.1|size154235|5	no_hit
symbB.v1.2.003714.t1_scaffold209.1_size267950_12	0	0	0	0	0	20.4842	19.2704	19.3041	18.5377	19.2418	symbB.v1.2.003714.t1|scaffold209.1|size267950|12	symbB.v1.2.003714.t1|scaffold209.1|size267950|12	Swiss-Prot	sp|Q40300|FCPF_MACPY	Fucoxanthin-chlorophyll a-c binding protein F, chloroplastic (Fragment) OS=Macrocystis pyrifera GN=FCPF PE=2 SV=1
symbB.v1.2.027340.t1_scaffold2762.1_size141425_17;symbB.v1.2.042945.t1_scaffold11666.1_size3445_1	0	0	0	0	0	19.9864	19.9406	19.5616	19.6359	19.7544	symbB.v1.2.027340.t1|scaffold2762.1|size141425|17	symbB.v1.2.027340.t1|scaffold2762.1|size141425|17	Swiss-Prot	sp|P51873|PCP2_AMPCA	Peridinin-chlorophyll a-binding protein 2, chloroplastic OS=Amphidinium carterae PE=1 SV=1
symbB.v1.2.027194.t1_scaffold2716.1_size72468_1	0	0	0	0	0	18.7538	19.0674	18.9288	18.9592	19.1405	symbB.v1.2.027194.t1|scaffold2716.1|size72468|1	symbB.v1.2.027194.t1|scaffold2716.1|size72468|1	Swiss-Prot	sp|P51874|PCP_SYMSP	Peridinin-chlorophyll a-binding protein, chloroplastic OS=Symbiodinium sp. PE=1 SV=1
symbB.v1.2.006875.t1_scaffold382.1_size215954_9	0	0	0	0	0	18.4109	18.8658	18.6074	18.9548	19.0043	symbB.v1.2.006875.t1|scaffold382.1|size215954|9	symbB.v1.2.006875.t1|scaffold382.1|size215954|9	Swiss-Prot	sp|Q40300|FCPF_MACPY	Fucoxanthin-chlorophyll a-c binding protein F, chloroplastic (Fragment) OS=Macrocystis pyrifera GN=FCPF PE=2 SV=1
symbB.v1.2.000589.t1_scaffold26.1_size418576_4	0	0	0	13.0861	0	20.3404	20.5151	20.3136	20.0864	19.9946	symbB.v1.2.000589.t1|scaffold26.1|size418576|4	symbB.v1.2.000589.t1|scaffold26.1|size418576|4	Swiss-Prot	sp|P51874|PCP_SYMSP	Peridinin-chlorophyll a-binding protein, chloroplastic OS=Symbiodinium sp. PE=1 SV=1
symbB.v1.2.041360.t1_scaffold8099.1_size15294_3	0	0	0	17.7545	0	17.1356	17.2612	17.6827	17.234	18.6171	symbB.v1.2.041360.t1|scaffold8099.1|size15294|3	symbB.v1.2.041360.t1|scaffold8099.1|size15294|3	Swiss-Prot	sp|Q41406|RBL2_SYMSP	Ribulose bisphosphate carboxylase (Fragment) OS=Symbiodinium sp. GN=rbcL PE=1 SV=1
symbB.v1.2.038157.t1_scaffold5850.1_size23116_1;symbB.v1.2.038157.t2_scaffold5850.1_size23116_1;symbB.v1.2.041291.t1_scaffold8023.1_size13809_2	0	0	0	0	0	17.095	17.2689	17.0186	16.8085	17.0012	symbB.v1.2.038157.t1|scaffold5850.1|size23116|1	symbB.v1.2.038157.t1|scaffold5850.1|size23116|1	Swiss-Prot	sp|Q40300|FCPF_MACPY	Fucoxanthin-chlorophyll a-c binding protein F, chloroplastic (Fragment) OS=Macrocystis pyrifera GN=FCPF PE=2 SV=1
symbB.v1.2.006213.t1_scaffold355.1_size243294_23	0	0	0	0	0	16.9612	17.222	16.9908	16.9656	17.0289	symbB.v1.2.006213.t1|scaffold355.1|size243294|23	symbB.v1.2.006213.t1|scaffold355.1|size243294|23	Swiss-Prot	sp|Q40301|FCPE_MACPY	Fucoxanthin-chlorophyll a-c binding protein E, chloroplastic OS=Macrocystis pyrifera GN=FCPE PE=2 SV=1
symbB.v1.2.027137.t1_scaffold2764.1_size72906_4;symbB.v1.2.037928.t1_scaffold5742.1_size24057_3;symbB.v1.2.037929.t1_scaffold5742.1_size24057_4	0	0	0	0	0	16.7348	16.878	16.8291	16.789	17.2192	symbB.v1.2.027137.t1|scaffold2764.1|size72906|4	symbB.v1.2.027137.t1|scaffold2764.1|size72906|4	Swiss-Prot	sp|Q85FP8|PSAL_CYAME	Photosystem I reaction center subunit XI OS=Cyanidioschyzon merolae GN=psaL PE=3 SV=1
symbB.v1.2.040575.t1_scaffold7347.1_size11805_1;symbB.v1.2.041358.t1_scaffold8099.1_size15294_1;symbB.v1.2.041361.t1_scaffold8099.1_size15294_4;symbB.v1.2.041361.t2_scaffold8099.1_size15294_4;symbB.v1.2.042248.t1_scaffold9571.1_size2859_1	0	0	0	0	0	17.0481	17.3821	17.6908	17.9127	15.5696	symbB.v1.2.040575.t1|scaffold7347.1|size11805|1	symbB.v1.2.040575.t1|scaffold7347.1|size11805|1	Swiss-Prot	sp|Q41406|RBL2_SYMSP	Ribulose bisphosphate carboxylase (Fragment) OS=Symbiodinium sp. GN=rbcL PE=1 SV=1
symbB.v1.2.030607.t1_scaffold3404.1_size57568_1	0	0	0	0	0	18.627	11.7708	16.5761	17.9	17.2134	symbB.v1.2.030607.t1|scaffold3404.1|size57568|1	symbB.v1.2.030607.t1|scaffold3404.1|size57568|1	Swiss-Prot	sp|Q40297|FCPA_MACPY	Fucoxanthin-chlorophyll a-c binding protein A, chloroplastic OS=Macrocystis pyrifera GN=FCPA PE=2 SV=1
symbB.v1.2.032533.t1_scaffold3918.1_size48325_1;symbB.v1.2.032534.t1_scaffold3918.1_size48325_2	0	0	0	0	0	16.3836	16.5894	16.8675	17.2094	16.2255	symbB.v1.2.032533.t1|scaffold3918.1|size48325|1	symbB.v1.2.032533.t1|scaffold3918.1|size48325|1	Swiss-Prot	sp|Q84XB6|PSBU_PHATR	Photosystem II 12 kDa extrinsic protein, chloroplastic OS=Phaeodactylum tricornutum GN=psbU PE=3 SV=1
symbB.v1.2.030315.t1_scaffold3402.1_size57585_6;symbB.v1.2.030316.t1_scaffold3402.1_size57585_7;symbB.v1.2.030317.t1_scaffold3402.1_size57585_8	0	0	0	0	0	16.5786	16.6831	16.6342	16.46	15.8057	symbB.v1.2.030315.t1|scaffold3402.1|size57585|6	symbB.v1.2.030315.t1|scaffold3402.1|size57585|6	Swiss-Prot	sp|P10708|CB12_SOLLC	Chlorophyll a-b binding protein 7, chloroplastic OS=Solanum lycopersicum GN=CAB7 PE=3 SV=1
symbB.v1.2.005437.t1_scaffold312.1_size231221_13;symbB.v1.2.017480.t1_scaffold1363.1_size124464_6	0	0	0	0	0	16.2948	16.3789	16.1492	15.9401	16.4099	symbB.v1.2.005437.t1|scaffold312.1|size231221|13	symbB.v1.2.005437.t1|scaffold312.1|size231221|13	Swiss-Prot	sp|Q40301|FCPE_MACPY	Fucoxanthin-chlorophyll a-c binding protein E, chloroplastic OS=Macrocystis pyrifera GN=FCPE PE=2 SV=1
symbB.v1.2.010521.t1_scaffold690.1_size332707_19;symbB.v1.2.010522.t1_scaffold690.1_size332707_20	0	0	0	0	0	16.0003	16.3278	16.1973	16.1005	16.7563	symbB.v1.2.010521.t1|scaffold690.1|size332707|19	symbB.v1.2.010521.t1|scaffold690.1|size332707|19	TrEMBL	tr|Q5ENM9|Q5ENM9_HETTR	Chloroplast light harvesting complex protein (Fragment) OS=Heterocapsa triquetra PE=2 SV=1
symbB.v1.2.005197.t1_scaffold299.1_size236002_9	0	0	0	0	0	16.378	16.399	16.5216	16.2661	16.7181	symbB.v1.2.005197.t1|scaffold299.1|size236002|9	symbB.v1.2.005197.t1|scaffold299.1|size236002|9	Swiss-Prot	sp|P80483|PCP3_AMPCA	Peridinin-chlorophyll a-binding protein 3 OS=Amphidinium carterae PE=1 SV=1
symbB.v1.2.010650.t1_scaffold701.1_size171414_6	0	0	0	0	0	15.8872	16.2966	16.0963	16.279	16.24	symbB.v1.2.010650.t1|scaffold701.1|size171414|6	symbB.v1.2.010650.t1|scaffold701.1|size171414|6	nr	gi|573090997|gb|AHF82096.1|	hypothetical protein, partial [Prorocentrum minimum]
symbB.v1.2.031781.t1_scaffold3718.1_size51486_2	0	0	0	0	0	15.7539	16.1353	16.1626	16.3519	16.2008	symbB.v1.2.031781.t1|scaffold3718.1|size51486|2	symbB.v1.2.031781.t1|scaffold3718.1|size51486|2	no_hit
symbB.v1.2.040053.t1_scaffold6958.1_size14254_2;symbB.v1.2.041561.t1_scaffold8355.1_size6685_1	0	0	0	0	0	16.4568	16.5731	16.2621	16.608	14.6933	symbB.v1.2.040053.t1|scaffold6958.1|size14254|2	symbB.v1.2.040053.t1|scaffold6958.1|size14254|2	Swiss-Prot	sp|A0T0C6|CY550_PHATC	Cytochrome c-550 OS=Phaeodactylum tricornutum (strain CCAP 1055/1) GN=psbV PE=3 SV=1
symbB.v1.2.001643.t1_scaffold86.1_size363240_2;symbB.v1.2.028843.t1_scaffold3093.1_size63743_3	0	0	0	0	0	15.9672	16.2732	16.1494	16.2701	14.5822	symbB.v1.2.001643.t1|scaffold86.1|size363240|2	symbB.v1.2.001643.t1|scaffold86.1|size363240|2	Swiss-Prot	sp|P12352|PSAE_CHLRE	Photosystem I reaction center subunit IV, chloroplastic OS=Chlamydomonas reinhardtii GN=PSAE PE=1 SV=1
symbB.v1.2.037582.t1_scaffold5592.1_size25535_4;symbB.v1.2.037583.t1_scaffold5592.1_size25535_5;symbB.v1.2.039732.t1_scaffold6754.1_size15728_1	0	0	0	0	0	16.3283	16.0335	16.2564	15.9926	15.7349	symbB.v1.2.037582.t1|scaffold5592.1|size25535|4	symbB.v1.2.037582.t1|scaffold5592.1|size25535|4	Swiss-Prot	sp|P49481|PSAD_ODOSI	Photosystem I reaction center subunit II OS=Odontella sinensis GN=psaD PE=3 SV=1
symbB.v1.2.035108.t1_scaffold4658.1_size36806_1	0	0	0	0	0	16.6518	16.2703	16.3305	15.8478	15.6361	symbB.v1.2.035108.t1|scaffold4658.1|size36806|1	symbB.v1.2.035108.t1|scaffold4658.1|size36806|1	Swiss-Prot	sp|Q2EY13|PRTGB_DANRE	Protogenin B (Fragment) OS=Danio rerio GN=prtgb PE=2 SV=1
symbB.v1.2.001648.t1_scaffold86.1_size363240_7	0	0	0	0	0	16.7033	16.062	15.5191	15.7958	15.4936	symbB.v1.2.001648.t1|scaffold86.1|size363240|7	symbB.v1.2.001648.t1|scaffold86.1|size363240|7	nr	gi|134035977|gb|ABO47821.1|	unknown [Symbiodinium sp. C3]
symbB.v1.2.010758.t1_scaffold709.1_size267679_1;symbB.v1.2.010759.t1_scaffold709.1_size267679_2	0	0	0	0	0	16.3947	16.2888	15.7545	14.8351	15.7494	symbB.v1.2.010758.t1|scaffold709.1|size267679|1	symbB.v1.2.010758.t1|scaffold709.1|size267679|1	nr	gi|58613637|gb|AAW79405.1|	unknown protein [Heterocapsa triquetra]
symbB.v1.2.019686.t1_scaffold1622.1_size109111_2	0	0	0	0	0	16.48	16.4151	16.6051	14.8689	16.3769	symbB.v1.2.019686.t1|scaffold1622.1|size109111|2	symbB.v1.2.019686.t1|scaffold1622.1|size109111|2	Swiss-Prot	sp|Q40296|FCPB_MACPY	Fucoxanthin-chlorophyll a-c binding protein B, chloroplastic OS=Macrocystis pyrifera GN=FCPB PE=2 SV=1
symbB.v1.2.013535.t1_scaffold961.1_size148688_7;symbB.v1.2.013535.t2_scaffold961.1_size148688_7;symbB.v1.2.013536.t1_scaffold961.1_size148688_8;symbB.v1.2.013537.t1_scaffold961.1_size148688_9;symbB.v1.2.013538.t1_scaffold961.1_size148688_10;symbB.v1.2.035656.t1_scaffold4856.1_size33858_3;symbB.v1.2.040833.t1_scaffold7576.1_size10501_1	0	0	0	0	0	15.7641	15.6851	15.7083	15.8574	17.2677	symbB.v1.2.013535.t1|scaffold961.1|size148688|7	symbB.v1.2.013535.t1|scaffold961.1|size148688|7
symbB.v1.2.013486.t1_scaffold957.1_size148979_4;symbB.v1.2.023719.t1_scaffold2193.1_size86202_5;symbB.v1.2.023720.t1_scaffold2193.1_size86202_6	0	0	0	0	0	15.8773	15.6309	15.7949	15.7204	16.6908	symbB.v1.2.013486.t1|scaffold957.1|size148979|4	symbB.v1.2.013486.t1|scaffold957.1|size148979|4	Swiss-Prot	sp|P85194|PSBO_HELAN	Oxygen-evolving enhancer protein 1, chloroplastic OS=Helianthus annuus GN=PSBO PE=1 SV=1
symbB.v1.2.006093.t1_scaffold359.1_size220467_3;symbB.v1.2.006094.t1_scaffold359.1_size220467_4	0	0	0	0	0	16.1469	15.2348	15.6626	15.9042	16.6778	symbB.v1.2.006093.t1|scaffold359.1|size220467|3	symbB.v1.2.006093.t1|scaffold359.1|size220467|3	Swiss-Prot	sp|Q69S39|UCRIA_ORYSJ	Cytochrome b6-f complex iron-sulfur subunit, chloroplastic OS=Oryza sativa subsp. japonica GN=petC PE=1 SV=1
symbB.v1.2.041403.t1_scaffold8153.1_size7498_1	0	0	0	0	0	16.4958	14.8674	16.2088	15.4764	16.7303	symbB.v1.2.041403.t1|scaffold8153.1|size7498|1	symbB.v1.2.041403.t1|scaffold8153.1|size7498|1	Swiss-Prot	sp|A0T0T0|PSBD_THAPS	Photosystem II D2 protein OS=Thalassiosira pseudonana GN=psbD PE=3 SV=1
symbB.v1.2.013207.t1_scaffold929.1_size151260_10	0	0	0	0	0	14.7031	15.6909	16.6706	15.6787	17.1793	symbB.v1.2.013207.t1|scaffold929.1|size151260|10	symbB.v1.2.013207.t1|scaffold929.1|size151260|10	Swiss-Prot	sp|A0T0L2|PSAC_PHATC	Photosystem I iron-sulfur center OS=Phaeodactylum tricornutum (strain CCAP 1055/1) GN=psaC PE=3 SV=1
symbB.v1.2.011302.t1_scaffold735.1_size167969_10	0	0	0	0	0	15.9922	16.1345	16.085	15.4624	16.4184	symbB.v1.2.011302.t1|scaffold735.1|size167969|10	symbB.v1.2.011302.t1|scaffold735.1|size167969|10	Swiss-Prot	sp|Q40297|FCPA_MACPY	Fucoxanthin-chlorophyll a-c binding protein A, chloroplastic OS=Macrocystis pyrifera GN=FCPA PE=2 SV=1
symbB.v1.2.027158.t1_scaffold2696.1_size85535_3;symbB.v1.2.027159.t1_scaffold2696.1_size85535_4;symbB.v1.2.027160.t1_scaffold2696.1_size85535_5	0	0	0	0	0	16.0905	15.7696	16.0044	15.2748	16.3604	symbB.v1.2.027158.t1|scaffold2696.1|size85535|3	symbB.v1.2.027158.t1|scaffold2696.1|size85535|3	TrEMBL	tr|X6NPJ9|X6NPJ9_RETFI	Uncharacterized protein OS=Reticulomyxa filosa GN=RFI_09511 PE=4 SV=1
symbB.v1.2.018517.t1_scaffold1480.1_size116223_5	0	0	0	0	0	16.0001	15.6105	16.0407	15.7131	16.1799	symbB.v1.2.018517.t1|scaffold1480.1|size116223|5	symbB.v1.2.018517.t1|scaffold1480.1|size116223|5	Swiss-Prot	sp|Q95AG0|CYF_CHLSU	Apocytochrome f OS=Chlamydomonas subcaudata GN=petA PE=3 SV=1
symbB.v1.2.033532.t1_scaffold4179.1_size62959_3	0	0	0	0	0	15.978	15.987	15.8656	15.7846	16.2918	symbB.v1.2.033532.t1|scaffold4179.1|size62959|3	symbB.v1.2.033532.t1|scaffold4179.1|size62959|3	Swiss-Prot	sp|Q40301|FCPE_MACPY	Fucoxanthin-chlorophyll a-c binding protein E, chloroplastic OS=Macrocystis pyrifera GN=FCPE PE=2 SV=1
symbB.v1.2.032429.t1_scaffold3892.1_size69949_8	0	0	0	0	0	15.3784	15.6725	16.3126	15.8956	16.1245	symbB.v1.2.032429.t1|scaffold3892.1|size69949|8	symbB.v1.2.032429.t1|scaffold3892.1|size69949|8	Swiss-Prot	sp|O09452|G3PA_GUITH	Glyceraldehyde-3-phosphate dehydrogenase, chloroplastic OS=Guillardia theta GN=GAPC1 PE=2 SV=1
symbB.v1.2.022533.t1_scaffold2006.1_size92704_1;symbB.v1.2.037312.t1_scaffold5475.1_size26734_3;symbB.v1.2.037730.t1_scaffold5651.1_size24925_2	0	0	0	0	0	15.3755	16.3113	16.0593	15.5912	16.3461	symbB.v1.2.022533.t1|scaffold2006.1|size92704|1	symbB.v1.2.022533.t1|scaffold2006.1|size92704|1	Swiss-Prot	sp|Q8MTI2|BSL1_TRIVA	Putative surface protein bspA-like OS=Trichomonas vaginalis GN=BSPAL1 PE=4 SV=1
symbB.v1.2.024680.t1_scaffold2350.1_size109873_10	0	0	0	0	0	15.8465	15.8237	16.0213	15.6496	15.3221	symbB.v1.2.024680.t1|scaffold2350.1|size109873|10	symbB.v1.2.024680.t1|scaffold2350.1|size109873|10	Swiss-Prot	sp|Q40297|FCPA_MACPY	Fucoxanthin-chlorophyll a-c binding protein A, chloroplastic OS=Macrocystis pyrifera GN=FCPA PE=2 SV=1
symbB.v1.2.023264.t1_scaffold2116.1_size88924_5	0	0	0	0	0	15.8568	15.8042	15.7143	15.4805	15.196	symbB.v1.2.023264.t1|scaffold2116.1|size88924|5	symbB.v1.2.023264.t1|scaffold2116.1|size88924|5	Swiss-Prot	sp|Q92005|EF1A_DANRE	Elongation factor 1-alpha OS=Danio rerio GN=eef1a PE=2 SV=1
symbB.v1.2.013067.t1_scaffold907.1_size153227_12	0	0	0	0	0	15.9243	15.7105	15.9431	15.3074	15.9856	symbB.v1.2.013067.t1|scaffold907.1|size153227|12	symbB.v1.2.013067.t1|scaffold907.1|size153227|12	nr	gi|469474161|gb|AGH33874.1|	membrane carrier 4 [Trimastix pyriformis]
symbB.v1.2.007477.t1_scaffold410.1_size210127_4	0	0	0	0	0	15.784	15.6376	15.8836	15.5717	15.9375	symbB.v1.2.007477.t1|scaffold410.1|size210127|4	symbB.v1.2.007477.t1|scaffold410.1|size210127|4	Swiss-Prot	sp|Q40297|FCPA_MACPY	Fucoxanthin-chlorophyll a-c binding protein A, chloroplastic OS=Macrocystis pyrifera GN=FCPA PE=2 SV=1
symbB.v1.2.005231.t1_scaffold293.1_size237565_12	0	0	0	0	0	15.7779	15.6024	15.7002	15.0678	15.8916	symbB.v1.2.005231.t1|scaffold293.1|size237565|12	symbB.v1.2.005231.t1|scaffold293.1|size237565|12	Swiss-Prot	sp|Q40300|FCPF_MACPY	Fucoxanthin-chlorophyll a-c binding protein F, chloroplastic (Fragment) OS=Macrocystis pyrifera GN=FCPF PE=2 SV=1
symbB.v1.2.009641.t1_scaffold617.1_size180324_7	0	0	0	0	0	15.7102	15.9045	15.7093	15.4536	16.0729	symbB.v1.2.009641.t1|scaffold617.1|size180324|7	symbB.v1.2.009641.t1|scaffold617.1|size180324|7	nr	gi|134035977|gb|ABO47821.1|	unknown [Symbiodinium sp. C3]
symbB.v1.2.032068.t1_scaffold3669.1_size53179_6	0	0	0	0	0	15.2643	15.8761	15.6843	15.2266	16.0527	symbB.v1.2.032068.t1|scaffold3669.1|size53179|6	symbB.v1.2.032068.t1|scaffold3669.1|size53179|6	Swiss-Prot	sp|Q8YRU9|TKT_NOSS1	Transketolase OS=Nostoc sp. (strain PCC 7120 / UTEX 2576) GN=tkt PE=1 SV=1
symbB.v1.2.036975.t1_scaffold5346.1_size28234_3	0	0	0	0	0	15.5271	15.4454	15.6484	15.4166	15.6345	symbB.v1.2.036975.t1|scaffold5346.1|size28234|3	symbB.v1.2.036975.t1|scaffold5346.1|size28234|3	Swiss-Prot	sp|O13755|OSM1_SCHPO	Putative fumarate reductase OS=Schizosaccharomyces pombe (strain 972 / ATCC 24843) GN=osm1 PE=3 SV=1
symbB.v1.2.027540.t1_scaffold2832.1_size107060_9	0	0	0	0	0	15.4805	15.5072	15.4991	15.6431	15.7634	symbB.v1.2.027540.t1|scaffold2832.1|size107060|9	symbB.v1.2.027540.t1|scaffold2832.1|size107060|9	Swiss-Prot	sp|O80763|NRX1_ARATH	Probable nucleoredoxin 1 OS=Arabidopsis thaliana GN=At1g60420 PE=1 SV=1
symbB.v1.2.009176.t1_scaffold579.1_size184598_10;symbB.v1.2.031956.t1_scaffold3732.1_size51291_3	0	0	0	0	0	15.7794	15.5057	15.526	14.8878	16.4021	symbB.v1.2.009176.t1|scaffold579.1|size184598|10	symbB.v1.2.009176.t1|scaffold579.1|size184598|10	nr	gi|257480821|gb|ACV60537.1|	plastid protein NAP50 [Alexandrium affine]
symbB.v1.2.012424.t1_scaffold849.1_size158081_7	0	0	0	0	0	15.5622	15.4421	15.3331	14.7191	15.8927	symbB.v1.2.012424.t1|scaffold849.1|size158081|7	symbB.v1.2.012424.t1|scaffold849.1|size158081|7	Swiss-Prot	sp|Q40301|FCPE_MACPY	Fucoxanthin-chlorophyll a-c binding protein E, chloroplastic OS=Macrocystis pyrifera GN=FCPE PE=2 SV=1
symbB.v1.2.021800.t1_scaffold1905.1_size96453_4	0	0	0	0	0	16.919	17.5131	0	17.5666	14.7783	symbB.v1.2.021800.t1|scaffold1905.1|size96453|4	symbB.v1.2.021800.t1|scaffold1905.1|size96453|4	Swiss-Prot	sp|Q9ZU35|AB7G_ARATH	ABC transporter G family member 7 OS=Arabidopsis thaliana GN=ABCG7 PE=2 SV=1
symbB.v1.2.010941.t1_scaffold719.1_size169331_6;symbB.v1.2.014737.t1_scaffold1082.1_size139405_14	0	0	11.5791	0	0	15.544	15.5555	16.2237	15.2513	16.6425	symbB.v1.2.010941.t1|scaffold719.1|size169331|6	symbB.v1.2.010941.t1|scaffold719.1|size169331|6	Swiss-Prot	sp|P22513|G3PG_TRYCR	Glyceraldehyde-3-phosphate dehydrogenase, glycosomal OS=Trypanosoma cruzi PE=1 SV=1
symbB.v1.2.009892.t1_scaffold639.1_size181572_13;symbB.v1.2.035327.t1_scaffold4730.1_size35676_1	0	0	19.446	0	0	16.3943	16.3827	16.0471	14.5531	15.2176	symbB.v1.2.009892.t1|scaffold639.1|size181572|13	symbB.v1.2.009892.t1|scaffold639.1|size181572|13	Swiss-Prot	sp|Q3B8Q2|IF4A3_RAT	Eukaryotic initiation factor 4A-III OS=Rattus norvegicus GN=Eif4a3 PE=1 SV=1
symbB.v1.2.014540.t1_scaffold1066.1_size140347_4	19.8981	0	15.4207	0	0	14.3495	13.4552	14.4855	14.4326	15.4814	symbB.v1.2.014540.t1|scaffold1066.1|size140347|4	symbB.v1.2.014540.t1|scaffold1066.1|size140347|4	no_hit
symbB.v1.2.011321.t1_scaffold757.1_size164899_2	0	0	18.3796	0	17.4125	13.2539	13.619	14.2379	14.8051	13.2716	symbB.v1.2.011321.t1|scaffold757.1|size164899|2	symbB.v1.2.011321.t1|scaffold757.1|size164899|2	Swiss-Prot	sp|P81299|CDC14_CAEEL	Probable tyrosine-protein phosphatase cdc-14 OS=Caenorhabditis elegans GN=cdc-14 PE=1 SV=2
symbB.v1.2.032275.t1_scaffold3853.1_size49235_3	0	0	19.248	18.3178	0	14.723	15.3646	15.7316	14.8436	15.7289	symbB.v1.2.032275.t1|scaffold3853.1|size49235|3	symbB.v1.2.032275.t1|scaffold3853.1|size49235|3	Swiss-Prot	sp|P80483|PCP3_AMPCA	Peridinin-chlorophyll a-binding protein 3 OS=Amphidinium carterae PE=1 SV=1
symbB.v1.2.007722.t1_scaffold423.1_size207292_1	0	0	18.4935	19.0512	0	15.7914	14.3352	14.6831	14.6819	14.2615	symbB.v1.2.007722.t1|scaffold423.1|size207292|1	symbB.v1.2.007722.t1|scaffold423.1|size207292|1	no_hit
symbB.v1.2.016696.t1_scaffold1280.1_size127163_1;symbB.v1.2.016697.t1_scaffold1280.1_size127163_2;symbB.v1.2.016698.t1_scaffold1280.1_size127163_3	0	0	14.8027	14.7683	0	11.5589	13.7889	10.7024	11.4893	10.4122	symbB.v1.2.016696.t1|scaffold1280.1|size127163|1	symbB.v1.2.016696.t1|scaffold1280.1|size127163|1	Swiss-Prot	sp|Q01781|SAHH_PETCR	Adenosylhomocysteinase OS=Petroselinum crispum GN=SAHH PE=2 SV=2
symbB.v1.2.035220.t1_scaffold4693.1_size36304_4;symbB.v1.2.035220.t2_scaffold4693.1_size36304_4	0	0	14.9559	15.062	0	10.9713	13.615	13.4216	11.6169	11.7719	symbB.v1.2.035220.t1|scaffold4693.1|size36304|4	symbB.v1.2.035220.t1|scaffold4693.1|size36304|4	Swiss-Prot	sp|Q93VG8|PPDEX_ARATH	DeSI-like protein At4g17486 OS=Arabidopsis thaliana GN=At4g17486 PE=2 SV=1
symbB.v1.2.025736.t1_scaffold2517.1_size77087_5	0	0	0	0	0	15.2062	15.7008	15.2564	15.3455	16.8377	symbB.v1.2.025736.t1|scaffold2517.1|size77087|5	symbB.v1.2.025736.t1|scaffold2517.1|size77087|5	nr	gi|134035977|gb|ABO47821.1|	unknown [Symbiodinium sp. C3]
symbB.v1.2.000416.t1_scaffold30.1_size407774_32	0	0	0	0	0	15.1095	14.8102	15.1054	15.1609	16.7429	symbB.v1.2.000416.t1|scaffold30.1|size407774|32	symbB.v1.2.000416.t1|scaffold30.1|size407774|32	Swiss-Prot	sp|Q40301|FCPE_MACPY	Fucoxanthin-chlorophyll a-c binding protein E, chloroplastic OS=Macrocystis pyrifera GN=FCPE PE=2 SV=1
symbB.v1.2.006557.t1_scaffold391.1_size216359_12;symbB.v1.2.007597.t1_scaffold460.1_size201776_4;symbB.v1.2.007597.t2_scaffold460.1_size201776_4;symbB.v1.2.007597.t3_scaffold460.1_size201776_4	0	0	0	0	0	15.2624	15.0154	15.1286	15.1563	15.7126	symbB.v1.2.006557.t1|scaffold391.1|size216359|12	symbB.v1.2.006557.t1|scaffold391.1|size216359|12	Swiss-Prot	sp|P25248|ACEA_BRANA	Isocitrate lyase OS=Brassica napus PE=2 SV=1
symbB.v1.2.037413.t1_scaffold5518.1_size26226_2	0	0	0	0	0	15.1972	15.1426	14.9198	14.8246	16.3034	symbB.v1.2.037413.t1|scaffold5518.1|size26226|2	symbB.v1.2.037413.t1|scaffold5518.1|size26226|2	nr	gi|552848299|ref|XP_005852068.1|	hypothetical protein CHLNCDRAFT_133072 [Chlorella variabilis] >gi|307111732|gb|EFN59966.1| hypothetical protein CHLNCDRAFT_133072 [Chlorella variabilis]
symbB.v1.2.001817.t1_scaffold97.1_size333048_21;symbB.v1.2.001818.t1_scaffold97.1_size333048_22	0	0	0	0	0	14.8634	14.3928	13.8157	15.0915	16.4623	symbB.v1.2.001817.t1|scaffold97.1|size333048|21	symbB.v1.2.001817.t1|scaffold97.1|size333048|21	Swiss-Prot	sp|P51903|PGK_CHICK	Phosphoglycerate kinase OS=Gallus gallus GN=PGK PE=2 SV=2
symbB.v1.2.037223.t1_scaffold5435.1_size40275_6	0	0	0	0	0	15.1127	15.2483	12.5677	13.5302	15.6148	symbB.v1.2.037223.t1|scaffold5435.1|size40275|6	symbB.v1.2.037223.t1|scaffold5435.1|size40275|6	Swiss-Prot	sp|Q41093|FCPE_PHATR	Fucoxanthin-chlorophyll a-c binding protein E, chloroplastic OS=Phaeodactylum tricornutum GN=FCPE PE=2 SV=1
symbB.v1.2.032427.t1_scaffold3892.1_size69949_6;symbB.v1.2.032428.t1_scaffold3892.1_size69949_7	0	0	0	0	0	14.9827	15.543	15.4103	15.0651	15.4387	symbB.v1.2.032427.t1|scaffold3892.1|size69949|6	symbB.v1.2.032427.t1|scaffold3892.1|size69949|6	Swiss-Prot	sp|O09452|G3PA_GUITH	Glyceraldehyde-3-phosphate dehydrogenase, chloroplastic OS=Guillardia theta GN=GAPC1 PE=2 SV=1
symbB.v1.2.011071.t1_scaffold738.1_size167167_5	0	0	0	0	0	14.9522	15.3071	15.269	14.9537	15.181	symbB.v1.2.011071.t1|scaffold738.1|size167167|5	symbB.v1.2.011071.t1|scaffold738.1|size167167|5	Swiss-Prot	sp|Q40300|FCPF_MACPY	Fucoxanthin-chlorophyll a-c binding protein F, chloroplastic (Fragment) OS=Macrocystis pyrifera GN=FCPF PE=2 SV=1
symbB.v1.2.036979.t1_scaffold5347.1_size28218_1	0	0	0	0	0	14.4424	15.4155	15.2507	15.2614	15.3331	symbB.v1.2.036979.t1|scaffold5347.1|size28218|1	symbB.v1.2.036979.t1|scaffold5347.1|size28218|1	Swiss-Prot	sp|P41344|FENR1_ORYSJ	Ferredoxin--NADP reductase, leaf isozyme, chloroplastic OS=Oryza sativa subsp. japonica GN=Os06g0107700 PE=2 SV=1
symbB.v1.2.009646.t1_scaffold616.1_size180385_2;symbB.v1.2.017910.t1_scaffold1404.1_size168536_5	0	0	0	0	0	14.8638	14.7607	15.4268	15.1317	15.1601	symbB.v1.2.009646.t1|scaffold616.1|size180385|2	symbB.v1.2.009646.t1|scaffold616.1|size180385|2	Swiss-Prot	sp|Q0PAS0|ALF_CAMJE	Fructose-bisphosphate aldolase OS=Campylobacter jejuni subsp. jejuni serotype O:2 (strain NCTC 11168) GN=fba PE=1 SV=1
symbB.v1.2.016082.t1_scaffold1216.1_size131131_8;symbB.v1.2.016082.t2_scaffold1216.1_size131131_8;symbB.v1.2.016085.t1_scaffold1216.1_size131131_11	0	0	0	0	0	15.3688	15.1759	15.5147	15.6652	14.7946	symbB.v1.2.016082.t1|scaffold1216.1|size131131|8	symbB.v1.2.016082.t1|scaffold1216.1|size131131|8	nr	gi|58613605|gb|AAW79389.1|	unknown protein [Heterocapsa triquetra]
symbB.v1.2.006472.t1_scaffold325.1_size228936_17;symbB.v1.2.006473.t1_scaffold325.1_size228936_18	0	0	0	0	0	15.2077	15.3995	14.6269	15.6105	15.1445	symbB.v1.2.006472.t1|scaffold325.1|size228936|17	symbB.v1.2.006472.t1|scaffold325.1|size228936|17	Swiss-Prot	sp|Q03965|L181_CHLMO	Chlorophyll a-b binding protein L1818, chloroplastic OS=Chlamydomonas moewusii GN=L1818 PE=2 SV=1
symbB.v1.2.023304.t1_scaffold2122.1_size88593_3	0	0	0	0	0	15.4577	15.1858	15.3445	14.3448	14.8956	symbB.v1.2.023304.t1|scaffold2122.1|size88593|3	symbB.v1.2.023304.t1|scaffold2122.1|size88593|3	Swiss-Prot	sp|Q9Y7Z3|ACBP_SCHPO	Putative acyl-CoA-binding protein OS=Schizosaccharomyces pombe (strain 972 / ATCC 24843) GN=SPBC1539.06 PE=3 SV=1
symbB.v1.2.012100.t1_scaffold821.1_size257772_10	0	0	0	0	0	15.4617	14.823	14.9844	15.1825	14.2037	symbB.v1.2.012100.t1|scaffold821.1|size257772|10	symbB.v1.2.012100.t1|scaffold821.1|size257772|10	no_hit
symbB.v1.2.042096.t1_scaffold9229.1_size3850_2	0	0	0	0	0	14.999	15.1242	15.1155	15.1778	11.1561	symbB.v1.2.042096.t1|scaffold9229.1|size3850|2	symbB.v1.2.042096.t1|scaffold9229.1|size3850|2	no_hit
symbB.v1.2.009720.t1_scaffold624.1_size179468_8	0	0	0	0	0	14.8923	14.988	14.4542	14.6613	15.4398	symbB.v1.2.009720.t1|scaffold624.1|size179468|8	symbB.v1.2.009720.t1|scaffold624.1|size179468|8	Swiss-Prot	sp|Q9U615|ENO_MASBA	Enolase OS=Mastigamoeba balamuthi GN=ENOL PE=2 SV=1
symbB.v1.2.038449.t1_scaffold5990.1_size21923_2	0	0	0	0	0	14.9654	14.9432	14.72	14.1796	15.2356	symbB.v1.2.038449.t1|scaffold5990.1|size21923|2	symbB.v1.2.038449.t1|scaffold5990.1|size21923|2	Swiss-Prot	sp|P27521|CA4_ARATH	Chlorophyll a-b binding protein 4, chloroplastic OS=Arabidopsis thaliana GN=LHCA4 PE=1 SV=1
symbB.v1.2.003013.t1_scaffold113.1_size324549_11	0	0	0	0	0	14.7491	14.3909	14.9153	14.6956	15.3534	symbB.v1.2.003013.t1|scaffold113.1|size324549|11	symbB.v1.2.003013.t1|scaffold113.1|size324549|11	Swiss-Prot	sp|P50430|ARSB_RAT	Arylsulfatase B OS=Rattus norvegicus GN=Arsb PE=2 SV=2
symbB.v1.2.001434.t1_scaffold58.1_size370606_3	0	0	0	0	0	14.3159	14.8926	14.9022	14.6095	15.9769	symbB.v1.2.001434.t1|scaffold58.1|size370606|3	symbB.v1.2.001434.t1|scaffold58.1|size370606|3	no_hit
symbB.v1.2.017107.t1_scaffold1326.1_size125234_8	0	0	0	0	0	14.813	14.9927	14.9284	14.8403	14.9247	symbB.v1.2.017107.t1|scaffold1326.1|size125234|8	symbB.v1.2.017107.t1|scaffold1326.1|size125234|8	Swiss-Prot	sp|P91427|PGK_CAEEL	Probable phosphoglycerate kinase OS=Caenorhabditis elegans GN=pgk-1 PE=1 SV=1
symbB.v1.2.008360.t1_scaffold524.1_size192337_9	0	0	0	0	0	14.6794	15.0316	14.8681	14.9637	15.0078	symbB.v1.2.008360.t1|scaffold524.1|size192337|9	symbB.v1.2.008360.t1|scaffold524.1|size192337|9	TrEMBL	tr|B4D7X0|B4D7X0_9BACT	Transcriptional regulator/sugar kinase-like protein OS=Chthoniobacter flavus Ellin428 GN=CfE428DRAFT_5010 PE=4 SV=1
symbB.v1.2.025331.t1_scaffold2447.1_size78899_5	0	0	0	0	0	14.2565	15.0618	14.8771	14.8383	14.5303	symbB.v1.2.025331.t1|scaffold2447.1|size78899|5	symbB.v1.2.025331.t1|scaffold2447.1|size78899|5	Swiss-Prot	sp|P46285|S17P_WHEAT	Sedoheptulose-1,7-bisphosphatase, chloroplastic OS=Triticum aestivum PE=2 SV=1
symbB.v1.2.009111.t1_scaffold573.1_size222803_20	0	0	0	0	0	14.6386	14.7987	14.5712	14.596	14.6597	symbB.v1.2.009111.t1|scaffold573.1|size222803|20	symbB.v1.2.009111.t1|scaffold573.1|size222803|20	nr	gi|134035977|gb|ABO47821.1|	unknown [Symbiodinium sp. C3]
symbB.v1.2.010108.t1_scaffold654.1_size209194_4	0	0	0	0	0	15.0265	14.7939	14.6162	14.749	14.6869	symbB.v1.2.010108.t1|scaffold654.1|size209194|4	symbB.v1.2.010108.t1|scaffold654.1|size209194|4	Swiss-Prot	sp|P08976|LH18_EUGGR	Light-harvesting complex I LH38 proteins (Fragment) OS=Euglena gracilis PE=2 SV=1
symbB.v1.2.019135.t1_scaffold1556.1_size111904_3	0	0	0	0	0	14.7715	14.3456	14.5761	14.6147	14.6383	symbB.v1.2.019135.t1|scaffold1556.1|size111904|3	symbB.v1.2.019135.t1|scaffold1556.1|size111904|3	no_hit
symbB.v1.2.031745.t1_scaffold3487.1_size55659_8	0	0	0	0	0	15.2224	15.0435	14.4955	14.8481	14.7952	symbB.v1.2.031745.t1|scaffold3487.1|size55659|8	symbB.v1.2.031745.t1|scaffold3487.1|size55659|8	nr	gi|134035977|gb|ABO47821.1|	unknown [Symbiodinium sp. C3]
symbB.v1.2.023511.t1_scaffold2153.1_size87802_2;symbB.v1.2.023511.t3_scaffold2153.1_size87802_2	0	0	0	0	0	14.4941	14.4843	14.5158	14.5085	14.2431	symbB.v1.2.023511.t1|scaffold2153.1|size87802|2	symbB.v1.2.023511.t1|scaffold2153.1|size87802|2	Swiss-Prot	sp|Q9ZP06|MDHM1_ARATH	Malate dehydrogenase 1, mitochondrial OS=Arabidopsis thaliana GN=At1g53240 PE=1 SV=1
symbB.v1.2.026295.t1_scaffold2515.1_size77199_7	0	0	0	0	0	14.3963	14.441	14.5632	14.6927	14.518	symbB.v1.2.026295.t1|scaffold2515.1|size77199|7	symbB.v1.2.026295.t1|scaffold2515.1|size77199|7	Swiss-Prot	sp|Q8GTQ9|SUCA1_SOLLC	Succinyl-CoA ligase [ADP-forming] subunit alpha-1, mitochondrial OS=Solanum lycopersicum GN=SCOA PE=1 SV=1
symbB.v1.2.030497.t1_scaffold3435.1_size56750_7;symbB.v1.2.030498.t1_scaffold3435.1_size56750_8	0	0	0	0	0	14.549	14.4957	14.548	13.5403	14.8992	symbB.v1.2.030497.t1|scaffold3435.1|size56750|7	symbB.v1.2.030497.t1|scaffold3435.1|size56750|7	TrEMBL	tr|A9P6Q4|A9P6Q4_PROMN	Putative uncharacterized protein (Fragment) OS=Prorocentrum minimum PE=2 SV=1
symbB.v1.2.026551.t1_scaffold2664.1_size73528_1	0	0	0	0	0	14.4556	14.0776	14.5727	14.3414	14.7133	symbB.v1.2.026551.t1|scaffold2664.1|size73528|1	symbB.v1.2.026551.t1|scaffold2664.1|size73528|1	Swiss-Prot	sp|Q91V92|ACLY_MOUSE	ATP-citrate synthase OS=Mus musculus GN=Acly PE=1 SV=1
symbB.v1.2.002740.t1_scaffold146.1_size298692_21;symbB.v1.2.013028.t1_scaffold913.1_size152782_6;symbB.v1.2.025752.t1_scaffold2520.1_size77048_1;symbB.v1.2.025753.t1_scaffold2520.1_size77048_2	0	0	0	0	0	14.5022	13.9848	14.6604	14.3965	15.548	symbB.v1.2.002740.t1|scaffold146.1|size298692|21	symbB.v1.2.002740.t1|scaffold146.1|size298692|21	Swiss-Prot	sp|P39864|NIA_PHYIN	Nitrate reductase [NADPH] OS=Phytophthora infestans GN=NIAA PE=3 SV=1
symbB.v1.2.006095.t1_scaffold359.1_size220467_5;symbB.v1.2.006097.t1_scaffold359.1_size220467_7	0	0	0	0	0	14.9925	13.9864	14.6553	14.1968	15.0286	symbB.v1.2.006095.t1|scaffold359.1|size220467|5	symbB.v1.2.006095.t1|scaffold359.1|size220467|5	Swiss-Prot	sp|Q69S39|UCRIA_ORYSJ	Cytochrome b6-f complex iron-sulfur subunit, chloroplastic OS=Oryza sativa subsp. japonica GN=petC PE=1 SV=1
symbB.v1.2.016738.t1_scaffold1277.1_size127245_2;symbB.v1.2.016739.t1_scaffold1277.1_size127245_3	0	0	0	0	0	14.5117	13.6057	14.8005	14.6939	14.7334	symbB.v1.2.016738.t1|scaffold1277.1|size127245|2	symbB.v1.2.016738.t1|scaffold1277.1|size127245|2	Swiss-Prot	sp|P09437|CYB2_HANAN	Cytochrome b2, mitochondrial OS=Hansenula anomala GN=CYB2 PE=1 SV=2
symbB.v1.2.033494.t1_scaffold4169.1_size43589_2;symbB.v1.2.033495.t1_scaffold4169.1_size43589_3	0	0	0	0	0	14.2019	13.7757	14.3732	14.1599	15.1577	symbB.v1.2.033494.t1|scaffold4169.1|size43589|2	symbB.v1.2.033494.t1|scaffold4169.1|size43589|2	no_hit
symbB.v1.2.007300.t1_scaffold440.1_size205319_2;symbB.v1.2.007301.t1_scaffold440.1_size205319_3	0	0	0	0	0	13.6963	14.1216	14.7571	14.0174	15.3001	symbB.v1.2.007300.t1|scaffold440.1|size205319|2	symbB.v1.2.007300.t1|scaffold440.1|size205319|2	Swiss-Prot	sp|Q1XDP2|ATPX_PYRYE	ATP synthase subunit b', chloroplastic OS=Pyropia yezoensis GN=atpG PE=3 SV=1
symbB.v1.2.020982.t1_scaffold1790.1_size152476_7	0	0	0	0	0	14.3666	14.519	14.1596	14.4917	15.1161	symbB.v1.2.020982.t1|scaffold1790.1|size152476|7	symbB.v1.2.020982.t1|scaffold1790.1|size152476|7	no_hit
symbB.v1.2.000900.t1_scaffold27.1_size414596_8;symbB.v1.2.015350.t1_scaffold1140.1_size135646_1;symbB.v1.2.021537.t1_scaffold1864.1_size100128_1;symbB.v1.2.024833.t1_scaffold2374.1_size162163_15;symbB.v1.2.031843.t1_scaffold3742.1_size51101_1;symbB.v1.2.035059.t1_scaffold4643.1_size37026_6;symbB.v1.2.036231.t1_scaffold5061.1_size31327_1	0	0	0	0	0	14.3057	14.2978	13.8399	14.4814	14.8519	symbB.v1.2.000900.t1|scaffold27.1|size414596|8	symbB.v1.2.000900.t1|scaffold27.1|size414596|8	Swiss-Prot	sp|Q54WR9|GLNA3_DICDI	Type-3 glutamine synthetase OS=Dictyostelium discoideum GN=glnA3 PE=1 SV=1
symbB.v1.2.020351.t1_scaffold1703.1_size108286_3	0	0	0	0	0	14.7201	14.5749	13.7629	14.5289	14.765	symbB.v1.2.020351.t1|scaffold1703.1|size108286|3	symbB.v1.2.020351.t1|scaffold1703.1|size108286|3	Swiss-Prot	sp|Q8R9W1|ACP_THETN	Acyl carrier protein OS=Thermoanaerobacter tengcongensis (strain DSM 15242 / JCM 11007 / NBRC 100824 / MB4) GN=acpP PE=3 SV=2
symbB.v1.2.022436.t1_scaffold1940.1_size95532_2;symbB.v1.2.022437.t1_scaffold1940.1_size95532_3	0	0	0	0	0	13.2346	14.113	13.7886	14.6522	15.0112	symbB.v1.2.022436.t1|scaffold1940.1|size95532|2	symbB.v1.2.022436.t1|scaffold1940.1|size95532|2	nr	gi|58613635|gb|AAW79404.1|	unknown protein [Heterocapsa triquetra]
symbB.v1.2.036595.t1_scaffold5203.1_size29885_2;symbB.v1.2.036596.t1_scaffold5203.1_size29885_3;symbB.v1.2.036597.t1_scaffold5203.1_size29885_4	0	0	0	0	0	14.0694	14.085	14.1749	13.8509	14.566	symbB.v1.2.036595.t1|scaffold5203.1|size29885|2	symbB.v1.2.036595.t1|scaffold5203.1|size29885|2	Swiss-Prot	sp|P09110|THIK_HUMAN	3-ketoacyl-CoA thiolase, peroxisomal OS=Homo sapiens GN=ACAA1 PE=1 SV=2
symbB.v1.2.035235.t1_scaffold4686.1_size36420_1	0	0	0	0	0	14.0242	14.0486	13.9222	13.8066	14.6701	symbB.v1.2.035235.t1|scaffold4686.1|size36420|1	symbB.v1.2.035235.t1|scaffold4686.1|size36420|1	Swiss-Prot	sp|B9FK36|ACC2_ORYSJ	Acetyl-CoA carboxylase 2 OS=Oryza sativa subsp. japonica GN=ACC2 PE=3 SV=2
symbB.v1.2.026933.t1_scaffold2698.1_size85437_9;symbB.v1.2.026933.t2_scaffold2698.1_size85437_9	0	0	0	0	0	14.2745	14.2392	14.1607	13.986	14.7532	symbB.v1.2.026933.t1|scaffold2698.1|size85437|9	symbB.v1.2.026933.t1|scaffold2698.1|size85437|9	Swiss-Prot	sp|Q9LTX9|HSP7G_ARATH	Heat shock 70 kDa protein 7, chloroplastic OS=Arabidopsis thaliana GN=HSP70-7 PE=1 SV=1
symbB.v1.2.029222.t1_scaffold3173.1_size63673_3	0	0	0	0	0	14.599	14.203	14.0938	14.3076	13.8902	symbB.v1.2.029222.t1|scaffold3173.1|size63673|3	symbB.v1.2.029222.t1|scaffold3173.1|size63673|3	nr	gi|469474161|gb|AGH33874.1|	membrane carrier 4 [Trimastix pyriformis]
symbB.v1.2.030229.t1_scaffold3384.1_size57931_5	0	0	0	0	0	14.6816	14.3304	14.3788	14.3388	13.9357	symbB.v1.2.030229.t1|scaffold3384.1|size57931|5	symbB.v1.2.030229.t1|scaffold3384.1|size57931|5	Swiss-Prot	sp|Q4PBY6|CCPR_USTMA	Cytochrome c peroxidase, mitochondrial OS=Ustilago maydis (strain 521 / FGSC 9021) GN=CCP1 PE=3 SV=1
symbB.v1.2.018742.t1_scaffold1508.1_size114708_1	0	0	0	0	0	13.946	14.2375	14.0778	14.2664	13.9437	symbB.v1.2.018742.t1|scaffold1508.1|size114708|1	symbB.v1.2.018742.t1|scaffold1508.1|size114708|1	Swiss-Prot	sp|P04828|TPIS_EMENI	Triosephosphate isomerase OS=Emericella nidulans (strain FGSC A4 / ATCC 38163 / CBS 112.46 / NRRL 194 / M139) GN=tpiA PE=3 SV=1
symbB.v1.2.015359.t1_scaffold1140.1_size135646_10	0	0	0	0	0	14.0932	14.2391	14.2882	14.3746	13.8072	symbB.v1.2.015359.t1|scaffold1140.1|size135646|10	symbB.v1.2.015359.t1|scaffold1140.1|size135646|10	Swiss-Prot	sp|Q7XJ02|APX7_ORYSJ	Probable L-ascorbate peroxidase 7, chloroplastic OS=Oryza sativa subsp. japonica GN=APX7 PE=2 SV=1
symbB.v1.2.019209.t1_scaffold1563.1_size111508_2	0	0	0	0	0	13.9443	14.0144	14.2528	14.0258	13.998	symbB.v1.2.019209.t1|scaffold1563.1|size111508|2	symbB.v1.2.019209.t1|scaffold1563.1|size111508|2	no_hit
symbB.v1.2.020352.t1_scaffold1703.1_size108286_4	0	0	0	0	0	14.1547	13.6991	14.3183	13.9339	13.9978	symbB.v1.2.020352.t1|scaffold1703.1|size108286|4	symbB.v1.2.020352.t1|scaffold1703.1|size108286|4	Swiss-Prot	sp|Q1XDK6|ACP_PYRYE	Acyl carrier protein OS=Pyropia yezoensis GN=acpP PE=3 SV=1
symbB.v1.2.006873.t1_scaffold382.1_size215954_7;symbB.v1.2.006873.t2_scaffold382.1_size215954_7	0	0	0	0	0	14.139	14.539	14.8984	10.3607	16.2822	symbB.v1.2.006873.t1|scaffold382.1|size215954|7	symbB.v1.2.006873.t1|scaffold382.1|size215954|7	Swiss-Prot	sp|Q40300|FCPF_MACPY	Fucoxanthin-chlorophyll a-c binding protein F, chloroplastic (Fragment) OS=Macrocystis pyrifera GN=FCPF PE=2 SV=1
symbB.v1.2.008553.t1_scaffold538.1_size242405_20	0	0	0	0	0	13.9889	14.3226	14.6501	12.7609	15.5235	symbB.v1.2.008553.t1|scaffold538.1|size242405|20	symbB.v1.2.008553.t1|scaffold538.1|size242405|20	no_hit
symbB.v1.2.029329.t1_scaffold3196.1_size61488_1	0	0	0	0	0	13.7806	13.7803	13.7911	14.3291	13.6059	symbB.v1.2.029329.t1|scaffold3196.1|size61488|1	symbB.v1.2.029329.t1|scaffold3196.1|size61488|1	Swiss-Prot	sp|Q27655|ENO_FASHE	Enolase OS=Fasciola hepatica GN=ENO PE=2 SV=1
symbB.v1.2.021053.t1_scaffold1800.1_size100811_5	0	0	0	0	0	14.0993	13.7777	13.6537	14.0762	13.7746	symbB.v1.2.021053.t1|scaffold1800.1|size100811|5	symbB.v1.2.021053.t1|scaffold1800.1|size100811|5	Swiss-Prot	sp|P48495|TPIS_PETHY	Triosephosphate isomerase, cytosolic OS=Petunia hybrida GN=TPIP1 PE=2 SV=1
symbB.v1.2.012376.t1_scaffold855.1_size157659_2	0	0	0	0	0	13.5083	13.8695	13.6511	13.7992	13.6289	symbB.v1.2.012376.t1|scaffold855.1|size157659|2	symbB.v1.2.012376.t1|scaffold855.1|size157659|2	Swiss-Prot	sp|Q9C5M0|DTC_ARATH	Mitochondrial dicarboxylate/tricarboxylate transporter DTC OS=Arabidopsis thaliana GN=DTC PE=1 SV=1
symbB.v1.2.025951.t1_scaffold2552.1_size76460_4	0	0	0	0	0	13.6366	13.8103	13.7894	13.4321	13.6976	symbB.v1.2.025951.t1|scaffold2552.1|size76460|4	symbB.v1.2.025951.t1|scaffold2552.1|size76460|4	Swiss-Prot	sp|Q72GW4|EFTU_THET2	Elongation factor Tu OS=Thermus thermophilus (strain HB27 / ATCC BAA-163 / DSM 7039) GN=tuf1 PE=3 SV=1
symbB.v1.2.017841.t1_scaffold1399.1_size121348_4;symbB.v1.2.017841.t2_scaffold1399.1_size121348_4;symbB.v1.2.017841.t3_scaffold1399.1_size121348_4	0	0	0	0	0	13.2916	13.8372	13.8187	13.6769	13.2553	symbB.v1.2.017841.t1|scaffold1399.1|size121348|4	symbB.v1.2.017841.t1|scaffold1399.1|size121348|4
symbB.v1.2.021694.t1_scaffold1850.1_size98815_3	0	0	0	0	0	13.358	13.5272	13.7858	14.0001	13.7223	symbB.v1.2.021694.t1|scaffold1850.1|size98815|3	symbB.v1.2.021694.t1|scaffold1850.1|size98815|3	Swiss-Prot	sp|Q4WM08|CBHB_ASPFU	Probable 1,4-beta-D-glucan cellobiohydrolase B OS=Neosartorya fumigata (strain ATCC MYA-4609 / Af293 / CBS 101355 / FGSC A1100) GN=cbhB PE=2 SV=1
symbB.v1.2.000177.t1_scaffold9.1_size550961_33	0	0	0	0	0	13.1374	14.0041	14.0125	13.8768	14.2609	symbB.v1.2.000177.t1|scaffold9.1|size550961|33	symbB.v1.2.000177.t1|scaffold9.1|size550961|33	Swiss-Prot	sp|Q50KB1|SEP2_EMIHU	Protein disulfide-isomerase-like protein EhSep2 OS=Emiliania huxleyi GN=SEP2 PE=1 SV=2
symbB.v1.2.035963.t1_scaffold4768.1_size35182_2	0	0	0	0	0	12.3213	14.0636	13.811	13.9268	13.4793	symbB.v1.2.035963.t1|scaffold4768.1|size35182|2	symbB.v1.2.035963.t1|scaffold4768.1|size35182|2	nr	gi|167519849|ref|XP_001744264.1|	hypothetical protein [Monosiga brevicollis MX1] >gi|163777350|gb|EDQ90967.1| predicted protein [Monosiga brevicollis MX1]
symbB.v1.2.010986.t1_scaffold725.1_size168906_12	0	0	0	0	0	12.4379	13.6921	12.6621	14.0833	13.9811	symbB.v1.2.010986.t1|scaffold725.1|size168906|12	symbB.v1.2.010986.t1|scaffold725.1|size168906|12	Swiss-Prot	sp|Q10657|TPIS_CAEEL	Triosephosphate isomerase OS=Caenorhabditis elegans GN=tpi-1 PE=1 SV=2
symbB.v1.2.017425.t1_scaffold1359.1_size123592_10	0	0	0	0	0	13.9918	13.4502	13.2998	13.5099	13.5935	symbB.v1.2.017425.t1|scaffold1359.1|size123592|10	symbB.v1.2.017425.t1|scaffold1359.1|size123592|10	no_hit
symbB.v1.2.034047.t1_scaffold4326.1_size41202_2	0	0	0	0	0	14.0816	13.395	13.3037	13.0166	13.3032	symbB.v1.2.034047.t1|scaffold4326.1|size41202|2	symbB.v1.2.034047.t1|scaffold4326.1|size41202|2	Swiss-Prot	sp|Q5R6D1|CATB_PONAB	Cathepsin B OS=Pongo abelii GN=CTSB PE=2 SV=1
symbB.v1.2.014466.t1_scaffold1055.1_size140776_8	0	0	0	0	0	13.077	13.6356	13.0185	13.5256	13.4383	symbB.v1.2.014466.t1|scaffold1055.1|size140776|8	symbB.v1.2.014466.t1|scaffold1055.1|size140776|8	Swiss-Prot	sp|P63872|CYSK_STAAW	Cysteine synthase OS=Staphylococcus aureus (strain MW2) GN=cysK PE=3 SV=1
symbB.v1.2.040184.t1_scaffold7056.1_size13564_2	0	0	0	0	0	13.3452	13.2303	13.2422	13.6461	13.4248	symbB.v1.2.040184.t1|scaffold7056.1|size13564|2	symbB.v1.2.040184.t1|scaffold7056.1|size13564|2	Swiss-Prot	sp|P41344|FENR1_ORYSJ	Ferredoxin--NADP reductase, leaf isozyme, chloroplastic OS=Oryza sativa subsp. japonica GN=Os06g0107700 PE=2 SV=1
symbB.v1.2.008779.t1_scaffold514.1_size193457_5	0	0	0	0	0	12.9872	13.2505	13.1636	13.1416	13.132	symbB.v1.2.008779.t1|scaffold514.1|size193457|5	symbB.v1.2.008779.t1|scaffold514.1|size193457|5	Swiss-Prot	sp|Q75JD5|PCKA_DICDI	Phosphoenolpyruvate carboxykinase [ATP] OS=Dictyostelium discoideum GN=pckA PE=1 SV=1
symbB.v1.2.000661.t1_scaffold35.1_size400642_5;symbB.v1.2.016789.t1_scaffold1270.1_size227213_1;symbB.v1.2.029083.t1_scaffold3150.1_size62411_1	0	0	0	0	0	13.3946	13.3232	13.4179	13.2853	13.1336	symbB.v1.2.000661.t1|scaffold35.1|size400642|5	symbB.v1.2.000661.t1|scaffold35.1|size400642|5	Swiss-Prot	sp|P25776|ORYA_ORYSJ	Oryzain alpha chain OS=Oryza sativa subsp. japonica GN=Os04g0650000 PE=1 SV=2
symbB.v1.2.032240.t1_scaffold3784.1_size51792_1	0	0	0	0	0	13.2413	13.3044	13.1085	12.5157	13.3462	symbB.v1.2.032240.t1|scaffold3784.1|size51792|1	symbB.v1.2.032240.t1|scaffold3784.1|size51792|1	Swiss-Prot	sp|Q06572|AVP_HORVU	Pyrophosphate-energized vacuolar membrane proton pump OS=Hordeum vulgare PE=2 SV=2
symbB.v1.2.033336.t1_scaffold4127.1_size44276_4	0	0	0	0	0	13.8191	13.0969	12.9498	12.9191	13.0878	symbB.v1.2.033336.t1|scaffold4127.1|size44276|4	symbB.v1.2.033336.t1|scaffold4127.1|size44276|4	nr	gi|58613605|gb|AAW79389.1|	unknown protein [Heterocapsa triquetra]
symbB.v1.2.004028.t1_scaffold227.1_size261201_14;symbB.v1.2.004029.t1_scaffold227.1_size261201_15;symbB.v1.2.004031.t1_scaffold227.1_size261201_17;symbB.v1.2.004031.t3_scaffold227.1_size261201_17	0	0	0	0	0	12.9057	12.7983	13.6171	13.3167	13.2985	symbB.v1.2.004028.t1|scaffold227.1|size261201|14	symbB.v1.2.004028.t1|scaffold227.1|size261201|14	Swiss-Prot	sp|B1XHY7|ATPG_SYNP2	ATP synthase gamma chain OS=Synechococcus sp. (strain ATCC 27264 / PCC 7002 / PR-6) GN=atpG PE=3 SV=1
symbB.v1.2.032747.t1_scaffold3968.1_size47252_2;symbB.v1.2.032748.t1_scaffold3968.1_size47252_3	0	0	0	0	0	12.9397	12.7345	14.1256	13.7943	13.8352	symbB.v1.2.032747.t1|scaffold3968.1|size47252|2	symbB.v1.2.032747.t1|scaffold3968.1|size47252|2	Swiss-Prot	sp|Q00825|ATPI_ODOSI	ATP synthase subunit a, chloroplastic OS=Odontella sinensis GN=atpI PE=3 SV=1
symbB.v1.2.030293.t1_scaffold3398.1_size57691_7	0	0	0	0	0	10.925	13.3882	13.067	13.3718	13.3785	symbB.v1.2.030293.t1|scaffold3398.1|size57691|7	symbB.v1.2.030293.t1|scaffold3398.1|size57691|7	TrEMBL	tr|I0JSH0|I0JSH0_HALH3	Acetyltransferase, GNAT family OS=Halobacillus halophilus (strain ATCC 35676 / DSM 2266 / JCM 20832 / NBRC 102448/ NCIMB 2269) GN=HBHAL_4754 PE=4 SV=1
symbB.v1.2.029003.t1_scaffold3128.1_size62953_3	0	0	0	0	0	12.9393	12.9678	13.0662	13.7221	12.83	symbB.v1.2.029003.t1|scaffold3128.1|size62953|3	symbB.v1.2.029003.t1|scaffold3128.1|size62953|3	Swiss-Prot	sp|Q9P2K5|MYEF2_HUMAN	Myelin expression factor 2 OS=Homo sapiens GN=MYEF2 PE=1 SV=3
symbB.v1.2.019913.t1_scaffold1650.1_size135921_2;symbB.v1.2.019914.t1_scaffold1650.1_size135921_3;symbB.v1.2.034154.t1_scaffold4363.1_size40682_2	0	0	0	0	0	12.9041	13.4065	13.1219	13.4211	12.554	symbB.v1.2.019913.t1|scaffold1650.1|size135921|2	symbB.v1.2.019913.t1|scaffold1650.1|size135921|2	Swiss-Prot	sp|Q12613|GLNA_COLGL	Glutamine synthetase OS=Colletotrichum gloeosporioides GN=GLN1 PE=3 SV=1
symbB.v1.2.014291.t1_scaffold1034.1_size142864_4;symbB.v1.2.018354.t1_scaffold1457.1_size117646_12	0	0	0	0	0	13.039	13.0832	12.5872	12.3935	12.7654	symbB.v1.2.014291.t1|scaffold1034.1|size142864|4	symbB.v1.2.014291.t1|scaffold1034.1|size142864|4	Swiss-Prot	sp|Q9STD3|CALR_CHLRE	Calreticulin OS=Chlamydomonas reinhardtii PE=1 SV=1
symbB.v1.2.022253.t1_scaffold1966.1_size94513_3	0	0	0	0	0	12.9035	12.8547	13.0119	12.8783	12.0405	symbB.v1.2.022253.t1|scaffold1966.1|size94513|3	symbB.v1.2.022253.t1|scaffold1966.1|size94513|3	Swiss-Prot	sp|Q40609|ATPF_OCHNE	ATP synthase subunit b, chloroplastic OS=Ochrosphaera neapolitana GN=atpF PE=3 SV=1
symbB.v1.2.014541.t1_scaffold1066.1_size140347_5;symbB.v1.2.014542.t1_scaffold1066.1_size140347_6	0	0	0	0	0	13.6769	13.7166	13.1254	12.9872	12.2754	symbB.v1.2.014541.t1|scaffold1066.1|size140347|5	symbB.v1.2.014541.t1|scaffold1066.1|size140347|5	Swiss-Prot	sp|Q00598|FENR_CYAPA	Ferredoxin--NADP reductase, cyanelle OS=Cyanophora paradoxa GN=PETH PE=1 SV=1
symbB.v1.2.042095.t1_scaffold9229.1_size3850_1	0	0	0	0	0	12.1404	13.6564	13.4536	12.4126	12.6575	symbB.v1.2.042095.t1|scaffold9229.1|size3850|1	symbB.v1.2.042095.t1|scaffold9229.1|size3850|1	no_hit
symbB.v1.2.012922.t1_scaffold903.1_size153517_9	0	0	0	0	0	12.9875	13.3386	13.0765	13.2011	14.8253	symbB.v1.2.012922.t1|scaffold903.1|size153517|9	symbB.v1.2.012922.t1|scaffold903.1|size153517|9	nr	gi|224014104|ref|XP_002296715.1|	predicted protein [Thalassiosira pseudonana CCMP1335] >gi|220968570|gb|EED86916.1| predicted protein [Thalassiosira pseudonana CCMP1335]
symbB.v1.2.010962.t1_scaffold727.1_size198231_7	0	0	0	0	0	12.5505	12.8499	13.3432	12.6511	14.6107	symbB.v1.2.010962.t1|scaffold727.1|size198231|7	symbB.v1.2.010962.t1|scaffold727.1|size198231|7	Swiss-Prot	sp|P21568|CYPH_SOLLC	Peptidyl-prolyl cis-trans isomerase OS=Solanum lycopersicum GN=CYP PE=2 SV=1
symbB.v1.2.006140.t1_scaffold349.1_size309019_4;symbB.v1.2.006141.t1_scaffold349.1_size309019_5;symbB.v1.2.008663.t1_scaffold537.1_size221706_7;symbB.v1.2.008971.t1_scaffold508.1_size221222_20;symbB.v1.2.023699.t1_scaffold2183.1_size166057_3	0	0	0	0	0	12.041	13.1735	12.0361	13.3545	14.788	symbB.v1.2.006140.t1|scaffold349.1|size309019|4	symbB.v1.2.006140.t1|scaffold349.1|size309019|4	Swiss-Prot	sp|Q06827|CATR_SCHDU	Caltractin OS=Scherffelia dubia PE=1 SV=1
symbB.v1.2.020750.t1_scaffold1763.1_size102666_5	0	0	0	0	0	13.2081	13.215	10.2684	13.3898	14.0301	symbB.v1.2.020750.t1|scaffold1763.1|size102666|5	symbB.v1.2.020750.t1|scaffold1763.1|size102666|5	Swiss-Prot	sp|Q820S0|SERC_NITEU	Phosphoserine aminotransferase OS=Nitrosomonas europaea (strain ATCC 19718 / NBRC 14298) GN=serC PE=3 SV=1
symbB.v1.2.006566.t1_scaffold392.1_size213825_2	0	0	0	0	0	12.891	11.7702	13.0174	13.1953	12.883	symbB.v1.2.006566.t1|scaffold392.1|size213825|2	symbB.v1.2.006566.t1|scaffold392.1|size213825|2	Swiss-Prot	sp|Q6NYL3|ECHP_DANRE	Peroxisomal bifunctional enzyme OS=Danio rerio GN=ehhadh PE=2 SV=1
symbB.v1.2.021353.t1_scaffold1839.1_size99268_9;symbB.v1.2.021355.t1_scaffold1839.1_size99268_11	0	0	0	0	0	13.2536	11.5366	13.3722	13.296	13.2476	symbB.v1.2.021353.t1|scaffold1839.1|size99268|9	symbB.v1.2.021353.t1|scaffold1839.1|size99268|9	Swiss-Prot	sp|O13755|OSM1_SCHPO	Putative fumarate reductase OS=Schizosaccharomyces pombe (strain 972 / ATCC 24843) GN=osm1 PE=3 SV=1
symbB.v1.2.007800.t1_scaffold485.1_size197678_3	0	0	0	0	0	13.2634	12.4259	12.8598	13.3081	13.4329	symbB.v1.2.007800.t1|scaffold485.1|size197678|3	symbB.v1.2.007800.t1|scaffold485.1|size197678|3	Swiss-Prot	sp|P05689|CATZ_BOVIN	Cathepsin Z OS=Bos taurus GN=CTSZ PE=2 SV=2
symbB.v1.2.010456.t1_scaffold669.1_size295035_7;symbB.v1.2.010457.t1_scaffold669.1_size295035_8;symbB.v1.2.010459.t1_scaffold669.1_size295035_10	0	0	0	0	0	13.398	11.8082	11.9847	13.2664	14.1024	symbB.v1.2.010456.t1|scaffold669.1|size295035|7	symbB.v1.2.010456.t1|scaffold669.1|size295035|7	Swiss-Prot	sp|Q59094|SODM_ACIAD	Superoxide dismutase [Mn] OS=Acinetobacter baylyi (strain ATCC 33305 / BD413 / ADP1) GN=sodA PE=3 SV=1
symbB.v1.2.035896.t1_scaffold4944.1_size47168_1	0	0	0	0	0	15.2246	11.3066	12.8864	13.6335	12.9765	symbB.v1.2.035896.t1|scaffold4944.1|size47168|1	symbB.v1.2.035896.t1|scaffold4944.1|size47168|1	nr	gi|134035977|gb|ABO47821.1|	unknown [Symbiodinium sp. C3]
symbB.v1.2.010047.t1_scaffold636.1_size252712_2;symbB.v1.2.010048.t1_scaffold636.1_size252712_3;symbB.v1.2.021726.t1_scaffold1895.1_size96826_1;symbB.v1.2.021727.t1_scaffold1895.1_size96826_2	0	0	0	0	0	14.2001	8.9086	15.126	13.5293	13.3695	symbB.v1.2.010047.t1|scaffold636.1|size252712|2	symbB.v1.2.010047.t1|scaffold636.1|size252712|2	Swiss-Prot	sp|Q43092|SSG1_PEA	Granule-bound starch synthase 1, chloroplastic/amyloplastic OS=Pisum sativum PE=1 SV=1
symbB.v1.2.040759.t1_scaffold7501.1_size10877_1	0	0	0	0	0	12.598	12.5012	12.3178	12.7281	13.5747	symbB.v1.2.040759.t1|scaffold7501.1|size10877|1	symbB.v1.2.040759.t1|scaffold7501.1|size10877|1	Swiss-Prot	sp|P42896|ENO_RICCO	Enolase OS=Ricinus communis PE=2 SV=1
symbB.v1.2.009887.t1_scaffold639.1_size181572_8;symbB.v1.2.022517.t1_scaffold2003.1_size92810_4;symbB.v1.2.022518.t1_scaffold2003.1_size92810_5	0	0	0	0	0	12.5932	12.4869	12.6004	12.6313	13.4441	symbB.v1.2.009887.t1|scaffold639.1|size181572|8	symbB.v1.2.009887.t1|scaffold639.1|size181572|8	Swiss-Prot	sp|P45867|ACDA_BACSU	Acyl-CoA dehydrogenase OS=Bacillus subtilis (strain 168) GN=acdA PE=2 SV=1
symbB.v1.2.007680.t1_scaffold475.1_size199048_21	0	0	0	0	0	12.3184	13.2979	12.6904	12.5369	13.5454	symbB.v1.2.007680.t1|scaffold475.1|size199048|21	symbB.v1.2.007680.t1|scaffold475.1|size199048|21	Swiss-Prot	sp|B3QPN8|GPMA_CHLP8	2,3-bisphosphoglycerate-dependent phosphoglycerate mutase OS=Chlorobaculum parvum (strain NCIB 8327) GN=gpmA PE=3 SV=1
symbB.v1.2.035741.t1_scaffold4886.1_size33457_1	0	0	0	0	0	12.5219	12.3923	12.2569	12.8434	12.3921	symbB.v1.2.035741.t1|scaffold4886.1|size33457|1	symbB.v1.2.035741.t1|scaffold4886.1|size33457|1	Swiss-Prot	sp|P43317|GUN5_HYPJE	Endoglucanase-5 OS=Hypocrea jecorina GN=egl5 PE=3 SV=1
symbB.v1.2.026148.t1_scaffold2589.1_size75518_15	0	0	0	0	0	12.6572	12.4842	12.3892	12.6896	12.2688	symbB.v1.2.026148.t1|scaffold2589.1|size75518|15	symbB.v1.2.026148.t1|scaffold2589.1|size75518|15	no_hit
symbB.v1.2.020623.t1_scaffold1747.1_size103332_10;symbB.v1.2.031525.t1_scaffold3655.1_size81505_2	0	0	0	0	0	12.8294	12.6765	12.1376	12.6153	12.5891	symbB.v1.2.020623.t1|scaffold1747.1|size103332|10	symbB.v1.2.020623.t1|scaffold1747.1|size103332|10	Swiss-Prot	sp|P80021|ATPA_PIG	ATP synthase subunit alpha, mitochondrial OS=Sus scrofa GN=ATP5A1 PE=1 SV=2
symbB.v1.2.020075.t1_scaffold1664.1_size142436_10	0	0	0	0	0	12.0259	12.6262	12.2378	12.3184	12.2724	symbB.v1.2.020075.t1|scaffold1664.1|size142436|10	symbB.v1.2.020075.t1|scaffold1664.1|size142436|10	Swiss-Prot	sp|Q59516|DHGY_METEA	Glycerate dehydrogenase OS=Methylobacterium extorquens (strain ATCC 14718 / DSM 1338 / AM1) GN=hprA PE=1 SV=3
symbB.v1.2.029761.t1_scaffold3294.1_size59574_2;symbB.v1.2.029761.t2_scaffold3294.1_size59574_2	0	0	0	0	0	11.7563	11.8779	11.4938	11.8557	10.7489	symbB.v1.2.029761.t1|scaffold3294.1|size59574|2	symbB.v1.2.029761.t1|scaffold3294.1|size59574|2	nr	gi|294948924|ref|XP_002785963.1|	conserved hypothetical protein [Perkinsus marinus ATCC 50983] >gi|239900071|gb|EER17759.1| conserved hypothetical protein [Perkinsus marinus ATCC 50983]
symbB.v1.2.003538.t1_scaffold196.1_size274459_10	0	0	0	0	0	11.9285	11.2928	10.0656	12.2222	12.7498	symbB.v1.2.003538.t1|scaffold196.1|size274459|10	symbB.v1.2.003538.t1|scaffold196.1|size274459|10	no_hit
symbB.v1.2.038204.t1_scaffold5870.1_size22917_2;symbB.v1.2.038204.t2_scaffold5870.1_size22917_2	0	0	0	0	0	12.0346	11.9481	12.3735	9.77462	13.699	symbB.v1.2.038204.t1|scaffold5870.1|size22917|2	symbB.v1.2.038204.t1|scaffold5870.1|size22917|2
symbB.v1.2.037079.t1_scaffold5379.1_size27838_2	0	0	0	0	0	14.8969	15.3813	14.9183	15.4737	0	symbB.v1.2.037079.t1|scaffold5379.1|size27838|2	symbB.v1.2.037079.t1|scaffold5379.1|size27838|2	Swiss-Prot	sp|Q9VVW5|DUSK3_DROME	Dual specificity protein phosphatase Mpk3 OS=Drosophila melanogaster GN=Mkp3 PE=1 SV=2
symbB.v1.2.024255.t1_scaffold2278.1_size84971_3	0	0	0	0	0	14.2201	14.2139	14.97	15.0496	0	symbB.v1.2.024255.t1|scaffold2278.1|size84971|3	symbB.v1.2.024255.t1|scaffold2278.1|size84971|3	no_hit
symbB.v1.2.033200.t1_scaffold4093.1_size55244_4	0	0	0	0	0	15.2908	14.5862	14.531	14.6032	0	symbB.v1.2.033200.t1|scaffold4093.1|size55244|4	symbB.v1.2.033200.t1|scaffold4093.1|size55244|4	Swiss-Prot	sp|Q9SLA8|FABI_ARATH	Enoyl-[acyl-carrier-protein] reductase [NADH], chloroplastic OS=Arabidopsis thaliana GN=MOD1 PE=1 SV=1
symbB.v1.2.015992.t1_scaffold1193.1_size133507_11;symbB.v1.2.015992.t2_scaffold1193.1_size133507_11	0	0	0	0	0	14.2365	13.7068	13.9186	14.2186	0	symbB.v1.2.015992.t1|scaffold1193.1|size133507|11	symbB.v1.2.015992.t1|scaffold1193.1|size133507|11
symbB.v1.2.008521.t1_scaffold527.1_size293072_19;symbB.v1.2.008521.t2_scaffold527.1_size293072_19	0	0	0	0	0	14.0492	13.8893	14.1579	14.193	0	symbB.v1.2.008521.t1|scaffold527.1|size293072|19	symbB.v1.2.008521.t1|scaffold527.1|size293072|19
symbB.v1.2.026128.t1_scaffold2586.1_size75639_1	0	0	0	0	0	16.2115	15.9325	16.2075	13.3707	0	symbB.v1.2.026128.t1|scaffold2586.1|size75639|1	symbB.v1.2.026128.t1|scaffold2586.1|size75639|1	no_hit
symbB.v1.2.031490.t1_scaffold3590.1_size80663_5	0	0	0	0	0	13.0596	13.4125	12.0827	12.9293	0	symbB.v1.2.031490.t1|scaffold3590.1|size80663|5	symbB.v1.2.031490.t1|scaffold3590.1|size80663|5	Swiss-Prot	sp|O88764|DAPK3_RAT	Death-associated protein kinase 3 OS=Rattus norvegicus GN=Dapk3 PE=1 SV=1
symbB.v1.2.032214.t1_scaffold3835.1_size49521_5	0	0	0	0	0	12.8953	12.8909	12.7866	12.8254	0	symbB.v1.2.032214.t1|scaffold3835.1|size49521|5	symbB.v1.2.032214.t1|scaffold3835.1|size49521|5	no_hit
symbB.v1.2.039381.t1_scaffold6365.1_size18711_2	0	0	0	0	0	13.0971	13.2539	13.3571	13.3336	0	symbB.v1.2.039381.t1|scaffold6365.1|size18711|2	symbB.v1.2.039381.t1|scaffold6365.1|size18711|2	Swiss-Prot	sp|P37686|ADH2_ECOLI	Probable alcohol dehydrogenase OS=Escherichia coli (strain K12) GN=yiaY PE=3 SV=4
symbB.v1.2.019516.t1_scaffold1454.1_size117754_2;symbB.v1.2.019516.t2_scaffold1454.1_size117754_2;symbB.v1.2.019516.t3_scaffold1454.1_size117754_2	0	0	0	0	0	11.0332	12.8973	13.1363	13.0281	0	symbB.v1.2.019516.t1|scaffold1454.1|size117754|2	symbB.v1.2.019516.t1|scaffold1454.1|size117754|2
symbB.v1.2.036528.t1_scaffold5180.1_size30082_4	0	0	0	0	0	0	12.217	14.8319	14.1333	0	symbB.v1.2.036528.t1|scaffold5180.1|size30082|4	symbB.v1.2.036528.t1|scaffold5180.1|size30082|4	TrEMBL	tr|A3THW7|A3THW7_9MICO	Conserved protein with diacylglycerol kinase catalytic domain OS=Janibacter sp. HTCC2649 GN=JNB_09649 PE=4 SV=1
symbB.v1.2.032650.t1_scaffold3948.1_size47710_2	0	0	0	0	0	13.57	13.2821	13.6411	0	13.9213	symbB.v1.2.032650.t1|scaffold3948.1|size47710|2	symbB.v1.2.032650.t1|scaffold3948.1|size47710|2	no_hit
symbB.v1.2.019125.t1_scaffold1545.1_size113997_4	0	0	0	0	0	12.8479	12.8479	12.8479	0	12.6566	symbB.v1.2.019125.t1|scaffold1545.1|size113997|4	symbB.v1.2.019125.t1|scaffold1545.1|size113997|4	no_hit
symbB.v1.2.010868.t3_scaffold716.1_size187362_21;symbB.v1.2.013637.t1_scaffold967.1_size148202_2;symbB.v1.2.040339.t1_scaffold7156.1_size12994_1;symbB.v1.2.040340.t1_scaffold7156.1_size12994_2	0	0	0	0	0	13.6332	14.5722	11.511	0	13.5462	symbB.v1.2.010868.t3|scaffold716.1|size187362|21	symbB.v1.2.010868.t3|scaffold716.1|size187362|21
symbB.v1.2.003594.t1_scaffold202.1_size271277_5	0	0	0	0	0	14.5857	10.8557	12.447	0	0	symbB.v1.2.003594.t1|scaffold202.1|size271277|5	symbB.v1.2.003594.t1|scaffold202.1|size271277|5	no_hit
symbB.v1.2.030716.t1_scaffold3493.1_size58184_3	0	0	0	0	0	11.5767	11.5552	10.9185	0	0	symbB.v1.2.030716.t1|scaffold3493.1|size58184|3	symbB.v1.2.030716.t1|scaffold3493.1|size58184|3	no_hit
symbB.v1.2.011161.t1_scaffold705.1_size174302_8	0	15.0147	0	0	0	13.0181	12.7876	10.7044	0	0	symbB.v1.2.011161.t1|scaffold705.1|size174302|8	symbB.v1.2.011161.t1|scaffold705.1|size174302|8	Swiss-Prot	sp|Q569Z2|XPO7B_XENLA	Exportin-7-B OS=Xenopus laevis GN=xpo7-b PE=2 SV=1
symbB.v1.2.033851.t1_scaffold4263.1_size42195_2	14.48	0	0	15.8846	0	13.1203	7.92788	13.1532	0	0	symbB.v1.2.033851.t1|scaffold4263.1|size42195|2	symbB.v1.2.033851.t1|scaffold4263.1|size42195|2	Swiss-Prot	sp|Q09820|RENT1_SCHPO	ATP-dependent helicase upf1 OS=Schizosaccharomyces pombe (strain 972 / ATCC 24843) GN=upf1 PE=3 SV=2
symbB.v1.2.000634.t1_scaffold7.1_size571927_2	20.2773	20.9963	0	0	0	11.6512	0	12.6199	0	0	symbB.v1.2.000634.t1|scaffold7.1|size571927|2	symbB.v1.2.000634.t1|scaffold7.1|size571927|2	Swiss-Prot	sp|Q9S7T8|SPZX_ARATH	Serpin-ZX OS=Arabidopsis thaliana GN=At1g47710 PE=1 SV=1
symbB.v1.2.030728.t1_scaffold3372.1_size58204_2	20.6318	20.8816	0	0	0	13.847	10.6374	12.4246	0	0	symbB.v1.2.030728.t1|scaffold3372.1|size58204|2	symbB.v1.2.030728.t1|scaffold3372.1|size58204|2	Swiss-Prot	sp|P37693|HETM_NOSS1	Polyketide synthase HetM OS=Nostoc sp. (strain PCC 7120 / UTEX 2576) GN=hetM PE=3 SV=1
symbB.v1.2.033099.t1_scaffold3920.1_size48317_3	18.4392	17.7026	0	0	0	13.9224	0	14.8383	14.8263	14.0947	symbB.v1.2.033099.t1|scaffold3920.1|size48317|3	symbB.v1.2.033099.t1|scaffold3920.1|size48317|3	Swiss-Prot	sp|Q9SIC9|PP178_ARATH	Pentatricopeptide repeat-containing protein At2g31400, chloroplastic OS=Arabidopsis thaliana GN=At2g31400 PE=2 SV=1
symbB.v1.2.037805.t1_scaffold5686.1_size24587_1	0	0	0	0	0	11.0297	11.4798	0	11.0905	0	symbB.v1.2.037805.t1|scaffold5686.1|size24587|1	symbB.v1.2.037805.t1|scaffold5686.1|size24587|1	no_hit
symbB.v1.2.005196.t1_scaffold299.1_size236002_8	0	0	0	0	0	11.4354	0	0	10.864	0	symbB.v1.2.005196.t1|scaffold299.1|size236002|8	symbB.v1.2.005196.t1|scaffold299.1|size236002|8	no_hit
symbB.v1.2.020486.t1_scaffold1729.1_size181395_23	0	0	0	0	0	0	0	8.26316	0	0	symbB.v1.2.020486.t1|scaffold1729.1|size181395|23	symbB.v1.2.020486.t1|scaffold1729.1|size181395|23	Swiss-Prot	sp|A3KMH1|VWA8_HUMAN	von Willebrand factor A domain-containing protein 8 OS=Homo sapiens GN=VWA8 PE=1 SV=2
symbB.v1.2.002129.t1_scaffold106.1_size366728_17	0	0	0	0	0	0	0	9.24701	0	0	symbB.v1.2.002129.t1|scaffold106.1|size366728|17	symbB.v1.2.002129.t1|scaffold106.1|size366728|17	Swiss-Prot	sp|Q8CI04|COG3_MOUSE	Conserved oligomeric Golgi complex subunit 3 OS=Mus musculus GN=Cog3 PE=2 SV=3
symbB.v1.2.010828.t1_scaffold683.1_size173061_1	0	0	0	0	0	0	0	9.11561	9.62375	0	symbB.v1.2.010828.t1|scaffold683.1|size173061|1	symbB.v1.2.010828.t1|scaffold683.1|size173061|1	no_hit
symbB.v1.2.008145.t1_scaffold509.1_size193965_15	0	0	0	12.8143	0	0	0	0	0	0	symbB.v1.2.008145.t1|scaffold509.1|size193965|15	symbB.v1.2.008145.t1|scaffold509.1|size193965|15	no_hit
symbB.v1.2.036277.t1_scaffold5084.1_size31352_1	0	14.4139	0	13.9511	16.5828	0	0	11.0166	12.4935	0	symbB.v1.2.036277.t1|scaffold5084.1|size31352|1	symbB.v1.2.036277.t1|scaffold5084.1|size31352|1	TrEMBL	tr|A0A023EZ18|A0A023EZ18_TRIIF	Putative endonuclease-reverse transcriptase (Fragment) OS=Triatoma infestans PE=2 SV=1
